# Supplementary material for: The trypanocidal benzoxaborole AN7973 inhibits trypanosome mRNA processing
Source: PLoS Pathog. 2018 Sep 25;14(9):e1007315. doi: 10.1371/journal.ppat.1007315 (PMC6173450; doi:10.1371/journal.ppat.1007315)
Supplement: S1 Table — For a detailed legend see the top sheet. (XLSX) [file ppat.1007315.s001.xlsx]

## Sheet: Legend
Sheet 1: EC50s for 30 compounds against various trypanosome isolates, stages and species
Compounds chosen for splicing studies are highlighted in green. For T. brucei, EC50s were generally lowest for cells cultured in minimal media, and highest for procyclic forms (Fig 1). In vitro testing of ten compounds against T. congolense gave EC50s that were usually similar to those for T. brucei. The same was true for ex vivo tested T. vivax, although this species was clearly more susceptible…
Sheet 2: Concentrations of drugs used in different experiments
The EC50s were measured before each experiment to allow for changes during storage.
Sheet 3. Results of in vivo experiments with AN7973 in mice, goats and cattle.

## Sheet: 1. EC50s
Treatment	*Time to show effect (h)	WT427 BS in CMM EC50 nM (48h)	WT427BS EC50 nM (48h)	WT427 BS EC50 nM (72h)	WT427 PC EC50 nM (72h)	PC EC50 72h/ BS EC50 (48h)	T. congoEC50 nM 72h	T. vivax EC50 nM 48h
AN2965	nd	nd	nd	26 ±4	nd	nd	nd	nd
AN3056	6	38	106	13 ±3	253	2.4	20±1	1430±230
AN3057	8	6.9	37.9	nd	593	15.6	nd	nd
AN3176	6	136	312	nd	2220	7.1	nd	nd
AN3661	8	2925	1264	574 ±9	11600	9.2	nd	nd
AN3967	8	62	135	18 ±6	366	2.7	nd	nd
AN4169	6	108	320	48 ±1	505	1.6	nd	nd
AN4375	24	782	2917	nd	6290	2.2	nd	nd
AN5568	6	468	755	nd	3810	5	630±49	19±2
AN5827	8	155	243	43 ±7	671	2.8	230±13	150±27
AN6246	8	91	212	nd	839	4	nd	nd
AN6306	6	144	291	nd	860	3	71±16	103±4
AN6808	24	373	972	nd	17100	17.6	nd	nd
AN7323	8	28	52	nd	10500	202	nd	nd
AN7348	24	792	1333	nd	6230	4.7	nd	nd
AN7609	24	507	1135	nd	5400	4.8	nd	nd
AN7973	6	47	137	23 ±6	587	4.3	84±5	215±33
AN8753	6	29	34	nd	90.6	2.6	nd	nd
AN9065	24	23	90	nd	82.9	0.9	180±33	95±30
AN9368	6	49	102	15 ±7	25200	246	nd	nd
AN9872	24	26	41	nd	215	5.2	nd	nd
AN10443	24	4.6	9.9	nd	1940	195	5.5±2.7	1.4±8
AN10592	24	463	1086	nd	3240	3	nd	nd
AN10601	24	209	344	nd	2900	8.4	nd	nd
AN10700	24	25	113	nd	743	6.6	nd	nd
AN11063	8	335	1067	nd	5540	5.2	nd	nd
AN11193	8	191	422	nd	2260	5.4	68±6	239±32
AN11736	24	0.9	0.93	0.17 ±0.05	120	128	0.14±0.003	1.3±0.001
AN12604	24	35	126	nd	243	1.9	22±3	89±22
AN13705	8	216	493	nd	952	1.9	nd	nd
AN13762	6	445	732	125 ±3	4820	6.6	nd	nd
AN15368	nd	nd	nd	0.51 ±0.11	nd	nd	0.3±0.003	0.09±0.001
Sinefungin	nd	nd	1	nd	nd	nd	nd	nd
*At 5x the concentration in column D.

## Sheet: 2. Drug concentrations used
Compound ID	Splicing and granule assays	Metabol-omics S6 table		Cell line	5h AN7973 Metabolome	AN7973 35S-Met	AN7973 Northern
AN2965	260	na		BSF Wild type	800	550	600
AN3056	130	530		BSF 80C3005	1600	900
AN3661	5740	6320		BSF 80D2004	1600	1050
AN3967	180	675			10x72h EC50	10x72h EC50	10x72h EC50
AN4169	480	1600
AN5827	430	1215		PCF	2 µM	10x EC50
AN7973	230	685		In vitro splicing	100 µM	500 x EC50
AN9368	150	510
AN11736	1.7	4.65
AN13762	1250	3660
AN15368	5.1	na		All concentrations are in nM unless otherwise stated,
Pentamidine	10	na		EC50s varied according to the drug aliquot.
Berenil	3500	na
DFMO	400 µM	na
Suramin	190	na
sinefungin	2 µg/ml
	10x72h EC50	5x 48h EC50

## Sheet: 3. Cattle and goats
STUDY	T. congolense		T. vivax
	Dose	Cured/infected	Dose	Cured/infected
Mice	2 x 10 mg/kg	5/5	4 x 10 mg/kg	5/5
	1 x 10 mg/kg	5/5	2 x 10 mg/kg	0/5
Goats	2 x 10 mg/kg	4/4	2 x 10 mg/kg	4/4
	1 x 10 mg/kg	3/3	1 x 10 mg/kg	0/4
Cattle	2 x 5 mg/kg	3/3	2 x 10 mg/kg	1/2
	1 x 10 mg/kg	3/3	1 x 10 mg/kg	0/3
