# Supplementary material for: The trypanocidal benzoxaborole AN7973 inhibits trypanosome mRNA processing
Source: PLoS Pathog. 2018 Sep 25;14(9):e1007315. doi: 10.1371/journal.ppat.1007315 (PMC6173450; doi:10.1371/journal.ppat.1007315)
Supplement: S3 Table — For a detailed legend see the top sheet. (XLSX) [file ppat.1007315.s003.xlsx]

## Sheet: Legend
Sheet name	What is in there
final.FB6_80C_snp	SNPs complete list (from SnpEff) - Wild type cells vs. 80C cell line
final.FB6_80C_indel	Indels complete list (from SnpEff) - Wild type cells vs. 80C cell line
final.FB6_80D_snp	SNPs complete list (from SnpEff) - Wild type cells vs. 80D cell line
final.FB6_80D_indel	Indels complete list (from SnpEff) - Wild type cells vs. 80D cell line
final.FB6_80C5_snp	SNPs complete list (from SnpEff) - Wild type cells vs. 80C3005 cell line
final.FB6_80C5_indel	Indels complete list (from SnpEff) - Wild type cells vs. 80C3005 cell line
final.FB6_80D4_snp	SNPs complete list (from SnpEff) - Wild type cells vs. 80D2004 cell line
final.FB6_80D4_indel	Indels complete list (from SnpEff) - Wild type cells vs. 80D2004 cell line
final.FB6_80CDC5D4_snp	SNPs complete list (from SnpEff)	all cell lines were processed together, only mutations identical in ALL cell lines were selected
final.FB6_80CDC5D45_indel	Indels complete list (from SnpEff)	all cell lines were processed together, only mutations identical in ALL cell lines were selected
In each sheet, categories	Content
#CHROM	Chromosome that contains the modification
POS	position in the chromosome
REF	Original sequence (in Wild type)
ALT	Mutated sequence (in cell line of interest)
QUAL	Quality
EFF[*].GENE	Gene affected
EFF[*].EFFECT	Type of effect
EFF[*].IMPACT	Impact of the effect
EFF[*].CODON	Change in the codon for expression
EFF[*].AA	Change in the amino acid sequence

## Sheet: final.FB6_80C.snp
#CHROM	POS	REF	ALT	QUAL	EFF[*].GENE	EFF[*].EFFECT	EFF[*].IMPACT	EFF[*].CODON	EFF[*].AA
5K5_v5.1	77156	T	C	53.74	Tb05.5K5.260	missense_variant	MODERATE	tTa/tCa	p.Leu278Ser/c.833T>C
5K5_v5.1	88469	G	C	79.77	Tb05.5K5.300	missense_variant	MODERATE	Cca/Gca	p.Pro393Ala/c.1177C>G
5K5_v5.1	90979	G	T	134.03	Tb05.5K5.310	missense_variant	MODERATE	Caa/Aaa	p.Gln7Lys/c.19C>A
5K5_v5.1	90981	T	C	135.03	Tb05.5K5.310	missense_variant	MODERATE	cAt/cGt	p.His6Arg/c.17A>G
5K5_v5.1	93245	A	G	90.28	Tb05.5K5.320	missense_variant	MODERATE	Ttt/Ctt	p.Phe94Leu/c.280T>C
5K5_v5.1	96197	G	C	53.74	Tb05.5K5.330	missense_variant	MODERATE	gaC/gaG	p.Asp405Glu/c.1215C>G
5K5_v5.1	96198	T	A	53.74	Tb05.5K5.330	missense_variant	MODERATE	gAc/gTc	p.Asp405Val/c.1214A>T
5K5_v5.1	96210	C	T	54.74	Tb05.5K5.330	missense_variant	MODERATE	aGc/aAc	p.Ser401Asn/c.1202G>A
5K5_v5.1	101659	A	C	54.74	Tb05.5K5.350	stop_lost	HIGH	Taa/Gaa	p.Ter195Gluext*?/c.583T>G
5K5_v5.1	101713	A	T	138.77	Tb05.5K5.350	missense_variant	MODERATE	Tta/Ata	p.Leu177Ile/c.529T>A
5K5_v5.1	102072	T	C	38.74	Tb05.5K5.350	stop_lost	HIGH	tAg/tGg	p.Ter57Trpext*?/c.170A>G
5K5_v5.1	102075	T	C	58.74	Tb05.5K5.350	missense_variant	MODERATE	gAa/gGa	p.Glu56Gly/c.167A>G
5K5_v5.1	106527	A	T	345.78	Tb05.5K5.370	missense_variant	MODERATE	aTa/aAa	p.Ile465Lys/c.1394T>A
5K5_v5.1	109060	C	T	751.77	Tb05.5K5.380	missense_variant	MODERATE	Gca/Aca	p.Ala506Thr/c.1516G>A
5K5_v5.1	109100	A	T	88.77	Tb05.5K5.380	missense_variant	MODERATE	caT/caA	p.His492Gln/c.1476T>A
5K5_v5.1	109102	G	C	88.77	Tb05.5K5.380	missense_variant	MODERATE	Cat/Gat	p.His492Asp/c.1474C>G
5K5_v5.1	128640	C	A	1069.77	Tb05.5K5.440	missense_variant	MODERATE	Ggt/Tgt	p.Gly258Cys/c.772G>T
5K5_v5.1	147325	A	C	57.74	Tb05.5K5.510	missense_variant	MODERATE	caT/caG	p.His361Gln/c.1083T>G
5K5_v5.1	147326	T	C	58.74	Tb05.5K5.510	missense_variant	MODERATE	cAt/cGt	p.His361Arg/c.1082A>G
5K5_v5.1	147334	T	G	57.74	Tb05.5K5.510	missense_variant	MODERATE	aaA/aaC	p.Lys358Asn/c.1074A>C
5K5_v5.1	147341	G	A	58.74	Tb05.5K5.510	missense_variant	MODERATE	cCg/cTg	p.Pro356Leu/c.1067C>T
5K5_v5.1	147342	G	A	56.74	Tb05.5K5.510	missense_variant	MODERATE	Ccg/Tcg	p.Pro356Ser/c.1066C>T
5K5_v5.1	147348	G	T	57.74	Tb05.5K5.510	missense_variant	MODERATE	Caa/Aaa	p.Gln354Lys/c.1060C>A
5K5_v5.1	147365	A	G	58.74	Tb05.5K5.510	missense_variant	MODERATE	cTt/cCt	p.Leu348Pro/c.1043T>C
5K5_v5.1	147367	G	T	54.74	Tb05.5K5.510	missense_variant	MODERATE	aaC/aaA	p.Asn347Lys/c.1041C>A
5K5_v5.1	147373	T	C	58.74	Tb05.5K5.510	missense_variant	MODERATE	atA/atG	p.Ile345Met/c.1035A>G
5K5_v5.1	147381	T	C	38.74	Tb05.5K5.510	missense_variant	MODERATE	Aat/Gat	p.Asn343Asp/c.1027A>G
5K5_v5.1	147386	C	T	57.74	Tb05.5K5.510	missense_variant	MODERATE	aGa/aAa	p.Arg341Lys/c.1022G>A
5K5_v5.1	147406	C	G	55.74	Tb05.5K5.510	missense_variant	MODERATE	aaG/aaC	p.Lys334Asn/c.1002G>C
5K5_v5.1	147408	T	G	57.74	Tb05.5K5.510	missense_variant	MODERATE	Aag/Cag	p.Lys334Gln/c.1000A>C
5K5_v5.1	147417	G	T	99.28	Tb05.5K5.510	missense_variant	MODERATE	Caa/Aaa	p.Gln331Lys/c.991C>A
5K5_v5.1	147418	A	C	99.28	Tb05.5K5.510	missense_variant	MODERATE	gaT/gaG	p.Asp330Glu/c.990T>G
5K5_v5.1	147422	T	C	94.28	Tb05.5K5.510	missense_variant	MODERATE	gAc/gGc	p.Asp329Gly/c.986A>G
5K5_v5.1	148224	T	C	93.28	Tb05.5K5.510	missense_variant	MODERATE	Aat/Gat	p.Asn62Asp/c.184A>G
5K5_v5.1	148234	T	C	91.28	Tb05.5K5.510	stop_lost	HIGH	tgA/tgG	p.Ter58Trpext*?/c.174A>G
5K5_v5.1	148244	T	C	54.74	Tb05.5K5.510	missense_variant	MODERATE	aAg/aGg	p.Lys55Arg/c.164A>G
5K5_v5.1	148341	C	A	361.77	Tb05.5K5.510	missense_variant	MODERATE	Gta/Tta	p.Val23Leu/c.67G>T
5K5_v5.1	156751	A	G	577.77	Tb05.5K5.540	missense_variant	MODERATE	gTg/gCg	p.Val182Ala/c.545T>C
Tbrucei.chr8.100	43090	A	C	508.77	Tb08.27P2.250	missense_variant	MODERATE	gaT/gaG	p.Asp262Glu/c.786T>G
Tbrucei.chr8.100	71254	A	G	52.74	Tb08.27P2.400	missense_variant	MODERATE	Tat/Cat	p.Tyr200His/c.598T>C
Tbrucei.chr8.100	71257	C	G	48.74	Tb08.27P2.400	missense_variant	MODERATE	Gct/Cct	p.Ala199Pro/c.595G>C
Tbrucei.chr8.100	92560	G	A	106.28	Tb08.27P2.490	missense_variant	MODERATE	tCc/tTc	p.Ser529Phe/c.1586C>T
Tbrucei.chr8.100	92564	C	A	103.28	Tb08.27P2.490	stop_gained	HIGH	Gaa/Taa	p.Glu528*/c.1582G>T
Tbrucei.chr8.100	98016	T	C	340.78	Tb08.27P2.520	stop_lost	HIGH	tgA/tgG	p.Ter195Trpext*?/c.585A>G
Tbrucei.chr8.100	98480	G	C	240.77	Tb08.27P2.520	missense_variant	MODERATE	caC/caG	p.His41Gln/c.123C>G
Tbrucei.chr8.100	98482	G	C	246.8	Tb08.27P2.520	missense_variant	MODERATE	Cac/Gac	p.His41Asp/c.121C>G
Tbrucei.chr8.100	98514	T	C	94.28	Tb08.27P2.520	missense_variant	MODERATE	gAt/gGt	p.Asp30Gly/c.89A>G
Tbrucei.chr8.100	98518	A	C	121.77	Tb08.27P2.520	stop_lost	HIGH	Taa/Gaa	p.Ter29Gluext*?/c.85T>G
Tbrucei.chr8.100	98542	T	A	193.77	Tb08.27P2.520	missense_variant	MODERATE	Atg/Ttg	p.Met21Leu/c.61A>T
Tbrucei.chr8.100	98547	G	T	213.84	Tb08.27P2.520	missense_variant	MODERATE	cCt/cAt	p.Pro19His/c.56C>A
Tbrucei.chr8.100	98556	A	G	175.9	Tb08.27P2.520	missense_variant	MODERATE	cTa/cCa	p.Leu16Pro/c.47T>C
Tbrucei.chr8.100	98569	A	C	181.9	Tb08.27P2.520	missense_variant	MODERATE	Ttt/Gtt	p.Phe12Val/c.34T>G
Tbrucei.chr8.100	98574	A	C	183.9	Tb08.27P2.520	missense_variant	MODERATE	gTa/gGa	p.Val10Gly/c.29T>G
Tbrucei.chr8.100	98578	T	G	182.9	Tb08.27P2.520	missense_variant	MODERATE	Atc/Ctc	p.Ile9Leu/c.25A>C
Tbrucei.chr8.100	107971	T	G	52.74	Tb08.27P2.580	missense_variant	MODERATE	aAa/aCa	p.Lys296Thr/c.887A>C
Tbrucei.chr8.100	107972	T	A	48.74	Tb08.27P2.580	stop_gained	HIGH	Aaa/Taa	p.Lys296*/c.886A>T
Tbrucei.chr8.100	107981	T	G	52.74	Tb08.27P2.580	missense_variant	MODERATE	Aaa/Caa	p.Lys293Gln/c.877A>C
Tbrucei.chr8.100	107984	C	G	52.74	Tb08.27P2.580	missense_variant	MODERATE	Gcg/Ccg	p.Ala292Pro/c.874G>C
Tbrucei.chr8.100	107992	G	T	52.74	Tb08.27P2.580	missense_variant	MODERATE	gCc/gAc	p.Ala289Asp/c.866C>A
Tbrucei.chr8.100	107993	C	G	52.74	Tb08.27P2.580	missense_variant	MODERATE	Gcc/Ccc	p.Ala289Pro/c.865G>C
Tbrucei.chr8.100	107998	A	C	52.74	Tb08.27P2.580	missense_variant	MODERATE	tTg/tGg	p.Leu287Trp/c.860T>G
Tbrucei.chr8.100	108003	A	T	53.74	Tb08.27P2.580	missense_variant	MODERATE	aaT/aaA	p.Asn285Lys/c.855T>A
Tbrucei.chr8.100	108004	T	G	51.74	Tb08.27P2.580	missense_variant	MODERATE	aAt/aCt	p.Asn285Thr/c.854A>C
Tbrucei.chr8.100	108005	T	C	52.74	Tb08.27P2.580	missense_variant	MODERATE	Aat/Gat	p.Asn285Asp/c.853A>G
Tbrucei.chr8.100	108015	C	G	53.74	Tb08.27P2.580	missense_variant	MODERATE	gaG/gaC	p.Glu281Asp/c.843G>C
Tbrucei.chr8.100	108016	T	G	53.74	Tb08.27P2.580	missense_variant	MODERATE	gAg/gCg	p.Glu281Ala/c.842A>C
Tbrucei.chr8.100	108022	A	T	53.74	Tb08.27P2.580	missense_variant	MODERATE	tTc/tAc	p.Phe279Tyr/c.836T>A
Tbrucei.chr8.100	108025	C	T	53.74	Tb08.27P2.580	missense_variant	MODERATE	aGc/aAc	p.Ser278Asn/c.833G>A
Tbrucei.chr8.100	108035	C	G	53.74	Tb08.27P2.580	missense_variant	MODERATE	Gcg/Ccg	p.Ala275Pro/c.823G>C
Tbrucei.chr8.100	108038	A	T	53.74	Tb08.27P2.580	missense_variant	MODERATE	Tta/Ata	p.Leu274Ile/c.820T>A
Tbrucei.chr8.100	108040	A	G	53.74	Tb08.27P2.580	missense_variant	MODERATE	cTc/cCc	p.Leu273Pro/c.818T>C
Tbrucei.chr8.100	108041	G	C	53.74	Tb08.27P2.580	missense_variant	MODERATE	Ctc/Gtc	p.Leu273Val/c.817C>G
Tbrucei.chr8.100	108044	G	C	50.74	Tb08.27P2.580	missense_variant	MODERATE	Ccg/Gcg	p.Pro272Ala/c.814C>G
Tbrucei.chr8.100	108060	G	T	53.74	Tb08.27P2.580	missense_variant	MODERATE	gaC/gaA	p.Asp266Glu/c.798C>A
Tbrucei.chr8.100	108064	G	T	54.74	Tb08.27P2.580	missense_variant	MODERATE	aCc/aAc	p.Thr265Asn/c.794C>A
Tbrucei.chr8.100	108080	C	T	54.74	Tb08.27P2.580	missense_variant	MODERATE	Ggg/Agg	p.Gly260Arg/c.778G>A
Tbrucei.chr8.100	108089	C	T	54.74	Tb08.27P2.580	missense_variant	MODERATE	Ggc/Agc	p.Gly257Ser/c.769G>A
Tbrucei.chr8.100	108091	G	T	54.74	Tb08.27P2.580	missense_variant	MODERATE	tCc/tAc	p.Ser256Tyr/c.767C>A
Tbrucei.chr8.100	108092	A	G	54.74	Tb08.27P2.580	missense_variant	MODERATE	Tcc/Ccc	p.Ser256Pro/c.766T>C
Tbrucei.chr8.100	114657	T	C	126.03	Tb08.27P2.620	missense_variant	MODERATE	Aat/Gat	p.Asn172Asp/c.514A>G
Tbrucei.chr8.100	114658	T	G	133.03	Tb08.27P2.620	missense_variant	MODERATE	agA/agC	p.Arg171Ser/c.513A>C
Tbrucei.chr8.100	140769	T	G	135.03	Tb08.27P2.710	missense_variant	MODERATE	Acg/Ccg	p.Thr251Pro/c.751A>C
Tbrucei.chr8.100	140771	T	G	134.03	Tb08.27P2.710	missense_variant	MODERATE	aAa/aCa	p.Lys250Thr/c.749A>C
TP26M21-2a10.p1k_v5.1	9559	T	A	96.28	Tb09.v4.0010	missense_variant	MODERATE	aaT/aaA	p.Asn267Lys/c.801T>A
TP26M21-2a10.p1k_v5.1	9566	G	T	96.28	Tb09.v4.0010	missense_variant	MODERATE	Gcg/Tcg	p.Ala270Ser/c.808G>T
TP26M21-2a10.p1k_v5.1	28396	C	T	176.9	Tb09.v4.0013	missense_variant	MODERATE	Gtt/Att	p.Val23Ile/c.67G>A
TP26M21-2a10.p1k_v5.1	28429	T	C	94.28	Tb09.v4.0013	missense_variant	MODERATE	Aga/Gga	p.Arg12Gly/c.34A>G
TP26M21-2a10.p1k_v5.1	28438	G	C	90.28	Tb09.v4.0013	missense_variant	MODERATE	Cct/Gct	p.Pro9Ala/c.25C>G
TP26M21-2a10.p1k_v5.1	28445	T	A	53.74	Tb09.v4.0013	missense_variant	MODERATE	agA/agT	p.Arg6Ser/c.18A>T
TP26M21-2a10.p1k_v5.1	36406	T	C	53.74	Tb09.v4.0014	missense_variant	MODERATE	Aaa/Gaa	p.Lys19Glu/c.55A>G
TP26P4-3b07.q1k	2641	C	A	277.8	Tb09.v4.0021	missense_variant	MODERATE	aaG/aaT	p.Lys445Asn/c.1335G>T
TP26P4-3b07.q1k	2651	G	T	273.8	Tb09.v4.0021	missense_variant	MODERATE	gCg/gAg	p.Ala442Glu/c.1325C>A
TP26P4-3b07.q1k	2667	A	T	188.9	Tb09.v4.0021	stop_lost	HIGH	Taa/Aaa	p.Ter437Lysext*?/c.1309T>A
TP26P4-3b07.q1k	2675	C	T	187.9	Tb09.v4.0021	missense_variant	MODERATE	tGc/tAc	p.Cys434Tyr/c.1301G>A
TP26P4-3b07.q1k	2676	A	T	187.9	Tb09.v4.0021	missense_variant	MODERATE	Tgc/Agc	p.Cys434Ser/c.1300T>A
TP26P4-3b07.q1k	2691	A	T	185.9	Tb09.v4.0021	missense_variant	MODERATE	Tta/Ata	p.Leu429Ile/c.1285T>A
TP26P4-3b07.q1k	2697	A	T	187.9	Tb09.v4.0021	missense_variant	MODERATE	Ttg/Atg	p.Leu427Met/c.1279T>A
TP26P4-3b07.q1k	2811	G	C	119.77	Tb09.v4.0021	missense_variant	MODERATE	Ccc/Gcc	p.Pro389Ala/c.1165C>G
TP26P4-3b07.q1k	6374	T	A	53.74	Tb09.v4.0022	missense_variant	MODERATE	aAa/aTa	p.Lys110Ile/c.329A>T
TP26P4-3b07.q1k	10838	T	C	311.78	Tb09.v4.0024	missense_variant	MODERATE	aAg/aGg	p.Lys215Arg/c.644A>G
TP26P4-3b07.q1k	10839	T	C	306.78	Tb09.v4.0024	missense_variant	MODERATE	Aag/Gag	p.Lys215Glu/c.643A>G
TP26P4-3b07.q1k	10925	T	C	348.78	Tb09.v4.0024	missense_variant	MODERATE	aAa/aGa	p.Lys186Arg/c.557A>G
TP26P4-3b07.q1k	10970	T	A	284.77	Tb09.v4.0024	missense_variant	MODERATE	tAc/tTc	p.Tyr171Phe/c.512A>T
TP26P4-3b07.q1k	10974	A	C	283.77	Tb09.v4.0024	missense_variant	MODERATE	Tca/Gca	p.Ser170Ala/c.508T>G
TP26P4-3b07.q1k	10978	T	A	246.77	Tb09.v4.0024	missense_variant	MODERATE	caA/caT	p.Gln168His/c.504A>T
TP26P4-3b07.q1k	27826	C	T	342.78	Tb09.v4.0027	stop_gained	HIGH	tgG/tgA	p.Trp46*/c.138G>A
TP26P4-3b07.q1k	27857	C	T	360.77	Tb09.v4.0027	missense_variant	MODERATE	gGa/gAa	p.Gly36Glu/c.107G>A
TP26P4-3b07.q1k	27874	T	A	264.8	Tb09.v4.0027	missense_variant	MODERATE	ttA/ttT	p.Leu30Phe/c.90A>T
TP26P4-3b07.q1k	27930	T	C	183.9	Tb09.v4.0027	missense_variant	MODERATE	Atc/Gtc	p.Ile12Val/c.34A>G
TP26P4-3b07.q1k	27944	C	T	163.9	Tb09.v4.0027	missense_variant	MODERATE	gGa/gAa	p.Gly7Glu/c.20G>A
TP26P4-3b07.q1k	27957	C	T	264.8	Tb09.v4.0027	missense_variant	MODERATE	Gtg/Atg	p.Val3Met/c.7G>A
TP26P4-3b07.q1k	41920	G	T	258.8	Tb09.v4.0033	missense_variant	MODERATE	cCg/cAg	p.Pro181Gln/c.542C>A
TP26P4-3b07.q1k	41945	T	C	259.8	Tb09.v4.0033	missense_variant	MODERATE	Att/Gtt	p.Ile173Val/c.517A>G
TP26P4-3b07.q1k	41948	A	C	253.8	Tb09.v4.0033	missense_variant	MODERATE	Tat/Gat	p.Tyr172Asp/c.514T>G
TP26P4-3b07.q1k	41952	T	G	199.77	Tb09.v4.0033	missense_variant	MODERATE	Aag/Cag	p.Lys171Gln/c.511A>C
TP26P4-3b07.q1k	41965	T	G	177.9	Tb09.v4.0033	missense_variant	MODERATE	caA/caC	p.Gln166His/c.498A>C
TP26P4-3b07.q1k	41970	A	C	177.9	Tb09.v4.0033	missense_variant	MODERATE	Tac/Gac	p.Tyr165Asp/c.493T>G
TP26P4-3b07.q1k	42374	C	T	269.8	Tb09.v4.0033	missense_variant	MODERATE	aGc/aAc	p.Ser30Asn/c.89G>A
TP26P4-3b07.q1k	42402	G	T	227.84	Tb09.v4.0033	missense_variant	MODERATE	Cac/Aac	p.His21Asn/c.61C>A
TP26P4-3b07.q1k	42405	T	C	226.84	Tb09.v4.0033	missense_variant	MODERATE	Aga/Gga	p.Arg20Gly/c.58A>G
TP26P4-3b07.q1k	42419	T	C	345.78	Tb09.v4.0033	missense_variant	MODERATE	aAt/aGt	p.Asn15Ser/c.44A>G
TP26P4-3b07.q1k	42450	C	G	330.78	Tb09.v4.0033	missense_variant	MODERATE	Gct/Cct	p.Ala5Pro/c.13G>C
TP26P4-3b07.q1k	44109	C	T	54.74	Tb09.v4.0034	missense_variant	MODERATE	Gtc/Atc	p.Val205Ile/c.613G>A
TP26P4-3b07.q1k	44113	T	G	53.74	Tb09.v4.0034	missense_variant	MODERATE	gaA/gaC	p.Glu203Asp/c.609A>C
TP26P4-3b07.q1k	44115	C	T	53.74	Tb09.v4.0034	missense_variant	MODERATE	Gaa/Aaa	p.Glu203Lys/c.607G>A
TP26P4-3b07.q1k	44141	G	A	53.74	Tb09.v4.0034	missense_variant	MODERATE	gCg/gTg	p.Ala194Val/c.581C>T
TP26P4-3b07.q1k	44321	T	G	51.74	Tb09.v4.0034	missense_variant	MODERATE	aAg/aCg	p.Lys134Thr/c.401A>C
TP26P4-3b07.q1k	44328	G	T	53.74	Tb09.v4.0034	missense_variant	MODERATE	Cac/Aac	p.His132Asn/c.394C>A
TP26P4-3b07.q1k	44331	G	A	35.74	Tb09.v4.0034	missense_variant	MODERATE	Cgt/Tgt	p.Arg131Cys/c.391C>T
TP26P4-3b07.q1k	44332	G	C	53.74	Tb09.v4.0034	stop_gained	HIGH	taC/taG	p.Tyr130*/c.390C>G
TP26P4-3b07.q1k	44343	A	C	53.74	Tb09.v4.0034	stop_lost	HIGH	Taa/Gaa	p.Ter127Gluext*?/c.379T>G
TP26P4-3b07.q1k	44532	C	G	49.74	Tb09.v4.0034	missense_variant	MODERATE	Gaa/Caa	p.Glu64Gln/c.190G>C
TP26P4-3b07.q1k	44543	G	A	53.74	Tb09.v4.0034	missense_variant	MODERATE	aCg/aTg	p.Thr60Met/c.179C>T
TP26P4-5g04.p1k	6417	G	T	88.28	Tb09.v4.0037	missense_variant	MODERATE	aCa/aAa	p.Thr310Lys/c.929C>A
TP26P4-5g04.p1k	6427	G	C	133.03	Tb09.v4.0037	missense_variant	MODERATE	Ccg/Gcg	p.Pro307Ala/c.919C>G
TP26P4-5g04.p1k	6442	C	T	90.28	Tb09.v4.0037	missense_variant	MODERATE	Gcg/Acg	p.Ala302Thr/c.904G>A
TP26P4-5g04.p1k	6444	T	G	135.03	Tb09.v4.0037	missense_variant	MODERATE	aAa/aCa	p.Lys301Thr/c.902A>C
TP26P4-5g04.p1k	6445	T	C	94.28	Tb09.v4.0037	missense_variant	MODERATE	Aaa/Gaa	p.Lys301Glu/c.901A>G
TP26P4-5g04.p1k	6451	C	G	96.28	Tb09.v4.0037	missense_variant	MODERATE	Gga/Cga	p.Gly299Arg/c.895G>C
TP26P4-5g04.p1k	6456	T	C	130.03	Tb09.v4.0037	missense_variant	MODERATE	cAc/cGc	p.His297Arg/c.890A>G
TP26P4-5g04.p1k	6465	A	C	133.03	Tb09.v4.0037	missense_variant	MODERATE	aTc/aGc	p.Ile294Ser/c.881T>G
TP26P4-5g04.p1k	6466	T	G	136.03	Tb09.v4.0037	missense_variant	MODERATE	Atc/Ctc	p.Ile294Leu/c.880A>C
TP26P4-5g04.p1k	6489	G	C	132.03	Tb09.v4.0037	missense_variant	MODERATE	cCg/cGg	p.Pro286Arg/c.857C>G
TP26P4-5g04.p1k	6495	G	T	128.03	Tb09.v4.0037	missense_variant	MODERATE	gCg/gAg	p.Ala284Glu/c.851C>A
TP26P4-5g04.p1k	6496	C	G	127.03	Tb09.v4.0037	missense_variant	MODERATE	Gcg/Ccg	p.Ala284Pro/c.850G>C
TP26P4-5g04.p1k	6498	C	T	134.03	Tb09.v4.0037	missense_variant	MODERATE	gGg/gAg	p.Gly283Glu/c.848G>A
TP26P4-5g04.p1k	6501	A	T	136.03	Tb09.v4.0037	missense_variant	MODERATE	aTc/aAc	p.Ile282Asn/c.845T>A
TP26P4-5g04.p1k	6519	G	C	213.84	Tb09.v4.0037	missense_variant	MODERATE	aCc/aGc	p.Thr276Ser/c.827C>G
TP26P4-5g04.p1k	8153	A	T	54.74	Tb09.v4.0038	missense_variant	MODERATE	cTg/cAg	p.Leu135Gln/c.404T>A
TP26P4-5g04.p1k	8156	C	T	54.74	Tb09.v4.0038	missense_variant	MODERATE	aGc/aAc	p.Ser134Asn/c.401G>A
TP26P4-5g04.p1k	8159	G	A	54.74	Tb09.v4.0038	missense_variant	MODERATE	aCa/aTa	p.Thr133Ile/c.398C>T
TP26P4-5g04.p1k	8160	T	A	49.74	Tb09.v4.0038	missense_variant	MODERATE	Aca/Tca	p.Thr133Ser/c.397A>T
TP26P4-5g04.p1k	8165	C	G	50.74	Tb09.v4.0038	missense_variant	MODERATE	gGg/gCg	p.Gly131Ala/c.392G>C
TP26P4-5g04.p1k	8169	T	C	50.74	Tb09.v4.0038	missense_variant	MODERATE	Aag/Gag	p.Lys130Glu/c.388A>G
TP26P4-5g04.p1k	8480	A	G	678.77	Tb09.v4.0038	missense_variant	MODERATE	tTg/tCg	p.Leu26Ser/c.77T>C
TP26P4-6c09.p1k	19506	G	A	1079.77	Tb09.v4.0044	missense_variant	MODERATE	Ggc/Agc	p.Gly32Ser/c.94G>A
TP26P4-6c09.p1k	20002	G	A	51.74	Tb09.v4.0044	missense_variant	MODERATE	aGc/aAc	p.Ser197Asn/c.590G>A
TP26P4-6c09.p1k	20003	C	G	50.74	Tb09.v4.0044	missense_variant	MODERATE	agC/agG	p.Ser197Arg/c.591C>G
TP26P4-6c09.p1k	20016	C	A	51.74	Tb09.v4.0044	missense_variant	MODERATE	Cag/Aag	p.Gln202Lys/c.604C>A
TP26P4-6c09.p1k	20017	A	G	71.28	Tb09.v4.0044	missense_variant	MODERATE	cAg/cGg	p.Gln202Arg/c.605A>G
TP26P4-6c09.p1k	20023	C	A	74.28	Tb09.v4.0044	missense_variant	MODERATE	cCt/cAt	p.Pro204His/c.611C>A
TP26P4-6c09.p1k	20040	C	T	52.74	Tb09.v4.0044	stop_gained	HIGH	Caa/Taa	p.Gln210*/c.628C>T
TP26P4-6c09.p1k	20110	T	C	62.74	Tb09.v4.0044	missense_variant	MODERATE	gTa/gCa	p.Val233Ala/c.698T>C
TP26P4-6c09.p1k	20115	C	T	62.74	Tb09.v4.0044	missense_variant	MODERATE	Ccg/Tcg	p.Pro235Ser/c.703C>T
TP26P4-6c09.p1k	20121	A	G	99.28	Tb09.v4.0044	missense_variant	MODERATE	Aca/Gca	p.Thr237Ala/c.709A>G
TP26P4-6c09.p1k	20139	G	C	143.03	Tb09.v4.0044	missense_variant	MODERATE	Gag/Cag	p.Glu243Gln/c.727G>C
TP26P4-6c09.p1k	20151	C	G	143.03	Tb09.v4.0044	missense_variant	MODERATE	Ccg/Gcg	p.Pro247Ala/c.739C>G
TP26P4-6c09.p1k	20155	A	C	97.28	Tb09.v4.0044	missense_variant	MODERATE	aAt/aCt	p.Asn248Thr/c.743A>C
TP26P4-6c09.p1k	20158	T	A	143.03	Tb09.v4.0044	stop_gained	HIGH	tTa/tAa	p.Leu249*/c.746T>A
TP26P4-6c09.p1k	22311	C	A	391.77	Tb09.v4.0045	missense_variant	MODERATE	agC/agA	p.Ser149Arg/c.447C>A
TP26P4-6c09.p1k	22363	C	T	311.77	Tb09.v4.0045	missense_variant	MODERATE	Cca/Tca	p.Pro167Ser/c.499C>T
TP26P4-6c09.p1k	22379	A	C	306.78	Tb09.v4.0045	missense_variant	MODERATE	aAc/aCc	p.Asn172Thr/c.515A>C
TP26P4-6c09.p1k	22385	G	A	313.78	Tb09.v4.0045	stop_gained	HIGH	tGg/tAg	p.Trp174*/c.521G>A
TP29O12a-1b01.p1k	10162	G	A	1156.77	Tb09.v4.0048	missense_variant	MODERATE	Gca/Aca	p.Ala321Thr/c.961G>A
TPB1C9-1a08.q1k	3071	T	C	62.74	Tb10.v4.0047	stop_lost	HIGH	Tga/Cga	p.Ter502Argext*?/c.1504T>C
TPB1C9-1a08.q1k	10578	G	A	217.84	Tb10.v4.0051	missense_variant	MODERATE	tCt/tTt	p.Ser44Phe/c.131C>T
TPB1C9-1a08.q1k	10581	A	C	174.9	Tb10.v4.0051	missense_variant	MODERATE	tTg/tGg	p.Leu43Trp/c.128T>G
Tp_ends-39g01.p1k	2226	A	G	170.9	Tb10.v4.0052	missense_variant	MODERATE	gTa/gCa	p.Val4156Ala/c.12467T>C
Tp_ends-40b06.q1k	11879	T	G	306.78	Tb09.v4.0057	missense_variant	MODERATE	Att/Ctt	p.Ile523Leu/c.1567A>C
Tp_ends-40b06.q1k	12008	A	C	321.78	Tb09.v4.0057	stop_lost	HIGH	Taa/Gaa	p.Ter480Gluext*?/c.1438T>G
tryp_IXa-16h03.q1c	4969	G	A	47.74	Tb09.v4.0059	missense_variant	MODERATE	gGt/gAt	p.Gly198Asp/c.593G>A
tryp_IXa-16h03.q1c	4974	T	G	41.74	Tb09.v4.0059	missense_variant	MODERATE	Ttc/Gtc	p.Phe200Val/c.598T>G
tryp_IXa-16h03.q1c	5164	T	C	95.28	Tb09.v4.0059	missense_variant	MODERATE	gTt/gCt	p.Val263Ala/c.788T>C
tryp_IXa-16h03.q1c	7690	C	T	149.9	Tb09.v4.0060	missense_variant	MODERATE	Cat/Tat	p.His92Tyr/c.274C>T
tryp_IXa-16h03.q1c	8883	T	A	519.77	Tb09.v4.0060	missense_variant	MODERATE	agT/agA	p.Ser489Arg/c.1467T>A
tryp_IXa-16h03.q1c	8887	C	T	517.77	Tb09.v4.0060	missense_variant	MODERATE	Cat/Tat	p.His491Tyr/c.1471C>T
tryp_IXb-1c10.p1c	12192	G	A	62.74	Tb09.v4.0064	missense_variant	MODERATE	Gca/Aca	p.Ala87Thr/c.259G>A
tryp_IXb-217g08.q1c	43607	G	T	880.77	Tb09.v4.0077	stop_gained	HIGH	Gga/Tga	p.Gly434*/c.1300G>T
tryp_IXb-217g08.q1c	46437	G	A	175.9	Tb09.v4.0078	missense_variant	MODERATE	gGa/gAa	p.Gly267Glu/c.800G>A
tryp_IXb-217g08.q1c	46440	T	C	162.77	Tb09.v4.0078	missense_variant	MODERATE	aTt/aCt	p.Ile268Thr/c.803T>C
tryp_IXb-217g08.q1c	52168	C	A	256.77	Tb09.v4.0079	missense_variant	MODERATE	agC/agA	p.Ser157Arg/c.471C>A
tryp_IXb-217g08.q1c	52174	T	G	255.77	Tb09.v4.0079	missense_variant	MODERATE	gaT/gaG	p.Asp159Glu/c.477T>G
tryp_IXb-217g08.q1c	56130	C	T	423.77	Tb09.v4.0081	missense_variant	MODERATE	aCt/aTt	p.Thr428Ile/c.1283C>T
tryp_IXb-218d07.p1c	5593	G	T	390.77	Tb09.v4.0089	missense_variant	MODERATE	aGc/aTc	p.Ser348Ile/c.1043G>T
tryp_IXb-218d07.p1c	6079	A	C	79.28	Tb09.v4.0089	missense_variant	MODERATE	gAc/gCc	p.Asp510Ala/c.1529A>C
tryp_IXb-218d07.p1c	6361	G	A	53.74	Tb09.v4.0090	missense_variant	MODERATE	Gtg/Atg	p.Val2Met/c.4G>A
tryp_IXb-218d07.p1c	6806	C	T	58.74	Tb09.v4.0090	missense_variant	MODERATE	aCg/aTg	p.Thr150Met/c.449C>T
tryp_IXb-218d07.p1c	7682	A	G	128.03	Tb09.v4.0090	missense_variant	MODERATE	Aac/Gac	p.Asn442Asp/c.1324A>G
tryp_IXb-218d07.p1c	7684	C	A	122.77	Tb09.v4.0090	missense_variant	MODERATE	aaC/aaA	p.Asn442Lys/c.1326C>A
tryp_IXb-218d07.p1c	7690	T	A	175.9	Tb09.v4.0090	missense_variant	MODERATE	agT/agA	p.Ser444Arg/c.1332T>A
tryp_IXb-218d07.p1c	7697	G	A	174.9	Tb09.v4.0090	missense_variant	MODERATE	Gaa/Aaa	p.Glu447Lys/c.1339G>A
tryp_IXb-218d07.p1c	7712	C	T	132.03	Tb09.v4.0090	missense_variant	MODERATE	gCg/gTg	p.Ala451Val/c.1352C>T
tryp_IXb-218d07.p1c	7715	T	C	129.03	Tb09.v4.0090	missense_variant	MODERATE	gTt/gCt	p.Val452Ala/c.1355T>C
tryp_IXb-218d07.p1c	7724	C	G	132.03	Tb09.v4.0090	missense_variant	MODERATE	tCt/tGt	p.Ser455Cys/c.1364C>G
tryp_IXb-218d07.p1c	7756	A	T	136.03	Tb09.v4.0090	missense_variant	MODERATE	cAt/cTt	p.His465Leu/c.1394A>T
tryp_IXb-218d07.p1c	7758	C	G	137.03	Tb09.v4.0090	missense_variant	MODERATE	Cca/Gca	p.Pro466Ala/c.1396C>G
tryp_IXb-218d07.p1c	7759	C	T	136.03	Tb09.v4.0090	missense_variant	MODERATE	cCa/cTa	p.Pro466Leu/c.1397C>T
tryp_IXb-218d07.p1c	7761	C	T	135.03	Tb09.v4.0090	missense_variant	MODERATE	Ctt/Ttt	p.Leu467Phe/c.1399C>T
tryp_IXb-218d07.p1c	16918	T	G	56.74	Tb09.v4.0093	missense_variant	MODERATE	caT/caG	p.His83Gln/c.249T>G
tryp_IXb-218d07.p1c	16919	T	C	52.74	Tb09.v4.0093	missense_variant	MODERATE	Ttt/Ctt	p.Phe84Leu/c.250T>C
tryp_IXb-218d07.p1c	16920	T	C	55.74	Tb09.v4.0093	missense_variant	MODERATE	tTt/tCt	p.Phe84Ser/c.251T>C
tryp_IXb-218d07.p1c	16926	A	C	56.74	Tb09.v4.0093	missense_variant	MODERATE	aAa/aCa	p.Lys86Thr/c.257A>C
tryp_IXb-218d07.p1c	16929	A	C	57.74	Tb09.v4.0093	missense_variant	MODERATE	aAa/aCa	p.Lys87Thr/c.260A>C
tryp_IXb-218d07.p1c	16930	A	T	57.74	Tb09.v4.0093	missense_variant	MODERATE	aaA/aaT	p.Lys87Asn/c.261A>T
tryp_IXb-218d07.p1c	17098	A	G	121.77	Tb09.v4.0093	missense_variant	MODERATE	aAa/aGa	p.Lys143Arg/c.428A>G
tryp_IXb-218d07.p1c	17105	A	C	133.03	Tb09.v4.0093	missense_variant	MODERATE	gaA/gaC	p.Glu145Asp/c.435A>C
tryp_IXb-218d07.p1c	17107	A	C	136.03	Tb09.v4.0093	missense_variant	MODERATE	aAa/aCa	p.Lys146Thr/c.437A>C
tryp_IXb-218d07.p1c	17118	T	C	132.03	Tb09.v4.0093	missense_variant	MODERATE	Tac/Cac	p.Tyr150His/c.448T>C
tryp_IXb-218d07.p1c	17123	T	A	134.03	Tb09.v4.0093	missense_variant	MODERATE	aaT/aaA	p.Asn151Lys/c.453T>A
tryp_IXb-218d07.p1c	17124	A	G	136.03	Tb09.v4.0093	missense_variant	MODERATE	Aac/Gac	p.Asn152Asp/c.454A>G
tryp_IXb-218d07.p1c	17127	G	A	136.03	Tb09.v4.0093	missense_variant	MODERATE	Gga/Aga	p.Gly153Arg/c.457G>A
tryp_IXb-218d07.p1c	17139	G	C	136.03	Tb09.v4.0093	missense_variant	MODERATE	Gtt/Ctt	p.Val157Leu/c.469G>C
tryp_IXb-218d07.p1c	25437	A	C	1102.77	Tb09.v4.0098	missense_variant	MODERATE	Agc/Cgc	p.Ser242Arg/c.724A>C
tryp_IXb-218d07.p1c	39026	C	A	171.77	Tb09.v4.0100	missense_variant	MODERATE	cCt/cAt	p.Pro52His/c.155C>A
tryp_IXb-218d07.p1c	39074	T	C	103.28	Tb09.v4.0100	missense_variant	MODERATE	tTa/tCa	p.Leu68Ser/c.203T>C
tryp_IXb-218d07.p1c	39076	T	A	103.28	Tb09.v4.0100	missense_variant	MODERATE	Tgt/Agt	p.Cys69Ser/c.205T>A
tryp_IXb-218d07.p1c	39082	A	G	102.28	Tb09.v4.0100	missense_variant	MODERATE	Aag/Gag	p.Lys71Glu/c.211A>G
tryp_IXb-218d07.p1c	39091	T	G	102.28	Tb09.v4.0100	missense_variant	MODERATE	Tta/Gta	p.Leu74Val/c.220T>G
tryp_IXb-218d07.p1c	39103	T	C	93.77	Tb09.v4.0100	missense_variant	MODERATE	Tat/Cat	p.Tyr78His/c.232T>C
tryp_IXb-218d07.p1c	39130	T	C	62.74	Tb09.v4.0100	missense_variant	MODERATE	Tgt/Cgt	p.Cys87Arg/c.259T>C
tryp_IXb-218d07.p1c	39131	G	A	62.74	Tb09.v4.0100	missense_variant	MODERATE	tGt/tAt	p.Cys87Tyr/c.260G>A
tryp_IXb-218d07.p1c	39148	T	G	97.28	Tb09.v4.0100	missense_variant	MODERATE	Tcg/Gcg	p.Ser93Ala/c.277T>G
tryp_IXb-218d07.p1c	39166	A	C	187.9	Tb09.v4.0100	missense_variant	MODERATE	Aaa/Caa	p.Lys99Gln/c.295A>C
tryp_IXb-218d07.p1c	39173	G	T	171.77	Tb09.v4.0100	missense_variant	MODERATE	aGt/aTt	p.Ser101Ile/c.302G>T
tryp_IXb-218d07.p1c	39181	A	G	166.77	Tb09.v4.0100	missense_variant	MODERATE	Aat/Gat	p.Asn104Asp/c.310A>G
tryp_IXb-218d07.p1c	39182	A	C	154.77	Tb09.v4.0100	missense_variant	MODERATE	aAt/aCt	p.Asn104Thr/c.311A>C
tryp_IXb-218d07.p1c	39186	C	A	169.9	Tb09.v4.0100	missense_variant	MODERATE	gaC/gaA	p.Asp105Glu/c.315C>A
tryp_IXb-218d07.p1c	41163	T	G	54.74	Tb09.v4.0101	missense_variant	MODERATE	atT/atG	p.Ile104Met/c.312T>G
tryp_IXb-218d07.p1c	41165	T	G	54.74	Tb09.v4.0101	missense_variant	MODERATE	aTc/aGc	p.Ile105Ser/c.314T>G
tryp_IXb-218d07.p1c	41181	T	G	53.74	Tb09.v4.0101	missense_variant	MODERATE	ttT/ttG	p.Phe110Leu/c.330T>G
tryp_IXb-218d07.p1c	41185	C	T	53.74	Tb09.v4.0101	missense_variant	MODERATE	Ctt/Ttt	p.Leu112Phe/c.334C>T
tryp_IXb-218d07.p1c	41188	G	A	53.74	Tb09.v4.0101	missense_variant	MODERATE	Gaa/Aaa	p.Glu113Lys/c.337G>A
tryp_IXb-218d07.p1c	41205	G	A	139.03	Tb09.v4.0101	missense_variant	MODERATE	atG/atA	p.Met118Ile/c.354G>A
tryp_IXb-218d07.p1c	41568	A	G	62.74	Tb09.v4.0101	missense_variant	MODERATE	atA/atG	p.Ile239Met/c.717A>G
tryp_IXb-218d07.p1c	41572	T	G	62.74	Tb09.v4.0101	missense_variant	MODERATE	Tat/Gat	p.Tyr241Asp/c.721T>G
tryp_IXb-218d07.p1c	41787	T	G	88.77	Tb09.v4.0101	missense_variant	MODERATE	atT/atG	p.Ile312Met/c.936T>G
tryp_IXb-218d07.p1c	41805	A	T	88.77	Tb09.v4.0101	missense_variant	MODERATE	gaA/gaT	p.Glu318Asp/c.954A>T
tryp_IXb-218d07.p1c	42245	C	A	56.74	Tb09.v4.0102	missense_variant	MODERATE	Caa/Aaa	p.Gln107Lys/c.319C>A
tryp_IXb-218d07.p1c	42254	A	G	57.74	Tb09.v4.0102	missense_variant	MODERATE	Aaa/Gaa	p.Lys110Glu/c.328A>G
tryp_IXb-218d07.p1c	87041	G	C	62.74	Tb09.v4.0107	missense_variant	MODERATE	Gag/Cag	p.Glu28Gln/c.82G>C
tryp_IXb-218d07.p1c	142531	C	T	90.28	Tb09.v4.0121	stop_gained	HIGH	tgG/tgA	p.Trp95*/c.285G>A
tryp_IXb-218d07.p1c	162204	T	C	992.77	Tb09.v4.0127	missense_variant	MODERATE	tAc/tGc	p.Tyr342Cys/c.1025A>G
tryp_IXb-218d07.p1c	172311	C	T	263.8	Tb09.v4.0132	stop_gained	HIGH	tGg/tAg	p.Trp312*/c.935G>A
tryp_IXb-218d07.p1c	172312	A	G	263.8	Tb09.v4.0132	missense_variant	MODERATE	Tgg/Cgg	p.Trp312Arg/c.934T>C
tryp_IXb-218d07.p1c	172318	G	T	301.78	Tb09.v4.0132	missense_variant	MODERATE	Ctt/Att	p.Leu310Ile/c.928C>A
tryp_IXb-218d07.p1c	172349	C	A	265.8	Tb09.v4.0132	missense_variant	MODERATE	tgG/tgT	p.Trp299Cys/c.897G>T
tryp_IXb-218d07.p1c	172364	A	G	229.84	Tb09.v4.0132	stop_lost	HIGH	Taa/Caa	p.Ter295Glnext*?/c.883T>C
tryp_IXb-218d07.p1c	172366	C	T	226.84	Tb09.v4.0132	missense_variant	MODERATE	gGt/gAt	p.Gly294Asp/c.881G>A
tryp_IXb-218d07.p1c	172376	G	A	232.84	Tb09.v4.0132	missense_variant	MODERATE	Cat/Tat	p.His291Tyr/c.871C>T
tryp_IXb-218d07.p1c	172384	T	G	232.84	Tb09.v4.0132	missense_variant	MODERATE	cAa/cCa	p.Gln288Pro/c.863A>C
tryp_IXb-218d07.p1c	172400	C	T	191.9	Tb09.v4.0132	missense_variant	MODERATE	Gtg/Atg	p.Val283Met/c.847G>A
tryp_IXb-218d07.p1c	172402	C	T	191.9	Tb09.v4.0132	missense_variant	MODERATE	gGa/gAa	p.Gly282Glu/c.845G>A
tryp_IXb-218d07.p1c	172408	T	C	183.9	Tb09.v4.0132	missense_variant	MODERATE	aAt/aGt	p.Asn280Ser/c.839A>G
tryp_IXb-218d07.p1c	172416	C	G	183.9	Tb09.v4.0132	missense_variant	MODERATE	Gta/Cta	p.Val278Leu/c.832G>C
tryp_IXb-218d07.p1c	172417	A	T	183.9	Tb09.v4.0132	missense_variant	MODERATE	ttT/ttA	p.Phe277Leu/c.831T>A
tryp_IXb-218d07.p1c	173169	C	T	443.77	Tb09.v4.0132	missense_variant	MODERATE	Gaa/Aaa	p.Glu27Lys/c.79G>A
tryp_IXb-218d07.p1c	173171	C	T	441.77	Tb09.v4.0132	missense_variant	MODERATE	tGt/tAt	p.Cys26Tyr/c.77G>A
tryp_IXb-218d07.p1c	173208	T	G	354.78	Tb09.v4.0132	missense_variant	MODERATE	Aat/Cat	p.Asn14His/c.40A>C
tryp_IXb-218d07.p1c	173232	A	T	228.84	Tb09.v4.0132	missense_variant	MODERATE	Ttt/Att	p.Phe6Ile/c.16T>A
tryp_IXb-218d07.p1c	173234	A	G	255.8	Tb09.v4.0132	missense_variant	MODERATE	gTt/gCt	p.Val5Ala/c.14T>C
tryp_IXb-218d07.p1c	174459	T	A	99.28	Tb09.v4.0133	missense_variant	MODERATE	Atg/Ttg	p.Met470Leu/c.1408A>T
tryp_IXb-218d07.p1c	174461	C	A	99.28	Tb09.v4.0133	missense_variant	MODERATE	aGt/aTt	p.Ser469Ile/c.1406G>T
tryp_IXb-218d07.p1c	174468	A	G	142.03	Tb09.v4.0133	missense_variant	MODERATE	Ttt/Ctt	p.Phe467Leu/c.1399T>C
tryp_IXb-218d07.p1c	176933	A	C	704.77	Tb09.v4.0134	missense_variant	MODERATE	aaT/aaG	p.Asn476Lys/c.1428T>G
tryp_IXb-314f06.q1c	4735	C	G	428.77	Tb09.v4.0150	missense_variant	MODERATE	gGc/gCc	p.Gly143Ala/c.428G>C
tryp_IXb-43g07.q1c	12207	A	T	177.9	Tb09.v4.0160	missense_variant	MODERATE	aTt/aAt	p.Ile55Asn/c.164T>A
tryp_IXb-43g07.q1c	12225	G	A	219.84	Tb09.v4.0160	missense_variant	MODERATE	gCg/gTg	p.Ala49Val/c.146C>T
tryp_IXb-43g07.q1c	12230	T	A	222.84	Tb09.v4.0160	missense_variant	MODERATE	agA/agT	p.Arg47Ser/c.141A>T
tryp_IXb-68a05.p2k3050	3105	C	A	132.03	Tb09.v4.0163	missense_variant	MODERATE	aCa/aAa	p.Thr55Lys/c.164C>A
tryp_IXb-68a05.p2k3050	3518	A	G	98.28	Tb09.v4.0163	missense_variant	MODERATE	Aca/Gca	p.Thr193Ala/c.577A>G
tryp_IXb-68a05.p2k3050	3521	A	G	98.28	Tb09.v4.0163	missense_variant	MODERATE	Aag/Gag	p.Lys194Glu/c.580A>G
tryp_IXb-68a05.p2k3050	3544	A	G	94.28	Tb09.v4.0163	missense_variant	MODERATE	Aac/Gac	p.Asn201Asp/c.601A>G
tryp_IXb-68a05.p2k3050	3554	A	C	88.28	Tb09.v4.0163	missense_variant	MODERATE	cAa/cCa	p.Gln204Pro/c.611A>C
tryp_IXb-68a05.p2k3050	3559	C	G	93.28	Tb09.v4.0163	missense_variant	MODERATE	Cag/Gag	p.Gln206Glu/c.616C>G
tryp_IXb-68a05.p2k3050	3561	G	C	95.28	Tb09.v4.0163	missense_variant	MODERATE	caG/caC	p.Gln206His/c.618G>C
tryp_IXb-68a05.p2k3050	3568	A	C	94.28	Tb09.v4.0163	missense_variant	MODERATE	Aca/Cca	p.Thr209Pro/c.625A>C
tryp_IXb-68a05.p2k3050	3569	C	A	94.28	Tb09.v4.0163	missense_variant	MODERATE	aCa/aAa	p.Thr209Lys/c.626C>A
tryp_IXb-68a05.p2k3050	3571	G	A	93.28	Tb09.v4.0163	missense_variant	MODERATE	Gat/Aat	p.Asp210Asn/c.628G>A
tryp_IXb-68a05.p2k3050	3703	C	G	252.8	Tb09.v4.0163	missense_variant	MODERATE	Caa/Gaa	p.Gln254Glu/c.760C>G
tryp_IXb-68a05.p2k3050	3704	A	C	251.8	Tb09.v4.0163	missense_variant	MODERATE	cAa/cCa	p.Gln254Pro/c.761A>C
tryp_IXb-68a05.p2k3050	4147	A	C	92.28	Tb09.v4.0163	missense_variant	MODERATE	Ata/Cta	p.Ile402Leu/c.1204A>C
tryp_IXb-68a05.p2k3050	4490	G	A	102.28	Tb09.v4.0163	missense_variant	MODERATE	Gaa/Aaa	p.Glu516Lys/c.1546G>A
tryp_IXb-68a05.p2k3050	7726	G	A	97.28	Tb09.v4.0164	missense_variant	MODERATE	aGc/aAc	p.Ser431Asn/c.1292G>A
tryp_IXb-68a05.p2k3050	7732	G	T	99.28	Tb09.v4.0164	missense_variant	MODERATE	aGt/aTt	p.Ser433Ile/c.1298G>T
tryp_IXb-68a05.p2k3050	7736	G	T	99.28	Tb09.v4.0164	missense_variant	MODERATE	agG/agT	p.Arg434Ser/c.1302G>T
tryp_IXb-68a05.p2k3050	13181	G	T	62.74	Tb09.v4.0165	missense_variant	MODERATE	tGt/tTt	p.Cys37Phe/c.110G>T
tryp_IXb-68a05.p2k3050	13216	A	G	57.74	Tb09.v4.0165	missense_variant	MODERATE	Aag/Gag	p.Lys49Glu/c.145A>G
tryp_IXb-68a05.p2k3050	13285	A	G	49.74	Tb09.v4.0165	missense_variant	MODERATE	aAa/aGa	p.Lys71Arg/c.212A>G
tryp_IXb-68a05.p2k3050	13303	T	G	53.74	Tb09.v4.0165	missense_variant	MODERATE	tTg/tGg	p.Leu77Trp/c.230T>G
tryp_IXb-68a05.p2k3050	13321	A	G	53.74	Tb09.v4.0165	missense_variant	MODERATE	gAt/gGt	p.Asp83Gly/c.248A>G
tryp_IXb-68a05.p2k3050	18367	T	G	54.74	Tb09.v4.0167	missense_variant	MODERATE	Tac/Gac	p.Tyr125Asp/c.373T>G
tryp_IXb-68a05.p2k3050	18476	T	A	182.9	Tb09.v4.0167	missense_variant	MODERATE	aTa/aAa	p.Ile161Lys/c.482T>A
tryp_IXb-68a05.p2k3050	35321	G	C	62.74	Tb09.v4.0171	missense_variant	MODERATE	Gca/Cca	p.Ala294Pro/c.880G>C
tryp_IXb-68a05.p2k3050	35393	A	G	62.74	Tb09.v4.0171	missense_variant	MODERATE	Aaa/Gaa	p.Lys318Glu/c.952A>G
tryp_IXb-68a05.p2k3050	35605	T	C	57.74	Tb09.v4.0171	missense_variant	MODERATE	aTa/aCa	p.Ile384Thr/c.1151T>C
tryp_IXb-68a05.p2k3050	35615	A	C	57.74	Tb09.v4.0171	missense_variant	MODERATE	aaA/aaC	p.Lys387Asn/c.1161A>C
tryp_IXb-68a05.p2k3050	35773	C	A	53.74	Tb09.v4.0171	missense_variant	MODERATE	gCt/gAt	p.Ala440Asp/c.1319C>A
tryp_IXb-68a05.p2k3050	36955	C	T	199.77	Tb09.v4.0172	missense_variant	MODERATE	Ccg/Tcg	p.Pro108Ser/c.322C>T
tryp_IXb-68a05.p2k3050	36956	C	T	217.84	Tb09.v4.0172	missense_variant	MODERATE	cCg/cTg	p.Pro108Leu/c.323C>T
tryp_IXb-68a05.p2k3050	36958	A	G	176.9	Tb09.v4.0172	missense_variant	MODERATE	Aat/Gat	p.Asn109Asp/c.325A>G
tryp_IXb-68a05.p2k3050	38636	C	G	95.28	Tb09.v4.0173	missense_variant	MODERATE	aCc/aGc	p.Thr196Ser/c.587C>G
tryp_IXb-68a05.p2k3050	45319	C	G	54.74	Tb09.v4.0175	missense_variant	MODERATE	gaC/gaG	p.Asp224Glu/c.672C>G
tryp_IXb-68a05.p2k3050	45326	C	A	36.74	Tb09.v4.0175	missense_variant	MODERATE	Ccc/Acc	p.Pro227Thr/c.679C>A
tryp_IXb-68a05.p2k3050	57380	A	G	258.8	Tb09.v4.0177	missense_variant	MODERATE	Acc/Gcc	p.Thr474Ala/c.1420A>G
tryp_IXb-68a05.p2k3050	60554	G	A	93.28	Tb09.v4.0178	missense_variant	MODERATE	Gca/Aca	p.Ala79Thr/c.235G>A
tryp_IXb-73h01.q1c	20334	A	T	326.78	Tb09.v4.0195	stop_lost	HIGH	Taa/Aaa	p.Ter500Lysext*?/c.1498T>A
tryp_IXb-73h01.q1c	20336	A	T	321.78	Tb09.v4.0195	stop_gained	HIGH	tTa/tAa	p.Leu499*/c.1496T>A
tryp_IXb-73h01.q1c	20359	A	T	277.8	Tb09.v4.0195	stop_gained	HIGH	taT/taA	p.Tyr491*/c.1473T>A
tryp_IXb-86g11.p1c	7582	T	A	129.03	Tb09.v4.0201	missense_variant	MODERATE	caA/caT	p.Gln145His/c.435A>T
tryp_IXb-86g11.p1c	9938	T	G	46.74	Tb09.v4.0202	missense_variant	MODERATE	gAc/gCc	p.Asp248Ala/c.743A>C
tryp_IXb-86g11.p1c	9945	C	A	48.74	Tb09.v4.0202	missense_variant	MODERATE	Gca/Tca	p.Ala246Ser/c.736G>T
tryp_IXb-86g11.p1c	9948	T	C	47.74	Tb09.v4.0202	missense_variant	MODERATE	Aca/Gca	p.Thr245Ala/c.733A>G
tryp_IXb-86g11.p1c	10027	G	T	49.74	Tb09.v4.0202	missense_variant	MODERATE	agC/agA	p.Ser218Arg/c.654C>A
tryp_IXb-86g11.p1c	10028	C	T	48.74	Tb09.v4.0202	missense_variant	MODERATE	aGc/aAc	p.Ser218Asn/c.653G>A
tryp_IXb-93a04.p1c	5135	T	G	766.79	Tb09.v4.0204	missense_variant	MODERATE	gAa/gCa	p.Glu333Ala/c.998A>C
tryp_IXb-93a04.p1c	11135	C	A	138.03	Tb09.v4.0206	missense_variant	MODERATE	aaC/aaA	p.Asn74Lys/c.222C>A
tryp_X-106b08.p1c	12247	A	T	89.28	Tb10.v4.0053	missense_variant	MODERATE	aTc/aAc	p.Ile38Asn/c.113T>A
tryp_X-149c07.p1c	4559	G	C	103.84	Tb10.v4.0055	missense_variant	MODERATE	aaC/aaG	p.Asn67Lys/c.201C>G
tryp_X-149c07.p1c	8878	C	A	240.84	Tb10.v4.0057	missense_variant	MODERATE	tGt/tTt	p.Cys223Phe/c.668G>T
tryp_X-149c07.p1c	8893	A	G	106.28	Tb10.v4.0057	missense_variant	MODERATE	aTa/aCa	p.Ile218Thr/c.653T>C
tryp_X-149c07.p1c	8906	A	C	106.28	Tb10.v4.0057	missense_variant	MODERATE	Tgt/Ggt	p.Cys214Gly/c.640T>G
tryp_X-149c07.p1c	8916	G	T	96.77	Tb10.v4.0057	stop_gained	HIGH	taC/taA	p.Tyr210*/c.630C>A
tryp_X-149c07.p1c	8932	A	G	146.03	Tb10.v4.0057	missense_variant	MODERATE	cTg/cCg	p.Leu205Pro/c.614T>C
tryp_X-149c07.p1c	9002	C	A	53.74	Tb10.v4.0057	missense_variant	MODERATE	Ggt/Tgt	p.Gly182Cys/c.544G>T
tryp_X-149c07.p1c	9008	A	C	54.74	Tb10.v4.0057	stop_lost	HIGH	Taa/Gaa	p.Ter180Gluext*?/c.538T>G
tryp_X-149c07.p1c	9122	T	C	165.9	Tb10.v4.0057	missense_variant	MODERATE	Aaa/Gaa	p.Lys142Glu/c.424A>G
tryp_X-149c07.p1c	9132	A	C	165.77	Tb10.v4.0057	missense_variant	MODERATE	gaT/gaG	p.Asp138Glu/c.414T>G
tryp_X-155h05.q1c	7462	A	T	2048.77	Tb10.v4.0059	missense_variant	MODERATE	Tat/Aat	p.Tyr145Asn/c.433T>A
tryp_X-155h05.q1c	7818	T	C	317.77	Tb10.v4.0059	missense_variant	MODERATE	gAa/gGa	p.Glu26Gly/c.77A>G
tryp_X-155h05.q1c	7819	C	T	352.78	Tb10.v4.0059	missense_variant	MODERATE	Gaa/Aaa	p.Glu26Lys/c.76G>A
tryp_X-155h05.q1c	7870	A	T	168.77	Tb10.v4.0059	missense_variant	MODERATE	Tgc/Agc	p.Cys9Ser/c.25T>A
tryp_X-155h05.q1c	7875	T	G	178.9	Tb10.v4.0059	missense_variant	MODERATE	aAa/aCa	p.Lys7Thr/c.20A>C
tryp_X-174f04.q1c	3427	G	T	91.28	Tb10.v4.0063	missense_variant	MODERATE	gCa/gAa	p.Ala198Glu/c.593C>A
tryp_X-174f04.q1c	3428	C	T	135.03	Tb10.v4.0063	missense_variant	MODERATE	Gca/Aca	p.Ala198Thr/c.592G>A
tryp_X-174f04.q1c	3433	T	G	135.03	Tb10.v4.0063	missense_variant	MODERATE	gAc/gCc	p.Asp196Ala/c.587A>C
tryp_X-174f04.q1c	3439	G	T	130.03	Tb10.v4.0063	missense_variant	MODERATE	gCg/gAg	p.Ala194Glu/c.581C>A
tryp_X-174f04.q1c	3440	C	T	136.03	Tb10.v4.0063	missense_variant	MODERATE	Gcg/Acg	p.Ala194Thr/c.580G>A
tryp_X-174f04.q1c	3443	T	C	135.03	Tb10.v4.0063	missense_variant	MODERATE	Aac/Gac	p.Asn193Asp/c.577A>G
tryp_X-174f04.q1c	3470	T	C	130.03	Tb10.v4.0063	missense_variant	MODERATE	Ata/Gta	p.Ile184Val/c.550A>G
tryp_X-174f04.q1c	3476	C	T	91.28	Tb10.v4.0063	missense_variant	MODERATE	Gtc/Atc	p.Val182Ile/c.544G>A
tryp_X-174f04.q1c	3487	T	G	96.28	Tb10.v4.0063	missense_variant	MODERATE	gAa/gCa	p.Glu178Ala/c.533A>C
tryp_X-174f04.q1c	3488	C	T	94.28	Tb10.v4.0063	missense_variant	MODERATE	Gaa/Aaa	p.Glu178Lys/c.532G>A
tryp_X-206a03.p1c	15697	T	G	34.74	Tb10.v4.0087	missense_variant	MODERATE	Aaa/Caa	p.Lys322Gln/c.964A>C
tryp_X-206a03.p1c	15775	T	G	87.28	Tb10.v4.0087	missense_variant	MODERATE	Att/Ctt	p.Ile296Leu/c.886A>C
tryp_X-206a03.p1c	15791	G	C	81.77	Tb10.v4.0087	missense_variant	MODERATE	agC/agG	p.Ser290Arg/c.870C>G
tryp_X-206a03.p1c	15793	T	C	95.28	Tb10.v4.0087	missense_variant	MODERATE	Agc/Ggc	p.Ser290Gly/c.868A>G
tryp_X-206a03.p1c	16658	T	A	34.74	Tb10.v4.0087	missense_variant	MODERATE	Ata/Tta	p.Ile18Leu/c.52A>T
tryp_X-206a03.p1c	16679	A	C	52.74	Tb10.v4.0087	stop_lost	HIGH	Tag/Gag	p.Ter11Gluext*?/c.31T>G
tryp_X-206a03.p1c	16690	A	G	48.74	Tb10.v4.0087	missense_variant	MODERATE	aTg/aCg	p.Met7Thr/c.20T>C
tryp_X-206a03.p1c	16694	C	T	54.74	Tb10.v4.0087	missense_variant	MODERATE	Gat/Aat	p.Asp6Asn/c.16G>A
tryp_X-206a03.p1c	16702	A	T	51.74	Tb10.v4.0087	missense_variant	MODERATE	gTa/gAa	p.Val3Glu/c.8T>A
tryp_X-206a03.p1c	24111	A	G	54.74	Tb10.v4.0090	missense_variant	MODERATE	Tcc/Ccc	p.Ser159Pro/c.475T>C
tryp_X-206a03.p1c	24119	A	T	51.74	Tb10.v4.0090	stop_gained	HIGH	tTg/tAg	p.Leu156*/c.467T>A
tryp_X-206a03.p1c	24204	T	G	97.28	Tb10.v4.0090	missense_variant	MODERATE	Aat/Cat	p.Asn128His/c.382A>C
tryp_X-206a03.p1c	24226	T	A	84.77	Tb10.v4.0090	missense_variant	MODERATE	aaA/aaT	p.Lys120Asn/c.360A>T
tryp_X-206a03.p1c	24237	C	T	84.77	Tb10.v4.0090	missense_variant	MODERATE	Gga/Aga	p.Gly117Arg/c.349G>A
tryp_X-206a03.p1c	24498	C	T	183.9	Tb10.v4.0090	missense_variant	MODERATE	Gct/Act	p.Ala30Thr/c.88G>A
tryp_X-232f09.q1c	2384	T	C	48.74	Tb10.v4.0100	missense_variant	MODERATE	Aaa/Gaa	p.Lys231Glu/c.691A>G
tryp_X-232f09.q1c	2413	G	A	50.74	Tb10.v4.0100	missense_variant	MODERATE	gCg/gTg	p.Ala221Val/c.662C>T
tryp_X-232f09.q1c	2428	G	C	48.74	Tb10.v4.0100	missense_variant	MODERATE	cCa/cGa	p.Pro216Arg/c.647C>G
tryp_X-232f09.q1c	2429	G	C	48.74	Tb10.v4.0100	missense_variant	MODERATE	Cca/Gca	p.Pro216Ala/c.646C>G
tryp_X-232f09.q1c	2432	A	T	41.74	Tb10.v4.0100	missense_variant	MODERATE	Tca/Aca	p.Ser215Thr/c.643T>A
tryp_X-232f09.q1c	2434	G	C	50.74	Tb10.v4.0100	missense_variant	MODERATE	aCt/aGt	p.Thr214Ser/c.641C>G
tryp_X-232f09.q1c	2435	T	C	52.74	Tb10.v4.0100	missense_variant	MODERATE	Act/Gct	p.Thr214Ala/c.640A>G
tryp_X-232f09.q1c	2442	T	C	42.74	Tb10.v4.0100	missense_variant	MODERATE	atA/atG	p.Ile211Met/c.633A>G
tryp_X-232f09.q1c	2445	T	A	52.74	Tb10.v4.0100	missense_variant	MODERATE	gaA/gaT	p.Glu210Asp/c.630A>T
tryp_X-232f09.q1c	2458	G	T	50.74	Tb10.v4.0100	stop_gained	HIGH	tCa/tAa	p.Ser206*/c.617C>A
tryp_X-232f09.q1c	2459	A	C	53.74	Tb10.v4.0100	missense_variant	MODERATE	Tca/Gca	p.Ser206Ala/c.616T>G
tryp_X-232f09.q1c	2467	C	G	53.74	Tb10.v4.0100	missense_variant	MODERATE	aGc/aCc	p.Ser203Thr/c.608G>C
tryp_X-232f09.q1c	2474	T	G	51.74	Tb10.v4.0100	missense_variant	MODERATE	Agc/Cgc	p.Ser201Arg/c.601A>C
tryp_X-232f09.q1c	2477	T	C	37.74	Tb10.v4.0100	missense_variant	MODERATE	Agc/Ggc	p.Ser200Gly/c.598A>G
tryp_X-232f09.q1c	2483	C	T	54.74	Tb10.v4.0100	missense_variant	MODERATE	Gaa/Aaa	p.Glu198Lys/c.592G>A
tryp_X-232f09.q1c	2488	A	G	50.74	Tb10.v4.0100	missense_variant	MODERATE	gTt/gCt	p.Val196Ala/c.587T>C
tryp_X-232f09.q1c	7578	G	A	53.74	Tb10.v4.0102	missense_variant	MODERATE	aGc/aAc	p.Ser482Asn/c.1445G>A
tryp_X-254c10.q1c	6485	A	G	513.77	Tb10.v4.0106	stop_lost	HIGH	Taa/Caa	p.Ter115Glnext*?/c.343T>C
tryp_X-254c10.q1c	8492	C	T	99.28	Tb10.v4.0107	missense_variant	MODERATE	aGc/aAc	p.Ser332Asn/c.995G>A
tryp_X-254c10.q1c	8658	G	C	52.74	Tb10.v4.0107	missense_variant	MODERATE	Ccg/Gcg	p.Pro277Ala/c.829C>G
tryp_X-254c10.q1c	8663	G	T	48.74	Tb10.v4.0107	missense_variant	MODERATE	aCc/aAc	p.Thr275Asn/c.824C>A
tryp_X-254c10.q1c	8667	A	T	47.74	Tb10.v4.0107	missense_variant	MODERATE	Tcg/Acg	p.Ser274Thr/c.820T>A
tryp_X-254c10.q1c	8670	C	G	49.74	Tb10.v4.0107	missense_variant	MODERATE	Gcc/Ccc	p.Ala273Pro/c.817G>C
tryp_X-254c10.q1c	8672	G	T	52.74	Tb10.v4.0107	missense_variant	MODERATE	gCa/gAa	p.Ala272Glu/c.815C>A
tryp_X-254c10.q1c	8673	C	T	52.74	Tb10.v4.0107	missense_variant	MODERATE	Gca/Aca	p.Ala272Thr/c.814G>A
tryp_X-254c10.q1c	8687	T	G	52.74	Tb10.v4.0107	missense_variant	MODERATE	cAa/cCa	p.Gln267Pro/c.800A>C
tryp_X-254c10.q1c	8688	G	C	49.74	Tb10.v4.0107	missense_variant	MODERATE	Caa/Gaa	p.Gln267Glu/c.799C>G
tryp_X-254c10.q1c	8699	G	T	45.74	Tb10.v4.0107	missense_variant	MODERATE	gCc/gAc	p.Ala263Asp/c.788C>A
tryp_X-254c10.q1c	8700	C	T	53.74	Tb10.v4.0107	missense_variant	MODERATE	Gcc/Acc	p.Ala263Thr/c.787G>A
tryp_X-254c10.q1c	11877	C	G	344.78	Tb10.v4.0108	missense_variant	MODERATE	Gag/Cag	p.Glu492Gln/c.1474G>C
tryp_X-254c10.q1c	11970	C	T	273.8	Tb10.v4.0108	missense_variant	MODERATE	Gca/Aca	p.Ala461Thr/c.1381G>A
tryp_X-254c10.q1c	11975	T	G	266.8	Tb10.v4.0108	missense_variant	MODERATE	aAa/aCa	p.Lys459Thr/c.1376A>C
tryp_X-254c10.q1c	12005	G	A	168.9	Tb10.v4.0108	missense_variant	MODERATE	gCa/gTa	p.Ala449Val/c.1346C>T
tryp_X-254c10.q1c	12009	G	T	135.03	Tb10.v4.0108	missense_variant	MODERATE	Cct/Act	p.Pro448Thr/c.1342C>A
tryp_X-254c10.q1c	12011	G	A	94.28	Tb10.v4.0108	missense_variant	MODERATE	gCc/gTc	p.Ala447Val/c.1340C>T
tryp_X-254c10.q1c	12412	G	C	55.74	Tb10.v4.0108	missense_variant	MODERATE	gCc/gGc	p.Ala314Gly/c.941C>G
tryp_X-254c10.q1c	15555	T	G	93.28	Tb10.v4.0109	missense_variant	MODERATE	Acg/Ccg	p.Thr409Pro/c.1225A>C
tryp_X-254c10.q1c	15807	C	G	127.77	Tb10.v4.0109	missense_variant	MODERATE	Gtc/Ctc	p.Val325Leu/c.973G>C
tryp_X-254c10.q1c	28631	C	T	143.03	Tb10.v4.0113	missense_variant	MODERATE	Gca/Aca	p.Ala204Thr/c.610G>A
tryp_X-254c10.q1c	34452	A	G	52.74	Tb10.v4.0115	missense_variant	MODERATE	Ttt/Ctt	p.Phe100Leu/c.298T>C
tryp_X-254c10.q1c	34661	G	T	53.74	Tb10.v4.0115	missense_variant	MODERATE	aCa/aAa	p.Thr30Lys/c.89C>A
tryp_X-254c10.q1c	34673	C	A	52.74	Tb10.v4.0115	missense_variant	MODERATE	aGg/aTg	p.Arg26Met/c.77G>T
tryp_X-254c10.q1c	47750	T	C	53.74	Tb10.v4.0120	missense_variant	MODERATE	Aaa/Gaa	p.Lys31Glu/c.91A>G
tryp_X-254c10.q1c	47752	T	C	53.74	Tb10.v4.0120	missense_variant	MODERATE	cAt/cGt	p.His30Arg/c.89A>G
tryp_X-254c10.q1c	47753	G	C	53.74	Tb10.v4.0120	missense_variant	MODERATE	Cat/Gat	p.His30Asp/c.88C>G
tryp_X-254c10.q1c	47755	G	C	50.74	Tb10.v4.0120	missense_variant	MODERATE	cCc/cGc	p.Pro29Arg/c.86C>G
tryp_X-254c10.q1c	47756	G	A	47.74	Tb10.v4.0120	missense_variant	MODERATE	Ccc/Tcc	p.Pro29Ser/c.85C>T
tryp_X-254c10.q1c	47765	G	A	53.74	Tb10.v4.0120	missense_variant	MODERATE	Cgc/Tgc	p.Arg26Cys/c.76C>T
tryp_X-254c10.q1c	47769	T	G	53.74	Tb10.v4.0120	missense_variant	MODERATE	agA/agC	p.Arg24Ser/c.72A>C
tryp_X-275g09.p1c	226	A	G	44.74	Tb10.v4.0130	missense_variant	MODERATE	Att/Gtt	p.Ile76Val/c.226A>G
tryp_X-275g09.p1c	4438	T	C	48.74	Tb10.v4.0130	missense_variant	MODERATE	Tgc/Cgc	p.Cys1480Arg/c.4438T>C
tryp_X-275g09.p1c	4477	C	T	79.28	Tb10.v4.0130	missense_variant	MODERATE	Ctt/Ttt	p.Leu1493Phe/c.4477C>T
tryp_X-275g09.p1c	4489	A	G	54.74	Tb10.v4.0130	missense_variant	MODERATE	Att/Gtt	p.Ile1497Val/c.4489A>G
tryp_X-275g09.p1c	8747	A	G	85.28	Tb10.v4.0130	missense_variant	MODERATE	tAt/tGt	p.Tyr2916Cys/c.8747A>G
tryp_X-275g09.p1c	8752	A	G	54.74	Tb10.v4.0130	missense_variant	MODERATE	Att/Gtt	p.Ile2918Val/c.8752A>G
tryp_X-275g09.p1c	9022	G	A	57.74	Tb10.v4.0130	missense_variant	MODERATE	Gca/Aca	p.Ala3008Thr/c.9022G>A
tryp_X-275g09.p1c	9034	C	T	57.74	Tb10.v4.0130	missense_variant	MODERATE	Ctt/Ttt	p.Leu3012Phe/c.9034C>T
tryp_X-275g09.p1c	9041	A	G	58.74	Tb10.v4.0130	missense_variant	MODERATE	tAt/tGt	p.Tyr3014Cys/c.9041A>G
tryp_X-275g09.p1c	9046	A	G	57.74	Tb10.v4.0130	missense_variant	MODERATE	Att/Gtt	p.Ile3016Val/c.9046A>G
tryp_X-275g09.p1c	9622	C	T	53.74	Tb10.v4.0130	missense_variant	MODERATE	Ctt/Ttt	p.Leu3208Phe/c.9622C>T
tryp_X-275g09.p1c	9629	A	G	53.74	Tb10.v4.0130	missense_variant	MODERATE	tAt/tGt	p.Tyr3210Cys/c.9629A>G
tryp_X-275g09.p1c	9634	A	G	54.74	Tb10.v4.0130	missense_variant	MODERATE	Att/Gtt	p.Ile3212Val/c.9634A>G
tryp_X-275g09.p1c	9761	C	A	58.74	Tb10.v4.0130	missense_variant	MODERATE	cCa/cAa	p.Pro3254Gln/c.9761C>A
tryp_X-275g09.p1c	9800	G	A	58.74	Tb10.v4.0130	missense_variant	MODERATE	cGc/cAc	p.Arg3267His/c.9800G>A
tryp_X-276b11.q1c	3333	C	T	51.74	Tb10.v4.0133	missense_variant	MODERATE	gCa/gTa	p.Ala9Val/c.26C>T
tryp_X-276b11.q1c	3338	C	T	53.74	Tb10.v4.0133	missense_variant	MODERATE	Ctc/Ttc	p.Leu11Phe/c.31C>T
tryp_X-276b11.q1c	3365	G	A	47.74	Tb10.v4.0133	missense_variant	MODERATE	Gcg/Acg	p.Ala20Thr/c.58G>A
tryp_X-276b11.q1c	4785	T	A	102.28	Tb10.v4.0133	missense_variant	MODERATE	tTc/tAc	p.Phe493Tyr/c.1478T>A
tryp_X-276b11.q1c	4832	A	C	81.78	Tb10.v4.0133	missense_variant	MODERATE	Att/Ctt	p.Ile509Leu/c.1525A>C
tryp_X-276b11.q1c	4845	G	A	62.74	Tb10.v4.0133	missense_variant	MODERATE	aGc/aAc	p.Ser513Asn/c.1538G>A
tryp_X-276b11.q1c	4958	G	A	52.74	Tb10.v4.0133	missense_variant	MODERATE	Gat/Aat	p.Asp551Asn/c.1651G>A
tryp_X-276b11.q1c	4961	A	G	51.74	Tb10.v4.0133	missense_variant	MODERATE	Aga/Gga	p.Arg552Gly/c.1654A>G
tryp_X-276b11.q1c	4966	C	A	52.74	Tb10.v4.0133	stop_gained	HIGH	tgC/tgA	p.Cys553*/c.1659C>A
tryp_X-276b11.q1c	4971	G	C	54.74	Tb10.v4.0133	missense_variant	MODERATE	tGg/tCg	p.Trp555Ser/c.1664G>C
tryp_X-276b11.q1c	5004	G	C	58.74	Tb10.v4.0133	missense_variant	MODERATE	gGa/gCa	p.Gly566Ala/c.1697G>C
tryp_X-276b11.q1c	5007	T	C	57.74	Tb10.v4.0133	missense_variant	MODERATE	gTa/gCa	p.Val567Ala/c.1700T>C
tryp_X-276b11.q1c	5016	C	G	58.74	Tb10.v4.0133	missense_variant	MODERATE	aCt/aGt	p.Thr570Ser/c.1709C>G
tryp_X-276b11.q1c	5045	G	T	58.74	Tb10.v4.0133	stop_gained	HIGH	Gga/Tga	p.Gly580*/c.1738G>T
tryp_X-276b11.q1c	5048	G	A	39.74	Tb10.v4.0133	missense_variant	MODERATE	Gca/Aca	p.Ala581Thr/c.1741G>A
tryp_X-276b11.q1c	5056	T	G	49.74	Tb10.v4.0133	missense_variant	MODERATE	aaT/aaG	p.Asn583Lys/c.1749T>G
tryp_X-302f11.q1ca	28866	A	T	137.03	Tb10.v4.0144	missense_variant	MODERATE	aaT/aaA	p.Asn88Lys/c.264T>A
tryp_X-302f11.q1ca	28886	C	A	58.74	Tb10.v4.0144	missense_variant	MODERATE	Gct/Tct	p.Ala82Ser/c.244G>T
tryp_X-302f11.q1ca	29901	C	T	231.84	Tb10.v4.0145	missense_variant	MODERATE	gGt/gAt	p.Gly439Asp/c.1316G>A
tryp_X-302f11.q1ca	29924	C	A	185.9	Tb10.v4.0145	missense_variant	MODERATE	caG/caT	p.Gln431His/c.1293G>T
tryp_X-302f11.q1ca	29926	G	C	182.9	Tb10.v4.0145	missense_variant	MODERATE	Cag/Gag	p.Gln431Glu/c.1291C>G
tryp_X-302f11.q1ca	29927	T	G	187.9	Tb10.v4.0145	missense_variant	MODERATE	aaA/aaC	p.Lys430Asn/c.1290A>C
tryp_X-302f11.q1ca	29931	T	G	187.9	Tb10.v4.0145	missense_variant	MODERATE	gAa/gCa	p.Glu429Ala/c.1286A>C
tryp_X-302f11.q1ca	34069	C	T	856.77	Tb10.v4.0146	missense_variant	MODERATE	Gat/Aat	p.Asp171Asn/c.511G>A
tryp_X-302f11.q1ca	35351	T	G	77.28	Tb10.v4.0147	missense_variant	MODERATE	Ata/Cta	p.Ile140Leu/c.418A>C
tryp_X-302f11.q1ca	35424	T	A	175.9	Tb10.v4.0147	missense_variant	MODERATE	gaA/gaT	p.Glu115Asp/c.345A>T
tryp_X-302f11.q1ca	58181	G	T	1165.79	Tb10.v4.0154	missense_variant	MODERATE	aCa/aAa	p.Thr264Lys/c.791C>A
tryp_X-324h11.p1k	10082	C	A	300.78	Tb10.v4.0163	missense_variant	MODERATE	Cca/Aca	p.Pro21Thr/c.61C>A
tryp_X-324h11.p1k	11018	C	A	52.74	Tb10.v4.0163	missense_variant	MODERATE	Cag/Aag	p.Gln333Lys/c.997C>A
tryp_X-324h11.p1k	11030	C	G	53.74	Tb10.v4.0163	missense_variant	MODERATE	Cac/Gac	p.His337Asp/c.1009C>G
tryp_X-324h11.p1k	11032	C	G	52.74	Tb10.v4.0163	missense_variant	MODERATE	caC/caG	p.His337Gln/c.1011C>G
tryp_X-324h11.p1k	11154	A	T	641.77	Tb10.v4.0163	missense_variant	MODERATE	cAt/cTt	p.His378Leu/c.1133A>T
tryp_X-324h11.p1k	11264	G	A	54.74	Tb10.v4.0163	missense_variant	MODERATE	Gca/Aca	p.Ala415Thr/c.1243G>A
tryp_X-324h11.p1k	11265	C	A	53.74	Tb10.v4.0163	missense_variant	MODERATE	gCa/gAa	p.Ala415Glu/c.1244C>A
tryp_X-324h11.p1k	11273	A	T	52.74	Tb10.v4.0163	missense_variant	MODERATE	Aac/Tac	p.Asn418Tyr/c.1252A>T
tryp_X-324h11.p1k	11276	C	G	52.74	Tb10.v4.0163	missense_variant	MODERATE	Cta/Gta	p.Leu419Val/c.1255C>G
tryp_X-324h11.p1k	11280	A	G	52.74	Tb10.v4.0163	missense_variant	MODERATE	aAg/aGg	p.Lys420Arg/c.1259A>G
tryp_X-324h11.p1k	55599	C	G	1035.77	Tb10.v4.0182	missense_variant	MODERATE	gCc/gGc	p.Ala331Gly/c.992C>G
tryp_X-324h11.p1k	58550	A	C	62.74	Tb10.v4.0183	missense_variant	MODERATE	cAc/cCc	p.His52Pro/c.155A>C
tryp_X-324h11.p1k	61788	T	C	573.77	Tb10.v4.0184	missense_variant	MODERATE	cTt/cCt	p.Leu6Pro/c.17T>C
tryp_X-324h11.p1k	70304	A	C	52.74	Tb10.v4.0186	missense_variant	MODERATE	gAa/gCa	p.Glu444Ala/c.1331A>C
tryp_X-324h11.p1k	82242	T	A	2792.77	Tb10.v4.0191	missense_variant	MODERATE	cTa/cAa	p.Leu42Gln/c.125T>A
tryp_X-324h11.p1k	85683	T	A	914.77	Tb10.v4.0192	missense_variant	MODERATE	gTc/gAc	p.Val223Asp/c.668T>A
tryp_X-333c11.p1c	1347	C	A	54.74	Tb10.v4.0194	missense_variant	MODERATE	tCc/tAc	p.Ser122Tyr/c.365C>A
tryp_X-333c11.p1c	1349	A	T	54.74	Tb10.v4.0194	missense_variant	MODERATE	Aat/Tat	p.Asn123Tyr/c.367A>T
tryp_X-333c11.p1c	1388	A	T	94.28	Tb10.v4.0194	missense_variant	MODERATE	Aat/Tat	p.Asn136Tyr/c.406A>T
tryp_X-333c11.p1c	1425	C	A	220.84	Tb10.v4.0194	missense_variant	MODERATE	gCc/gAc	p.Ala148Asp/c.443C>A
tryp_X-333c11.p1c	1610	A	C	403.77	Tb10.v4.0194	missense_variant	MODERATE	Aac/Cac	p.Asn210His/c.628A>C
tryp_X-333c11.p1c	1620	C	A	299.78	Tb10.v4.0194	missense_variant	MODERATE	tCc/tAc	p.Ser213Tyr/c.638C>A
tryp_X-333c11.p1c	1622	A	T	276.78	Tb10.v4.0194	missense_variant	MODERATE	Aat/Tat	p.Asn214Tyr/c.640A>T
tryp_X-333c11.p1c	3776	C	A	47.74	Tb10.v4.0195	missense_variant	MODERATE	gCa/gAa	p.Ala38Glu/c.113C>A
tryp_X-333c11.p1c	3779	T	A	54.74	Tb10.v4.0195	missense_variant	MODERATE	cTt/cAt	p.Leu39His/c.116T>A
tryp_X-333c11.p1c	4201	T	A	203.84	Tb10.v4.0195	missense_variant	MODERATE	Ttt/Att	p.Phe180Ile/c.538T>A
tryp_X-333c11.p1c	4208	T	A	219.84	Tb10.v4.0195	missense_variant	MODERATE	cTt/cAt	p.Leu182His/c.545T>A
tryp_X-333c11.p1c	4458	A	C	88.77	Tb10.v4.0195	stop_lost	HIGH	tgA/tgC	p.Ter265Cysext*?/c.795A>C
tryp_X-333c11.p1c	20233	C	T	98.28	Tb10.v4.0196	missense_variant	MODERATE	Cat/Tat	p.His74Tyr/c.220C>T
tryp_X-333c11.p1c	20426	T	C	131.03	Tb10.v4.0196	missense_variant	MODERATE	gTa/gCa	p.Val138Ala/c.413T>C
tryp_X-333c11.p1c	20454	T	G	115.77	Tb10.v4.0196	missense_variant	MODERATE	ttT/ttG	p.Phe147Leu/c.441T>G
tryp_X-333c11.p1c	20465	A	C	173.9	Tb10.v4.0196	missense_variant	MODERATE	gAa/gCa	p.Glu151Ala/c.452A>C
tryp_X-333c11.p1c	20524	G	A	54.74	Tb10.v4.0196	missense_variant	MODERATE	Gca/Aca	p.Ala171Thr/c.511G>A
tryp_X-333c11.p1c	20546	T	A	34.74	Tb10.v4.0196	missense_variant	MODERATE	cTt/cAt	p.Leu178His/c.533T>A
tryp_X-333c11.p1c	20571	T	G	95.28	Tb10.v4.0196	missense_variant	MODERATE	ttT/ttG	p.Phe186Leu/c.558T>G
tryp_X-333c11.p1c	20582	A	T	92.77	Tb10.v4.0196	missense_variant	MODERATE	gAa/gTa	p.Glu190Val/c.569A>T
tryp_X-333c11.p1c	20741	T	A	234.8	Tb10.v4.0196	missense_variant	MODERATE	cTt/cAt	p.Leu243His/c.728T>A
tryp_X-333c11.p1c	21109	A	G	36.74	Tb10.v4.0196	missense_variant	MODERATE	Aca/Gca	p.Thr366Ala/c.1096A>G
tryp_X-333c11.p1c	21117	T	G	36.74	Tb10.v4.0196	missense_variant	MODERATE	ttT/ttG	p.Phe368Leu/c.1104T>G
tryp_X-333c11.p1c	21721	G	T	211.84	Tb10.v4.0196	missense_variant	MODERATE	Ggc/Tgc	p.Gly570Cys/c.1708G>T
tryp_X-333c11.p1c	21830	T	A	715.77	Tb10.v4.0196	missense_variant	MODERATE	gTa/gAa	p.Val606Glu/c.1817T>A
tryp_X-333c11.p1c	21848	G	A	632.28	Tb10.v4.0196	missense_variant	MODERATE	tGt/tAt	p.Cys612Tyr/c.1835G>A
tryp_X-333c11.p1c	21955	G	T	452.77	Tb10.v4.0196	missense_variant	MODERATE	Ggc/Tgc	p.Gly648Cys/c.1942G>T
tryp_X-333c11.p1c	21977	T	C	368.77	Tb10.v4.0196	missense_variant	MODERATE	cTt/cCt	p.Leu655Pro/c.1964T>C
tryp_X-333c11.p1c	22472	C	G	198.84	Tb10.v4.0196	missense_variant	MODERATE	tCc/tGc	p.Ser820Cys/c.2459C>G
tryp_X-333c11.p1c	22561	C	A	100.28	Tb10.v4.0196	missense_variant	MODERATE	Cca/Aca	p.Pro850Thr/c.2548C>A
tryp_X-333c11.p1c	22580	A	G	84.28	Tb10.v4.0196	missense_variant	MODERATE	gAc/gGc	p.Asp856Gly/c.2567A>G
tryp_X-333c11.p1c	22628	C	G	104.03	Tb10.v4.0196	missense_variant	MODERATE	tCc/tGc	p.Ser872Cys/c.2615C>G
tryp_X-36a02.p1c	6326	C	A	2122.77	Tb10.v4.0199	missense_variant	MODERATE	aCc/aAc	p.Thr103Asn/c.308C>A
tryp_X-36a02.p1c	6329	C	G	2106.77	Tb10.v4.0199	missense_variant	MODERATE	gCc/gGc	p.Ala104Gly/c.311C>G
tryp_X-36a02.p1c	6335	G	A	2019.77	Tb10.v4.0199	missense_variant	MODERATE	cGc/cAc	p.Arg106His/c.317G>A
tryp_X-36a02.p1c	12501	G	A	38.74	Tb10.v4.0202	missense_variant	MODERATE	Gcc/Acc	p.Ala4Thr/c.10G>A
tryp_X-36a02.p1c	12502	C	G	54.74	Tb10.v4.0202	missense_variant	MODERATE	gCc/gGc	p.Ala4Gly/c.11C>G
tryp_X-432f03.p2kB42	2103	A	C	57.74	Tb10.v4.0208	missense_variant	MODERATE	caT/caG	p.His9Gln/c.27T>G
tryp_X-432f03.p2kB42	2105	G	A	58.74	Tb10.v4.0208	missense_variant	MODERATE	Cat/Tat	p.His9Tyr/c.25C>T
tryp_X-432f03.p2kB42	2108	A	G	58.74	Tb10.v4.0208	stop_lost	HIGH	Tag/Cag	p.Ter8Glnext*?/c.22T>C
tryp_X-432f03.p2kB42	2110	T	A	57.74	Tb10.v4.0208	missense_variant	MODERATE	cAa/cTa	p.Gln7Leu/c.20A>T
tryp_X-432f03.p2kB42	2111	G	T	58.74	Tb10.v4.0208	missense_variant	MODERATE	Caa/Aaa	p.Gln7Lys/c.19C>A
tryp_X-432f03.p2kB42	2123	G	A	57.74	Tb10.v4.0208	stop_gained	HIGH	Caa/Taa	p.Gln3*/c.7C>T
tryp_X-432f03.p2kB42	2126	C	T	58.74	Tb10.v4.0208	missense_variant	MODERATE	Gtt/Att	p.Val2Ile/c.4G>A
tryp_X-432f03.p2kB42	2127	C	A	57.74	Tb10.v4.0208	start_lost	HIGH	atG/atT	p.Met1?/c.3G>T
tryp_X-432f03.p2kB42	3815	G	T	58.74	Tb10.v4.0209	missense_variant	MODERATE	aCc/aAc	p.Thr425Asn/c.1274C>A
tryp_X-432f03.p2kB42	7102	C	T	102.28	Tb10.v4.0210	missense_variant	MODERATE	gGt/gAt	p.Gly436Asp/c.1307G>A
tryp_X-432f03.p2kB42	7106	C	T	103.28	Tb10.v4.0210	missense_variant	MODERATE	Gat/Aat	p.Asp435Asn/c.1303G>A
tryp_X-432f03.p2kB42	10629	A	T	135.03	Tb10.v4.0211	missense_variant	MODERATE	Tca/Aca	p.Ser383Thr/c.1147T>A
tryp_X-432f03.p2kB42	10643	C	T	57.74	Tb10.v4.0211	missense_variant	MODERATE	gGa/gAa	p.Gly378Glu/c.1133G>A
tryp_X-432f03.p2kB42	10644	C	T	57.74	Tb10.v4.0211	missense_variant	MODERATE	Gga/Aga	p.Gly378Arg/c.1132G>A
tryp_X-432f03.p2kB42	10647	T	C	57.74	Tb10.v4.0211	missense_variant	MODERATE	Agc/Ggc	p.Ser377Gly/c.1129A>G
tryp_X-432f03.p2kB42	11263	G	C	103.28	Tb10.v4.0211	missense_variant	MODERATE	aaC/aaG	p.Asn171Lys/c.513C>G
tryp_X-432f03.p2kB42	11265	T	C	103.28	Tb10.v4.0211	missense_variant	MODERATE	Aac/Gac	p.Asn171Asp/c.511A>G
tryp_X-432f03.p2kB42	11268	C	T	103.28	Tb10.v4.0211	missense_variant	MODERATE	Gca/Aca	p.Ala170Thr/c.508G>A
tryp_X-432f03.p2kB42	11288	G	T	102.28	Tb10.v4.0211	missense_variant	MODERATE	aCa/aAa	p.Thr163Lys/c.488C>A
tryp_X-448g06.q1c	18439	A	C	178.9	Tb10.v4.0215	missense_variant	MODERATE	aaT/aaG	p.Asn55Lys/c.165T>G
tryp_X-46d09.q1c	1614	C	T	271.8	Tb10.v4.0224	missense_variant	MODERATE	Gat/Aat	p.Asp336Asn/c.1006G>A
tryp_X-46d09.q1c	1626	C	T	273.8	Tb10.v4.0224	missense_variant	MODERATE	Gga/Aga	p.Gly332Arg/c.994G>A
tryp_X-46d09.q1c	1631	G	A	272.8	Tb10.v4.0224	missense_variant	MODERATE	aCa/aTa	p.Thr330Ile/c.989C>T
tryp_X-46d09.q1c	1655	T	C	273.8	Tb10.v4.0224	missense_variant	MODERATE	tAt/tGt	p.Tyr322Cys/c.965A>G
tryp_X-46d09.q1c	1932	C	A	335.78	Tb10.v4.0224	missense_variant	MODERATE	Ggg/Tgg	p.Gly230Trp/c.688G>T
tryp_X-46d09.q1c	1968	C	T	273.8	Tb10.v4.0224	missense_variant	MODERATE	Gag/Aag	p.Glu218Lys/c.652G>A
tryp_X-46d09.q1c	1975	C	A	269.8	Tb10.v4.0224	missense_variant	MODERATE	tgG/tgT	p.Trp215Cys/c.645G>T
tryp_X-46d09.q1c	1997	C	T	233.84	Tb10.v4.0224	missense_variant	MODERATE	gGa/gAa	p.Gly208Glu/c.623G>A
tryp_X-46d09.q1c	2028	G	T	261.8	Tb10.v4.0224	missense_variant	MODERATE	Cct/Act	p.Pro198Thr/c.592C>A
tryp_X-46d09.q1c	2046	G	C	222.84	Tb10.v4.0224	missense_variant	MODERATE	Cct/Gct	p.Pro192Ala/c.574C>G
tryp_X-46d09.q1c	2058	T	C	173.9	Tb10.v4.0224	missense_variant	MODERATE	Aac/Gac	p.Asn188Asp/c.562A>G
tryp_X-46d09.q1c	2594	T	G	268.8	Tb10.v4.0224	missense_variant	MODERATE	tAt/tCt	p.Tyr9Ser/c.26A>C
tryp_X-46d09.q1c	7747	C	G	221.84	Tb10.v4.0226	missense_variant	MODERATE	Gta/Cta	p.Val414Leu/c.1240G>C
tryp_X-46d09.q1c	10759	C	A	45.74	Tb10.v4.0227	missense_variant	MODERATE	cGc/cTc	p.Arg487Leu/c.1460G>T
tryp_X-46d09.q1c	10762	A	T	36.74	Tb10.v4.0227	missense_variant	MODERATE	aTt/aAt	p.Ile486Asn/c.1457T>A
tryp_X-46d09.q1c	10777	G	T	51.74	Tb10.v4.0227	missense_variant	MODERATE	tCt/tAt	p.Ser481Tyr/c.1442C>A
tryp_X-46d09.q1c	10782	C	G	54.74	Tb10.v4.0227	missense_variant	MODERATE	caG/caC	p.Gln479His/c.1437G>C
tryp_X-46d09.q1c	10789	C	A	53.74	Tb10.v4.0227	stop_lost	HIGH	tGa/tTa	p.Ter477Leuext*?/c.1430G>T
tryp_X-46d09.q1c	10810	T	A	53.74	Tb10.v4.0227	missense_variant	MODERATE	aAg/aTg	p.Lys470Met/c.1409A>T
tryp_X-46d09.q1c	10941	A	T	177.9	Tb10.v4.0227	missense_variant	MODERATE	aaT/aaA	p.Asn426Lys/c.1278T>A
tryp_X-46d09.q1c	10949	A	T	159.9	Tb10.v4.0227	stop_lost	HIGH	Taa/Aaa	p.Ter424Lysext*?/c.1270T>A
tryp_X-46d09.q1c	10961	T	C	51.74	Tb10.v4.0227	missense_variant	MODERATE	Aaa/Gaa	p.Lys420Glu/c.1258A>G
tryp_X-46d09.q1c	10964	G	T	50.74	Tb10.v4.0227	missense_variant	MODERATE	Caa/Aaa	p.Gln419Lys/c.1255C>A
tryp_X-46d09.q1c	10969	T	C	50.74	Tb10.v4.0227	missense_variant	MODERATE	gAc/gGc	p.Asp417Gly/c.1250A>G
tryp_X-46d09.q1c	10983	C	T	48.74	Tb10.v4.0227	missense_variant	MODERATE	atG/atA	p.Met412Ile/c.1236G>A
tryp_X-46d09.q1c	10990	C	T	50.74	Tb10.v4.0227	missense_variant	MODERATE	aGg/aAg	p.Arg410Lys/c.1229G>A
tryp_X-46d09.q1c	11174	G	A	127.03	Tb10.v4.0227	missense_variant	MODERATE	Cac/Tac	p.His349Tyr/c.1045C>T
tryp_X-76f06.p1c	1362	G	A	132.03	Tb10.v4.0251	missense_variant	MODERATE	aGc/aAc	p.Ser22Asn/c.65G>A
tryp_X-76f06.p1c	1838	A	G	62.74	Tb10.v4.0251	missense_variant	MODERATE	Agc/Ggc	p.Ser181Gly/c.541A>G
tryp_X-76f06.p1c	1949	A	G	53.74	Tb10.v4.0251	missense_variant	MODERATE	Agc/Ggc	p.Ser218Gly/c.652A>G
tryp_X-76f06.p1c	1953	G	A	53.74	Tb10.v4.0251	missense_variant	MODERATE	aGa/aAa	p.Arg219Lys/c.656G>A
tryp_X-76f06.p1c	1954	A	T	53.74	Tb10.v4.0251	missense_variant	MODERATE	agA/agT	p.Arg219Ser/c.657A>T
tryp_X-76f06.p1c	1956	G	A	51.74	Tb10.v4.0251	missense_variant	MODERATE	cGa/cAa	p.Arg220Gln/c.659G>A
tryp_X-76f06.p1c	1962	A	C	86.77	Tb10.v4.0251	stop_lost	HIGH	tAg/tCg	p.Ter222Serext*?/c.665A>C
tryp_X-76f06.p1c	31770	G	A	988.77	Tb10.v4.0263	missense_variant	MODERATE	Gac/Aac	p.Asp143Asn/c.427G>A
tryp_XI-1011b06.p1k	4985	T	C	330.78	Tb11.0060	missense_variant	MODERATE	gTc/gCc	p.Val78Ala/c.233T>C
tryp_XI-1011b06.p1k	5144	T	C	89.28	Tb11.0060	missense_variant	MODERATE	gTc/gCc	p.Val131Ala/c.392T>C
tryp_XI-1011b06.p1k	5185	C	A	126.03	Tb11.0060	missense_variant	MODERATE	Cca/Aca	p.Pro145Thr/c.433C>A
tryp_XI-1011b06.p1k	5392	T	C	234.8	Tb11.0060	missense_variant	MODERATE	Tct/Cct	p.Ser214Pro/c.640T>C
tryp_XI-1011b06.p1k	6630	C	A	53.74	Tb11.0070	missense_variant	MODERATE	Cca/Aca	p.Pro22Thr/c.64C>A
tryp_XI-1011b06.p1k	6838	A	G	47.74	Tb11.0070	missense_variant	MODERATE	tAc/tGc	p.Tyr91Cys/c.272A>G
tryp_XI-1011b06.p1k	6849	C	A	37.74	Tb11.0070	missense_variant	MODERATE	Cac/Aac	p.His95Asn/c.283C>A
tryp_XI-1011b06.p1k	6879	T	C	130.03	Tb11.0070	missense_variant	MODERATE	Tct/Cct	p.Ser105Pro/c.313T>C
tryp_XI-1011b06.p1k	6978	C	A	92.28	Tb11.0070	missense_variant	MODERATE	Cca/Aca	p.Pro138Thr/c.412C>A
tryp_XI-1011b06.p1k	7006	T	C	54.74	Tb11.0070	missense_variant	MODERATE	gTc/gCc	p.Val147Ala/c.440T>C
tryp_XI-1011b06.p1k	7045	T	C	57.74	Tb11.0070	missense_variant	MODERATE	gTc/gCc	p.Val160Ala/c.479T>C
tryp_XI-1011b06.p1k	7141	T	A	30.74	Tb11.0070	missense_variant	MODERATE	tTt/tAt	p.Phe192Tyr/c.575T>A
tryp_XI-1011b06.p1k	12192	T	C	428.77	Tb11.0080	missense_variant	MODERATE	gTc/gCc	p.Val124Ala/c.371T>C
tryp_XI-1011b06.p1k	12221	T	C	253.8	Tb11.0080	missense_variant	MODERATE	Tac/Cac	p.Tyr134His/c.400T>C
tryp_XI-1011b06.p1k	12242	C	A	326.78	Tb11.0080	missense_variant	MODERATE	Cca/Aca	p.Pro141Thr/c.421C>A
tryp_XI-1011b06.p1k	12281	T	C	299.77	Tb11.0080	missense_variant	MODERATE	Tcc/Ccc	p.Ser154Pro/c.460T>C
tryp_XI-1011b06.p1k	12282	C	A	256.22	Tb11.0080	missense_variant	MODERATE	tCc/tAc	p.Ser154Tyr/c.461C>A
tryp_XI-1032b03.p2k737	866	A	T	162.77	Tb11.0090	missense_variant	MODERATE	gaT/gaA	p.Asp307Glu/c.921T>A
tryp_XI-1032b03.p2k737	891	G	A	144.03	Tb11.0090	missense_variant	MODERATE	cCc/cTc	p.Pro299Leu/c.896C>T
tryp_XI-1032b03.p2k737	895	T	A	127.03	Tb11.0090	missense_variant	MODERATE	Aat/Tat	p.Asn298Tyr/c.892A>T
tryp_XI-1032b03.p2k737	1474	G	T	84.77	Tb11.0090	missense_variant	MODERATE	Cta/Ata	p.Leu105Ile/c.313C>A
tryp_XI-1032b03.p2k737	9712	T	A	54.74	Tb11.0120	missense_variant	MODERATE	gaA/gaT	p.Glu397Asp/c.1191A>T
tryp_XI-1032b03.p2k737	10868	T	C	53.74	Tb11.0120	missense_variant	MODERATE	aAa/aGa	p.Lys12Arg/c.35A>G
tryp_XI-1032b03.p2k737	20071	T	G	314.78	Tb11.0160	missense_variant	MODERATE	caA/caC	p.Gln197His/c.591A>C
tryp_XI-1032b03.p2k737	20361	T	C	228.84	Tb11.0160	missense_variant	MODERATE	Aaa/Gaa	p.Lys101Glu/c.301A>G
tryp_XI-1032b03.p2k737	20415	A	T	274.8	Tb11.0160	missense_variant	MODERATE	Tac/Aac	p.Tyr83Asn/c.247T>A
tryp_XI-1032b03.p2k737	20448	G	A	120.03	Tb11.0160	missense_variant	MODERATE	Ctc/Ttc	p.Leu72Phe/c.214C>T
tryp_XI-1032b03.p2k737	20450	T	A	137.03	Tb11.0160	missense_variant	MODERATE	aAg/aTg	p.Lys71Met/c.212A>T
tryp_XI-1032b03.p2k737	20451	T	A	140.03	Tb11.0160	stop_gained	HIGH	Aag/Tag	p.Lys71*/c.211A>T
tryp_XI-1032b03.p2k737	20453	C	A	140.03	Tb11.0160	missense_variant	MODERATE	tGt/tTt	p.Cys70Phe/c.209G>T
tryp_XI-1032b03.p2k737	20457	G	C	375.77	Tb11.0160	missense_variant	MODERATE	Ctg/Gtg	p.Leu69Val/c.205C>G
tryp_XI-1032b03.p2k737	21973	G	T	434.77	Tb11.0170	missense_variant	MODERATE	gCa/gAa	p.Ala425Glu/c.1274C>A
tryp_XI-1032b03.p2k737	25062	G	A	148.03	Tb11.0180	missense_variant	MODERATE	aCc/aTc	p.Thr500Ile/c.1499C>T
tryp_XI-1032b03.p2k737	25065	C	A	146.03	Tb11.0180	missense_variant	MODERATE	tGc/tTc	p.Cys499Phe/c.1496G>T
tryp_XI-1032h01.q1k	1120	T	G	53.74	Tb11.0200	missense_variant	MODERATE	agA/agC	p.Arg5Ser/c.15A>C
tryp_XI-1032h01.q1k	1124	T	G	51.74	Tb11.0200	missense_variant	MODERATE	cAc/cCc	p.His4Pro/c.11A>C
tryp_XI-1032h01.q1k	4532	A	G	143.03	Tb11.0220	missense_variant	MODERATE	Aca/Gca	p.Thr28Ala/c.82A>G
tryp_XI-1032h01.q1k	4533	C	A	143.03	Tb11.0220	missense_variant	MODERATE	aCa/aAa	p.Thr28Lys/c.83C>A
tryp_XI-1032h01.q1k	4572	C	A	409.77	Tb11.0220	missense_variant	MODERATE	aCg/aAg	p.Thr41Lys/c.122C>A
tryp_XI-1032h01.q1k	4574	T	A	427.77	Tb11.0220	stop_lost	HIGH	Taa/Aaa	p.Ter42Lysext*?/c.124T>A
tryp_XI-1032h01.q1k	5911	C	T	252.8	Tb11.0230	missense_variant	MODERATE	aCc/aTc	p.Thr47Ile/c.140C>T
tryp_XI-1032h01.q1k	5926	C	G	257.8	Tb11.0230	missense_variant	MODERATE	aCc/aGc	p.Thr52Ser/c.155C>G
tryp_XI-1032h01.q1k	5931	A	G	215.84	Tb11.0230	missense_variant	MODERATE	Atc/Gtc	p.Ile54Val/c.160A>G
tryp_XI-1032h01.q1k	5935	A	C	216.84	Tb11.0230	missense_variant	MODERATE	aAg/aCg	p.Lys55Thr/c.164A>C
tryp_XI-1032h01.q1k	5937	C	G	214.84	Tb11.0230	missense_variant	MODERATE	Caa/Gaa	p.Gln56Glu/c.166C>G
tryp_XI-1032h01.q1k	5938	A	C	209.84	Tb11.0230	missense_variant	MODERATE	cAa/cCa	p.Gln56Pro/c.167A>C
tryp_XI-1032h01.q1k	5944	A	C	216.84	Tb11.0230	missense_variant	MODERATE	gAa/gCa	p.Glu58Ala/c.173A>C
tryp_XI-1032h01.q1k	5946	A	G	214.84	Tb11.0230	missense_variant	MODERATE	Ata/Gta	p.Ile59Val/c.175A>G
tryp_XI-1032h01.q1k	5948	A	G	177.9	Tb11.0230	missense_variant	MODERATE	atA/atG	p.Ile59Met/c.177A>G
tryp_XI-1032h01.q1k	5962	G	C	167.9	Tb11.0230	missense_variant	MODERATE	gGt/gCt	p.Gly64Ala/c.191G>C
tryp_XI-1032h01.q1k	5971	G	A	212.84	Tb11.0230	missense_variant	MODERATE	aGa/aAa	p.Arg67Lys/c.200G>A
tryp_XI-1032h01.q1k	5973	G	C	213.84	Tb11.0230	missense_variant	MODERATE	Gag/Cag	p.Glu68Gln/c.202G>C
tryp_XI-1032h01.q1k	5977	C	T	215.84	Tb11.0230	missense_variant	MODERATE	aCa/aTa	p.Thr69Ile/c.206C>T
tryp_XI-1032h01.q1k	5985	G	T	158.9	Tb11.0230	missense_variant	MODERATE	Gcg/Tcg	p.Ala72Ser/c.214G>T
tryp_XI-1032h01.q1k	5994	G	A	175.9	Tb11.0230	missense_variant	MODERATE	Gta/Ata	p.Val75Ile/c.223G>A
tryp_XI-1032h01.q1k	5997	A	T	133.03	Tb11.0230	missense_variant	MODERATE	Aca/Tca	p.Thr76Ser/c.226A>T
tryp_XI-1032h01.q1k	6010	G	T	173.9	Tb11.0230	missense_variant	MODERATE	aGc/aTc	p.Ser80Ile/c.239G>T
tryp_XI-1032h01.q1k	6014	G	C	174.9	Tb11.0230	missense_variant	MODERATE	gaG/gaC	p.Glu81Asp/c.243G>C
tryp_XI-1032h01.q1k	6026	C	G	210.84	Tb11.0230	missense_variant	MODERATE	atC/atG	p.Ile85Met/c.255C>G
tryp_XI-1056c09.q1k	1066	C	A	93.28	Tb11.0440	missense_variant	MODERATE	gCc/gAc	p.Ala38Asp/c.113C>A
tryp_XI-1056c09.q1k	1071	A	T	79.28	Tb11.0440	missense_variant	MODERATE	Aat/Tat	p.Asn40Tyr/c.118A>T
tryp_XI-1056c09.q1k	1105	G	A	91.28	Tb11.0440	missense_variant	MODERATE	gGc/gAc	p.Gly51Asp/c.152G>A
tryp_XI-1056c09.q1k	1156	A	C	53.74	Tb11.0440	missense_variant	MODERATE	aAa/aCa	p.Lys68Thr/c.203A>C
tryp_XI-1056c09.q1k	1299	T	C	90.28	Tb11.0440	missense_variant	MODERATE	Tgg/Cgg	p.Trp116Arg/c.346T>C
tryp_XI-1056c09.q1k	1301	G	C	73.28	Tb11.0440	missense_variant	MODERATE	tgG/tgC	p.Trp116Cys/c.348G>C
tryp_XI-1056c09.q1k	1317	A	G	53.74	Tb11.0440	missense_variant	MODERATE	Att/Gtt	p.Ile122Val/c.364A>G
tryp_XI-1056c09.q1k	1320	G	T	54.74	Tb11.0440	missense_variant	MODERATE	Ggc/Tgc	p.Gly123Cys/c.367G>T
tryp_XI-1056c09.q1k	1321	G	A	52.74	Tb11.0440	missense_variant	MODERATE	gGc/gAc	p.Gly123Asp/c.368G>A
tryp_XI-1056c09.q1k	1411	G	A	135.03	Tb11.0440	missense_variant	MODERATE	tGc/tAc	p.Cys153Tyr/c.458G>A
tryp_XI-1056c09.q1k	1514	C	A	73.28	Tb11.0440	missense_variant	MODERATE	ttC/ttA	p.Phe187Leu/c.561C>A
tryp_XI-1056c09.q1k	1518	G	C	62.81	Tb11.0440	missense_variant	MODERATE	Gct/Cct	p.Ala189Pro/c.565G>C
tryp_XI-1056c09.q1k	1538	G	C	35.74	Tb11.0440	missense_variant	MODERATE	tgG/tgC	p.Trp195Cys/c.585G>C
tryp_XI-1056c09.q1k	1576	A	T	74.28	Tb11.0440	stop_lost	HIGH	tAg/tTg	p.Ter208Leuext*?/c.623A>T
tryp_XI-1079d10.p1k	1374	A	G	62.74	Tb11.0490	missense_variant	MODERATE	Act/Gct	p.Thr451Ala/c.1351A>G
tryp_XI-1113h05.p1k	8170	A	G	93.28	Tb11.0620	missense_variant	MODERATE	Aaa/Gaa	p.Lys218Glu/c.652A>G
tryp_XI-1113h05.p1k	8173	A	G	53.74	Tb11.0620	missense_variant	MODERATE	Agc/Ggc	p.Ser219Gly/c.655A>G
tryp_XI-1113h05.p1k	8179	A	T	54.74	Tb11.0620	stop_gained	HIGH	Aag/Tag	p.Lys221*/c.661A>T
tryp_XI-1113h05.p1k	8195	C	G	54.74	Tb11.0620	missense_variant	MODERATE	aCg/aGg	p.Thr226Arg/c.677C>G
tryp_XI-1113h05.p1k	8201	A	G	54.74	Tb11.0620	missense_variant	MODERATE	gAa/gGa	p.Glu228Gly/c.683A>G
tryp_XI-1113h05.p1k	8206	G	A	54.74	Tb11.0620	missense_variant	MODERATE	Gtg/Atg	p.Val230Met/c.688G>A
tryp_XI-1113h05.p1k	8210	C	T	54.74	Tb11.0620	missense_variant	MODERATE	aCa/aTa	p.Thr231Ile/c.692C>T
tryp_XI-1113h05.p1k	8227	C	G	53.74	Tb11.0620	missense_variant	MODERATE	Cag/Gag	p.Gln237Glu/c.709C>G
tryp_XI-1113h05.p1k	8240	C	A	54.74	Tb11.0620	missense_variant	MODERATE	cCt/cAt	p.Pro241His/c.722C>A
tryp_XI-1126c12.p1k	2703	C	G	50.74	Tb11.0630	missense_variant	MODERATE	agG/agC	p.Arg196Ser/c.588G>C
tryp_XI-1126c12.p1k	2731	G	A	136.03	Tb11.0630	missense_variant	MODERATE	aCt/aTt	p.Thr187Ile/c.560C>T
tryp_XI-1126c12.p1k	2795	C	A	205.84	Tb11.0630	missense_variant	MODERATE	Gcg/Tcg	p.Ala166Ser/c.496G>T
tryp_XI-1126c12.p1k	2796	T	G	170.9	Tb11.0630	missense_variant	MODERATE	caA/caC	p.Gln165His/c.495A>C
tryp_XI-1126c12.p1k	2844	T	A	212.84	Tb11.0630	missense_variant	MODERATE	gaA/gaT	p.Glu149Asp/c.447A>T
tryp_XI-1130e12.q1k	9738	G	T	231.77	Tb11.0670	missense_variant	MODERATE	Gca/Tca	p.Ala318Ser/c.952G>T
tryp_XI-1138e03.p1k	4329	T	A	88.77	Tb11.0760	missense_variant	MODERATE	Tcc/Acc	p.Ser22Thr/c.64T>A
tryp_XI-1138e03.p1k	4371	T	C	98.28	Tb11.0760	missense_variant	MODERATE	Tat/Cat	p.Tyr36His/c.106T>C
tryp_XI-1138e03.p1k	4381	C	T	91.28	Tb11.0760	missense_variant	MODERATE	cCa/cTa	p.Pro39Leu/c.116C>T
tryp_XI-1138e03.p1k	4431	C	T	52.74	Tb11.0760	missense_variant	MODERATE	Cat/Tat	p.His56Tyr/c.166C>T
tryp_XI-1138e03.p1k	4459	T	A	51.74	Tb11.0760	missense_variant	MODERATE	gTc/gAc	p.Val65Asp/c.194T>A
tryp_XI-1138e03.p1k	4515	G	A	174.9	Tb11.0760	missense_variant	MODERATE	Gtt/Att	p.Val84Ile/c.250G>A
tryp_XI-1138e03.p1k	5294	T	A	120.77	Tb11.0770	missense_variant	MODERATE	tTt/tAt	p.Phe177Tyr/c.530T>A
tryp_XI-1138e03.p1k	5495	T	C	389.77	Tb11.0770	missense_variant	MODERATE	gTc/gCc	p.Val244Ala/c.731T>C
tryp_XI-1138e03.p1k	5704	T	C	48.74	Tb11.0770	missense_variant	MODERATE	Tct/Cct	p.Ser314Pro/c.940T>C
tryp_XI-1138e03.p1k	5713	G	A	35.74	Tb11.0770	missense_variant	MODERATE	Gca/Aca	p.Ala317Thr/c.949G>A
tryp_XI-1138e03.p1k	6365	T	C	1156.77	Tb11.0780	missense_variant	MODERATE	gTc/gCc	p.Val5Ala/c.14T>C
tryp_XI-1138e03.p1k	6476	C	A	396.77	Tb11.0780	missense_variant	MODERATE	tCc/tAc	p.Ser42Tyr/c.125C>A
tryp_XI-1138e03.p1k	6584	A	C	53.74	Tb11.0780	missense_variant	MODERATE	cAc/cCc	p.His78Pro/c.233A>C
tryp_XI-1138e03.p1k	6602	A	G	53.74	Tb11.0780	missense_variant	MODERATE	tAc/tGc	p.Tyr84Cys/c.251A>G
tryp_XI-1138e03.p1k	6713	T	C	326.77	Tb11.0780	missense_variant	MODERATE	gTc/gCc	p.Val121Ala/c.362T>C
tryp_XI-1138e03.p1k	6871	T	C	75.77	Tb11.0780	missense_variant	MODERATE	Tcc/Ccc	p.Ser174Pro/c.520T>C
tryp_XI-1138e03.p1k	6872	C	A	96.28	Tb11.0780	missense_variant	MODERATE	tCc/tAc	p.Ser174Tyr/c.521C>A
tryp_XI-1138e03.p1k	6875	A	T	99.28	Tb11.0780	missense_variant	MODERATE	aAt/aTt	p.Asn175Ile/c.524A>T
tryp_XI-1138e03.p1k	7247	A	G	60.82	Tb11.0780	missense_variant	MODERATE	tAc/tGc	p.Tyr299Cys/c.896A>G
tryp_XI-1150d08.q1k	1828	C	T	702.77	Tb11.0790	missense_variant	MODERATE	tGc/tAc	p.Cys2Tyr/c.5G>A
tryp_XI-1150d08.q1k	1829	A	G	681.77	Tb11.0790	missense_variant	MODERATE	Tgc/Cgc	p.Cys2Arg/c.4T>C
tryp_XI-1150d08.q1k	2637	T	C	1227.77	Tb11.0800	missense_variant	MODERATE	Aca/Gca	p.Thr107Ala/c.319A>G
tryp_XI-1150d08.q1k	5383	C	G	89.28	Tb11.0810	missense_variant	MODERATE	Ggt/Cgt	p.Gly202Arg/c.604G>C
tryp_XI-1150d08.q1k	5464	T	A	57.74	Tb11.0810	missense_variant	MODERATE	Agc/Tgc	p.Ser175Cys/c.523A>T
tryp_XI-1150d08.q1k	5467	T	A	58.74	Tb11.0810	missense_variant	MODERATE	Aat/Tat	p.Asn174Tyr/c.520A>T
tryp_XI-1150d08.q1k	5472	A	G	58.74	Tb11.0810	missense_variant	MODERATE	gTg/gCg	p.Val172Ala/c.515T>C
tryp_XI-1150d08.q1k	5476	T	C	58.74	Tb11.0810	missense_variant	MODERATE	Aat/Gat	p.Asn171Asp/c.511A>G
tryp_XI-1150d08.q1k	5477	G	T	57.74	Tb11.0810	stop_gained	HIGH	taC/taA	p.Tyr170*/c.510C>A
tryp_XI-256a10.p1c	6667	A	G	53.74	Tb11.0920	missense_variant	MODERATE	Tct/Cct	p.Ser468Pro/c.1402T>C
tryp_XI-256a10.p1c	9636	T	G	103.28	Tb11.0930	missense_variant	MODERATE	gaA/gaC	p.Glu334Asp/c.1002A>C
tryp_XI-256a10.p1c	9647	T	C	57.74	Tb11.0930	missense_variant	MODERATE	Aca/Gca	p.Thr331Ala/c.991A>G
tryp_XI-256a10.p1c	9652	C	G	99.28	Tb11.0930	missense_variant	MODERATE	tGt/tCt	p.Cys329Ser/c.986G>C
tryp_XI-256a10.p1c	9655	T	C	97.28	Tb11.0930	missense_variant	MODERATE	aAa/aGa	p.Lys328Arg/c.983A>G
tryp_XI-256a10.p1c	9678	A	T	99.28	Tb11.0930	missense_variant	MODERATE	caT/caA	p.His320Gln/c.960T>A
tryp_XI-256a10.p1c	9697	T	C	77.28	Tb11.0930	missense_variant	MODERATE	aAc/aGc	p.Asn314Ser/c.941A>G
tryp_XI-256a10.p1c	18140	G	A	36.74	Tb11.0960	missense_variant	MODERATE	Gca/Aca	p.Ala192Thr/c.574G>A
tryp_XI-256a10.p1c	18141	C	A	31.74	Tb11.0960	missense_variant	MODERATE	gCa/gAa	p.Ala192Glu/c.575C>A
tryp_XI-256a10.p1c	18150	C	G	51.74	Tb11.0960	missense_variant	MODERATE	gCa/gGa	p.Ala195Gly/c.584C>G
tryp_XI-256a10.p1c	18161	A	G	52.74	Tb11.0960	missense_variant	MODERATE	Agc/Ggc	p.Ser199Gly/c.595A>G
tryp_XI-256a10.p1c	18163	C	A	51.74	Tb11.0960	missense_variant	MODERATE	agC/agA	p.Ser199Arg/c.597C>A
tryp_XI-256a10.p1c	18173	G	A	53.74	Tb11.0960	missense_variant	MODERATE	Gcg/Acg	p.Ala203Thr/c.607G>A
tryp_XI-256a10.p1c	18179	G	C	53.74	Tb11.0960	missense_variant	MODERATE	Gca/Cca	p.Ala205Pro/c.613G>C
tryp_XI-256a10.p1c	18180	C	G	50.74	Tb11.0960	missense_variant	MODERATE	gCa/gGa	p.Ala205Gly/c.614C>G
tryp_XI-256a10.p1c	18410	A	G	136.03	Tb11.0960	missense_variant	MODERATE	Aac/Gac	p.Asn282Asp/c.844A>G
tryp_XI-256a10.p1c	18425	A	G	135.03	Tb11.0960	missense_variant	MODERATE	Aag/Gag	p.Lys287Glu/c.859A>G
tryp_XI-256a10.p1c	18426	A	G	132.03	Tb11.0960	missense_variant	MODERATE	aAg/aGg	p.Lys287Arg/c.860A>G
tryp_XI-256a10.p1c	18427	G	C	132.03	Tb11.0960	missense_variant	MODERATE	aaG/aaC	p.Lys287Asn/c.861G>C
tryp_XI-256a10.p1c	18440	A	G	134.03	Tb11.0960	missense_variant	MODERATE	Agc/Ggc	p.Ser292Gly/c.874A>G
tryp_XI-256a10.p1c	18511	A	C	53.74	Tb11.0960	missense_variant	MODERATE	gaA/gaC	p.Glu315Asp/c.945A>C
tryp_XI-266b02.p1c	9813	G	C	1222.77	Tb11.0990	missense_variant	MODERATE	Cta/Gta	p.Leu249Val/c.745C>G
tryp_XI-270f07.q2k6013	5588	T	G	84.28	Tb11.1010	missense_variant	MODERATE	Tca/Gca	p.Ser118Ala/c.352T>G
tryp_XI-270f07.q2k6013	5873	C	T	45.74	Tb11.1010	missense_variant	MODERATE	Cca/Tca	p.Pro213Ser/c.637C>T
tryp_XI-270f07.q2k6013	5882	T	C	54.74	Tb11.1010	missense_variant	MODERATE	Tat/Cat	p.Tyr216His/c.646T>C
tryp_XI-270f07.q2k6013	5936	G	A	93.28	Tb11.1010	missense_variant	MODERATE	Ggg/Agg	p.Gly234Arg/c.700G>A
tryp_XI-270f07.q2k6013	5943	G	A	99.28	Tb11.1010	missense_variant	MODERATE	gGa/gAa	p.Gly236Glu/c.707G>A
tryp_XI-270f07.q2k6013	5945	A	G	93.28	Tb11.1010	missense_variant	MODERATE	Agt/Ggt	p.Ser237Gly/c.709A>G
tryp_XI-311f03.p2k913w	3453	G	A	50.74	Tb11.1030	missense_variant	MODERATE	tGc/tAc	p.Cys2Tyr/c.5G>A
tryp_XI-311f03.p2k913w	3846	C	A	95.28	Tb11.1030	missense_variant	MODERATE	aCa/aAa	p.Thr133Lys/c.398C>A
tryp_XI-311f03.p2k913w	3849	C	T	97.28	Tb11.1030	missense_variant	MODERATE	gCa/gTa	p.Ala134Val/c.401C>T
tryp_XI-311f03.p2k913w	4232	G	A	62.74	Tb11.1030	missense_variant	MODERATE	Ggc/Agc	p.Gly262Ser/c.784G>A
tryp_XI-311f03.p2k913w	6858	C	G	489.77	Tb11.1040	missense_variant	MODERATE	agC/agG	p.Ser242Arg/c.726C>G
tryp_XI-321e04.q2k4065	5657	G	A	53.74	Tb11.1080	missense_variant	MODERATE	Ggc/Agc	p.Gly90Ser/c.268G>A
tryp_XI-321e04.q2k4065	5663	T	C	52.74	Tb11.1080	stop_lost	HIGH	Tga/Cga	p.Ter92Argext*?/c.274T>C
tryp_XI-321e04.q2k4065	5666	G	A	54.74	Tb11.1080	missense_variant	MODERATE	Gag/Aag	p.Glu93Lys/c.277G>A
tryp_XI-321e04.q2k4065	5668	G	C	54.74	Tb11.1080	missense_variant	MODERATE	gaG/gaC	p.Glu93Asp/c.279G>C
tryp_XI-339b02.q2k2024	8265	G	A	247.8	Tb11.1110	missense_variant	MODERATE	gGc/gAc	p.Gly284Asp/c.851G>A
tryp_XI-339b02.q2k2024	9069	C	T	46.74	Tb11.1110	missense_variant	MODERATE	cCt/cTt	p.Pro552Leu/c.1655C>T
tryp_XI-374h12.q2kA203	4293	C	G	54.74	Tb11.1150	stop_lost	HIGH	taG/taC	p.Ter157Tyrext*?/c.471G>C
tryp_XI-374h12.q2kA203	4294	T	G	54.74	Tb11.1150	stop_lost	HIGH	tAg/tCg	p.Ter157Serext*?/c.470A>C
tryp_XI-374h12.q2kA203	4304	G	A	53.74	Tb11.1150	missense_variant	MODERATE	Cct/Tct	p.Pro154Ser/c.460C>T
tryp_XI-374h12.q2kA203	4308	A	C	54.74	Tb11.1150	missense_variant	MODERATE	aaT/aaG	p.Asn152Lys/c.456T>G
tryp_XI-374h12.q2kA203	4327	A	C	53.74	Tb11.1150	missense_variant	MODERATE	cTg/cGg	p.Leu146Arg/c.437T>G
tryp_XI-374h12.q2kA203	4351	T	C	99.28	Tb11.1150	missense_variant	MODERATE	tAc/tGc	p.Tyr138Cys/c.413A>G
tryp_XI-374h12.q2kA203	4385	T	C	58.74	Tb11.1150	missense_variant	MODERATE	Aca/Gca	p.Thr127Ala/c.379A>G
tryp_XI-374h12.q2kA203	16276	A	C	138.03	Tb11.1180	missense_variant	MODERATE	agA/agC	p.Arg387Ser/c.1161A>C
tryp_XI-390c04.p2kA614	6946	A	G	105.81	Tb11.1190	missense_variant	MODERATE	aAc/aGc	p.Asn2139Ser/c.6416A>G
tryp_XI-425g10.p1k	8302	C	A	520.77	Tb11.1260	missense_variant	MODERATE	caC/caA	p.His122Gln/c.366C>A
tryp_X-54d09.q1c	12972	G	T	71.81	Tb10.v4.0244	missense_variant	MODERATE	Ctt/Att	p.Leu288Ile/c.862C>A
tryp_X-54d09.q1c	13030	T	A	117.03	Tb10.v4.0244	missense_variant	MODERATE	gaA/gaT	p.Glu268Asp/c.804A>T
tryp_X-54d09.q1c	13059	A	T	58.74	Tb10.v4.0244	missense_variant	MODERATE	Tgt/Agt	p.Cys259Ser/c.775T>A
tryp_X-54d09.q1c	13719	A	C	211.77	Tb10.v4.0244	missense_variant	MODERATE	Ttt/Gtt	p.Phe39Val/c.115T>G
tryp_X-54d09.q1c	13739	C	T	227.84	Tb10.v4.0244	missense_variant	MODERATE	gGc/gAc	p.Gly32Asp/c.95G>A
tryp_X-54d09.q1c	13819	A	C	80.28	Tb10.v4.0244	missense_variant	MODERATE	ttT/ttG	p.Phe5Leu/c.15T>G
tryp_X-54d09.q1c	13820	A	C	106.28	Tb10.v4.0244	missense_variant	MODERATE	tTt/tGt	p.Phe5Cys/c.14T>G
tryp_X-54d09.q1c	13825	A	T	106.28	Tb10.v4.0244	stop_gained	HIGH	tgT/tgA	p.Cys3*/c.9T>A
tryp_X-54d09.q1c	13826	C	G	106.28	Tb10.v4.0244	missense_variant	MODERATE	tGt/tCt	p.Cys3Ser/c.8G>C
tryp_X-54d09.q1c	13827	A	T	106.28	Tb10.v4.0244	missense_variant	MODERATE	Tgt/Agt	p.Cys3Ser/c.7T>A
tryp_XI-431h02.p1k	2878	C	A	920.77	Tb11.1270	missense_variant	MODERATE	tCc/tAc	p.Ser42Tyr/c.125C>A
tryp_XI-431h02.p1k	3057	C	A	53.74	Tb11.1270	missense_variant	MODERATE	Cca/Aca	p.Pro102Thr/c.304C>A
tryp_XI-431h02.p1k	3060	A	T	50.74	Tb11.1270	missense_variant	MODERATE	Ata/Tta	p.Ile103Leu/c.307A>T
tryp_XI-431h02.p1k	3072	G	A	90.28	Tb11.1270	missense_variant	MODERATE	Gtt/Att	p.Val107Ile/c.319G>A
tryp_XI-431h02.p1k	3166	A	C	243.8	Tb11.1270	missense_variant	MODERATE	cAt/cCt	p.His138Pro/c.413A>C
tryp_XI-431h02.p1k	3316	C	A	720.77	Tb11.1270	missense_variant	MODERATE	cCc/cAc	p.Pro188His/c.563C>A
tryp_XI-431h02.p1k	3664	C	A	100.77	Tb11.1270	missense_variant	MODERATE	tCc/tAc	p.Ser304Tyr/c.911C>A
tryp_XI-431h02.p1k	3679	G	A	158.9	Tb11.1270	missense_variant	MODERATE	tGt/tAt	p.Cys309Tyr/c.926G>A
tryp_XI-431h02.p1k	5390	G	A	137.03	Tb11.1280	missense_variant	MODERATE	tGt/tAt	p.Cys203Tyr/c.608G>A
tryp_XI-431h02.p1k	5453	T	C	159.77	Tb11.1280	missense_variant	MODERATE	gTa/gCa	p.Val224Ala/c.671T>C
tryp_XI-431h02.p1k	10169	T	C	371.77	Tb11.1290	missense_variant	MODERATE	Tct/Cct	p.Ser193Pro/c.577T>C
tryp_XI-431h02.p1k	10195	T	A	306.78	Tb11.1290	missense_variant	MODERATE	ttT/ttA	p.Phe201Leu/c.603T>A
tryp_XI-431h02.p1k	10235	G	A	159.9	Tb11.1290	missense_variant	MODERATE	Gtt/Att	p.Val215Ile/c.643G>A
tryp_XI-431h02.p1k	12691	C	A	34.74	Tb11.1300	missense_variant	MODERATE	tCc/tAc	p.Ser185Tyr/c.554C>A
tryp_XI-431h02.p1k	12820	T	C	119.77	Tb11.1300	missense_variant	MODERATE	gTc/gCc	p.Val228Ala/c.683T>C
tryp_XI-431h02.p1k	13934	C	T	214.84	Tb11.1310	missense_variant	MODERATE	cCa/cTa	p.Pro42Leu/c.125C>T
tryp_XI-431h02.p1k	13963	C	A	162.84	Tb11.1310	missense_variant	MODERATE	Cca/Aca	p.Pro52Thr/c.154C>A
tryp_XI-431h02.p1k	13978	G	A	133.03	Tb11.1310	missense_variant	MODERATE	Gtt/Att	p.Val57Ile/c.169G>A
tryp_XI-431h02.p1k	14003	C	A	125.03	Tb11.1310	missense_variant	MODERATE	tCc/tAc	p.Ser65Tyr/c.194C>A
tryp_XI-431h02.p1k	14018	G	A	73.28	Tb11.1310	missense_variant	MODERATE	tGt/tAt	p.Cys70Tyr/c.209G>A
tryp_XI-431h02.p1k	14281	T	C	127.03	Tb11.1310	missense_variant	MODERATE	Tcc/Ccc	p.Ser158Pro/c.472T>C
tryp_XI-431h02.p1k	14282	C	A	100.03	Tb11.1310	missense_variant	MODERATE	tCc/tAc	p.Ser158Tyr/c.473C>A
tryp_XI-881g06.q2k5028	2904	A	C	187.9	Tb11.1490	missense_variant	MODERATE	Att/Ctt	p.Ile478Leu/c.1432A>C
tryp_XI-881g06.q2k5028	2932	G	T	148.03	Tb11.1490	missense_variant	MODERATE	gGg/gTg	p.Gly487Val/c.1460G>T
tryp_XI-881g06.q2k5028	2947	T	A	147.03	Tb11.1490	stop_gained	HIGH	tTa/tAa	p.Leu492*/c.1475T>A
tryp_XI-881g06.q2k5028	2958	C	A	146.03	Tb11.1490	missense_variant	MODERATE	Cct/Act	p.Pro496Thr/c.1486C>A
tryp_XI-881g06.q2k5028	2985	A	G	58.74	Tb11.1490	missense_variant	MODERATE	Atg/Gtg	p.Met505Val/c.1513A>G
tryp_XI-891h01.q1k	9843	C	T	319.78	Tb11.1580	missense_variant	MODERATE	Gta/Ata	p.Val116Ile/c.346G>A
tryp_XI-891h01.q1k	15603	C	T	57.74	Tb11.1600	missense_variant	MODERATE	gGc/gAc	p.Gly362Asp/c.1085G>A
tryp_XI-891h01.q1k	15604	C	T	57.74	Tb11.1600	missense_variant	MODERATE	Ggc/Agc	p.Gly362Ser/c.1084G>A
tryp_XI-891h01.q1k	15630	G	A	53.74	Tb11.1600	missense_variant	MODERATE	aCg/aTg	p.Thr353Met/c.1058C>T
tryp_XI-905b11.p1k	2381	T	G	546.77	Tb11.1670	missense_variant	MODERATE	cAc/cCc	p.His546Pro/c.1637A>C
tryp_XI-905b11.p1k	2396	C	T	494.77	Tb11.1670	missense_variant	MODERATE	tGt/tAt	p.Cys541Tyr/c.1622G>A
tryp_XI-905b11.p1k	2421	T	G	511.77	Tb11.1670	missense_variant	MODERATE	Agt/Cgt	p.Ser533Arg/c.1597A>C
tryp_XI-905b11.p1k	2515	G	T	235.8	Tb11.1670	missense_variant	MODERATE	ttC/ttA	p.Phe501Leu/c.1503C>A
tryp_XI-905b11.p1k	2759	G	T	98.28	Tb11.1670	missense_variant	MODERATE	tCc/tAc	p.Ser420Tyr/c.1259C>A
tryp_XI-905b11.p1k	2893	G	T	195.84	Tb11.1670	missense_variant	MODERATE	ttC/ttA	p.Phe375Leu/c.1125C>A
tryp_XI-905b11.p1k	2979	A	G	130.03	Tb11.1670	missense_variant	MODERATE	Tcc/Ccc	p.Ser347Pro/c.1039T>C
tryp_XI-905b11.p1k	3039	A	G	174.9	Tb11.1670	missense_variant	MODERATE	Tac/Cac	p.Tyr327His/c.979T>C
tryp_XI-905b11.p1k	3094	A	T	93.28	Tb11.1670	stop_gained	HIGH	taT/taA	p.Tyr308*/c.924T>A
tryp_XI-905b11.p1k	3107	G	T	139.03	Tb11.1670	missense_variant	MODERATE	cCt/cAt	p.Pro304His/c.911C>A
tryp_XI-905b11.p1k	3117	T	G	61.18	Tb11.1670	missense_variant	MODERATE	Aca/Cca	p.Thr301Pro/c.901A>C
tryp_XI-905b11.p1k	3122	C	T	139.03	Tb11.1670	missense_variant	MODERATE	tGt/tAt	p.Cys299Tyr/c.896G>A
tryp_XI-905b11.p1k	3134	T	A	92.28	Tb11.1670	missense_variant	MODERATE	aAt/aTt	p.Asn295Ile/c.884A>T
tryp_XI-905b11.p1k	3198	A	G	132.03	Tb11.1670	missense_variant	MODERATE	Tac/Cac	p.Tyr274His/c.820T>C
tryp_XI-905b11.p1k	3467	C	T	93.28	Tb11.1670	missense_variant	MODERATE	tGc/tAc	p.Cys184Tyr/c.551G>A
tryp_XI-905b11.p1k	3470	G	T	95.28	Tb11.1670	missense_variant	MODERATE	tCt/tAt	p.Ser183Tyr/c.548C>A
tryp_XI-905b11.p1k	3482	A	T	96.28	Tb11.1670	missense_variant	MODERATE	aTa/aAa	p.Ile179Lys/c.536T>A
tryp_XI-905b11.p1k	3540	C	T	91.28	Tb11.1670	missense_variant	MODERATE	Gtt/Att	p.Val160Ile/c.478G>A
tryp_XI-905b11.p1k	3584	G	A	140.03	Tb11.1670	missense_variant	MODERATE	cCa/cTa	p.Pro145Leu/c.434C>T
tryp_XI-905b11.p1k	3605	T	G	103.28	Tb11.1670	missense_variant	MODERATE	cAt/cCt	p.His138Pro/c.413A>C
tryp_XI-905b11.p1k	3617	C	T	139.03	Tb11.1670	missense_variant	MODERATE	tGt/tAt	p.Cys134Tyr/c.401G>A
tryp_XI-905b11.p1k	3711	T	A	215.84	Tb11.1670	missense_variant	MODERATE	Ata/Tta	p.Ile103Leu/c.307A>T
tryp_XI-905b11.p1k	8938	C	T	278.96	Tb11.1680	missense_variant	MODERATE	Gtt/Att	p.Val249Ile/c.745G>A
tryp_XI-905b11.p1k	8953	G	T	413.77	Tb11.1680	missense_variant	MODERATE	Cca/Aca	p.Pro244Thr/c.730C>A
tryp_XI-905b11.p1k	8974	A	G	582.77	Tb11.1680	missense_variant	MODERATE	Tac/Cac	p.Tyr237His/c.709T>C
tryp_XI-905b11.p1k	9121	A	G	457.77	Tb11.1680	missense_variant	MODERATE	Tcc/Ccc	p.Ser188Pro/c.562T>C
tryp_XI-905b11.p1k	9180	G	T	46.74	Tb11.1680	missense_variant	MODERATE	cCc/cAc	p.Pro168His/c.503C>A
tryp_XI-905b11.p1k	9220	G	T	207.84	Tb11.1680	missense_variant	MODERATE	Cca/Aca	p.Pro155Thr/c.463C>A
tryp_XI-905b11.p1k	9271	A	G	117.03	Tb11.1680	missense_variant	MODERATE	Tcc/Ccc	p.Ser138Pro/c.412T>C
tryp_XI-905b11.p1k	9289	G	A	136.03	Tb11.1680	missense_variant	MODERATE	Cat/Tat	p.His132Tyr/c.394C>T
tryp_XI-905b11.p1k	9300	G	T	130.03	Tb11.1680	missense_variant	MODERATE	tCc/tAc	p.Ser128Tyr/c.383C>A
tryp_XI-905b11.p1k	9339	A	G	53.74	Tb11.1680	missense_variant	MODERATE	cTa/cCa	p.Leu115Pro/c.344T>C
tryp_XI-905b11.p1k	9340	G	T	55.74	Tb11.1680	missense_variant	MODERATE	Cta/Ata	p.Leu115Ile/c.343C>A
tryp_XI-905b11.p1k	9349	G	A	53.74	Tb11.1680	missense_variant	MODERATE	Cat/Tat	p.His112Tyr/c.334C>T
tryp_XI-905b11.p1k	9439	T	G	57.74	Tb11.1680	missense_variant	MODERATE	Agt/Cgt	p.Ser82Arg/c.244A>C
tryp_XI-905b11.p1k	9448	A	T	57.74	Tb11.1680	missense_variant	MODERATE	Tca/Aca	p.Ser79Thr/c.235T>A
tryp_XI-905b11.p1k	9463	C	T	99.28	Tb11.1680	missense_variant	MODERATE	Gtt/Att	p.Val74Ile/c.220G>A
tryp_XI-905b11.p1k	9499	A	G	97.28	Tb11.1680	missense_variant	MODERATE	Tcc/Ccc	p.Ser62Pro/c.184T>C
tryp_XI-905b11.p1k	9517	G	A	53.74	Tb11.1680	missense_variant	MODERATE	Cat/Tat	p.His56Tyr/c.166C>T
tryp_XI-905b11.p1k	9528	G	T	55.74	Tb11.1680	missense_variant	MODERATE	tCc/tAc	p.Ser52Tyr/c.155C>A
tryp_XI-905b11.p1k	9529	A	G	41.74	Tb11.1680	missense_variant	MODERATE	Tcc/Ccc	p.Ser52Pro/c.154T>C
tryp_XI-905b11.p1k	9648	T	G	102.28	Tb11.1680	missense_variant	MODERATE	cAc/cCc	p.His12Pro/c.35A>C
tryp_XI-905b11.p1k	9667	G	A	62.74	Tb11.1680	missense_variant	MODERATE	Cat/Tat	p.His6Tyr/c.16C>T
tryp_XI-944h10.q1k	4498	A	G	613.77	Tb11.1700	missense_variant	MODERATE	atA/atG	p.Ile27Met/c.81A>G
tryp_XI-974h12.q1k	1866	C	A	90.28	Tb11.1740	missense_variant	MODERATE	cCa/cAa	p.Pro598Gln/c.1793C>A
tryp_XI-974h12.q1k	1874	C	T	140.9	Tb11.1740	missense_variant	MODERATE	Ctt/Ttt	p.Leu601Phe/c.1801C>T
tryp_XI-974h12.q1k	1881	A	G	152.9	Tb11.1740	missense_variant	MODERATE	tAt/tGt	p.Tyr603Cys/c.1808A>G
tryp_XI-974h12.q1k	1886	A	G	172.9	Tb11.1740	missense_variant	MODERATE	Att/Gtt	p.Ile605Val/c.1813A>G
tryp_XI-974h12.q1k	2745	G	A	94.28	Tb11.1750	missense_variant	MODERATE	Gca/Aca	p.Ala58Thr/c.172G>A
tryp_XI-974h12.q1k	2757	C	T	96.28	Tb11.1750	missense_variant	MODERATE	Ctt/Ttt	p.Leu62Phe/c.184C>T
tryp_XI-974h12.q1k	2764	A	G	130.03	Tb11.1750	missense_variant	MODERATE	tAt/tGt	p.Tyr64Cys/c.191A>G
tryp_XI-974h12.q1k	2769	A	G	202.84	Tb11.1750	missense_variant	MODERATE	Att/Gtt	p.Ile66Val/c.196A>G
tryp_XI-974h12.q1k	5550	C	T	62.74	Tb11.1750	missense_variant	MODERATE	Ctt/Ttt	p.Leu993Phe/c.2977C>T
tryp_XI-974h12.q1k	6169	G	A	58.74	Tb11.1750	missense_variant	MODERATE	cGc/cAc	p.Arg1199His/c.3596G>A
tryp_XI-974h12.q1k	6448	T	C	133.03	Tb11.1750	missense_variant	MODERATE	gTa/gCa	p.Val1292Ala/c.3875T>C
tryp_XI-974h12.q1k	7175	A	G	57.74	Tb11.1750	missense_variant	MODERATE	atA/atG	p.Ile1534Met/c.4602A>G
tryp_XI-974h12.q1k	7180	A	G	56.74	Tb11.1750	missense_variant	MODERATE	cAt/cGt	p.His1536Arg/c.4607A>G
tryp_XI-974h12.q1k	9226	C	T	53.74	Tb11.1760	missense_variant	MODERATE	cCt/cTt	p.Pro650Leu/c.1949C>T
tryp_XI-974h12.q1k	9233	A	G	54.74	Tb11.1760	missense_variant	MODERATE	atA/atG	p.Ile652Met/c.1956A>G
tryp_XI-974h12.q1k	9238	A	G	91.28	Tb11.1760	missense_variant	MODERATE	cAt/cGt	p.His654Arg/c.1961A>G
tryp_XI-974h12.q1k	9243	A	T	94.28	Tb11.1760	missense_variant	MODERATE	Aac/Tac	p.Asn656Tyr/c.1966A>T
tryp_XI-974h12.q1k	11431	C	T	54.74	Tb11.1770	missense_variant	MODERATE	Ctt/Ttt	p.Leu699Phe/c.2095C>T
tryp_XI-974h12.q1k	11438	A	G	52.74	Tb11.1770	missense_variant	MODERATE	tAt/tGt	p.Tyr701Cys/c.2102A>G
tryp_XI-974h12.q1k	11566	G	A	96.28	Tb11.1770	missense_variant	MODERATE	Gca/Aca	p.Ala744Thr/c.2230G>A
tryp_XI-974h12.q1k	13183	G	A	51.74	Tb11.1770	missense_variant	MODERATE	Gca/Aca	p.Ala1283Thr/c.3847G>A
tryp_XI-974h12.q1k	13202	A	G	56.74	Tb11.1770	missense_variant	MODERATE	tAt/tGt	p.Tyr1289Cys/c.3866A>G
tryp_XI-974h12.q1k	13226	G	A	98.28	Tb11.1770	missense_variant	MODERATE	cGc/cAc	p.Arg1297His/c.3890G>A
Tb927_04_v5.1	308340	C	A	53.74	Tb927.4.1160	missense_variant	MODERATE	aaG/aaT	p.Lys397Asn/c.1191G>T
Tb927_04_v5.1	308820	C	A	138.94	Tb927.4.1160	missense_variant	MODERATE	aaG/aaT	p.Lys237Asn/c.711G>T
Tb927_04_v5.1	520605	C	T	48.74	Tb927.4.2070	missense_variant	MODERATE	Gcc/Acc	p.Ala3340Thr/c.10018G>A
Tb927_04_v5.1	848764	C	T	62.74	Tb927.4.3210	missense_variant	MODERATE	Ggc/Agc	p.Gly226Ser/c.676G>A
Tb927_04_v5.1	848772	C	A	62.74	Tb927.4.3210	missense_variant	MODERATE	aGc/aTc	p.Ser223Ile/c.668G>T
Tb927_04_v5.1	848774	G	C	62.74	Tb927.4.3210	missense_variant	MODERATE	caC/caG	p.His222Gln/c.666C>G
Tb927_04_v5.1	848775	T	C	62.74	Tb927.4.3210	missense_variant	MODERATE	cAc/cGc	p.His222Arg/c.665A>G
Tb927_04_v5.1	848776	G	T	62.74	Tb927.4.3210	missense_variant	MODERATE	Cac/Aac	p.His222Asn/c.664C>A
Tb927_04_v5.1	848786	C	G	62.74	Tb927.4.3210	missense_variant	MODERATE	gaG/gaC	p.Glu218Asp/c.654G>C
Tb927_04_v5.1	848791	C	G	62.74	Tb927.4.3210	missense_variant	MODERATE	Gtt/Ctt	p.Val217Leu/c.649G>C
Tb927_04_v5.1	848821	T	G	62.74	Tb927.4.3210	missense_variant	MODERATE	Aaa/Caa	p.Lys207Gln/c.619A>C
Tb927_04_v5.1	848827	C	T	62.74	Tb927.4.3210	missense_variant	MODERATE	Ggt/Agt	p.Gly205Ser/c.613G>A
Tb927_04_v5.1	848832	A	G	62.74	Tb927.4.3210	missense_variant	MODERATE	aTa/aCa	p.Ile203Thr/c.608T>C
Tb927_04_v5.1	849172	C	T	35.74	Tb927.4.3210	missense_variant	MODERATE	Gaa/Aaa	p.Glu90Lys/c.268G>A
Tb927_04_v5.1	849177	A	G	50.74	Tb927.4.3210	missense_variant	MODERATE	aTa/aCa	p.Ile88Thr/c.263T>C
Tb927_04_v5.1	849186	C	G	51.74	Tb927.4.3210	missense_variant	MODERATE	gGg/gCg	p.Gly85Ala/c.254G>C
Tb927_04_v5.1	849194	C	T	57.74	Tb927.4.3210	missense_variant	MODERATE	atG/atA	p.Met82Ile/c.246G>A
Tb927_04_v5.1	849202	G	A	57.74	Tb927.4.3210	missense_variant	MODERATE	Cat/Tat	p.His80Tyr/c.238C>T
Tb927_04_v5.1	849232	T	C	57.74	Tb927.4.3210	missense_variant	MODERATE	Aag/Gag	p.Lys70Glu/c.208A>G
Tb927_04_v5.1	849241	T	C	57.74	Tb927.4.3210	missense_variant	MODERATE	Ata/Gta	p.Ile67Val/c.199A>G
Tb927_04_v5.1	849243	C	T	58.74	Tb927.4.3210	missense_variant	MODERATE	aGt/aAt	p.Ser66Asn/c.197G>A
Tb927_04_v5.1	849334	G	C	46.74	Tb927.4.3210	missense_variant	MODERATE	Ctg/Gtg	p.Leu36Val/c.106C>G
Tb927_04_v5.1	851588	A	T	99.28	Tb927.4.3230	missense_variant	MODERATE	aTa/aAa	p.Ile128Lys/c.383T>A
Tb927_04_v5.1	851589	T	C	99.28	Tb927.4.3230	missense_variant	MODERATE	Ata/Gta	p.Ile128Val/c.382A>G
Tb927_04_v5.1	851593	T	A	95.28	Tb927.4.3230	missense_variant	MODERATE	gaA/gaT	p.Glu126Asp/c.378A>T
Tb927_04_v5.1	851603	A	T	99.28	Tb927.4.3230	missense_variant	MODERATE	aTt/aAt	p.Ile123Asn/c.368T>A
Tb927_04_v5.1	851637	C	T	50.74	Tb927.4.3230	missense_variant	MODERATE	Gtt/Att	p.Val112Ile/c.334G>A
Tb927_04_v5.1	851638	A	C	93.28	Tb927.4.3230	missense_variant	MODERATE	gaT/gaG	p.Asp111Glu/c.333T>G
Tb927_04_v5.1	851640	C	G	91.28	Tb927.4.3230	missense_variant	MODERATE	Gat/Cat	p.Asp111His/c.331G>C
Tb927_04_v5.1	851647	A	C	73.28	Tb927.4.3230	missense_variant	MODERATE	atT/atG	p.Ile108Met/c.324T>G
Tb927_04_v5.1	851651	G	T	53.74	Tb927.4.3230	missense_variant	MODERATE	aCa/aAa	p.Thr107Lys/c.320C>A
Tb927_04_v5.1	851658	T	C	53.74	Tb927.4.3230	missense_variant	MODERATE	Aca/Gca	p.Thr105Ala/c.313A>G
Tb927_04_v5.1	851661	G	C	88.28	Tb927.4.3230	missense_variant	MODERATE	Caa/Gaa	p.Gln104Glu/c.310C>G
Tb927_04_v5.1	851675	T	G	92.28	Tb927.4.3230	missense_variant	MODERATE	tAc/tCc	p.Tyr99Ser/c.296A>C
Tb927_04_v5.1	851717	C	G	93.28	Tb927.4.3230	missense_variant	MODERATE	gGg/gCg	p.Gly85Ala/c.254G>C
Tb927_04_v5.1	851763	T	C	53.74	Tb927.4.3230	missense_variant	MODERATE	Aag/Gag	p.Lys70Glu/c.208A>G
Tb927_04_v5.1	851772	T	C	53.74	Tb927.4.3230	missense_variant	MODERATE	Ata/Gta	p.Ile67Val/c.199A>G
Tb927_04_v5.1	851787	T	C	53.74	Tb927.4.3230	missense_variant	MODERATE	Aat/Gat	p.Asn62Asp/c.184A>G
Tb927_04_v5.1	852774	A	T	191.9	Tb927.4.3240	missense_variant	MODERATE	gTg/gAg	p.Val144Glu/c.431T>A
Tb927_04_v5.1	852795	G	A	195.9	Tb927.4.3240	missense_variant	MODERATE	aCc/aTc	p.Thr137Ile/c.410C>T
Tb927_04_v5.1	852803	T	G	195.9	Tb927.4.3240	missense_variant	MODERATE	agA/agC	p.Arg134Ser/c.402A>C
Tb927_04_v5.1	852919	T	C	145.03	Tb927.4.3240	missense_variant	MODERATE	Aaa/Gaa	p.Lys96Glu/c.286A>G
Tb927_04_v5.1	852922	C	T	146.03	Tb927.4.3240	missense_variant	MODERATE	Gat/Aat	p.Asp95Asn/c.283G>A
Tb927_04_v5.1	852925	C	T	146.03	Tb927.4.3240	missense_variant	MODERATE	Ggt/Agt	p.Gly94Ser/c.280G>A
Tb927_04_v5.1	852926	C	A	146.03	Tb927.4.3240	missense_variant	MODERATE	aaG/aaT	p.Lys93Asn/c.279G>T
Tb927_04_v5.1	853858	C	A	58.74	Tb927.4.3250	missense_variant	MODERATE	aGc/aTc	p.Ser223Ile/c.668G>T
Tb927_04_v5.1	853860	G	C	58.74	Tb927.4.3250	missense_variant	MODERATE	caC/caG	p.His222Gln/c.666C>G
Tb927_04_v5.1	853861	T	C	57.74	Tb927.4.3250	missense_variant	MODERATE	cAc/cGc	p.His222Arg/c.665A>G
Tb927_04_v5.1	853862	G	T	58.74	Tb927.4.3250	missense_variant	MODERATE	Cac/Aac	p.His222Asn/c.664C>A
Tb927_04_v5.1	854066	C	T	57.74	Tb927.4.3250	missense_variant	MODERATE	Gct/Act	p.Ala154Thr/c.460G>A
Tb927_04_v5.1	854069	G	A	57.74	Tb927.4.3250	missense_variant	MODERATE	Cgg/Tgg	p.Arg153Trp/c.457C>T
Tb927_04_v5.1	854085	G	C	57.74	Tb927.4.3250	missense_variant	MODERATE	agC/agG	p.Ser147Arg/c.441C>G
Tb927_04_v5.1	854097	C	G	57.74	Tb927.4.3250	missense_variant	MODERATE	aaG/aaC	p.Lys143Asn/c.429G>C
Tb927_04_v5.1	854107	C	T	62.74	Tb927.4.3250	missense_variant	MODERATE	gGa/gAa	p.Gly140Glu/c.419G>A
Tb927_04_v5.1	854112	C	A	62.74	Tb927.4.3250	missense_variant	MODERATE	agG/agT	p.Arg138Ser/c.414G>T
Tb927_04_v5.1	854113	C	T	62.74	Tb927.4.3250	missense_variant	MODERATE	aGg/aAg	p.Arg138Lys/c.413G>A
Tb927_04_v5.1	854120	C	T	62.74	Tb927.4.3250	missense_variant	MODERATE	Gaa/Aaa	p.Glu136Lys/c.406G>A
Tb927_04_v5.1	854127	C	A	53.74	Tb927.4.3250	missense_variant	MODERATE	aaG/aaT	p.Lys133Asn/c.399G>T
Tb927_04_v5.1	854138	T	G	54.74	Tb927.4.3250	missense_variant	MODERATE	Atc/Ctc	p.Ile130Leu/c.388A>C
Tb927_04_v5.1	854146	A	G	53.74	Tb927.4.3250	missense_variant	MODERATE	aTg/aCg	p.Met127Thr/c.380T>C
Tb927_04_v5.1	854153	T	C	50.74	Tb927.4.3250	missense_variant	MODERATE	Agt/Ggt	p.Ser125Gly/c.373A>G
Tb927_04_v5.1	854167	T	C	50.74	Tb927.4.3250	missense_variant	MODERATE	gAa/gGa	p.Glu120Gly/c.359A>G
Tb927_04_v5.1	854171	C	T	53.74	Tb927.4.3250	missense_variant	MODERATE	Gaa/Aaa	p.Glu119Lys/c.355G>A
Tb927_04_v5.1	854174	C	T	50.74	Tb927.4.3250	missense_variant	MODERATE	Gca/Aca	p.Ala118Thr/c.352G>A
Tb927_04_v5.1	854371	T	C	53.74	Tb927.4.3250	missense_variant	MODERATE	aAg/aGg	p.Lys52Arg/c.155A>G
Tb927_04_v5.1	854392	G	T	54.74	Tb927.4.3250	missense_variant	MODERATE	cCg/cAg	p.Pro45Gln/c.134C>A
Tb927_04_v5.1	854393	G	A	54.74	Tb927.4.3250	missense_variant	MODERATE	Ccg/Tcg	p.Pro45Ser/c.133C>T
Tb927_04_v5.1	854399	T	C	54.74	Tb927.4.3250	missense_variant	MODERATE	Agt/Ggt	p.Ser43Gly/c.127A>G
Tb927_04_v5.1	854402	T	A	54.74	Tb927.4.3250	missense_variant	MODERATE	Aac/Tac	p.Asn42Tyr/c.124A>T
Tb927_04_v5.1	854404	G	A	54.74	Tb927.4.3250	missense_variant	MODERATE	gCt/gTt	p.Ala41Val/c.122C>T
Tb927_04_v5.1	854416	A	G	90.28	Tb927.4.3250	missense_variant	MODERATE	gTg/gCg	p.Val37Ala/c.110T>C
Tb927_04_v5.1	854420	G	C	53.74	Tb927.4.3250	missense_variant	MODERATE	Ctg/Gtg	p.Leu36Val/c.106C>G
Tb927_04_v5.1	854421	A	C	94.28	Tb927.4.3250	missense_variant	MODERATE	ttT/ttG	p.Phe35Leu/c.105T>G
Tb927_04_v5.1	855472	G	C	92.77	Tb927.4.3260	missense_variant	MODERATE	cCa/cGa	p.Pro90Arg/c.269C>G
Tb927_04_v5.1	855529	T	C	57.74	Tb927.4.3260	missense_variant	MODERATE	aAg/aGg	p.Lys71Arg/c.212A>G
Tb927_04_v5.1	855535	T	C	50.74	Tb927.4.3260	missense_variant	MODERATE	aAa/aGa	p.Lys69Arg/c.206A>G
Tb927_04_v5.1	855536	T	C	58.74	Tb927.4.3260	missense_variant	MODERATE	Aaa/Gaa	p.Lys69Glu/c.205A>G
Tb927_04_v5.1	855542	C	T	57.74	Tb927.4.3260	missense_variant	MODERATE	Gta/Ata	p.Val67Ile/c.199G>A
Tb927_04_v5.1	855545	T	C	57.74	Tb927.4.3260	missense_variant	MODERATE	Aag/Gag	p.Lys66Glu/c.196A>G
Tb927_04_v5.1	855563	C	T	58.74	Tb927.4.3260	missense_variant	MODERATE	Gct/Act	p.Ala60Thr/c.178G>A
Tb927_04_v5.1	856509	C	G	180.9	Tb927.4.3270	missense_variant	MODERATE	Gcc/Ccc	p.Ala158Pro/c.472G>C
Tb927_04_v5.1	1168299	A	G	118.03	Tb927.4.4410	missense_variant	MODERATE	Ttc/Ctc	p.Phe1204Leu/c.3610T>C
Tb927_04_v5.1	1168323	G	T	123.77	Tb927.4.4410	missense_variant	MODERATE	Cct/Act	p.Pro1196Thr/c.3586C>A
Tb927_04_v5.1	1181354	G	T	53.74	Tb927.4.4430	missense_variant	MODERATE	Ccc/Acc	p.Pro84Thr/c.250C>A
Tb927_04_v5.1	1181561	C	A	53.74	Tb927.4.4430	missense_variant	MODERATE	Gtc/Ttc	p.Val15Phe/c.43G>T
Tb927_04_v5.1	1194764	C	T	187.9	Tb927.4.4460	missense_variant	MODERATE	Gga/Aga	p.Gly327Arg/c.979G>A
Tb927_04_v5.1	1323373	G	C	57.74	Tb927.4.4840	missense_variant	MODERATE	gCa/gGa	p.Ala437Gly/c.1310C>G
Tb927_04_v5.1	1359776	C	T	54.74	Tb927.4.4950	missense_variant	MODERATE	gGg/gAg	p.Gly188Glu/c.563G>A
Tb927_04_v5.1	1367966	T	C	148.79	Tb927.4.5000	missense_variant	MODERATE	aAa/aGa	p.Lys851Arg/c.2552A>G
Tb927_04_v5.1	1478222	T	C	50.74	Tb927.4.5400	missense_variant	MODERATE	gTg/gCg	p.Val398Ala/c.1193T>C
Tb927_04_v5.1	1479871	T	A	95.28	Tb927.4.5410	missense_variant	MODERATE	aTg/aAg	p.Met31Lys/c.92T>A
Tb927_04_v5.1	1480453	C	A	151.03	Tb927.4.5410	missense_variant	MODERATE	gCa/gAa	p.Ala225Glu/c.674C>A
Tb927_04_v5.1	1480486	G	A	151.03	Tb927.4.5410	missense_variant	MODERATE	gGc/gAc	p.Gly236Asp/c.707G>A
Tb927_04_v5.1	1480681	T	A	153.77	Tb927.4.5410	missense_variant	MODERATE	aTa/aAa	p.Ile301Lys/c.902T>A
Tb927_04_v5.1	1480684	T	C	210.84	Tb927.4.5410	missense_variant	MODERATE	cTc/cCc	p.Leu302Pro/c.905T>C
Tb927_04_v5.1	1483290	G	A	280.8	Tb927.4.5420	missense_variant	MODERATE	aGc/aAc	p.Ser255Asn/c.764G>A
Tb927_04_v5.1	1483295	A	T	257.8	Tb927.4.5420	missense_variant	MODERATE	Atc/Ttc	p.Ile257Phe/c.769A>T
Tb927_04_v5.1	1483328	G	A	106.28	Tb927.4.5420	missense_variant	MODERATE	Gac/Aac	p.Asp268Asn/c.802G>A
Tb927_04_v5.1	1483329	A	G	106.28	Tb927.4.5420	missense_variant	MODERATE	gAc/gGc	p.Asp268Gly/c.803A>G
Tb927_04_v5.1	1483372	G	A	106.28	Tb927.4.5420	missense_variant	MODERATE	atG/atA	p.Met282Ile/c.846G>A
Tb927_04_v5.1	1486478	C	G	185.9	Tb927.4.5430	missense_variant	MODERATE	Cca/Gca	p.Pro414Ala/c.1240C>G
Tb927_04_v5.1	1490162	G	A	273.8	Tb927.4.5450	missense_variant	MODERATE	tCg/tTg	p.Ser469Leu/c.1406C>T
Tb927_04_v5.1	1491305	A	C	50.74	Tb927.4.5450	missense_variant	MODERATE	cTt/cGt	p.Leu88Arg/c.263T>G
Tb927_04_v5.1	1491365	A	G	54.74	Tb927.4.5450	missense_variant	MODERATE	aTt/aCt	p.Ile68Thr/c.203T>C
Tb927_04_v5.1	1491379	G	C	49.74	Tb927.4.5450	missense_variant	MODERATE	gaC/gaG	p.Asp63Glu/c.189C>G
Tb927_04_v5.1	1491404	G	T	137.03	Tb927.4.5450	missense_variant	MODERATE	gCg/gAg	p.Ala55Glu/c.164C>A
Tb927_04_v5.1	1491440	G	T	57.74	Tb927.4.5450	missense_variant	MODERATE	gCa/gAa	p.Ala43Glu/c.128C>A
Tb927_04_v5.1	1491455	G	A	57.74	Tb927.4.5450	missense_variant	MODERATE	gCg/gTg	p.Ala38Val/c.113C>T
Tb927_04_v5.1	1493361	C	T	106.28	Tb927.4.5460	missense_variant	MODERATE	Gca/Aca	p.Ala323Thr/c.967G>A
Tb927_04_v5.1	1493405	G	A	151.03	Tb927.4.5460	missense_variant	MODERATE	aCt/aTt	p.Thr308Ile/c.923C>T
Tb927_04_v5.1	1493441	A	G	151.03	Tb927.4.5460	missense_variant	MODERATE	aTc/aCc	p.Ile296Thr/c.887T>C
Tb927_04_v5.1	1493443	G	T	151.03	Tb927.4.5460	missense_variant	MODERATE	gaC/gaA	p.Asp295Glu/c.885C>A
Tb927_04_v5.1	1493460	C	G	148.03	Tb927.4.5460	missense_variant	MODERATE	Gag/Cag	p.Glu290Gln/c.868G>C
Tb927_04_v5.1	1493463	C	G	151.03	Tb927.4.5460	missense_variant	MODERATE	Gag/Cag	p.Glu289Gln/c.865G>C
Tb927_04_v5.1	1493466	C	T	151.03	Tb927.4.5460	missense_variant	MODERATE	Ggc/Agc	p.Gly288Ser/c.862G>A
Tb927_04_v5.1	1506731	C	G	821.77	Tb927.4.5520	missense_variant	MODERATE	Gca/Cca	p.Ala181Pro/c.541G>C
Tb927_04_v5.1	1537216	G	T	381.77	Tb927.4.5620	missense_variant	MODERATE	aCg/aAg	p.Thr40Lys/c.119C>A
Tb927_04_v5.1	1537222	G	T	339.78	Tb927.4.5620	missense_variant	MODERATE	gCa/gAa	p.Ala38Glu/c.113C>A
Tb927_04_v5.1	1542370	C	T	2008.77	Tb927.4.5640	missense_variant	MODERATE	aGc/aAc	p.Ser235Asn/c.704G>A
Tb927_01_v5.1	8101	G	A	172.9	Tb927.1.20	missense_variant	MODERATE	tCt/tTt	p.Ser152Phe/c.455C>T
Tb927_01_v5.1	8104	G	C	176.9	Tb927.1.20	missense_variant	MODERATE	tCt/tGt	p.Ser151Cys/c.452C>G
Tb927_01_v5.1	8111	T	C	142.77	Tb927.1.20	missense_variant	MODERATE	Att/Gtt	p.Ile149Val/c.445A>G
Tb927_01_v5.1	8114	A	C	170.9	Tb927.1.20	missense_variant	MODERATE	Tat/Gat	p.Tyr148Asp/c.442T>G
Tb927_01_v5.1	8344	A	C	58.74	Tb927.1.20	missense_variant	MODERATE	tTt/tGt	p.Phe71Cys/c.212T>G
Tb927_01_v5.1	11809	C	G	35.74	Tb927.1.30	missense_variant	MODERATE	Cca/Gca	p.Pro218Ala/c.652C>G
Tb927_01_v5.1	340883	G	A	522.77	Tb927.1.1320	start_lost	HIGH	atG/atA	p.Met1?/c.3G>A
Tb927_01_v5.1	379622	G	T	339.78	Tb927.1.1520	missense_variant	MODERATE	cGt/cTt	p.Arg9Leu/c.26G>T
Tb927_01_v5.1	379769	C	T	62.74	Tb927.1.1520	missense_variant	MODERATE	tCt/tTt	p.Ser58Phe/c.173C>T
Tb927_01_v5.1	443194	G	C	53.74	Tb927.1.1740	missense_variant	MODERATE	gaG/gaC	p.Glu602Asp/c.1806G>C
Tb927_01_v5.1	443324	C	A	51.74	Tb927.1.1740	missense_variant	MODERATE	Cta/Ata	p.Leu646Ile/c.1936C>A
Tb927_01_v5.1	444062	C	A	53.74	Tb927.1.1740	missense_variant	MODERATE	Cta/Ata	p.Leu892Ile/c.2674C>A
Tb927_01_v5.1	444431	C	A	93.28	Tb927.1.1740	missense_variant	MODERATE	Cta/Ata	p.Leu1015Ile/c.3043C>A
Tb927_01_v5.1	445531	G	C	51.74	Tb927.1.1740	missense_variant	MODERATE	gaG/gaC	p.Glu1381Asp/c.4143G>C
Tb927_01_v5.1	445538	C	A	31.74	Tb927.1.1740	missense_variant	MODERATE	Cta/Ata	p.Leu1384Ile/c.4150C>A
Tb927_01_v5.1	449597	C	A	48.74	Tb927.1.1740	missense_variant	MODERATE	Cta/Ata	p.Leu2737Ile/c.8209C>A
Tb927_01_v5.1	449966	C	A	54.74	Tb927.1.1740	missense_variant	MODERATE	Cta/Ata	p.Leu2860Ile/c.8578C>A
Tb927_01_v5.1	450950	C	A	93.28	Tb927.1.1740	missense_variant	MODERATE	Cta/Ata	p.Leu3188Ile/c.9562C>A
Tb927_01_v5.1	451435	G	C	211.84	Tb927.1.1740	missense_variant	MODERATE	gaG/gaC	p.Glu3349Asp/c.10047G>C
Tb927_01_v5.1	452426	C	A	72.28	Tb927.1.1740	missense_variant	MODERATE	Cta/Ata	p.Leu3680Ile/c.11038C>A
Tb927_01_v5.1	452549	C	A	53.74	Tb927.1.1740	missense_variant	MODERATE	Cta/Ata	p.Leu3721Ile/c.11161C>A
Tb927_01_v5.1	455740	G	C	46.74	Tb927.1.1740	missense_variant	MODERATE	gaG/gaC	p.Glu4784Asp/c.14352G>C
Tb927_01_v5.1	457954	G	C	48.74	Tb927.1.1740	missense_variant	MODERATE	gaG/gaC	p.Glu5522Asp/c.16566G>C
Tb927_01_v5.1	457961	C	A	53.74	Tb927.1.1740	missense_variant	MODERATE	Cta/Ata	p.Leu5525Ile/c.16573C>A
Tb927_01_v5.1	458200	G	C	47.74	Tb927.1.1740	missense_variant	MODERATE	gaG/gaC	p.Glu5604Asp/c.16812G>C
Tb927_01_v5.1	460291	G	C	141.03	Tb927.1.1740	missense_variant	MODERATE	gaG/gaC	p.Glu6301Asp/c.18903G>C
Tb927_01_v5.1	461767	G	C	90.28	Tb927.1.1740	missense_variant	MODERATE	gaG/gaC	p.Glu6793Asp/c.20379G>C
Tb927_01_v5.1	511651	G	A	1278.77	Tb927.1.1940	missense_variant	MODERATE	aGg/aAg	p.Arg11Lys/c.32G>A
Tb927_01_v5.1	511999	A	T	959.77	Tb927.1.1950	stop_gained	HIGH	Aga/Tga	p.Arg2*/c.4A>T
Tb927_01_v5.1	521201	G	C	1507.77	Tb927.1.2040	missense_variant	MODERATE	gCt/gGt	p.Ala421Gly/c.1262C>G
Tb927_01_v5.1	550205	A	G	476.89	Tb927.1.2170	missense_variant	MODERATE	Tct/Cct	p.Ser70Pro/c.208T>C
Tb927_01_v5.1	614705	C	T	96.28	Tb927.1.2620	missense_variant	MODERATE	aGg/aAg	p.Arg78Lys/c.233G>A
Tb927_01_v5.1	614739	A	G	176.9	Tb927.1.2620	missense_variant	MODERATE	Tca/Cca	p.Ser67Pro/c.199T>C
Tb927_01_v5.1	614775	C	T	54.74	Tb927.1.2620	missense_variant	MODERATE	Gtt/Att	p.Val55Ile/c.163G>A
Tb927_01_v5.1	614777	G	A	54.74	Tb927.1.2620	missense_variant	MODERATE	tCt/tTt	p.Ser54Phe/c.161C>T
Tb927_01_v5.1	614787	A	T	35.74	Tb927.1.2620	missense_variant	MODERATE	Tta/Ata	p.Leu51Ile/c.151T>A
Tb927_01_v5.1	618218	G	A	561.77	Tb927.1.2660	missense_variant	MODERATE	atG/atA	p.Met19Ile/c.57G>A
Tb927_01_v5.1	740229	T	A	52.74	Tb927.1.3460	missense_variant	MODERATE	Aat/Tat	p.Asn123Tyr/c.367A>T
Tb927_01_v5.1	766231	T	A	58.74	Tb927.1.3610	missense_variant	MODERATE	Aac/Tac	p.Asn173Tyr/c.517A>T
Tb927_01_v5.1	880488	C	T	814.77	Tb927.1.4270	missense_variant	MODERATE	aGa/aAa	p.Arg8Lys/c.23G>A
Tb927_01_v5.1	942594	A	T	53.74	Tb927.1.4560	missense_variant	MODERATE	Atc/Ttc	p.Ile25Phe/c.73A>T
Tb927_01_v5.1	942597	A	C	53.74	Tb927.1.4560	missense_variant	MODERATE	Aat/Cat	p.Asn26His/c.76A>C
Tb927_01_v5.1	944816	C	T	135.03	Tb927.1.4570	missense_variant	MODERATE	tCc/tTc	p.Ser13Phe/c.38C>T
Tb927_01_v5.1	944821	T	C	128.03	Tb927.1.4570	missense_variant	MODERATE	Ttt/Ctt	p.Phe15Leu/c.43T>C
Tb927_01_v5.1	944890	C	T	171.9	Tb927.1.4570	missense_variant	MODERATE	Cgc/Tgc	p.Arg38Cys/c.112C>T
Tb927_01_v5.1	944960	T	G	214.84	Tb927.1.4570	missense_variant	MODERATE	cTt/cGt	p.Leu61Arg/c.182T>G
Tb927_01_v5.1	944965	G	A	219.84	Tb927.1.4570	missense_variant	MODERATE	Gtt/Att	p.Val63Ile/c.187G>A
Tb927_01_v5.1	945001	T	A	177.9	Tb927.1.4570	missense_variant	MODERATE	Ttt/Att	p.Phe75Ile/c.223T>A
Tb927_01_v5.1	945009	A	T	173.9	Tb927.1.4570	missense_variant	MODERATE	ttA/ttT	p.Leu77Phe/c.231A>T
Tb927_01_v5.1	945014	T	C	166.9	Tb927.1.4570	missense_variant	MODERATE	tTg/tCg	p.Leu79Ser/c.236T>C
Tb927_01_v5.1	1058932	A	G	269.8	Tb927.1.5340	missense_variant	MODERATE	aTa/aCa	p.Ile130Thr/c.389T>C
Tb927_02_v5.1	277153	G	A	49.74	Tb927.2.1470	missense_variant	MODERATE	cGc/cAc	p.Arg69His/c.206G>A
Tb927_02_v5.1	451370	T	A	867.77	Tb927.2.2320	missense_variant	MODERATE	gAt/gTt	p.Asp40Val/c.119A>T
Tb927_02_v5.1	609011	A	G	50.74	Tb927.2.3300	missense_variant	MODERATE	Aac/Gac	p.Asn111Asp/c.331A>G
Tb927_02_v5.1	1001505	T	C	56.74	Tb927.2.5600	missense_variant	MODERATE	Tat/Cat	p.Tyr334His/c.1000T>C
Tb927_02_v5.1	1061321	C	T	37.74	Tb927.2.5860	stop_gained	HIGH	Caa/Taa	p.Gln576*/c.1726C>T
Tb927_02_v5.1	1061322	A	C	37.74	Tb927.2.5860	missense_variant	MODERATE	cAa/cCa	p.Gln576Pro/c.1727A>C
Tb927_02_v5.1	1061337	C	A	37.74	Tb927.2.5860	missense_variant	MODERATE	gCt/gAt	p.Ala581Asp/c.1742C>A
Tb927_02_v5.1	1061342	A	G	53.74	Tb927.2.5860	missense_variant	MODERATE	Atc/Gtc	p.Ile583Val/c.1747A>G
Tb927_02_v5.1	1066094	A	G	133.03	Tb927.2.5870	missense_variant	MODERATE	Atc/Gtc	p.Ile911Val/c.2731A>G
Tb927_02_v5.1	1135102	A	T	99.28	Tb927.2.6230	missense_variant	MODERATE	Aca/Tca	p.Thr2Ser/c.4A>T
Tb927_02_v5.1	1135153	T	G	97.28	Tb927.2.6230	missense_variant	MODERATE	Tcc/Gcc	p.Ser19Ala/c.55T>G
Tb927_02_v5.1	1135160	A	C	99.28	Tb927.2.6230	missense_variant	MODERATE	gAa/gCa	p.Glu21Ala/c.62A>C
Tb927_02_v5.1	1138621	C	A	57.74	Tb927.2.6240	missense_variant	MODERATE	gCa/gAa	p.Ala57Glu/c.170C>A
Tb927_02_v5.1	1138944	T	G	49.74	Tb927.2.6240	missense_variant	MODERATE	Tcc/Gcc	p.Ser165Ala/c.493T>G
Tb927_02_v5.1	1138947	G	A	54.74	Tb927.2.6240	missense_variant	MODERATE	Gtg/Atg	p.Val166Met/c.496G>A
Tb927_02_v5.1	1138956	A	C	51.74	Tb927.2.6240	missense_variant	MODERATE	Atg/Ctg	p.Met169Leu/c.505A>C
Tb927_02_v5.1	1145626	A	T	62.74	Tb927.2.6270	missense_variant	MODERATE	Aca/Tca	p.Thr2Ser/c.4A>T
Tb927_02_v5.1	1146095	A	T	58.74	Tb927.2.6270	missense_variant	MODERATE	cAa/cTa	p.Gln158Leu/c.473A>T
Tb927_02_v5.1	1146098	C	G	57.74	Tb927.2.6270	missense_variant	MODERATE	gCt/gGt	p.Ala159Gly/c.476C>G
Tb927_02_v5.1	1146100	A	C	57.74	Tb927.2.6270	missense_variant	MODERATE	Atc/Ctc	p.Ile160Leu/c.478A>C
Tb927_02_v5.1	1146110	A	G	55.74	Tb927.2.6270	missense_variant	MODERATE	cAg/cGg	p.Gln163Arg/c.488A>G
Tb927_02_v5.1	1146145	C	A	55.74	Tb927.2.6270	missense_variant	MODERATE	Ctt/Att	p.Leu175Ile/c.523C>A
Tb927_02_v5.1	1146237	G	T	57.74	Tb927.2.6270	missense_variant	MODERATE	atG/atT	p.Met205Ile/c.615G>T
Tb927_02_v5.1	1146257	C	G	57.74	Tb927.2.6270	missense_variant	MODERATE	gCt/gGt	p.Ala212Gly/c.635C>G
Tb927_02_v5.1	1146259	T	G	57.74	Tb927.2.6270	missense_variant	MODERATE	Tca/Gca	p.Ser213Ala/c.637T>G
Tb927_02_v5.1	1146260	C	T	57.74	Tb927.2.6270	missense_variant	MODERATE	tCa/tTa	p.Ser213Leu/c.638C>T
Tb927_02_v5.1	1146274	G	A	94.28	Tb927.2.6270	missense_variant	MODERATE	Gta/Ata	p.Val218Ile/c.652G>A
Tb927_02_v5.1	1146281	A	G	98.28	Tb927.2.6270	missense_variant	MODERATE	gAt/gGt	p.Asp220Gly/c.659A>G
Tb927_02_v5.1	1146282	T	A	97.28	Tb927.2.6270	missense_variant	MODERATE	gaT/gaA	p.Asp220Glu/c.660T>A
Tb927_02_v5.1	1146283	A	C	58.74	Tb927.2.6270	missense_variant	MODERATE	Agt/Cgt	p.Ser221Arg/c.661A>C
Tb927_02_v5.1	1146284	G	T	56.74	Tb927.2.6270	missense_variant	MODERATE	aGt/aTt	p.Ser221Ile/c.662G>T
Tb927_02_v5.1	1146337	C	A	62.74	Tb927.2.6270	missense_variant	MODERATE	Ctt/Att	p.Leu239Ile/c.715C>A
Tb927_02_v5.1	1149088	T	C	62.74	Tb927.2.6280	missense_variant	MODERATE	Ttt/Ctt	p.Phe39Leu/c.115T>C
Tb927_02_v5.1	1149095	T	A	62.74	Tb927.2.6280	missense_variant	MODERATE	gTg/gAg	p.Val41Glu/c.122T>A
Tb927_02_v5.1	1149099	T	A	58.74	Tb927.2.6280	stop_gained	HIGH	taT/taA	p.Tyr42*/c.126T>A
Tb927_02_v5.1	1149103	C	A	62.74	Tb927.2.6280	missense_variant	MODERATE	Caa/Aaa	p.Gln44Lys/c.130C>A
Tb927_02_v5.1	1149110	T	G	62.74	Tb927.2.6280	missense_variant	MODERATE	gTt/gGt	p.Val46Gly/c.137T>G
Tb927_02_v5.1	1149118	G	C	54.74	Tb927.2.6280	missense_variant	MODERATE	Gat/Cat	p.Asp49His/c.145G>C
Tb927_02_v5.1	1149120	T	G	53.74	Tb927.2.6280	missense_variant	MODERATE	gaT/gaG	p.Asp49Glu/c.147T>G
Tb927_02_v5.1	1149130	A	G	53.74	Tb927.2.6280	missense_variant	MODERATE	Aaa/Gaa	p.Lys53Glu/c.157A>G
Tb927_02_v5.1	1149132	A	C	54.74	Tb927.2.6280	missense_variant	MODERATE	aaA/aaC	p.Lys53Asn/c.159A>C
Tb927_02_v5.1	1149137	T	A	54.74	Tb927.2.6280	missense_variant	MODERATE	gTc/gAc	p.Val55Asp/c.164T>A
Tb927_02_v5.1	1149143	C	A	54.74	Tb927.2.6280	missense_variant	MODERATE	gCa/gAa	p.Ala57Glu/c.170C>A
Tb927_02_v5.1	1150241	C	A	51.74	Tb927.2.6280	missense_variant	MODERATE	aCg/aAg	p.Thr423Lys/c.1268C>A
Tb927_02_v5.1	1150282	A	G	54.74	Tb927.2.6280	missense_variant	MODERATE	Att/Gtt	p.Ile437Val/c.1309A>G
Tb927_02_v5.1	1150297	G	T	54.74	Tb927.2.6280	missense_variant	MODERATE	Gct/Tct	p.Ala442Ser/c.1324G>T
Tb927_02_v5.1	1150352	G	C	54.74	Tb927.2.6280	missense_variant	MODERATE	gGa/gCa	p.Gly460Ala/c.1379G>C
Tb927_02_v5.1	1182898	A	G	62.74	Tb927.2.6400	missense_variant	MODERATE	tTt/tCt	p.Phe236Ser/c.707T>C
Tb927_02_v5.1	1184545	T	C	236.8	Tb927.2.6404	missense_variant	MODERATE	Att/Gtt	p.Ile116Val/c.346A>G
Tb927_02_v5.1	1184557	T	G	157.77	Tb927.2.6404	missense_variant	MODERATE	Atc/Ctc	p.Ile112Leu/c.334A>C
Tb927_02_v5.1	1184558	G	C	208.84	Tb927.2.6404	missense_variant	MODERATE	gaC/gaG	p.Asp111Glu/c.333C>G
Tb927_02_v5.1	1184568	C	T	198.84	Tb927.2.6404	missense_variant	MODERATE	aGc/aAc	p.Ser108Asn/c.323G>A
Tb927_02_v5.1	1184712	G	A	231.84	Tb927.2.6404	missense_variant	MODERATE	aCt/aTt	p.Thr60Ile/c.179C>T
Tb927_02_v5.1	1184847	T	A	207.77	Tb927.2.6404	missense_variant	MODERATE	aAt/aTt	p.Asn15Ile/c.44A>T
Tb927_02_v5.1	1184848	T	G	209.77	Tb927.2.6404	missense_variant	MODERATE	Aat/Cat	p.Asn15His/c.43A>C
Tb927_02_v5.1	1184853	C	T	206.77	Tb927.2.6404	missense_variant	MODERATE	aGt/aAt	p.Ser13Asn/c.38G>A
Tb927_02_v5.1	1184883	C	G	172.77	Tb927.2.6404	missense_variant	MODERATE	aGg/aCg	p.Arg3Thr/c.8G>C
Tb927_02_v5.1	1190059	C	T	91.28	Tb927.2.6430	missense_variant	MODERATE	Gcg/Acg	p.Ala209Thr/c.625G>A
Tb927_03_v5.1	375	C	T	406.77	Tb927.3.100	missense_variant	MODERATE	aCt/aTt	p.Thr101Ile/c.302C>T
Tb927_03_v5.1	380	C	G	425.77	Tb927.3.100	missense_variant	MODERATE	Ctg/Gtg	p.Leu103Val/c.307C>G
Tb927_03_v5.1	7784	C	G	96.28	Tb927.3.140	missense_variant	MODERATE	Cgc/Ggc	p.Arg263Gly/c.787C>G
Tb927_03_v5.1	7788	G	A	95.28	Tb927.3.140	missense_variant	MODERATE	cGa/cAa	p.Arg264Gln/c.791G>A
Tb927_03_v5.1	7796	A	G	95.28	Tb927.3.140	missense_variant	MODERATE	Aaa/Gaa	p.Lys267Glu/c.799A>G
Tb927_03_v5.1	7805	C	A	94.28	Tb927.3.140	missense_variant	MODERATE	Caa/Aaa	p.Gln270Lys/c.808C>A
Tb927_03_v5.1	7855	A	C	53.74	Tb927.3.140	missense_variant	MODERATE	aaA/aaC	p.Lys286Asn/c.858A>C
Tb927_03_v5.1	8468	G	T	322.78	Tb927.3.140	missense_variant	MODERATE	Gat/Tat	p.Asp491Tyr/c.1471G>T
Tb927_03_v5.1	13567	A	G	53.74	Tb927.3.160	missense_variant	MODERATE	aAa/aGa	p.Lys236Arg/c.707A>G
Tb927_03_v5.1	13607	A	G	53.74	Tb927.3.160	missense_variant	MODERATE	atA/atG	p.Ile249Met/c.747A>G
Tb927_03_v5.1	74052	T	A	95.28	Tb927.3.360	missense_variant	MODERATE	aTg/aAg	p.Met360Lys/c.1079T>A
Tb927_03_v5.1	74054	T	A	94.28	Tb927.3.360	missense_variant	MODERATE	Tac/Aac	p.Tyr361Asn/c.1081T>A
Tb927_03_v5.1	108721	G	A	51.74	Tb927.3.500	missense_variant	MODERATE	Gag/Aag	p.Glu141Lys/c.421G>A
Tb927_03_v5.1	108727	C	T	51.74	Tb927.3.500	stop_gained	HIGH	Cga/Tga	p.Arg143*/c.427C>T
Tb927_03_v5.1	108728	G	A	53.74	Tb927.3.500	missense_variant	MODERATE	cGa/cAa	p.Arg143Gln/c.428G>A
Tb927_03_v5.1	120171	C	T	93.28	Tb927.3.550	missense_variant	MODERATE	gGg/gAg	p.Gly131Glu/c.392G>A
Tb927_03_v5.1	1050476	A	G	53.74	Tb927.3.3760	missense_variant	MODERATE	Act/Gct	p.Thr5Ala/c.13A>G
Tb927_03_v5.1	1153029	C	T	57.74	Tb927.3.4090	missense_variant	MODERATE	Gtc/Atc	p.Val529Ile/c.1585G>A
Tb927_03_v5.1	1153031	G	A	58.74	Tb927.3.4090	missense_variant	MODERATE	gCg/gTg	p.Ala528Val/c.1583C>T
Tb927_03_v5.1	1492646	T	C	135.03	Tb927.3.5310	missense_variant	MODERATE	cTt/cCt	p.Leu1327Pro/c.3980T>C
Tb927_03_v5.1	1492654	C	G	133.03	Tb927.3.5310	missense_variant	MODERATE	Caa/Gaa	p.Gln1330Glu/c.3988C>G
Tb927_03_v5.1	1607814	G	A	5418.77	Tb927.3.5760	missense_variant	MODERATE	gCg/gTg	p.Ala183Val/c.548C>T
Tb927_03_v5.1	1638782	T	G	5454.77	Tb927.3.5850	missense_variant	MODERATE	Atc/Ctc	p.Ile176Leu/c.526A>C
Tb927_05_v5.1	3807	A	G	126.77	Tb927.5.110	missense_variant	MODERATE	gTg/gCg	p.Val29Ala/c.86T>C
Tb927_05_v5.1	3819	T	G	57.74	Tb927.5.110	missense_variant	MODERATE	gAt/gCt	p.Asp25Ala/c.74A>C
Tb927_05_v5.1	45146	A	C	94.28	Tb927.5.210	missense_variant	MODERATE	gAa/gCa	p.Glu26Ala/c.77A>C
Tb927_05_v5.1	45148	A	C	92.28	Tb927.5.210	missense_variant	MODERATE	Ata/Cta	p.Ile27Leu/c.79A>C
Tb927_05_v5.1	45149	T	C	94.28	Tb927.5.210	missense_variant	MODERATE	aTa/aCa	p.Ile27Thr/c.80T>C
Tb927_05_v5.1	45154	A	G	95.28	Tb927.5.210	missense_variant	MODERATE	Aac/Gac	p.Asn29Asp/c.85A>G
Tb927_05_v5.1	45155	A	G	92.28	Tb927.5.210	missense_variant	MODERATE	aAc/aGc	p.Asn29Ser/c.86A>G
Tb927_05_v5.1	45158	A	G	94.28	Tb927.5.210	missense_variant	MODERATE	gAa/gGa	p.Glu30Gly/c.89A>G
Tb927_05_v5.1	45159	A	T	90.28	Tb927.5.210	missense_variant	MODERATE	gaA/gaT	p.Glu30Asp/c.90A>T
Tb927_05_v5.1	45165	T	G	86.77	Tb927.5.210	missense_variant	MODERATE	ttT/ttG	p.Phe32Leu/c.96T>G
Tb927_05_v5.1	45178	G	T	54.74	Tb927.5.210	missense_variant	MODERATE	Gtg/Ttg	p.Val37Leu/c.109G>T
Tb927_05_v5.1	45182	A	C	94.28	Tb927.5.210	missense_variant	MODERATE	cAa/cCa	p.Gln38Pro/c.113A>C
Tb927_05_v5.1	45183	A	T	96.28	Tb927.5.210	missense_variant	MODERATE	caA/caT	p.Gln38His/c.114A>T
Tb927_05_v5.1	45191	T	C	295.78	Tb927.5.210	missense_variant	MODERATE	cTt/cCt	p.Leu41Pro/c.122T>C
Tb927_05_v5.1	45196	C	G	306.78	Tb927.5.210	missense_variant	MODERATE	Cta/Gta	p.Leu43Val/c.127C>G
Tb927_05_v5.1	45218	A	C	710.77	Tb927.5.210	missense_variant	MODERATE	aAg/aCg	p.Lys50Thr/c.149A>C
Tb927_05_v5.1	45219	G	T	715.77	Tb927.5.210	missense_variant	MODERATE	aaG/aaT	p.Lys50Asn/c.150G>T
Tb927_05_v5.1	45220	A	C	709.77	Tb927.5.210	missense_variant	MODERATE	Aat/Cat	p.Asn51His/c.151A>C
Tb927_05_v5.1	47904	T	G	54.74	Tb927.5.220	missense_variant	MODERATE	aaT/aaG	p.Asn457Lys/c.1371T>G
Tb927_05_v5.1	50503	C	A	52.74	Tb927.5.230	missense_variant	MODERATE	Cag/Aag	p.Gln35Lys/c.103C>A
Tb927_05_v5.1	54846	A	G	57.74	Tb927.5.240	missense_variant	MODERATE	cAg/cGg	p.Gln324Arg/c.971A>G
Tb927_05_v5.1	54849	G	A	57.74	Tb927.5.240	missense_variant	MODERATE	aGc/aAc	p.Ser325Asn/c.974G>A
Tb927_05_v5.1	54851	G	A	57.74	Tb927.5.240	missense_variant	MODERATE	Gga/Aga	p.Gly326Arg/c.976G>A
Tb927_05_v5.1	167153	G	C	53.74	Tb927.5.370	missense_variant	MODERATE	Caa/Gaa	p.Gln106Glu/c.316C>G
Tb927_05_v5.1	167158	T	G	35.74	Tb927.5.370	missense_variant	MODERATE	cAt/cCt	p.His104Pro/c.311A>C
Tb927_05_v5.1	167159	G	C	53.74	Tb927.5.370	missense_variant	MODERATE	Cat/Gat	p.His104Asp/c.310C>G
Tb927_05_v5.1	181537	A	G	58.74	Tb927.5.400	missense_variant	MODERATE	aAg/aGg	p.Lys287Arg/c.860A>G
Tb927_05_v5.1	276203	T	C	3951.77	Tb927.5.640	missense_variant	MODERATE	Tat/Cat	p.Tyr47His/c.139T>C
Tb927_05_v5.1	486982	T	G	1128.77	Tb927.5.1320	missense_variant	MODERATE	gTg/gGg	p.Val25Gly/c.74T>G
Tb927_05_v5.1	512154	C	T	735.77	Tb927.5.1430	missense_variant	MODERATE	Gct/Act	p.Ala227Thr/c.679G>A
Tb927_05_v5.1	512694	C	T	652.77	Tb927.5.1430	missense_variant	MODERATE	Gat/Aat	p.Asp47Asn/c.139G>A
Tb927_05_v5.1	1295848	C	A	1529.77	Tb927.5.4000	missense_variant	MODERATE	Caa/Aaa	p.Gln128Lys/c.382C>A
Tb927_05_v5.1	1375932	C	T	113.03	Tb927.5.4460	missense_variant	MODERATE	Gtc/Atc	p.Val131Ile/c.391G>A
Tb927_05_v5.1	1424492	T	G	53.74	Tb927.5.4590	missense_variant	MODERATE	cTt/cGt	p.Leu27Arg/c.80T>G
Tb927_05_v5.1	1445909	G	A	109.03	Tb927.5.4660	missense_variant	MODERATE	gCt/gTt	p.Ala48Val/c.143C>T
Tb927_05_v5.1	1446032	G	T	75.28	Tb927.5.4660	missense_variant	MODERATE	aCa/aAa	p.Thr7Lys/c.20C>A
Tb927_05_v5.1	1446048	T	A	94.28	Tb927.5.4660	stop_gained	HIGH	Aaa/Taa	p.Lys2*/c.4A>T
Tb927_05_v5.1	1446049	C	T	79.28	Tb927.5.4660	start_lost	HIGH	atG/atA	p.Met1?/c.3G>A
Tb927_05_v5.1	1448293	C	A	54.74	Tb927.5.4670	missense_variant	MODERATE	aaG/aaT	p.Lys141Asn/c.423G>T
Tb927_05_v5.1	1448650	T	G	50.74	Tb927.5.4670	missense_variant	MODERATE	caA/caC	p.Gln22His/c.66A>C
Tb927_05_v5.1	1448711	C	T	151.03	Tb927.5.4670	missense_variant	MODERATE	aGa/aAa	p.Arg2Lys/c.5G>A
Tb927_05_v5.1	1450341	A	C	94.28	Tb927.5.4680	missense_variant	MODERATE	ttT/ttG	p.Phe471Leu/c.1413T>G
Tb927_05_v5.1	1450353	C	G	94.28	Tb927.5.4680	missense_variant	MODERATE	atG/atC	p.Met467Ile/c.1401G>C
Tb927_05_v5.1	1450355	T	A	96.28	Tb927.5.4680	missense_variant	MODERATE	Atg/Ttg	p.Met467Leu/c.1399A>T
Tb927_05_v5.1	1450360	G	A	54.74	Tb927.5.4680	missense_variant	MODERATE	cCt/cTt	p.Pro465Leu/c.1394C>T
Tb927_05_v5.1	1450390	T	C	94.28	Tb927.5.4680	missense_variant	MODERATE	gAa/gGa	p.Glu455Gly/c.1364A>G
Tb927_05_v5.1	1450419	A	T	96.28	Tb927.5.4680	missense_variant	MODERATE	gaT/gaA	p.Asp445Glu/c.1335T>A
Tb927_05_v5.1	1450429	T	G	91.28	Tb927.5.4680	missense_variant	MODERATE	aAa/aCa	p.Lys442Thr/c.1325A>C
Tb927_05_v5.1	1450433	T	G	94.28	Tb927.5.4680	missense_variant	MODERATE	Aaa/Caa	p.Lys441Gln/c.1321A>C
Tb927_05_v5.1	1450434	A	C	94.28	Tb927.5.4680	missense_variant	MODERATE	gaT/gaG	p.Asp440Glu/c.1320T>G
Tb927_05_v5.1	1450436	C	G	96.28	Tb927.5.4680	missense_variant	MODERATE	Gat/Cat	p.Asp440His/c.1318G>C
Tb927_05_v5.1	1450437	T	A	92.28	Tb927.5.4680	missense_variant	MODERATE	aaA/aaT	p.Lys439Asn/c.1317A>T
Tb927_05_v5.1	1450457	T	C	92.28	Tb927.5.4680	missense_variant	MODERATE	Aca/Gca	p.Thr433Ala/c.1297A>G
Tb927_05_v5.1	1450472	G	C	54.74	Tb927.5.4680	missense_variant	MODERATE	Caa/Gaa	p.Gln428Glu/c.1282C>G
Tb927_05_v5.1	1450473	G	C	91.28	Tb927.5.4680	missense_variant	MODERATE	caC/caG	p.His427Gln/c.1281C>G
Tb927_05_v5.1	1450475	G	C	94.28	Tb927.5.4680	missense_variant	MODERATE	Cac/Gac	p.His427Asp/c.1279C>G
Tb927_05_v5.1	1461186	G	A	754.77	Tb927.5.4710	missense_variant	MODERATE	tCc/tTc	p.Ser609Phe/c.1826C>T
Tb927_05_v5.1	1467855	C	T	354.78	Tb927.5.4740	missense_variant	MODERATE	gGc/gAc	p.Gly510Asp/c.1529G>A
Tb927_05_v5.1	1467856	C	T	355.78	Tb927.5.4740	missense_variant	MODERATE	Ggc/Agc	p.Gly510Ser/c.1528G>A
Tb927_05_v5.1	1479515	T	C	249.8	Tb927.5.4760	missense_variant	MODERATE	gAa/gGa	p.Glu239Gly/c.716A>G
Tb927_05_v5.1	1482514	C	G	450.77	Tb927.5.4770	missense_variant	MODERATE	gGc/gCc	p.Gly179Ala/c.536G>C
Tb927_05_v5.1	1485698	T	G	53.74	Tb927.5.4780	missense_variant	MODERATE	Atg/Ctg	p.Met300Leu/c.898A>C
Tb927_05_v5.1	1485701	A	C	54.74	Tb927.5.4780	missense_variant	MODERATE	Tgt/Ggt	p.Cys299Gly/c.895T>G
Tb927_05_v5.1	1485707	A	C	53.74	Tb927.5.4780	missense_variant	MODERATE	Tat/Gat	p.Tyr297Asp/c.889T>G
Tb927_05_v5.1	1485713	C	T	50.74	Tb927.5.4780	missense_variant	MODERATE	Ggc/Agc	p.Gly295Ser/c.883G>A
Tb927_05_v5.1	1485716	C	G	53.74	Tb927.5.4780	missense_variant	MODERATE	Gaa/Caa	p.Glu294Gln/c.880G>C
Tb927_05_v5.1	1485729	G	T	54.74	Tb927.5.4780	missense_variant	MODERATE	gaC/gaA	p.Asp289Glu/c.867C>A
Tb927_05_v5.1	1486036	C	T	129.03	Tb927.5.4780	missense_variant	MODERATE	aGa/aAa	p.Arg187Lys/c.560G>A
Tb927_05_v5.1	1486042	C	G	93.28	Tb927.5.4780	missense_variant	MODERATE	aGc/aCc	p.Ser185Thr/c.554G>C
Tb927_05_v5.1	1486064	C	T	96.28	Tb927.5.4780	missense_variant	MODERATE	Gca/Aca	p.Ala178Thr/c.532G>A
Tb927_05_v5.1	1486163	T	C	54.74	Tb927.5.4780	missense_variant	MODERATE	Aac/Gac	p.Asn145Asp/c.433A>G
Tb927_05_v5.1	1486165	T	C	57.74	Tb927.5.4780	missense_variant	MODERATE	gAc/gGc	p.Asp144Gly/c.431A>G
Tb927_05_v5.1	1486175	T	C	43.74	Tb927.5.4780	missense_variant	MODERATE	Acc/Gcc	p.Thr141Ala/c.421A>G
Tb927_05_v5.1	1486181	T	C	91.77	Tb927.5.4780	missense_variant	MODERATE	Aca/Gca	p.Thr139Ala/c.415A>G
Tb927_05_v5.1	1517039	C	A	57.74	Tb927.5.4850	missense_variant	MODERATE	tGt/tTt	p.Cys485Phe/c.1454G>T
Tb927_05_v5.1	1517043	T	C	62.74	Tb927.5.4850	missense_variant	MODERATE	Aga/Gga	p.Arg484Gly/c.1450A>G
Tb927_05_v5.1	1519111	T	C	94.28	Tb927.5.4860	stop_lost	HIGH	tAg/tGg	p.Ter274Trpext*?/c.821A>G
Tb927_05_v5.1	1519676	T	G	56.74	Tb927.5.4860	missense_variant	MODERATE	Att/Ctt	p.Ile86Leu/c.256A>C
Tb927_05_v5.1	1519681	C	T	58.74	Tb927.5.4860	missense_variant	MODERATE	aGa/aAa	p.Arg84Lys/c.251G>A
Tb927_05_v5.1	1519690	A	C	58.74	Tb927.5.4860	missense_variant	MODERATE	aTc/aGc	p.Ile81Ser/c.242T>G
Tb927_05_v5.1	1519708	A	G	54.74	Tb927.5.4860	missense_variant	MODERATE	gTa/gCa	p.Val75Ala/c.224T>C
Tb927_05_v5.1	1519721	A	T	93.28	Tb927.5.4860	missense_variant	MODERATE	Ttt/Att	p.Phe71Ile/c.211T>A
Tb927_05_v5.1	1519741	C	G	58.74	Tb927.5.4860	missense_variant	MODERATE	gGt/gCt	p.Gly64Ala/c.191G>C
Tb927_05_v5.1	1519743	T	A	57.74	Tb927.5.4860	missense_variant	MODERATE	aaA/aaT	p.Lys63Asn/c.189A>T
Tb927_05_v5.1	1519744	T	C	58.74	Tb927.5.4860	missense_variant	MODERATE	aAa/aGa	p.Lys63Arg/c.188A>G
Tb927_05_v5.1	1520729	A	T	99.28	Tb927.5.4870	missense_variant	MODERATE	aaT/aaA	p.Asn398Lys/c.1194T>A
Tb927_05_v5.1	1520877	T	G	268.8	Tb927.5.4870	missense_variant	MODERATE	aAt/aCt	p.Asn349Thr/c.1046A>C
Tb927_05_v5.1	1520887	G	T	269.8	Tb927.5.4870	missense_variant	MODERATE	Caa/Aaa	p.Gln346Lys/c.1036C>A
Tb927_05_v5.1	1520916	T	G	395.77	Tb927.5.4870	stop_lost	HIGH	tAa/tCa	p.Ter336Serext*?/c.1007A>C
Tb927_05_v5.1	1571704	A	G	95.28	Tb927.5.5020	missense_variant	MODERATE	Ttt/Ctt	p.Phe190Leu/c.568T>C
Tb927_05_v5.1	1571881	A	T	1264.77	Tb927.5.5020	stop_lost	HIGH	Taa/Aaa	p.Ter131Lysext*?/c.391T>A
Tb927_05_v5.1	1596088	A	T	54.74	Tb927.5.5110	missense_variant	MODERATE	Tct/Act	p.Ser501Thr/c.1501T>A
Tb927_05_v5.1	1596104	T	A	58.74	Tb927.5.5110	missense_variant	MODERATE	ttA/ttT	p.Leu495Phe/c.1485A>T
Tb927_05_v5.1	1598789	C	A	54.74	Tb927.5.5120	missense_variant	MODERATE	Ggc/Tgc	p.Gly495Cys/c.1483G>T
Tb927_05_v5.1	1598797	G	T	38.74	Tb927.5.5120	stop_gained	HIGH	tCa/tAa	p.Ser492*/c.1475C>A
Tb927_05_v5.1	1598803	T	C	53.74	Tb927.5.5120	missense_variant	MODERATE	tAt/tGt	p.Tyr490Cys/c.1469A>G
Tb927_05_v5.1	1598813	T	G	54.74	Tb927.5.5120	missense_variant	MODERATE	Aag/Cag	p.Lys487Gln/c.1459A>C
Tb927_05_v5.1	1598834	T	A	54.74	Tb927.5.5120	stop_gained	HIGH	Aaa/Taa	p.Lys480*/c.1438A>T
Tb927_05_v5.1	1599251	G	T	338.78	Tb927.5.5120	missense_variant	MODERATE	Caa/Aaa	p.Gln341Lys/c.1021C>A
Tb927_05_v5.1	1602011	A	G	1250.77	Tb927.5.5130	missense_variant	MODERATE	Tcc/Ccc	p.Ser428Pro/c.1282T>C
Tb927_05_v5.1	1602468	G	T	95.28	Tb927.5.5130	missense_variant	MODERATE	aaC/aaA	p.Asn275Lys/c.825C>A
Tb927_05_v5.1	1602469	T	G	94.28	Tb927.5.5130	missense_variant	MODERATE	aAc/aCc	p.Asn275Thr/c.824A>C
Tb927_05_v5.1	1602470	T	G	93.28	Tb927.5.5130	missense_variant	MODERATE	Aac/Cac	p.Asn275His/c.823A>C
Tb927_05_v5.1	1602476	T	G	93.28	Tb927.5.5130	missense_variant	MODERATE	Aaa/Caa	p.Lys273Gln/c.817A>C
Tb927_05_v5.1	1602482	G	T	95.28	Tb927.5.5130	missense_variant	MODERATE	Cac/Aac	p.His271Asn/c.811C>A
Tb927_05_v5.1	1602490	T	C	95.28	Tb927.5.5130	missense_variant	MODERATE	gAa/gGa	p.Glu268Gly/c.803A>G
Tb927_05_v5.1	1602496	C	T	95.28	Tb927.5.5130	missense_variant	MODERATE	aGc/aAc	p.Ser266Asn/c.797G>A
Tb927_05_v5.1	1605627	G	T	96.28	Tb927.5.5150	missense_variant	MODERATE	Ctt/Att	p.Leu504Ile/c.1510C>A
Tb927_05_v5.1	1605642	C	A	133.03	Tb927.5.5150	missense_variant	MODERATE	Gct/Tct	p.Ala499Ser/c.1495G>T
Tb927_05_v5.1	1605663	G	A	133.03	Tb927.5.5150	missense_variant	MODERATE	Cct/Tct	p.Pro492Ser/c.1474C>T
Tb927_05_v5.1	1605669	G	A	136.03	Tb927.5.5150	stop_gained	HIGH	Cag/Tag	p.Gln490*/c.1468C>T
Tb927_05_v5.1	1605746	T	C	174.9	Tb927.5.5150	missense_variant	MODERATE	aAa/aGa	p.Lys464Arg/c.1391A>G
Tb927_05_v5.1	1610056	G	A	53.74	Tb927.5.5160	missense_variant	MODERATE	Cac/Tac	p.His54Tyr/c.160C>T
Tb927_05_v5.1	1611714	G	T	273.8	Tb927.5.5170	missense_variant	MODERATE	gCa/gAa	p.Ala510Glu/c.1529C>A
Tb927_05_v5.1	1611753	A	G	231.84	Tb927.5.5170	missense_variant	MODERATE	tTt/tCt	p.Phe497Ser/c.1490T>C
Tb927_05_v5.1	1611770	A	T	313.78	Tb927.5.5170	missense_variant	MODERATE	aaT/aaA	p.Asn491Lys/c.1473T>A
Tb927_05_v5.1	1613927	A	T	268.8	Tb927.5.5180	stop_gained	HIGH	tTg/tAg	p.Leu201*/c.602T>A
Tb927_05_v5.1	1614066	A	C	58.74	Tb927.5.5180	missense_variant	MODERATE	Tgt/Ggt	p.Cys155Gly/c.463T>G
Tb927_05_v5.1	1614068	C	G	58.74	Tb927.5.5180	missense_variant	MODERATE	gGg/gCg	p.Gly154Ala/c.461G>C
Tb927_05_v5.1	1614069	C	A	58.74	Tb927.5.5180	missense_variant	MODERATE	Ggg/Tgg	p.Gly154Trp/c.460G>T
Tb927_05_v5.1	1614070	C	A	58.74	Tb927.5.5180	missense_variant	MODERATE	gaG/gaT	p.Glu153Asp/c.459G>T
Tb927_05_v5.1	1614078	C	T	57.74	Tb927.5.5180	missense_variant	MODERATE	Gtt/Att	p.Val151Ile/c.451G>A
Tb927_05_v5.1	1614090	C	T	57.74	Tb927.5.5180	missense_variant	MODERATE	Gca/Aca	p.Ala147Thr/c.439G>A
Tb927_05_v5.1	1614119	A	G	57.74	Tb927.5.5180	missense_variant	MODERATE	aTt/aCt	p.Ile137Thr/c.410T>C
Tb927_05_v5.1	1614133	C	A	54.74	Tb927.5.5180	missense_variant	MODERATE	aaG/aaT	p.Lys132Asn/c.396G>T
Tb927_05_v5.1	1614191	G	A	96.28	Tb927.5.5180	missense_variant	MODERATE	cCt/cTt	p.Pro113Leu/c.338C>T
Tb927_05_v5.1	1614201	T	C	94.28	Tb927.5.5180	missense_variant	MODERATE	Acc/Gcc	p.Thr110Ala/c.328A>G
Tb927_05_v5.1	1614210	C	A	136.03	Tb927.5.5180	missense_variant	MODERATE	Gta/Tta	p.Val107Leu/c.319G>T
Tb927_05_v5.1	1614232	A	T	137.03	Tb927.5.5180	missense_variant	MODERATE	aaT/aaA	p.Asn99Lys/c.297T>A
Tb927_05_v5.1	1614236	A	G	135.03	Tb927.5.5180	missense_variant	MODERATE	gTa/gCa	p.Val98Ala/c.293T>C
Tb927_05_v5.1	1614237	C	G	132.03	Tb927.5.5180	missense_variant	MODERATE	Gta/Cta	p.Val98Leu/c.292G>C
Tb927_05_v5.1	1614248	G	A	133.03	Tb927.5.5180	missense_variant	MODERATE	gCg/gTg	p.Ala94Val/c.281C>T
Tb927_05_v5.1	1614254	G	T	137.03	Tb927.5.5180	missense_variant	MODERATE	cCc/cAc	p.Pro92His/c.275C>A
Tb927_05_v5.1	1614273	C	G	136.03	Tb927.5.5180	missense_variant	MODERATE	Gaa/Caa	p.Glu86Gln/c.256G>C
Tb927_05_v5.1	1614278	T	C	136.03	Tb927.5.5180	missense_variant	MODERATE	cAg/cGg	p.Gln84Arg/c.251A>G
Tb927_05_v5.1	1614282	G	A	133.03	Tb927.5.5180	missense_variant	MODERATE	Ctt/Ttt	p.Leu83Phe/c.247C>T
Tb927_05_v5.1	1614312	C	A	190.9	Tb927.5.5180	missense_variant	MODERATE	Gat/Tat	p.Asp73Tyr/c.217G>T
Tb927_05_v5.1	1614346	G	T	191.9	Tb927.5.5180	missense_variant	MODERATE	gaC/gaA	p.Asp61Glu/c.183C>A
Tb927_05_v5.1	1614407	C	A	191.9	Tb927.5.5180	missense_variant	MODERATE	gGt/gTt	p.Gly41Val/c.122G>T
Tb927_05_v5.1	1614423	T	G	191.9	Tb927.5.5180	missense_variant	MODERATE	Act/Cct	p.Thr36Pro/c.106A>C
Tb927_05_v5.1	1614425	C	T	191.9	Tb927.5.5180	missense_variant	MODERATE	gGt/gAt	p.Gly35Asp/c.104G>A
Tb927_05_v5.1	1614445	T	G	191.9	Tb927.5.5180	stop_lost	HIGH	taA/taC	p.Ter28Tyrext*?/c.84A>C
Tb927_05_v5.1	1614482	A	T	171.9	Tb927.5.5180	missense_variant	MODERATE	tTt/tAt	p.Phe16Tyr/c.47T>A
Tb927_05_v5.1	1626442	T	C	93.77	Tb927.5.5230	missense_variant	MODERATE	Atg/Gtg	p.Met332Val/c.994A>G
Tb927_05_v5.1	1626820	G	A	261.8	Tb927.5.5230	missense_variant	MODERATE	Ctt/Ttt	p.Leu206Phe/c.616C>T
Tb927_05_v5.1	1626822	G	T	265.8	Tb927.5.5230	missense_variant	MODERATE	cCc/cAc	p.Pro205His/c.614C>A
Tb927_05_v5.1	1626869	G	C	187.9	Tb927.5.5230	missense_variant	MODERATE	tgC/tgG	p.Cys189Trp/c.567C>G
Tb927_05_v5.1	1626871	A	C	187.9	Tb927.5.5230	missense_variant	MODERATE	Tgc/Ggc	p.Cys189Gly/c.565T>G
Tb927_05_v5.1	1626898	C	T	271.8	Tb927.5.5230	missense_variant	MODERATE	Gga/Aga	p.Gly180Arg/c.538G>A
Tb927_05_v5.1	1626958	A	G	187.9	Tb927.5.5230	missense_variant	MODERATE	Tat/Cat	p.Tyr160His/c.478T>C
Tb927_05_v5.1	1626960	T	C	187.9	Tb927.5.5230	missense_variant	MODERATE	cAa/cGa	p.Gln159Arg/c.476A>G
Tb927_05_v5.1	1626962	T	A	188.9	Tb927.5.5230	stop_lost	HIGH	tgA/tgT	p.Ter158Cysext*?/c.474A>T
Tb927_05_v5.1	1626987	C	T	187.9	Tb927.5.5230	missense_variant	MODERATE	aGc/aAc	p.Ser150Asn/c.449G>A
Tb927_05_v5.1	1627005	T	C	143.03	Tb927.5.5230	missense_variant	MODERATE	aAg/aGg	p.Lys144Arg/c.431A>G
Tb927_05_v5.1	1627009	C	T	143.03	Tb927.5.5230	missense_variant	MODERATE	Gag/Aag	p.Glu143Lys/c.427G>A
Tb927_05_v5.1	1627032	T	A	163.77	Tb927.5.5230	missense_variant	MODERATE	cAg/cTg	p.Gln135Leu/c.404A>T
Tb927_05_v5.1	1627086	C	G	54.74	Tb927.5.5230	missense_variant	MODERATE	aGt/aCt	p.Ser117Thr/c.350G>C
Tb927_05_v5.1	1627087	T	A	54.74	Tb927.5.5230	missense_variant	MODERATE	Agt/Tgt	p.Ser117Cys/c.349A>T
Tb927_05_v5.1	1627097	T	A	54.74	Tb927.5.5230	missense_variant	MODERATE	gaA/gaT	p.Glu113Asp/c.339A>T
Tb927_05_v5.1	1627123	C	T	119.03	Tb927.5.5230	missense_variant	MODERATE	Gtt/Att	p.Val105Ile/c.313G>A
Tb927_05_v5.1	1627128	C	T	139.03	Tb927.5.5230	missense_variant	MODERATE	gGa/gAa	p.Gly103Glu/c.308G>A
Tb927_05_v5.1	1628255	T	G	143.03	Tb927.5.5240	stop_lost	HIGH	tgA/tgC	p.Ter502Cysext*?/c.1506A>C
Tb927_05_v5.1	1628260	A	C	140.03	Tb927.5.5240	missense_variant	MODERATE	Ttt/Gtt	p.Phe501Val/c.1501T>G
Tb927_05_v5.1	1628275	T	C	138.03	Tb927.5.5240	missense_variant	MODERATE	Aaa/Gaa	p.Lys496Glu/c.1486A>G
Tb927_05_v5.1	1647770	G	T	49.74	Tb927.5.5310	missense_variant	MODERATE	tCc/tAc	p.Ser470Tyr/c.1409C>A
Tb927_05_v5.1	1647782	T	C	34.74	Tb927.5.5310	missense_variant	MODERATE	gAa/gGa	p.Glu466Gly/c.1397A>G
Tb927_05_v5.1	1647803	C	G	93.28	Tb927.5.5310	missense_variant	MODERATE	aGt/aCt	p.Ser459Thr/c.1376G>C
Tb927_05_v5.1	1647836	A	G	54.74	Tb927.5.5310	missense_variant	MODERATE	aTa/aCa	p.Ile448Thr/c.1343T>C
Tb927_05_v5.1	1647947	C	T	143.03	Tb927.5.5310	missense_variant	MODERATE	aGa/aAa	p.Arg411Lys/c.1232G>A
Tb927_05_v5.1	1647953	G	T	99.28	Tb927.5.5310	missense_variant	MODERATE	cCa/cAa	p.Pro409Gln/c.1226C>A
Tb927_05_v5.1	1647954	G	C	97.28	Tb927.5.5310	missense_variant	MODERATE	Cca/Gca	p.Pro409Ala/c.1225C>G
Tb927_05_v5.1	1647955	T	A	103.28	Tb927.5.5310	missense_variant	MODERATE	gaA/gaT	p.Glu408Asp/c.1224A>T
Tb927_05_v5.1	1647962	G	T	103.28	Tb927.5.5310	missense_variant	MODERATE	gCa/gAa	p.Ala406Glu/c.1217C>A
Tb927_05_v5.1	1647964	G	T	103.28	Tb927.5.5310	missense_variant	MODERATE	gaC/gaA	p.Asp405Glu/c.1215C>A
Tb927_05_v5.1	1647968	C	G	99.28	Tb927.5.5310	missense_variant	MODERATE	gGc/gCc	p.Gly404Ala/c.1211G>C
Tb927_05_v5.1	1647999	T	G	106.28	Tb927.5.5310	missense_variant	MODERATE	Aca/Cca	p.Thr394Pro/c.1180A>C
Tb927_05_v5.1	1648000	A	T	106.28	Tb927.5.5310	missense_variant	MODERATE	gaT/gaA	p.Asp393Glu/c.1179T>A
Tb927_05_v5.1	1657636	G	A	221.84	Tb927.5.5340	missense_variant	MODERATE	gCg/gTg	p.Ala121Val/c.362C>T
Tb927_05_v5.1	1657640	T	C	235.77	Tb927.5.5340	missense_variant	MODERATE	Aca/Gca	p.Thr120Ala/c.358A>G
Tb927_05_v5.1	1657656	T	A	195.77	Tb927.5.5340	missense_variant	MODERATE	aaA/aaT	p.Lys114Asn/c.342A>T
Tb927_05_v5.1	1657659	C	A	234.77	Tb927.5.5340	missense_variant	MODERATE	gaG/gaT	p.Glu113Asp/c.339G>T
Tb927_05_v5.1	1657753	T	C	135.03	Tb927.5.5340	missense_variant	MODERATE	gAc/gGc	p.Asp82Gly/c.245A>G
Tb927_05_v5.1	1666968	G	T	180.77	Tb927.5.5370	stop_gained	HIGH	taC/taA	p.Tyr482*/c.1446C>A
Tb927_05_v5.1	1666969	T	C	180.77	Tb927.5.5370	missense_variant	MODERATE	tAc/tGc	p.Tyr482Cys/c.1445A>G
Tb927_05_v5.1	1666973	G	A	195.9	Tb927.5.5370	stop_gained	HIGH	Cag/Tag	p.Gln481*/c.1441C>T
Tb927_05_v5.1	1667078	A	G	103.28	Tb927.5.5370	missense_variant	MODERATE	Ttc/Ctc	p.Phe446Leu/c.1336T>C
Tb927_05_v5.1	1667083	T	G	103.28	Tb927.5.5370	missense_variant	MODERATE	gAa/gCa	p.Glu444Ala/c.1331A>C
Tb927_05_v5.1	1667093	A	T	102.28	Tb927.5.5370	missense_variant	MODERATE	Tgg/Agg	p.Trp441Arg/c.1321T>A
Tb927_05_v5.1	1670568	G	C	214.84	Tb927.5.5380	missense_variant	MODERATE	cCg/cGg	p.Pro139Arg/c.416C>G
Tb927_05_v5.1	1672916	T	G	54.74	Tb927.5.5390	missense_variant	MODERATE	aAc/aCc	p.Asn326Thr/c.977A>C
Tb927_05_v5.1	1672928	T	G	54.74	Tb927.5.5390	missense_variant	MODERATE	aAc/aCc	p.Asn322Thr/c.965A>C
Tb927_05_v5.1	1678399	A	G	54.74	Tb927.5.5400	missense_variant	MODERATE	Acg/Gcg	p.Thr159Ala/c.475A>G
Tb927_05_v5.1	1678400	C	T	51.74	Tb927.5.5400	missense_variant	MODERATE	aCg/aTg	p.Thr159Met/c.476C>T
Tb927_05_v5.1	1678402	G	A	54.74	Tb927.5.5400	missense_variant	MODERATE	Ggc/Agc	p.Gly160Ser/c.478G>A
Tb927_05_v5.1	1678403	G	A	54.74	Tb927.5.5400	missense_variant	MODERATE	gGc/gAc	p.Gly160Asp/c.479G>A
Tb927_05_v5.1	1678405	C	A	52.74	Tb927.5.5400	missense_variant	MODERATE	Caa/Aaa	p.Gln161Lys/c.481C>A
Tb927_05_v5.1	1678414	C	A	52.74	Tb927.5.5400	missense_variant	MODERATE	Caa/Aaa	p.Gln164Lys/c.490C>A
Tb927_05_v5.1	1678441	A	T	53.74	Tb927.5.5400	missense_variant	MODERATE	Acg/Tcg	p.Thr173Ser/c.517A>T
Tb927_05_v5.1	1679473	A	G	58.74	Tb927.5.5400	missense_variant	MODERATE	Agg/Ggg	p.Arg517Gly/c.1549A>G
Tb927_05_v5.1	1679521	T	A	62.74	Tb927.5.5400	missense_variant	MODERATE	Tat/Aat	p.Tyr533Asn/c.1597T>A
Tb927_05_v5.1	1679528	T	G	62.74	Tb927.5.5400	missense_variant	MODERATE	aTa/aGa	p.Ile535Arg/c.1604T>G
Tb927_05_v5.1	1679537	G	A	61.74	Tb927.5.5400	missense_variant	MODERATE	gGt/gAt	p.Gly538Asp/c.1613G>A
Tb927_05_v5.1	1693610	G	C	57.74	Tb927.5.5420	missense_variant	MODERATE	tCt/tGt	p.Ser447Cys/c.1340C>G
Tb927_05_v5.1	1693657	T	A	54.74	Tb927.5.5420	missense_variant	MODERATE	aaA/aaT	p.Lys431Asn/c.1293A>T
Tb927_05_v5.1	1697892	T	G	62.74	Tb927.5.5430	missense_variant	MODERATE	aaA/aaC	p.Lys423Asn/c.1269A>C
Tb927_05_v5.1	1714012	A	C	144.03	Tb927.5.5460	missense_variant	MODERATE	Tgt/Ggt	p.Cys470Gly/c.1408T>G
Tb927_05_v5.1	1716725	G	A	57.74	Tb927.5.5470	missense_variant	MODERATE	aCt/aTt	p.Thr382Ile/c.1145C>T
Tb927_05_v5.1	1717125	A	G	304.78	Tb927.5.5470	missense_variant	MODERATE	Tac/Cac	p.Tyr249His/c.745T>C
Tb927_05_v5.1	1717136	C	T	178.9	Tb927.5.5470	missense_variant	MODERATE	aGc/aAc	p.Ser245Asn/c.734G>A
Tb927_05_v5.1	1717139	C	T	223.84	Tb927.5.5470	missense_variant	MODERATE	cGa/cAa	p.Arg244Gln/c.731G>A
Tb927_05_v5.1	1717146	T	G	220.84	Tb927.5.5470	missense_variant	MODERATE	Aca/Cca	p.Thr242Pro/c.724A>C
Tb927_05_v5.1	1717148	G	C	218.84	Tb927.5.5470	missense_variant	MODERATE	aCc/aGc	p.Thr241Ser/c.722C>G
Tb927_05_v5.1	1717151	G	T	218.84	Tb927.5.5470	missense_variant	MODERATE	gCa/gAa	p.Ala240Glu/c.719C>A
Tb927_05_v5.1	1717157	T	C	218.84	Tb927.5.5470	missense_variant	MODERATE	cAg/cGg	p.Gln238Arg/c.713A>G
Tb927_05_v5.1	1717160	C	T	220.84	Tb927.5.5470	missense_variant	MODERATE	aGg/aAg	p.Arg237Lys/c.710G>A
Tb927_05_v5.1	1720062	T	G	367.78	Tb927.5.5480	missense_variant	MODERATE	cAt/cCt	p.His476Pro/c.1427A>C
Tb927_05_v5.1	1720063	G	A	366.78	Tb927.5.5480	missense_variant	MODERATE	Cat/Tat	p.His476Tyr/c.1426C>T
Tb927_05_v5.1	1721130	T	G	89.28	Tb927.5.5480	missense_variant	MODERATE	gAc/gCc	p.Asp120Ala/c.359A>C
Tb927_05_v5.1	1739065	C	G	164.9	Tb927.5.5530	missense_variant	MODERATE	Gcg/Ccg	p.Ala217Pro/c.649G>C
Tb927_05_v5.1	1739068	C	T	208.84	Tb927.5.5530	missense_variant	MODERATE	Gtg/Atg	p.Val216Met/c.646G>A
Tb927_05_v5.1	1748377	C	G	58.74	Tb927.5.5560	missense_variant	MODERATE	Gtt/Ctt	p.Val487Leu/c.1459G>C
Tb927_05_v5.1	1748392	T	C	54.74	Tb927.5.5560	missense_variant	MODERATE	Aat/Gat	p.Asn482Asp/c.1444A>G
Tb927_05_v5.1	1749696	G	T	221.84	Tb927.5.5560	missense_variant	MODERATE	aCc/aAc	p.Thr47Asn/c.140C>A
Tb927_05_v5.1	1749699	T	G	217.84	Tb927.5.5560	missense_variant	MODERATE	aAa/aCa	p.Lys46Thr/c.137A>C
Tb927_05_v5.1	1749703	G	T	220.84	Tb927.5.5560	missense_variant	MODERATE	Cgc/Agc	p.Arg45Ser/c.133C>A
Tb927_05_v5.1	1749706	C	G	220.84	Tb927.5.5560	missense_variant	MODERATE	Gat/Cat	p.Asp44His/c.130G>C
Tb927_05_v5.1	1749709	C	A	214.84	Tb927.5.5560	missense_variant	MODERATE	Ggc/Tgc	p.Gly43Cys/c.127G>T
Tb927_05_v5.1	1749715	T	G	96.28	Tb927.5.5560	missense_variant	MODERATE	Aaa/Caa	p.Lys41Gln/c.121A>C
Tb927_05_v5.1	1749718	C	A	95.28	Tb927.5.5560	missense_variant	MODERATE	Gac/Tac	p.Asp40Tyr/c.118G>T
Tb927_05_v5.1	1749721	T	G	94.28	Tb927.5.5560	missense_variant	MODERATE	Atc/Ctc	p.Ile39Leu/c.115A>C
Tb927_05_v5.1	1749724	C	T	94.28	Tb927.5.5560	missense_variant	MODERATE	Ggc/Agc	p.Gly38Ser/c.112G>A
Tb927_05_v5.1	1749726	C	G	88.28	Tb927.5.5560	missense_variant	MODERATE	aGa/aCa	p.Arg37Thr/c.110G>C
Tb927_05_v5.1	1749739	A	C	52.74	Tb927.5.5560	missense_variant	MODERATE	Tca/Gca	p.Ser33Ala/c.97T>G
Tb927_05_v5.1	1749748	G	C	53.74	Tb927.5.5560	missense_variant	MODERATE	Cta/Gta	p.Leu30Val/c.88C>G
Tb927_05_v5.1	1749763	T	G	50.74	Tb927.5.5560	missense_variant	MODERATE	Atg/Ctg	p.Met25Leu/c.73A>C
Tb927_05_v5.1	1749765	T	C	50.74	Tb927.5.5560	missense_variant	MODERATE	gAt/gGt	p.Asp24Gly/c.71A>G
Tb927_05_v5.1	1773296	C	A	106.28	Tb927.5.5610	missense_variant	MODERATE	tCc/tAc	p.Ser470Tyr/c.1409C>A
Tb927_06_v5.1	28208	G	C	177.9	Tb927.6.170	missense_variant	MODERATE	cCc/cGc	p.Pro1254Arg/c.3761C>G
Tb927_06_v5.1	139232	C	T	143.03	Tb927.6.300	missense_variant	MODERATE	Gga/Aga	p.Gly659Arg/c.1975G>A
Tb927_06_v5.1	139235	C	T	143.03	Tb927.6.300	missense_variant	MODERATE	Gat/Aat	p.Asp658Asn/c.1972G>A
Tb927_06_v5.1	140969	T	C	54.74	Tb927.6.300	missense_variant	MODERATE	Acc/Gcc	p.Thr80Ala/c.238A>G
Tb927_06_v5.1	156513	G	C	53.74	Tb927.6.320	missense_variant	MODERATE	Gag/Cag	p.Glu222Gln/c.664G>C
Tb927_06_v5.1	156531	T	G	53.74	Tb927.6.320	stop_lost	HIGH	Taa/Gaa	p.Ter228Gluext*?/c.682T>G
Tb927_06_v5.1	164406	A	G	54.74	Tb927.6.330	missense_variant	MODERATE	Att/Gtt	p.Ile687Val/c.2059A>G
Tb927_06_v5.1	164526	A	G	57.74	Tb927.6.330	missense_variant	MODERATE	Aag/Gag	p.Lys727Glu/c.2179A>G
Tb927_06_v5.1	170012	T	C	53.74	Tb927.6.340	missense_variant	MODERATE	cTg/cCg	p.Leu932Pro/c.2795T>C
Tb927_06_v5.1	170015	G	C	53.74	Tb927.6.340	missense_variant	MODERATE	gGa/gCa	p.Gly933Ala/c.2798G>C
Tb927_06_v5.1	170017	A	G	54.74	Tb927.6.340	missense_variant	MODERATE	Att/Gtt	p.Ile934Val/c.2800A>G
Tb927_06_v5.1	185117	A	T	90.28	Tb927.6.390	missense_variant	MODERATE	cTt/cAt	p.Leu726His/c.2177T>A
Tb927_06_v5.1	185144	T	C	56.74	Tb927.6.390	missense_variant	MODERATE	cAt/cGt	p.His717Arg/c.2150A>G
Tb927_06_v5.1	185334	G	A	57.74	Tb927.6.390	missense_variant	MODERATE	Cgc/Tgc	p.Arg654Cys/c.1960C>T
Tb927_06_v5.1	186227	C	T	46.74	Tb927.6.390	missense_variant	MODERATE	gGg/gAg	p.Gly356Glu/c.1067G>A
Tb927_06_v5.1	213964	A	T	97.28	Tb927.6.470	missense_variant	MODERATE	Aat/Tat	p.Asn238Tyr/c.712A>T
Tb927_06_v5.1	213971	T	A	94.28	Tb927.6.470	missense_variant	MODERATE	tTt/tAt	p.Phe240Tyr/c.719T>A
Tb927_06_v5.1	230224	C	A	49.74	Tb927.6.540	missense_variant	MODERATE	gCg/gAg	p.Ala310Glu/c.929C>A
Tb927_06_v5.1	230249	T	A	84.77	Tb927.6.540	missense_variant	MODERATE	aaT/aaA	p.Asn318Lys/c.954T>A
Tb927_06_v5.1	230256	A	G	52.74	Tb927.6.540	missense_variant	MODERATE	Atg/Gtg	p.Met321Val/c.961A>G
Tb927_06_v5.1	492067	G	T	243.8	Tb927.6.1330	missense_variant	MODERATE	Ctt/Att	p.Leu181Ile/c.541C>A
Tb927_06_v5.1	492098	G	T	74.28	Tb927.6.1330	missense_variant	MODERATE	aaC/aaA	p.Asn170Lys/c.510C>A
Tb927_06_v5.1	492099	T	G	90.28	Tb927.6.1330	missense_variant	MODERATE	aAc/aCc	p.Asn170Thr/c.509A>C
Tb927_06_v5.1	492106	T	C	50.74	Tb927.6.1330	missense_variant	MODERATE	Aac/Gac	p.Asn168Asp/c.502A>G
Tb927_06_v5.1	492107	C	A	50.74	Tb927.6.1330	missense_variant	MODERATE	caG/caT	p.Gln167His/c.501G>T
Tb927_06_v5.1	492109	G	T	50.74	Tb927.6.1330	missense_variant	MODERATE	Cag/Aag	p.Gln167Lys/c.499C>A
Tb927_06_v5.1	492118	C	T	54.74	Tb927.6.1330	missense_variant	MODERATE	Gag/Aag	p.Glu164Lys/c.490G>A
Tb927_06_v5.1	492123	G	T	51.74	Tb927.6.1330	missense_variant	MODERATE	gCc/gAc	p.Ala162Asp/c.485C>A
Tb927_06_v5.1	492125	T	A	53.74	Tb927.6.1330	missense_variant	MODERATE	aaA/aaT	p.Lys161Asn/c.483A>T
Tb927_06_v5.1	492126	T	C	50.74	Tb927.6.1330	missense_variant	MODERATE	aAa/aGa	p.Lys161Arg/c.482A>G
Tb927_06_v5.1	492129	C	T	51.74	Tb927.6.1330	missense_variant	MODERATE	gGg/gAg	p.Gly160Glu/c.479G>A
Tb927_06_v5.1	492138	A	G	54.74	Tb927.6.1330	missense_variant	MODERATE	cTt/cCt	p.Leu157Pro/c.470T>C
Tb927_06_v5.1	492156	T	C	53.74	Tb927.6.1330	missense_variant	MODERATE	gAg/gGg	p.Glu151Gly/c.452A>G
Tb927_06_v5.1	492157	C	A	36.74	Tb927.6.1330	stop_gained	HIGH	Gag/Tag	p.Glu151*/c.451G>T
Tb927_06_v5.1	492168	C	T	53.74	Tb927.6.1330	missense_variant	MODERATE	aGc/aAc	p.Ser147Asn/c.440G>A
Tb927_06_v5.1	492174	G	A	53.74	Tb927.6.1330	missense_variant	MODERATE	aCt/aTt	p.Thr145Ile/c.434C>T
Tb927_06_v5.1	492175	T	A	53.74	Tb927.6.1330	missense_variant	MODERATE	Act/Tct	p.Thr145Ser/c.433A>T
Tb927_06_v5.1	492181	C	T	54.74	Tb927.6.1330	missense_variant	MODERATE	Gtc/Atc	p.Val143Ile/c.427G>A
Tb927_06_v5.1	492185	T	G	54.74	Tb927.6.1330	missense_variant	MODERATE	gaA/gaC	p.Glu141Asp/c.423A>C
Tb927_06_v5.1	492196	A	T	88.28	Tb927.6.1330	missense_variant	MODERATE	Tta/Ata	p.Leu138Ile/c.412T>A
Tb927_06_v5.1	492199	C	T	91.28	Tb927.6.1330	missense_variant	MODERATE	Gca/Aca	p.Ala137Thr/c.409G>A
Tb927_06_v5.1	492202	G	T	93.28	Tb927.6.1330	missense_variant	MODERATE	Cca/Aca	p.Pro136Thr/c.406C>A
Tb927_06_v5.1	492207	T	C	94.28	Tb927.6.1330	missense_variant	MODERATE	gAg/gGg	p.Glu134Gly/c.401A>G
Tb927_06_v5.1	492213	G	T	52.74	Tb927.6.1330	missense_variant	MODERATE	gCt/gAt	p.Ala132Asp/c.395C>A
Tb927_06_v5.1	492234	C	T	70.28	Tb927.6.1330	missense_variant	MODERATE	gGc/gAc	p.Gly125Asp/c.374G>A
Tb927_06_v5.1	492523	C	G	54.74	Tb927.6.1330	missense_variant	MODERATE	Gaa/Caa	p.Glu29Gln/c.85G>C
Tb927_06_v5.1	492531	A	T	52.74	Tb927.6.1330	missense_variant	MODERATE	gTt/gAt	p.Val26Asp/c.77T>A
Tb927_06_v5.1	492532	C	T	52.74	Tb927.6.1330	missense_variant	MODERATE	Gtt/Att	p.Val26Ile/c.76G>A
Tb927_06_v5.1	492541	C	T	50.74	Tb927.6.1330	missense_variant	MODERATE	Gat/Aat	p.Asp23Asn/c.67G>A
Tb927_06_v5.1	492553	T	C	54.74	Tb927.6.1330	missense_variant	MODERATE	Aca/Gca	p.Thr19Ala/c.55A>G
Tb927_06_v5.1	492554	T	C	54.74	Tb927.6.1330	missense_variant	MODERATE	atA/atG	p.Ile18Met/c.54A>G
Tb927_06_v5.1	492556	T	C	54.74	Tb927.6.1330	missense_variant	MODERATE	Ata/Gta	p.Ile18Val/c.52A>G
Tb927_06_v5.1	492565	C	G	47.74	Tb927.6.1330	missense_variant	MODERATE	Gta/Cta	p.Val15Leu/c.43G>C
Tb927_06_v5.1	492578	C	A	47.74	Tb927.6.1330	missense_variant	MODERATE	atG/atT	p.Met10Ile/c.30G>T
Tb927_06_v5.1	492580	T	C	51.74	Tb927.6.1330	missense_variant	MODERATE	Atg/Gtg	p.Met10Val/c.28A>G
Tb927_06_v5.1	492586	C	G	53.74	Tb927.6.1330	missense_variant	MODERATE	Gtg/Ctg	p.Val8Leu/c.22G>C
Tb927_06_v5.1	492595	T	C	54.74	Tb927.6.1330	missense_variant	MODERATE	Att/Gtt	p.Ile5Val/c.13A>G
Tb927_06_v5.1	495915	T	A	136.03	Tb927.6.1350	missense_variant	MODERATE	aAt/aTt	p.Asn197Ile/c.590A>T
Tb927_06_v5.1	495916	T	C	139.03	Tb927.6.1350	missense_variant	MODERATE	Aat/Gat	p.Asn197Asp/c.589A>G
Tb927_06_v5.1	495938	T	A	137.03	Tb927.6.1350	missense_variant	MODERATE	gaA/gaT	p.Glu189Asp/c.567A>T
Tb927_06_v5.1	495943	T	C	140.03	Tb927.6.1350	missense_variant	MODERATE	Att/Gtt	p.Ile188Val/c.562A>G
Tb927_06_v5.1	495951	T	G	127.03	Tb927.6.1350	missense_variant	MODERATE	gAg/gCg	p.Glu185Ala/c.554A>C
Tb927_06_v5.1	495954	A	G	133.03	Tb927.6.1350	missense_variant	MODERATE	gTt/gCt	p.Val184Ala/c.551T>C
Tb927_06_v5.1	495956	T	A	95.28	Tb927.6.1350	missense_variant	MODERATE	agA/agT	p.Arg183Ser/c.549A>T
Tb927_06_v5.1	495959	T	G	136.03	Tb927.6.1350	missense_variant	MODERATE	gaA/gaC	p.Glu182Asp/c.546A>C
Tb927_06_v5.1	495960	T	C	138.03	Tb927.6.1350	missense_variant	MODERATE	gAa/gGa	p.Glu182Gly/c.545A>G
Tb927_06_v5.1	495968	C	A	139.03	Tb927.6.1350	missense_variant	MODERATE	aaG/aaT	p.Lys179Asn/c.537G>T
Tb927_06_v5.1	495969	T	C	97.28	Tb927.6.1350	missense_variant	MODERATE	aAg/aGg	p.Lys179Arg/c.536A>G
Tb927_06_v5.1	495978	C	T	140.03	Tb927.6.1350	missense_variant	MODERATE	aGg/aAg	p.Arg176Lys/c.527G>A
Tb927_06_v5.1	495980	G	T	140.03	Tb927.6.1350	missense_variant	MODERATE	agC/agA	p.Ser175Arg/c.525C>A
Tb927_06_v5.1	495982	T	C	136.03	Tb927.6.1350	missense_variant	MODERATE	Agc/Ggc	p.Ser175Gly/c.523A>G
Tb927_06_v5.1	495988	C	T	136.03	Tb927.6.1350	missense_variant	MODERATE	Gtt/Att	p.Val173Ile/c.517G>A
Tb927_06_v5.1	495994	A	T	179.9	Tb927.6.1350	missense_variant	MODERATE	Tat/Aat	p.Tyr171Asn/c.511T>A
Tb927_06_v5.1	496000	C	T	160.9	Tb927.6.1350	missense_variant	MODERATE	Gca/Aca	p.Ala169Thr/c.505G>A
Tb927_06_v5.1	496036	G	T	96.28	Tb927.6.1350	missense_variant	MODERATE	Cat/Aat	p.His157Asn/c.469C>A
Tb927_06_v5.1	496043	A	T	92.28	Tb927.6.1350	missense_variant	MODERATE	agT/agA	p.Ser154Arg/c.462T>A
Tb927_06_v5.1	496044	C	T	95.28	Tb927.6.1350	missense_variant	MODERATE	aGt/aAt	p.Ser154Asn/c.461G>A
Tb927_06_v5.1	496050	G	T	94.28	Tb927.6.1350	missense_variant	MODERATE	gCt/gAt	p.Ala152Asp/c.455C>A
Tb927_06_v5.1	496052	C	A	93.28	Tb927.6.1350	missense_variant	MODERATE	aaG/aaT	p.Lys151Asn/c.453G>T
Tb927_06_v5.1	496053	T	C	54.74	Tb927.6.1350	missense_variant	MODERATE	aAg/aGg	p.Lys151Arg/c.452A>G
Tb927_06_v5.1	496056	C	T	54.74	Tb927.6.1350	missense_variant	MODERATE	gGg/gAg	p.Gly150Glu/c.449G>A
Tb927_06_v5.1	496065	A	G	93.28	Tb927.6.1350	missense_variant	MODERATE	cTt/cCt	p.Leu147Pro/c.440T>C
Tb927_06_v5.1	496083	T	C	99.28	Tb927.6.1350	missense_variant	MODERATE	gAg/gGg	p.Glu141Gly/c.422A>G
Tb927_06_v5.1	496084	C	A	137.03	Tb927.6.1350	stop_gained	HIGH	Gag/Tag	p.Glu141*/c.421G>T
Tb927_06_v5.1	496095	C	T	139.03	Tb927.6.1350	missense_variant	MODERATE	aGc/aAc	p.Ser137Asn/c.410G>A
Tb927_06_v5.1	496102	T	A	130.03	Tb927.6.1350	missense_variant	MODERATE	Att/Ttt	p.Ile135Phe/c.403A>T
Tb927_06_v5.1	496108	C	T	138.03	Tb927.6.1350	missense_variant	MODERATE	Gtc/Atc	p.Val133Ile/c.397G>A
Tb927_06_v5.1	496112	T	G	139.03	Tb927.6.1350	missense_variant	MODERATE	gaA/gaC	p.Glu131Asp/c.393A>C
Tb927_06_v5.1	499608	G	C	53.74	Tb927.6.1370	missense_variant	MODERATE	aaC/aaG	p.Asn251Lys/c.753C>G
Tb927_06_v5.1	499613	T	G	53.74	Tb927.6.1370	missense_variant	MODERATE	Aag/Cag	p.Lys250Gln/c.748A>C
Tb927_06_v5.1	601624	G	A	290.78	Tb927.6.1790	missense_variant	MODERATE	tCc/tTc	p.Ser130Phe/c.389C>T
Tb927_06_v5.1	994645	T	G	139.03	Tb927.6.3390	missense_variant	MODERATE	aTt/aGt	p.Ile335Ser/c.1004T>G
Tb927_06_v5.1	994650	C	T	136.03	Tb927.6.3390	stop_gained	HIGH	Caa/Taa	p.Gln337*/c.1009C>T
Tb927_06_v5.1	994708	T	C	99.28	Tb927.6.3390	missense_variant	MODERATE	cTa/cCa	p.Leu356Pro/c.1067T>C
Tb927_06_v5.1	995001	T	C	53.74	Tb927.6.3390	missense_variant	MODERATE	Tct/Cct	p.Ser454Pro/c.1360T>C
Tb927_06_v5.1	995013	A	G	51.74	Tb927.6.3390	missense_variant	MODERATE	Att/Gtt	p.Ile458Val/c.1372A>G
Tb927_06_v5.1	1427094	C	T	140.03	Tb927.6.5170	missense_variant	MODERATE	Ctt/Ttt	p.Leu128Phe/c.382C>T
Tb927_06_v5.1	1494821	T	A	62.74	Tb927.6.5400	missense_variant	MODERATE	aaA/aaT	p.Lys324Asn/c.972A>T
Tb927_06_v5.1	1494825	T	C	62.74	Tb927.6.5400	missense_variant	MODERATE	aAa/aGa	p.Lys323Arg/c.968A>G
Tb927_06_v5.1	1494826	T	A	62.74	Tb927.6.5400	stop_gained	HIGH	Aaa/Taa	p.Lys323*/c.967A>T
Tb927_06_v5.1	1494973	G	A	135.03	Tb927.6.5400	missense_variant	MODERATE	Cca/Tca	p.Pro274Ser/c.820C>T
Tb927_06_v5.1	1494988	A	G	139.03	Tb927.6.5400	missense_variant	MODERATE	Tac/Cac	p.Tyr269His/c.805T>C
Tb927_06_v5.1	1494994	C	G	138.03	Tb927.6.5400	missense_variant	MODERATE	Gtc/Ctc	p.Val267Leu/c.799G>C
Tb927_06_v5.1	1495251	G	T	215.84	Tb927.6.5400	missense_variant	MODERATE	gCa/gAa	p.Ala181Glu/c.542C>A
Tb927_06_v5.1	1499711	T	A	62.74	Tb927.6.5420	stop_lost	HIGH	tAg/tTg	p.Ter499Leuext*?/c.1496A>T
Tb927_06_v5.1	1499713	T	G	62.74	Tb927.6.5420	missense_variant	MODERATE	ttA/ttC	p.Leu498Phe/c.1494A>C
Tb927_06_v5.1	1499729	A	G	62.74	Tb927.6.5420	missense_variant	MODERATE	gTc/gCc	p.Val493Ala/c.1478T>C
Tb927_06_v5.1	1499732	T	C	62.74	Tb927.6.5420	missense_variant	MODERATE	aAt/aGt	p.Asn492Ser/c.1475A>G
Tb927_06_v5.1	1499736	C	T	62.74	Tb927.6.5420	missense_variant	MODERATE	Gaa/Aaa	p.Glu491Lys/c.1471G>A
Tb927_06_v5.1	1499747	A	T	62.74	Tb927.6.5420	missense_variant	MODERATE	gTt/gAt	p.Val487Asp/c.1460T>A
Tb927_06_v5.1	1499753	G	A	62.74	Tb927.6.5420	missense_variant	MODERATE	tCt/tTt	p.Ser485Phe/c.1454C>T
Tb927_06_v5.1	1499759	C	T	55.74	Tb927.6.5420	missense_variant	MODERATE	aGt/aAt	p.Ser483Asn/c.1448G>A
Tb927_06_v5.1	1499762	T	C	62.74	Tb927.6.5420	missense_variant	MODERATE	aAa/aGa	p.Lys482Arg/c.1445A>G
Tb927_06_v5.1	1499803	A	C	106.28	Tb927.6.5420	missense_variant	MODERATE	caT/caG	p.His468Gln/c.1404T>G
Tb927_06_v5.1	1523707	C	T	97.28	Tb927.6.5480	missense_variant	MODERATE	Gca/Aca	p.Ala67Thr/c.199G>A
Tb927_06_v5.1	1525110	A	C	62.74	Tb927.6.5490	stop_lost	HIGH	Tga/Gga	p.Ter35Glyext*?/c.103T>G
Tb927_06_v5.1	1525139	T	G	139.03	Tb927.6.5490	stop_lost	HIGH	tAa/tCa	p.Ter25Serext*?/c.74A>C
Tb927_06_v5.1	1528640	C	A	151.03	Tb927.6.5510	missense_variant	MODERATE	gGc/gTc	p.Gly183Val/c.548G>T
Tb927_06_v5.1	1528661	T	G	134.77	Tb927.6.5510	missense_variant	MODERATE	gAt/gCt	p.Asp176Ala/c.527A>C
Tb927_06_v5.1	1528976	A	C	191.9	Tb927.6.5510	stop_gained	HIGH	tTa/tGa	p.Leu71*/c.212T>G
Tb927_06_v5.1	1528982	T	G	148.03	Tb927.6.5510	missense_variant	MODERATE	cAa/cCa	p.Gln69Pro/c.206A>C
Tb927_06_v5.1	1529021	T	G	98.28	Tb927.6.5510	stop_lost	HIGH	tAa/tCa	p.Ter56Serext*?/c.167A>C
Tb927_06_v5.1	1529054	T	C	93.77	Tb927.6.5510	missense_variant	MODERATE	aAt/aGt	p.Asn45Ser/c.134A>G
Tb927_06_v5.1	1541673	T	C	821.77	Tb927.6.5560	stop_lost	HIGH	tAg/tGg	p.Ter448Trpext*?/c.1343A>G
Tb927_06_v5.1	1541969	T	A	51.74	Tb927.6.5560	missense_variant	MODERATE	gaA/gaT	p.Glu349Asp/c.1047A>T
Tb927_06_v5.1	1552019	A	C	2448.77	Tb927.6.5580	missense_variant	MODERATE	aTt/aGt	p.Ile69Ser/c.206T>G
Tb927_06_v5.1	1560811	G	A	97.28	Tb927.6.5610	missense_variant	MODERATE	gCa/gTa	p.Ala443Val/c.1328C>T
Tb927_06_v5.1	1560812	C	A	74.28	Tb927.6.5610	missense_variant	MODERATE	Gca/Tca	p.Ala443Ser/c.1327G>T
Tb927_06_v5.1	1562099	T	C	93.28	Tb927.6.5610	missense_variant	MODERATE	Act/Gct	p.Thr14Ala/c.40A>G
Tb927_06_v5.1	1562104	C	G	94.28	Tb927.6.5610	missense_variant	MODERATE	cGa/cCa	p.Arg12Pro/c.35G>C
Tb927_06_v5.1	1562110	T	G	94.28	Tb927.6.5610	missense_variant	MODERATE	aAc/aCc	p.Asn10Thr/c.29A>C
Tb927_06_v5.1	1562117	C	T	95.28	Tb927.6.5610	missense_variant	MODERATE	Ggc/Agc	p.Gly8Ser/c.22G>A
Tb927_06_v5.1	1562122	C	G	92.28	Tb927.6.5610	missense_variant	MODERATE	cGa/cCa	p.Arg6Pro/c.17G>C
Tb927_06_v5.1	1562126	T	C	96.28	Tb927.6.5610	missense_variant	MODERATE	Acc/Gcc	p.Thr5Ala/c.13A>G
Tb927_06_v5.1	1562132	G	T	137.03	Tb927.6.5610	missense_variant	MODERATE	Cag/Aag	p.Gln3Lys/c.7C>A
Tb927_06_v5.1	1569439	C	T	740.77	Tb927.6.5640	missense_variant	MODERATE	aGa/aAa	p.Arg303Lys/c.908G>A
Tb927_06_v5.1	1579826	T	G	151.03	Tb927.6.5670	missense_variant	MODERATE	cAc/cCc	p.His418Pro/c.1253A>C
Tb927_06_v5.1	1579827	G	T	151.03	Tb927.6.5670	missense_variant	MODERATE	Cac/Aac	p.His418Asn/c.1252C>A
Tb927_06_v5.1	1579994	A	T	54.74	Tb927.6.5670	missense_variant	MODERATE	cTa/cAa	p.Leu362Gln/c.1085T>A
Tb927_06_v5.1	1580859	T	C	41.74	Tb927.6.5670	missense_variant	MODERATE	Aca/Gca	p.Thr74Ala/c.220A>G
Tb927_06_v5.1	1601762	C	A	315.78	Tb927.6.5770	missense_variant	MODERATE	gGt/gTt	p.Gly232Val/c.695G>T
Tb927_06_v5.1	1604155	A	T	91.28	Tb927.6.5780	missense_variant	MODERATE	tTc/tAc	p.Phe283Tyr/c.848T>A
Tb927_06_v5.1	1610289	T	C	182.9	Tb927.6.5800	missense_variant	MODERATE	Act/Gct	p.Thr93Ala/c.277A>G
Tb927_06_v5.1	1610304	A	C	54.74	Tb927.6.5800	missense_variant	MODERATE	Tct/Gct	p.Ser88Ala/c.262T>G
Tb927_06_v5.1	1610324	A	G	53.74	Tb927.6.5800	missense_variant	MODERATE	cTc/cCc	p.Leu81Pro/c.242T>C
Tb927_07_v5.1	68026	T	C	251.8	Tb927.7.370	missense_variant	MODERATE	Atc/Gtc	p.Ile5Val/c.13A>G
Tb927_07_v5.1	95976	C	T	76.28	Tb927.7.500	missense_variant	MODERATE	Gaa/Aaa	p.Glu806Lys/c.2416G>A
Tb927_07_v5.1	96132	C	T	31.74	Tb927.7.500	missense_variant	MODERATE	Gaa/Aaa	p.Glu754Lys/c.2260G>A
Tb927_07_v5.1	96164	C	T	50.74	Tb927.7.500	missense_variant	MODERATE	aGg/aAg	p.Arg743Lys/c.2228G>A
Tb927_07_v5.1	96320	C	T	89.28	Tb927.7.500	missense_variant	MODERATE	aGg/aAg	p.Arg691Lys/c.2072G>A
Tb927_07_v5.1	628162	G	C	267.8	Tb927.7.2430	missense_variant	MODERATE	Cga/Gga	p.Arg166Gly/c.496C>G
Tb927_07_v5.1	867693	G	T	54.74	Tb927.7.3330	missense_variant	MODERATE	gaC/gaA	p.Asp1400Glu/c.4200C>A
Tb927_07_v5.1	867697	C	G	53.74	Tb927.7.3330	missense_variant	MODERATE	gGg/gCg	p.Gly1399Ala/c.4196G>C
Tb927_07_v5.1	867704	T	A	53.74	Tb927.7.3330	missense_variant	MODERATE	Act/Tct	p.Thr1397Ser/c.4189A>T
Tb927_07_v5.1	867707	T	C	53.74	Tb927.7.3330	missense_variant	MODERATE	Aat/Gat	p.Asn1396Asp/c.4186A>G
Tb927_07_v5.1	867715	T	C	54.74	Tb927.7.3330	missense_variant	MODERATE	gAg/gGg	p.Glu1393Gly/c.4178A>G
Tb927_07_v5.1	867717	C	A	53.74	Tb927.7.3330	missense_variant	MODERATE	gaG/gaT	p.Glu1392Asp/c.4176G>T
Tb927_07_v5.1	867718	T	C	53.74	Tb927.7.3330	missense_variant	MODERATE	gAg/gGg	p.Glu1392Gly/c.4175A>G
Tb927_07_v5.1	1158468	T	G	49.74	Tb927.7.4370	missense_variant	MODERATE	gAt/gCt	p.Asp565Ala/c.1694A>C
Tb927_07_v5.1	1158639	T	G	92.28	Tb927.7.4370	missense_variant	MODERATE	gAt/gCt	p.Asp508Ala/c.1523A>C
Tb927_07_v5.1	1218862	T	A	85.28	Tb927.7.4580	missense_variant	MODERATE	aAg/aTg	p.Lys22Met/c.65A>T
Tb927_07_v5.1	1225243	A	G	132.03	Tb927.7.4610	missense_variant	MODERATE	gTt/gCt	p.Val119Ala/c.356T>C
Tb927_07_v5.1	1454764	C	T	152.9	Tb927.7.5410	missense_variant	MODERATE	Cct/Tct	p.Pro467Ser/c.1399C>T
Tb927_07_v5.1	1630037	A	G	52.74	Tb927.7.6040	missense_variant	MODERATE	Tgt/Cgt	p.Cys184Arg/c.550T>C
Tb927_07_v5.1	1639907	T	G	49.74	Tb927.7.6060	missense_variant	MODERATE	Atg/Ctg	p.Met1266Leu/c.3796A>C
Tb927_07_v5.1	1731115	C	T	57.74	Tb927.7.6370	missense_variant	MODERATE	Gct/Act	p.Ala82Thr/c.244G>A
Tb927_07_v5.1	1801738	T	C	86.28	Tb927.7.6590	missense_variant	MODERATE	aAt/aGt	p.Asn441Ser/c.1322A>G
Tb927_07_v5.1	1801741	C	T	65.81	Tb927.7.6590	missense_variant	MODERATE	gGa/gAa	p.Gly440Glu/c.1319G>A
Tb927_07_v5.1	1818386	T	C	3078.77	Tb927.7.6640	missense_variant	MODERATE	cAc/cGc	p.His1282Arg/c.3845A>G
Tb927_08_v5.1	5664	T	G	690.77	Tb927.8.120	missense_variant	MODERATE	tTg/tGg	p.Leu56Trp/c.167T>G
Tb927_08_v5.1	5670	C	G	665.77	Tb927.8.120	missense_variant	MODERATE	gCa/gGa	p.Ala58Gly/c.173C>G
Tb927_08_v5.1	7940	A	G	5528.77	Tb927.8.130	missense_variant	MODERATE	aAa/aGa	p.Lys211Arg/c.632A>G
Tb927_08_v5.1	7941	A	C	5602.77	Tb927.8.130	missense_variant	MODERATE	aaA/aaC	p.Lys211Asn/c.633A>C
Tb927_08_v5.1	8673	C	A	2017.77	Tb927.8.130	missense_variant	MODERATE	aaC/aaA	p.Asn455Lys/c.1365C>A
Tb927_08_v5.1	21858	T	C	62.74	Tb927.8.160	missense_variant	MODERATE	Tac/Cac	p.Tyr78His/c.232T>C
Tb927_08_v5.1	21859	A	T	61.74	Tb927.8.160	missense_variant	MODERATE	tAc/tTc	p.Tyr78Phe/c.233A>T
Tb927_08_v5.1	21925	G	A	62.74	Tb927.8.160	missense_variant	MODERATE	gGc/gAc	p.Gly100Asp/c.299G>A
Tb927_08_v5.1	21939	A	T	62.74	Tb927.8.160	stop_gained	HIGH	Aga/Tga	p.Arg105*/c.313A>T
Tb927_08_v5.1	21940	G	A	62.74	Tb927.8.160	missense_variant	MODERATE	aGa/aAa	p.Arg105Lys/c.314G>A
Tb927_08_v5.1	37462	A	T	53.74	Tb927.8.220	stop_gained	HIGH	Aga/Tga	p.Arg183*/c.547A>T
Tb927_08_v5.1	38366	T	G	53.74	Tb927.8.220	missense_variant	MODERATE	aTa/aGa	p.Ile484Arg/c.1451T>G
Tb927_08_v5.1	38377	C	T	54.74	Tb927.8.220	missense_variant	MODERATE	Cat/Tat	p.His488Tyr/c.1462C>T
Tb927_08_v5.1	38378	A	C	54.74	Tb927.8.220	missense_variant	MODERATE	cAt/cCt	p.His488Pro/c.1463A>C
Tb927_08_v5.1	38425	T	G	54.74	Tb927.8.220	missense_variant	MODERATE	Ttt/Gtt	p.Phe504Val/c.1510T>G
Tb927_08_v5.1	39848	C	A	96.77	Tb927.8.230	missense_variant	MODERATE	cCa/cAa	p.Pro21Gln/c.62C>A
Tb927_08_v5.1	39857	G	A	106.28	Tb927.8.230	missense_variant	MODERATE	gGa/gAa	p.Gly24Glu/c.71G>A
Tb927_08_v5.1	39871	G	A	106.28	Tb927.8.230	missense_variant	MODERATE	Gca/Aca	p.Ala29Thr/c.85G>A
Tb927_08_v5.1	39885	T	A	96.77	Tb927.8.230	stop_gained	HIGH	tgT/tgA	p.Cys33*/c.99T>A
Tb927_08_v5.1	39889	C	G	106.28	Tb927.8.230	missense_variant	MODERATE	Cac/Gac	p.His35Asp/c.103C>G
Tb927_08_v5.1	44705	G	C	58.74	Tb927.8.250	missense_variant	MODERATE	Gta/Cta	p.Val286Leu/c.856G>C
Tb927_08_v5.1	44737	C	G	58.74	Tb927.8.250	missense_variant	MODERATE	caC/caG	p.His296Gln/c.888C>G
Tb927_08_v5.1	44772	A	C	98.28	Tb927.8.250	missense_variant	MODERATE	aAa/aCa	p.Lys308Thr/c.923A>C
Tb927_08_v5.1	44780	G	T	98.28	Tb927.8.250	missense_variant	MODERATE	Gcc/Tcc	p.Ala311Ser/c.931G>T
Tb927_08_v5.1	44792	A	G	98.28	Tb927.8.250	missense_variant	MODERATE	Aaa/Gaa	p.Lys315Glu/c.943A>G
Tb927_08_v5.1	44794	A	C	95.28	Tb927.8.250	missense_variant	MODERATE	aaA/aaC	p.Lys315Asn/c.945A>C
Tb927_08_v5.1	44808	A	G	137.03	Tb927.8.250	missense_variant	MODERATE	gAc/gGc	p.Asp320Gly/c.959A>G
Tb927_08_v5.1	44846	A	G	125.03	Tb927.8.250	missense_variant	MODERATE	Agg/Ggg	p.Arg333Gly/c.997A>G
Tb927_08_v5.1	44850	A	G	91.28	Tb927.8.250	missense_variant	MODERATE	cAt/cGt	p.His334Arg/c.1001A>G
Tb927_08_v5.1	95965	A	G	62.74	Tb927.8.350	missense_variant	MODERATE	gAa/gGa	p.Glu458Gly/c.1373A>G
Tb927_08_v5.1	98822	C	G	36.74	Tb927.8.360	missense_variant	MODERATE	aCc/aGc	p.Thr81Ser/c.242C>G
Tb927_08_v5.1	98824	C	T	52.74	Tb927.8.360	missense_variant	MODERATE	Ctt/Ttt	p.Leu82Phe/c.244C>T
Tb927_08_v5.1	98845	A	G	93.28	Tb927.8.360	missense_variant	MODERATE	Aga/Gga	p.Arg89Gly/c.265A>G
Tb927_08_v5.1	100046	T	A	117.03	Tb927.8.360	missense_variant	MODERATE	aTt/aAt	p.Ile489Asn/c.1466T>A
Tb927_08_v5.1	100047	T	G	104.81	Tb927.8.360	missense_variant	MODERATE	atT/atG	p.Ile489Met/c.1467T>G
Tb927_08_v5.1	113421	G	C	35.74	Tb927.8.420	missense_variant	MODERATE	aGg/aCg	p.Arg422Thr/c.1265G>C
Tb927_08_v5.1	134223	G	A	148.03	Tb927.8.470	missense_variant	MODERATE	Gat/Aat	p.Asp472Asn/c.1414G>A
Tb927_08_v5.1	2096642	T	C	93.28	Tb927.8.7300	missense_variant	MODERATE	aAt/aGt	p.Asn149Ser/c.446A>G
Tb927_08_v5.1	2111276	A	G	62.74	Tb927.8.7350	missense_variant	MODERATE	cTc/cCc	p.Leu225Pro/c.674T>C
Tb927_08_v5.1	2172307	C	A	94.28	Tb927.8.7540	missense_variant	MODERATE	Ctg/Atg	p.Leu795Met/c.2383C>A
Tb927_08_v5.1	2173003	C	A	95.28	Tb927.8.7540	missense_variant	MODERATE	Ctg/Atg	p.Leu1027Met/c.3079C>A
Tb927_08_v5.1	2173009	A	G	51.74	Tb927.8.7540	missense_variant	MODERATE	Acc/Gcc	p.Thr1029Ala/c.3085A>G
Tb927_08_v5.1	2300506	C	T	94.28	Tb927.8.7860	missense_variant	MODERATE	gCg/gTg	p.Ala715Val/c.2144C>T
Tb927_08_v5.1	2314849	A	T	87.77	Tb927.8.7900	missense_variant	MODERATE	aaA/aaT	p.Lys78Asn/c.234A>T
Tb927_08_v5.1	2314851	G	A	57.74	Tb927.8.7900	missense_variant	MODERATE	gGg/gAg	p.Gly79Glu/c.236G>A
Tb927_08_v5.1	2324732	A	G	94.28	Tb927.8.7920	missense_variant	MODERATE	Aca/Gca	p.Thr487Ala/c.1459A>G
Tb927_08_v5.1	2392049	C	T	89.28	Tb927.8.8080	missense_variant	MODERATE	Ccg/Tcg	p.Pro132Ser/c.394C>T
Tb927_08_v5.1	2431332	T	C	102.28	Tb927.8.8220	missense_variant	MODERATE	tTg/tCg	p.Leu36Ser/c.107T>C
Tb927_09_v5.1	6441	C	A	210.84	Tb927.9.110	missense_variant	MODERATE	aCa/aAa	p.Thr3Lys/c.8C>A
Tb927_09_v5.1	10372	A	T	208.77	Tb927.9.130	missense_variant	MODERATE	Ttt/Att	p.Phe333Ile/c.997T>A
Tb927_09_v5.1	10388	C	A	171.77	Tb927.9.130	missense_variant	MODERATE	gaG/gaT	p.Glu327Asp/c.981G>T
Tb927_09_v5.1	10389	T	G	185.9	Tb927.9.130	missense_variant	MODERATE	gAg/gCg	p.Glu327Ala/c.980A>C
Tb927_09_v5.1	10424	T	A	171.77	Tb927.9.130	missense_variant	MODERATE	aaA/aaT	p.Lys315Asn/c.945A>T
Tb927_09_v5.1	11340	A	C	49.74	Tb927.9.130	missense_variant	MODERATE	gTc/gGc	p.Val10Gly/c.29T>G
Tb927_09_v5.1	11348	G	T	54.74	Tb927.9.130	missense_variant	MODERATE	aaC/aaA	p.Asn7Lys/c.21C>A
Tb927_09_v5.1	11349	T	G	51.74	Tb927.9.130	missense_variant	MODERATE	aAc/aCc	p.Asn7Thr/c.20A>C
Tb927_09_v5.1	11355	G	A	53.74	Tb927.9.130	missense_variant	MODERATE	aCg/aTg	p.Thr5Met/c.14C>T
Tb927_09_v5.1	11358	T	G	53.74	Tb927.9.130	missense_variant	MODERATE	aAg/aCg	p.Lys4Thr/c.11A>C
Tb927_09_v5.1	12848	T	C	31.74	Tb927.9.140	missense_variant	MODERATE	Tca/Cca	p.Ser106Pro/c.316T>C
Tb927_09_v5.1	115268	T	G	136.03	Tb927.9.470	missense_variant	MODERATE	gaT/gaG	p.Asp74Glu/c.222T>G
Tb927_09_v5.1	115270	T	A	136.03	Tb927.9.470	missense_variant	MODERATE	cTg/cAg	p.Leu75Gln/c.224T>A
Tb927_09_v5.1	133525	G	T	88.77	Tb927.9.550	start_lost	HIGH	atG/atT	p.Met1?/c.3G>T
Tb927_09_v5.1	133536	G	A	102.28	Tb927.9.550	missense_variant	MODERATE	cGc/cAc	p.Arg5His/c.14G>A
Tb927_09_v5.1	138172	C	A	217.84	Tb927.9.570	missense_variant	MODERATE	Cgt/Agt	p.Arg491Ser/c.1471C>A
Tb927_09_v5.1	138184	T	G	171.9	Tb927.9.570	missense_variant	MODERATE	Ttc/Gtc	p.Phe495Val/c.1483T>G
Tb927_09_v5.1	138185	T	C	206.84	Tb927.9.570	missense_variant	MODERATE	tTc/tCc	p.Phe495Ser/c.1484T>C
Tb927_09_v5.1	138192	T	G	256.8	Tb927.9.570	missense_variant	MODERATE	atT/atG	p.Ile497Met/c.1491T>G
Tb927_09_v5.1	138205	T	G	376.77	Tb927.9.570	missense_variant	MODERATE	Ttg/Gtg	p.Leu502Val/c.1504T>G
Tb927_09_v5.1	138209	T	C	300.78	Tb927.9.570	missense_variant	MODERATE	gTc/gCc	p.Val503Ala/c.1508T>C
Tb927_09_v5.1	140142	G	A	62.74	Tb927.9.580	missense_variant	MODERATE	Gca/Aca	p.Ala314Thr/c.940G>A
Tb927_09_v5.1	140148	G	T	62.74	Tb927.9.580	missense_variant	MODERATE	Ggt/Tgt	p.Gly316Cys/c.946G>T
Tb927_09_v5.1	140158	G	T	57.74	Tb927.9.580	missense_variant	MODERATE	gGg/gTg	p.Gly319Val/c.956G>T
Tb927_09_v5.1	140163	G	A	62.74	Tb927.9.580	missense_variant	MODERATE	Gac/Aac	p.Asp321Asn/c.961G>A
Tb927_09_v5.1	140167	A	C	57.74	Tb927.9.580	missense_variant	MODERATE	aAc/aCc	p.Asn322Thr/c.965A>C
Tb927_09_v5.1	140172	G	T	62.74	Tb927.9.580	missense_variant	MODERATE	Ggc/Tgc	p.Gly324Cys/c.970G>T
Tb927_09_v5.1	140190	C	T	62.74	Tb927.9.580	missense_variant	MODERATE	Cca/Tca	p.Pro330Ser/c.988C>T
Tb927_09_v5.1	140242	C	T	57.74	Tb927.9.580	missense_variant	MODERATE	tCa/tTa	p.Ser347Leu/c.1040C>T
Tb927_09_v5.1	140252	A	T	57.74	Tb927.9.580	missense_variant	MODERATE	gaA/gaT	p.Glu350Asp/c.1050A>T
Tb927_09_v5.1	140253	A	G	41.74	Tb927.9.580	missense_variant	MODERATE	Aac/Gac	p.Asn351Asp/c.1051A>G
Tb927_09_v5.1	140263	A	G	58.74	Tb927.9.580	missense_variant	MODERATE	aAc/aGc	p.Asn354Ser/c.1061A>G
Tb927_09_v5.1	140278	G	C	56.74	Tb927.9.580	missense_variant	MODERATE	aGa/aCa	p.Arg359Thr/c.1076G>C
Tb927_09_v5.1	140284	G	A	58.74	Tb927.9.580	missense_variant	MODERATE	aGg/aAg	p.Arg361Lys/c.1082G>A
Tb927_09_v5.1	140302	C	T	57.74	Tb927.9.580	missense_variant	MODERATE	tCt/tTt	p.Ser367Phe/c.1100C>T
Tb927_09_v5.1	147010	T	C	259.8	Tb927.9.610	missense_variant	MODERATE	tTc/tCc	p.Phe25Ser/c.74T>C
Tb927_09_v5.1	147028	T	G	134.03	Tb927.9.610	missense_variant	MODERATE	aTa/aGa	p.Ile31Arg/c.92T>G
Tb927_09_v5.1	147069	C	G	178.9	Tb927.9.610	missense_variant	MODERATE	Ctt/Gtt	p.Leu45Val/c.133C>G
Tb927_09_v5.1	147100	C	T	139.03	Tb927.9.610	missense_variant	MODERATE	aCt/aTt	p.Thr55Ile/c.164C>T
Tb927_09_v5.1	147109	C	G	134.03	Tb927.9.610	missense_variant	MODERATE	gCa/gGa	p.Ala58Gly/c.173C>G
Tb927_09_v5.1	148409	A	G	232.84	Tb927.9.620	missense_variant	MODERATE	Aaa/Gaa	p.Lys122Glu/c.364A>G
Tb927_09_v5.1	148645	A	G	146.03	Tb927.9.620	missense_variant	MODERATE	gAt/gGt	p.Asp200Gly/c.599A>G
Tb927_09_v5.1	160758	G	T	164.77	Tb927.9.660	missense_variant	MODERATE	aCc/aAc	p.Thr336Asn/c.1007C>A
Tb927_09_v5.1	168986	C	T	54.74	Tb927.9.690	missense_variant	MODERATE	aGa/aAa	p.Arg30Lys/c.89G>A
Tb927_09_v5.1	168993	G	C	54.74	Tb927.9.690	missense_variant	MODERATE	Ctg/Gtg	p.Leu28Val/c.82C>G
Tb927_09_v5.1	169008	A	C	53.74	Tb927.9.690	missense_variant	MODERATE	Tca/Gca	p.Ser23Ala/c.67T>G
Tb927_09_v5.1	169010	T	C	53.74	Tb927.9.690	missense_variant	MODERATE	gAa/gGa	p.Glu22Gly/c.65A>G
Tb927_09_v5.1	267015	A	G	46.74	Tb927.9.1030	missense_variant	MODERATE	Ata/Gta	p.Ile138Val/c.412A>G
Tb927_09_v5.1	286517	C	G	57.74	Tb927.9.1130	missense_variant	MODERATE	gCg/gGg	p.Ala321Gly/c.962C>G
Tb927_09_v5.1	295965	A	T	57.74	Tb927.9.1170	missense_variant	MODERATE	aaA/aaT	p.Lys92Asn/c.276A>T
Tb927_09_v5.1	297033	T	G	62.74	Tb927.9.1170	missense_variant	MODERATE	gTg/gGg	p.Val448Gly/c.1343T>G
Tb927_09_v5.1	297121	C	T	151.03	Tb927.9.1170	missense_variant	MODERATE	cCg/cTg	p.Pro477Leu/c.1430C>T
Tb927_09_v5.1	297148	A	G	187.9	Tb927.9.1170	stop_lost	HIGH	tAg/tGg	p.Ter486Trpext*?/c.1457A>G
Tb927_09_v5.1	309043	A	C	99.28	Tb927.9.1200	missense_variant	MODERATE	gAg/gCg	p.Glu290Ala/c.869A>C
Tb927_09_v5.1	472628	T	C	132.03	Tb927.9.2080	missense_variant	MODERATE	tTc/tCc	p.Phe519Ser/c.1556T>C
Tb927_09_v5.1	472945	A	T	50.74	Tb927.9.2080	missense_variant	MODERATE	Aca/Tca	p.Thr625Ser/c.1873A>T
Tb927_09_v5.1	492073	A	G	51.74	Tb927.9.2190	missense_variant	MODERATE	Atg/Gtg	p.Met147Val/c.439A>G
Tb927_09_v5.1	535624	A	G	53.74	Tb927.9.2520	missense_variant	MODERATE	cTa/cCa	p.Leu7789Pro/c.23366T>C
Tb927_09_v5.1	536824	A	G	528.77	Tb927.9.2520	missense_variant	MODERATE	cTa/cCa	p.Leu7389Pro/c.22166T>C
Tb927_09_v5.1	542198	C	T	54.74	Tb927.9.2520	missense_variant	MODERATE	Gtt/Att	p.Val5598Ile/c.16792G>A
Tb927_09_v5.1	542224	A	G	53.74	Tb927.9.2520	missense_variant	MODERATE	cTa/cCa	p.Leu5589Pro/c.16766T>C
Tb927_09_v5.1	618640	A	C	257.8	Tb927.9.2840	missense_variant	MODERATE	gTt/gGt	p.Val391Gly/c.1172T>G
Tb927_09_v5.1	624865	G	A	212.84	Tb927.9.2853	missense_variant	MODERATE	gCt/gTt	p.Ala370Val/c.1109C>T
Tb927_09_v5.1	625436	C	T	62.74	Tb927.9.2853	missense_variant	MODERATE	Gaa/Aaa	p.Glu180Lys/c.538G>A
Tb927_09_v5.1	625657	G	A	184.9	Tb927.9.2853	missense_variant	MODERATE	gCt/gTt	p.Ala106Val/c.317C>T
Tb927_09_v5.1	813116	C	T	380.77	Tb927.9.4340	missense_variant	MODERATE	tCt/tTt	p.Ser51Phe/c.152C>T
Tb927_09_v5.1	1082953	T	C	692.77	Tb927.9.6570	missense_variant	MODERATE	Tac/Cac	p.Tyr130His/c.388T>C
Tb927_09_v5.1	1187944	T	A	56.74	Tb927.9.7310	missense_variant	MODERATE	tAt/tTt	p.Tyr376Phe/c.1127A>T
Tb927_09_v5.1	1187945	A	T	58.74	Tb927.9.7310	missense_variant	MODERATE	Tat/Aat	p.Tyr376Asn/c.1126T>A
Tb927_09_v5.1	1196367	T	G	96.28	Tb927.9.7340	missense_variant	MODERATE	gAa/gCa	p.Glu238Ala/c.713A>C
Tb927_09_v5.1	1196370	C	A	91.28	Tb927.9.7340	missense_variant	MODERATE	aGt/aTt	p.Ser237Ile/c.710G>T
Tb927_09_v5.1	1196376	T	C	94.28	Tb927.9.7340	missense_variant	MODERATE	aAa/aGa	p.Lys235Arg/c.704A>G
Tb927_09_v5.1	1196377	T	C	95.28	Tb927.9.7340	missense_variant	MODERATE	Aaa/Gaa	p.Lys235Glu/c.703A>G
Tb927_09_v5.1	1196379	G	A	95.28	Tb927.9.7340	missense_variant	MODERATE	tCt/tTt	p.Ser234Phe/c.701C>T
Tb927_09_v5.1	1196388	G	T	94.28	Tb927.9.7340	missense_variant	MODERATE	aCc/aAc	p.Thr231Asn/c.692C>A
Tb927_09_v5.1	1196391	T	C	94.28	Tb927.9.7340	missense_variant	MODERATE	gAg/gGg	p.Glu230Gly/c.689A>G
Tb927_09_v5.1	1196394	T	C	95.28	Tb927.9.7340	missense_variant	MODERATE	aAt/aGt	p.Asn229Ser/c.686A>G
Tb927_09_v5.1	1196395	T	C	91.28	Tb927.9.7340	missense_variant	MODERATE	Aat/Gat	p.Asn229Asp/c.685A>G
Tb927_09_v5.1	1196398	T	C	94.28	Tb927.9.7340	missense_variant	MODERATE	Aca/Gca	p.Thr228Ala/c.682A>G
Tb927_09_v5.1	1196400	C	T	50.74	Tb927.9.7340	missense_variant	MODERATE	gGt/gAt	p.Gly227Asp/c.680G>A
Tb927_09_v5.1	1196407	T	C	95.28	Tb927.9.7340	missense_variant	MODERATE	Aca/Gca	p.Thr225Ala/c.673A>G
Tb927_09_v5.1	1196410	C	T	91.28	Tb927.9.7340	missense_variant	MODERATE	Gtg/Atg	p.Val224Met/c.670G>A
Tb927_09_v5.1	1196412	A	G	54.74	Tb927.9.7340	missense_variant	MODERATE	gTa/gCa	p.Val223Ala/c.668T>C
Tb927_09_v5.1	1196414	A	C	89.28	Tb927.9.7340	missense_variant	MODERATE	gaT/gaG	p.Asp222Glu/c.666T>G
Tb927_09_v5.1	1203940	A	T	52.74	Tb927.9.7360	missense_variant	MODERATE	Agt/Tgt	p.Ser105Cys/c.313A>T
Tb927_09_v5.1	1203955	G	C	54.74	Tb927.9.7360	missense_variant	MODERATE	Gaa/Caa	p.Glu110Gln/c.328G>C
Tb927_09_v5.1	1203959	T	C	54.74	Tb927.9.7360	missense_variant	MODERATE	tTg/tCg	p.Leu111Ser/c.332T>C
Tb927_09_v5.1	1203965	G	A	54.74	Tb927.9.7360	missense_variant	MODERATE	cGa/cAa	p.Arg113Gln/c.338G>A
Tb927_09_v5.1	1203986	A	T	54.74	Tb927.9.7360	missense_variant	MODERATE	cAg/cTg	p.Gln120Leu/c.359A>T
Tb927_09_v5.1	1207589	G	A	1182.77	Tb927.9.7380	missense_variant	MODERATE	Ctc/Ttc	p.Leu197Phe/c.589C>T
Tb927_09_v5.1	1213923	G	T	2269.77	Tb927.9.7410	missense_variant	MODERATE	gaC/gaA	p.Asp225Glu/c.675C>A
Tb927_09_v5.1	1220665	G	A	606.1	Tb927.9.7430	missense_variant	MODERATE	Ctc/Ttc	p.Leu197Phe/c.589C>T
Tb927_09_v5.1	1220968	T	C	1203.77	Tb927.9.7430	missense_variant	MODERATE	Aat/Gat	p.Asn96Asp/c.286A>G
Tb927_09_v5.1	1220969	T	A	1158.77	Tb927.9.7430	missense_variant	MODERATE	gaA/gaT	p.Glu95Asp/c.285A>T
Tb927_09_v5.1	1226424	C	G	56.74	Tb927.9.7450	missense_variant	MODERATE	cCt/cGt	p.Pro71Arg/c.212C>G
Tb927_09_v5.1	1226516	C	T	138.03	Tb927.9.7450	missense_variant	MODERATE	Ctt/Ttt	p.Leu102Phe/c.304C>T
Tb927_09_v5.1	1226921	C	G	367.77	Tb927.9.7460	missense_variant	MODERATE	Gat/Cat	p.Asp63His/c.187G>C
Tb927_09_v5.1	1234340	C	T	84.28	Tb927.9.7510	missense_variant	MODERATE	cCc/cTc	p.Pro20Leu/c.59C>T
Tb927_09_v5.1	1302009	A	G	147.03	Tb927.9.7870	missense_variant	MODERATE	tTt/tCt	p.Phe12Ser/c.35T>C
Tb927_09_v5.1	1302023	T	A	236.84	Tb927.9.7870	missense_variant	MODERATE	ttA/ttT	p.Leu7Phe/c.21A>T
Tb927_09_v5.1	1302025	A	C	236.84	Tb927.9.7870	missense_variant	MODERATE	Tta/Gta	p.Leu7Val/c.19T>G
Tb927_09_v5.1	1307820	T	C	58.74	Tb927.9.7900	missense_variant	MODERATE	atA/atG	p.Ile11Met/c.33A>G
Tb927_09_v5.1	1307836	C	G	62.74	Tb927.9.7900	missense_variant	MODERATE	gGa/gCa	p.Gly6Ala/c.17G>C
Tb927_09_v5.1	1307840	A	T	62.74	Tb927.9.7900	missense_variant	MODERATE	Ttt/Att	p.Phe5Ile/c.13T>A
Tb927_09_v5.1	1307844	T	C	62.74	Tb927.9.7900	missense_variant	MODERATE	atA/atG	p.Ile3Met/c.9A>G
Tb927_09_v5.1	1307848	T	C	62.74	Tb927.9.7900	missense_variant	MODERATE	cAa/cGa	p.Gln2Arg/c.5A>G
Tb927_09_v5.1	1312662	T	A	527.77	Tb927.9.7930	missense_variant	MODERATE	ttA/ttT	p.Leu312Phe/c.936A>T
Tb927_09_v5.1	1314709	T	C	57.74	Tb927.9.7940	missense_variant	MODERATE	gAg/gGg	p.Glu8Gly/c.23A>G
Tb927_09_v5.1	1314725	C	T	56.74	Tb927.9.7940	missense_variant	MODERATE	Ggt/Agt	p.Gly3Ser/c.7G>A
Tb927_09_v5.1	1314731	T	C	55.74	Tb927.9.7940	start_lost	HIGH	Atg/Gtg	p.Met1?/c.1A>G
Tb927_09_v5.1	1968456	G	A	50.74	Tb927.9.12550	missense_variant	MODERATE	Gct/Act	p.Ala117Thr/c.349G>A
Tb927_09_v5.1	2413936	G	A	103.28	Tb927.9.15480	missense_variant	MODERATE	aGg/aAg	p.Arg202Lys/c.605G>A
Tb927_09_v5.1	2430027	A	G	166.77	Tb927.9.15560	missense_variant	MODERATE	Act/Gct	p.Thr67Ala/c.199A>G
Tb927_09_v5.1	2430546	A	G	132.03	Tb927.9.15560	missense_variant	MODERATE	Aag/Gag	p.Lys240Glu/c.718A>G
Tb927_09_v5.1	2430547	A	G	93.28	Tb927.9.15560	missense_variant	MODERATE	aAg/aGg	p.Lys240Arg/c.719A>G
Tb927_09_v5.1	2432391	C	G	57.74	Tb927.9.15570	missense_variant	MODERATE	cCt/cGt	p.Pro261Arg/c.782C>G
Tb927_09_v5.1	2470008	C	T	53.74	Tb927.9.15710	missense_variant	MODERATE	aCa/aTa	p.Thr104Ile/c.311C>T
Tb927_09_v5.1	2470020	A	T	52.74	Tb927.9.15710	missense_variant	MODERATE	gAg/gTg	p.Glu108Val/c.323A>T
Tb927_09_v5.1	2470022	T	G	54.74	Tb927.9.15710	missense_variant	MODERATE	Tca/Gca	p.Ser109Ala/c.325T>G
Tb927_09_v5.1	2470025	C	G	53.74	Tb927.9.15710	missense_variant	MODERATE	Cag/Gag	p.Gln110Glu/c.328C>G
Tb927_09_v5.1	2470042	G	C	51.74	Tb927.9.15710	missense_variant	MODERATE	agG/agC	p.Arg115Ser/c.345G>C
Tb927_09_v5.1	2470053	C	T	54.74	Tb927.9.15710	missense_variant	MODERATE	tCg/tTg	p.Ser119Leu/c.356C>T
Tb927_09_v5.1	2478615	A	T	58.74	Tb927.9.15730	missense_variant	MODERATE	ttA/ttT	p.Leu155Phe/c.465A>T
Tb927_09_v5.1	2478618	A	C	58.74	Tb927.9.15730	missense_variant	MODERATE	gaA/gaC	p.Glu156Asp/c.468A>C
Tb927_09_v5.1	2478626	T	C	58.74	Tb927.9.15730	missense_variant	MODERATE	gTa/gCa	p.Val159Ala/c.476T>C
Tb927_09_v5.1	2478643	C	G	58.74	Tb927.9.15730	missense_variant	MODERATE	Caa/Gaa	p.Gln165Glu/c.493C>G
Tb927_09_v5.1	2478652	C	A	58.74	Tb927.9.15730	missense_variant	MODERATE	Caa/Aaa	p.Gln168Lys/c.502C>A
Tb927_09_v5.1	2478671	C	A	54.74	Tb927.9.15730	missense_variant	MODERATE	aCa/aAa	p.Thr174Lys/c.521C>A
Tb927_09_v5.1	2478680	C	T	54.74	Tb927.9.15730	missense_variant	MODERATE	gCa/gTa	p.Ala177Val/c.530C>T
Tb927_09_v5.1	2478684	A	T	54.74	Tb927.9.15730	missense_variant	MODERATE	gaA/gaT	p.Glu178Asp/c.534A>T
Tb927_09_v5.1	2478694	G	C	53.74	Tb927.9.15730	missense_variant	MODERATE	Gaa/Caa	p.Glu182Gln/c.544G>C
Tb927_09_v5.1	2478695	A	C	54.74	Tb927.9.15730	missense_variant	MODERATE	gAa/gCa	p.Glu182Ala/c.545A>C
Tb927_09_v5.1	2478697	A	G	53.74	Tb927.9.15730	missense_variant	MODERATE	Aga/Gga	p.Arg183Gly/c.547A>G
Tb927_09_v5.1	2478701	A	G	54.74	Tb927.9.15730	missense_variant	MODERATE	gAa/gGa	p.Glu184Gly/c.551A>G
Tb927_09_v5.1	2478705	G	C	54.74	Tb927.9.15730	missense_variant	MODERATE	gaG/gaC	p.Glu185Asp/c.555G>C
Tb927_09_v5.1	2478767	T	C	53.74	Tb927.9.15730	missense_variant	MODERATE	gTa/gCa	p.Val206Ala/c.617T>C
Tb927_09_v5.1	2478769	A	G	53.74	Tb927.9.15730	missense_variant	MODERATE	Atg/Gtg	p.Met207Val/c.619A>G
Tb927_09_v5.1	2480125	G	T	97.28	Tb927.9.15740	missense_variant	MODERATE	Cgt/Agt	p.Arg212Ser/c.634C>A
Tb927_09_v5.1	2488844	C	A	117.03	Tb927.9.15770	missense_variant	MODERATE	Gtg/Ttg	p.Val133Leu/c.397G>T
Tb927_09_v5.1	2488846	G	A	132.03	Tb927.9.15770	missense_variant	MODERATE	gCc/gTc	p.Ala132Val/c.395C>T
Tb927_09_v5.1	2488864	G	A	118.03	Tb927.9.15770	missense_variant	MODERATE	cCa/cTa	p.Pro126Leu/c.377C>T
Tb927_09_v5.1	2488901	T	A	191.9	Tb927.9.15770	missense_variant	MODERATE	Agc/Tgc	p.Ser114Cys/c.340A>T
Tb927_09_v5.1	2488932	G	T	169.9	Tb927.9.15770	missense_variant	MODERATE	caC/caA	p.His103Gln/c.309C>A
Tb927_09_v5.1	2488943	G	A	191.9	Tb927.9.15770	missense_variant	MODERATE	Ccc/Tcc	p.Pro100Ser/c.298C>T
Tb927_09_v5.1	2489084	T	C	143.03	Tb927.9.15770	missense_variant	MODERATE	Ata/Gta	p.Ile53Val/c.157A>G
Tb927_09_v5.1	2489089	T	C	54.74	Tb927.9.15770	missense_variant	MODERATE	aAg/aGg	p.Lys51Arg/c.152A>G
Tb927_09_v5.1	2497247	A	G	49.74	Tb927.9.15800	missense_variant	MODERATE	aTa/aCa	p.Ile154Thr/c.461T>C
Tb927_09_v5.1	2500458	T	C	62.74	Tb927.9.15810	missense_variant	MODERATE	aAt/aGt	p.Asn590Ser/c.1769A>G
Tb927_09_v5.1	2502202	G	C	53.74	Tb927.9.15810	missense_variant	MODERATE	Cct/Gct	p.Pro9Ala/c.25C>G
Tb927_09_v5.1	2502209	T	A	53.74	Tb927.9.15810	missense_variant	MODERATE	agA/agT	p.Arg6Ser/c.18A>T
Tb927_09_v5.1	2502223	G	A	53.74	Tb927.9.15810	missense_variant	MODERATE	Cca/Tca	p.Pro2Ser/c.4C>T
Tb927_09_v5.1	2507945	A	C	47.74	Tb927.9.15840	missense_variant	MODERATE	aaA/aaC	p.Lys77Asn/c.231A>C
Tb927_09_v5.1	2511976	C	T	254.8	Tb927.9.15870	missense_variant	MODERATE	aGg/aAg	p.Arg103Lys/c.308G>A
Tb927_09_v5.1	2511979	C	G	254.8	Tb927.9.15870	missense_variant	MODERATE	aGc/aCc	p.Ser102Thr/c.305G>C
Tb927_09_v5.1	2512012	T	C	196.84	Tb927.9.15870	missense_variant	MODERATE	gAa/gGa	p.Glu91Gly/c.272A>G
Tb927_09_v5.1	2525082	A	G	94.28	Tb927.9.15930	missense_variant	MODERATE	Aca/Gca	p.Thr39Ala/c.115A>G
Tb927_09_v5.1	2674619	A	G	1232.77	Tb927.9.16500	missense_variant	MODERATE	gTg/gCg	p.Val280Ala/c.839T>C
Tb927_09_v5.1	2759018	G	A	53.74	Tb927.9.16790	missense_variant	MODERATE	cCg/cTg	p.Pro274Leu/c.821C>T
Tb927_09_v5.1	2759042	T	C	92.28	Tb927.9.16790	missense_variant	MODERATE	aAa/aGa	p.Lys266Arg/c.797A>G
Tb927_09_v5.1	2891487	C	T	5252.77	Tb927.9.17330	missense_variant	MODERATE	Gag/Aag	p.Glu389Lys/c.1165G>A
Tb927_10_v5.1	11080	T	C	54.74	Tb927.10.20	missense_variant	MODERATE	Att/Gtt	p.Ile152Val/c.454A>G
Tb927_10_v5.1	11082	C	G	53.74	Tb927.10.20	missense_variant	MODERATE	aGt/aCt	p.Ser151Thr/c.452G>C
Tb927_10_v5.1	23935	A	C	53.74	Tb927.10.50	missense_variant	MODERATE	gAt/gCt	p.Asp8Ala/c.23A>C
Tb927_10_v5.1	23939	G	A	54.74	Tb927.10.50	missense_variant	MODERATE	atG/atA	p.Met9Ile/c.27G>A
Tb927_10_v5.1	23958	A	G	54.74	Tb927.10.50	missense_variant	MODERATE	Act/Gct	p.Thr16Ala/c.46A>G
Tb927_10_v5.1	23980	A	G	52.74	Tb927.10.50	missense_variant	MODERATE	cAg/cGg	p.Gln23Arg/c.68A>G
Tb927_10_v5.1	24316	A	G	54.74	Tb927.10.50	missense_variant	MODERATE	aAa/aGa	p.Lys135Arg/c.404A>G
Tb927_10_v5.1	24320	A	T	54.74	Tb927.10.50	missense_variant	MODERATE	agA/agT	p.Arg136Ser/c.408A>T
Tb927_10_v5.1	24322	G	A	54.74	Tb927.10.50	stop_gained	HIGH	tGg/tAg	p.Trp137*/c.410G>A
Tb927_10_v5.1	24327	G	T	53.74	Tb927.10.50	missense_variant	MODERATE	Gat/Tat	p.Asp139Tyr/c.415G>T
Tb927_10_v5.1	24343	T	C	53.74	Tb927.10.50	missense_variant	MODERATE	tTc/tCc	p.Phe144Ser/c.431T>C
Tb927_10_v5.1	24358	A	G	52.74	Tb927.10.50	missense_variant	MODERATE	cAc/cGc	p.His149Arg/c.446A>G
Tb927_10_v5.1	24359	C	G	50.74	Tb927.10.50	missense_variant	MODERATE	caC/caG	p.His149Gln/c.447C>G
Tb927_10_v5.1	24366	A	C	53.74	Tb927.10.50	missense_variant	MODERATE	Agc/Cgc	p.Ser152Arg/c.454A>C
Tb927_10_v5.1	24375	G	C	53.74	Tb927.10.50	missense_variant	MODERATE	Ggt/Cgt	p.Gly155Arg/c.463G>C
Tb927_10_v5.1	24384	T	C	53.74	Tb927.10.50	missense_variant	MODERATE	Ttc/Ctc	p.Phe158Leu/c.472T>C
Tb927_10_v5.1	54301	A	C	102.28	Tb927.10.110	missense_variant	MODERATE	Ttt/Gtt	p.Phe273Val/c.817T>G
Tb927_10_v5.1	54302	A	C	134.03	Tb927.10.110	missense_variant	MODERATE	aaT/aaG	p.Asn272Lys/c.816T>G
Tb927_10_v5.1	64715	G	A	124.03	Tb927.10.140	missense_variant	MODERATE	Gat/Aat	p.Asp11Asn/c.31G>A
Tb927_10_v5.1	322964	C	G	94.28	Tb927.10.1200	missense_variant	MODERATE	gaG/gaC	p.Glu332Asp/c.996G>C
Tb927_10_v5.1	474377	C	T	53.74	Tb927.10.1790	missense_variant	MODERATE	gGg/gAg	p.Gly83Glu/c.248G>A
Tb927_10_v5.1	562966	T	C	2503.77	Tb927.10.2190	missense_variant	MODERATE	gTg/gCg	p.Val223Ala/c.668T>C
Tb927_10_v5.1	1129432	T	A	57.74	Tb927.10.4350	missense_variant	MODERATE	aaA/aaT	p.Lys57Asn/c.171A>T
Tb927_10_v5.1	1129442	G	A	57.74	Tb927.10.4350	missense_variant	MODERATE	aCa/aTa	p.Thr54Ile/c.161C>T
Tb927_10_v5.1	1135017	C	T	1030.77	Tb927.10.4380	missense_variant	MODERATE	Gaa/Aaa	p.Glu179Lys/c.535G>A
Tb927_10_v5.1	1801294	T	C	90.28	Tb927.10.7160	missense_variant	MODERATE	atA/atG	p.Ile183Met/c.549A>G
Tb927_10_v5.1	2342893	C	G	55.74	Tb927.10.9470	missense_variant	MODERATE	aCt/aGt	p.Thr260Ser/c.779C>G
Tb927_10_v5.1	2342901	G	T	57.74	Tb927.10.9470	missense_variant	MODERATE	Gca/Tca	p.Ala263Ser/c.787G>T
Tb927_10_v5.1	2342935	G	A	53.74	Tb927.10.9470	missense_variant	MODERATE	aGt/aAt	p.Ser274Asn/c.821G>A
Tb927_10_v5.1	2342936	T	G	58.74	Tb927.10.9470	missense_variant	MODERATE	agT/agG	p.Ser274Arg/c.822T>G
Tb927_10_v5.1	2342937	A	C	57.74	Tb927.10.9470	missense_variant	MODERATE	Aac/Cac	p.Asn275His/c.823A>C
Tb927_10_v5.1	2344184	C	G	57.74	Tb927.10.9480	missense_variant	MODERATE	aCt/aGt	p.Thr260Ser/c.779C>G
Tb927_10_v5.1	2344192	G	T	58.74	Tb927.10.9480	missense_variant	MODERATE	Gca/Tca	p.Ala263Ser/c.787G>T
Tb927_10_v5.1	2529349	A	G	90.28	Tb927.10.10280	missense_variant	MODERATE	gTa/gCa	p.Val813Ala/c.2438T>C
Tb927_10_v5.1	2569244	T	C	146.03	Tb927.10.10430	missense_variant	MODERATE	tAt/tGt	p.Tyr99Cys/c.296A>G
Tb927_10_v5.1	2896815	A	T	175.77	Tb927.10.11860	missense_variant	MODERATE	aAg/aTg	p.Lys33Met/c.98A>T
Tb927_10_v5.1	3096567	T	A	626.77	Tb927.10.12750	missense_variant	MODERATE	Aac/Tac	p.Asn174Tyr/c.520A>T
Tb927_10_v5.1	3800471	A	G	91.28	Tb927.10.15470	missense_variant	MODERATE	gAc/gGc	p.Asp454Gly/c.1361A>G
Tb927_10_v5.1	3857250	A	G	52.74	Tb927.10.15700	missense_variant	MODERATE	cAt/cGt	p.His751Arg/c.2252A>G
Tb927_10_v5.1	3858510	A	G	52.74	Tb927.10.15700	missense_variant	MODERATE	cAt/cGt	p.His1171Arg/c.3512A>G
Tb927_10_v5.1	3991243	A	G	138.03	Tb927.10.16200	missense_variant	MODERATE	Aca/Gca	p.Thr852Ala/c.2554A>G
Tb927_10_v5.1	4004783	A	T	102.28	Tb927.10.16220	missense_variant	MODERATE	Ttg/Atg	p.Leu501Met/c.1501T>A
Tb927_10_v5.1	4004893	G	T	103.28	Tb927.10.16220	missense_variant	MODERATE	aCc/aAc	p.Thr464Asn/c.1391C>A
Tb927_10_v5.1	4008150	C	A	180.77	Tb927.10.16230	missense_variant	MODERATE	tGg/tTg	p.Trp485Leu/c.1454G>T
Tb927_10_v5.1	4008235	T	C	58.74	Tb927.10.16230	missense_variant	MODERATE	Aca/Gca	p.Thr457Ala/c.1369A>G
Tb927_10_v5.1	4011636	T	A	57.74	Tb927.10.16240	missense_variant	MODERATE	gaA/gaT	p.Glu445Asp/c.1335A>T
Tb927_10_v5.1	4021426	G	C	467.77	Tb927.10.16250	missense_variant	MODERATE	tCc/tGc	p.Ser478Cys/c.1433C>G
Tb927_10_v5.1	4021435	G	A	428.77	Tb927.10.16250	missense_variant	MODERATE	aCt/aTt	p.Thr475Ile/c.1424C>T
Tb927_10_v5.1	4021436	T	A	426.77	Tb927.10.16250	missense_variant	MODERATE	Act/Tct	p.Thr475Ser/c.1423A>T
Tb927_10_v5.1	4021516	G	A	558.77	Tb927.10.16250	missense_variant	MODERATE	tCt/tTt	p.Ser448Phe/c.1343C>T
Tb927_10_v5.1	4021528	C	T	468.77	Tb927.10.16250	missense_variant	MODERATE	gGg/gAg	p.Gly444Glu/c.1331G>A
Tb927_10_v5.1	4021547	T	G	474.77	Tb927.10.16250	missense_variant	MODERATE	Agt/Cgt	p.Ser438Arg/c.1312A>C
Tb927_10_v5.1	4021561	T	C	435.77	Tb927.10.16250	stop_lost	HIGH	tAg/tGg	p.Ter433Trpext*?/c.1298A>G
Tb927_10_v5.1	4021579	G	T	400.77	Tb927.10.16250	missense_variant	MODERATE	aCa/aAa	p.Thr427Lys/c.1280C>A
Tb927_10_v5.1	4021637	A	T	366.77	Tb927.10.16250	missense_variant	MODERATE	Ttt/Att	p.Phe408Ile/c.1222T>A
Tb927_10_v5.1	4021803	T	A	345.78	Tb927.10.16250	missense_variant	MODERATE	ttA/ttT	p.Leu352Phe/c.1056A>T
Tb927_10_v5.1	4021957	A	C	222.84	Tb927.10.16250	missense_variant	MODERATE	cTt/cGt	p.Leu301Arg/c.902T>G
Tb927_10_v5.1	4027050	G	A	7123.77	Tb927.10.16270	missense_variant	MODERATE	aGa/aAa	p.Arg10Lys/c.29G>A
Tb927_10_v5.1	4032672	A	G	314.78	Tb927.10.16290	missense_variant	MODERATE	Aag/Gag	p.Lys319Glu/c.955A>G
Tb927_10_v5.1	4053106	G	A	349.77	Tb927.10.16340	missense_variant	MODERATE	Gta/Ata	p.Val79Ile/c.235G>A
Tb927_10_v5.1	4060461	A	G	88.28	Tb927.10.16360	missense_variant	MODERATE	Act/Gct	p.Thr517Ala/c.1549A>G
Tb927_10_v5.1	4060471	T	C	171.9	Tb927.10.16360	missense_variant	MODERATE	gTt/gCt	p.Val520Ala/c.1559T>C
Tb927_10_v5.1	4060473	T	G	170.9	Tb927.10.16360	missense_variant	MODERATE	Tct/Gct	p.Ser521Ala/c.1561T>G
Tb927_10_v5.1	4063627	A	C	54.74	Tb927.10.16370	missense_variant	MODERATE	Ata/Cta	p.Ile146Leu/c.436A>C
Tb927_10_v5.1	4063694	G	C	54.74	Tb927.10.16370	missense_variant	MODERATE	aGc/aCc	p.Ser168Thr/c.503G>C
Tb927_10_v5.1	4063709	C	A	57.74	Tb927.10.16370	missense_variant	MODERATE	aCt/aAt	p.Thr173Asn/c.518C>A
Tb927_10_v5.1	4063718	A	C	58.74	Tb927.10.16370	missense_variant	MODERATE	aAc/aCc	p.Asn176Thr/c.527A>C
Tb927_10_v5.1	4064080	G	C	62.74	Tb927.10.16370	missense_variant	MODERATE	Gta/Cta	p.Val297Leu/c.889G>C
Tb927_10_v5.1	4064144	C	G	62.74	Tb927.10.16370	missense_variant	MODERATE	aCc/aGc	p.Thr318Ser/c.953C>G
Tb927_10_v5.1	4070855	A	C	38.74	Tb927.10.16390	missense_variant	MODERATE	aaA/aaC	p.Lys220Asn/c.660A>C
Tb927_10_v5.1	4105802	A	G	96.28	Tb927.10.16470	missense_variant	MODERATE	gAg/gGg	p.Glu450Gly/c.1349A>G
Tb927_10_v5.1	4105803	G	T	94.28	Tb927.10.16470	missense_variant	MODERATE	gaG/gaT	p.Glu450Asp/c.1350G>T
Tb927_10_v5.1	4105809	T	G	96.28	Tb927.10.16470	missense_variant	MODERATE	tgT/tgG	p.Cys452Trp/c.1356T>G
Tb927_10_v5.1	4105811	C	A	94.28	Tb927.10.16470	missense_variant	MODERATE	aCa/aAa	p.Thr453Lys/c.1358C>A
Tb927_10_v5.1	4105814	G	C	96.28	Tb927.10.16470	missense_variant	MODERATE	gGc/gCc	p.Gly454Ala/c.1361G>C
Tb927_10_v5.1	4105816	A	T	94.28	Tb927.10.16470	missense_variant	MODERATE	Acc/Tcc	p.Thr455Ser/c.1363A>T
Tb927_10_v5.1	4105829	A	G	94.28	Tb927.10.16470	missense_variant	MODERATE	gAt/gGt	p.Asp459Gly/c.1376A>G
Tb927_10_v5.1	4109371	A	G	78.03	Tb927.10.16480	missense_variant	MODERATE	Acc/Gcc	p.Thr351Ala/c.1051A>G
Tb927_10_v5.1	4123778	C	A	49.74	Tb927.10.16530	missense_variant	MODERATE	Cag/Aag	p.Gln165Lys/c.493C>A
Tb927_10_v5.1	4138431	A	C	62.74	Tb927.10.16550	missense_variant	MODERATE	tAt/tCt	p.Tyr521Ser/c.1562A>C
Tb927_11_LH_fork_v5.1	8640	C	T	140.03	Tb927.11.18660	missense_variant	MODERATE	cGa/cAa	p.Arg242Gln/c.725G>A
Tb927_11_LH_fork_v5.1	8734	A	G	57.74	Tb927.11.18660	missense_variant	MODERATE	Tat/Cat	p.Tyr211His/c.631T>C
Tb927_11_RH_fork_v5.1	5635	G	A	215.84	Tb927.11.18700	missense_variant	MODERATE	tGt/tAt	p.Cys169Tyr/c.506G>A
Tb927_11_RH_fork_v5.1	13575	C	G	163.77	Tb927.11.18720	missense_variant	MODERATE	Gag/Cag	p.Glu452Gln/c.1354G>C
Tb927_11_RH_fork_v5.1	22064	C	T	57.74	Tb927.11.18740	missense_variant	MODERATE	Ggt/Agt	p.Gly535Ser/c.1603G>A
Tb927_11_RH_fork_v5.1	22067	T	C	57.74	Tb927.11.18740	missense_variant	MODERATE	Act/Gct	p.Thr534Ala/c.1600A>G
Tb927_11_RH_fork_v5.1	25260	A	T	436.77	Tb927.11.18750	missense_variant	MODERATE	Tca/Aca	p.Ser444Thr/c.1330T>A
Tb927_11_RH_fork_v5.1	25796	G	T	87.28	Tb927.11.18750	missense_variant	MODERATE	gCc/gAc	p.Ala265Asp/c.794C>A
Tb927_11_RH_fork_v5.1	25800	C	T	53.74	Tb927.11.18750	missense_variant	MODERATE	Gcg/Acg	p.Ala264Thr/c.790G>A
Tb927_11_RH_fork_v5.1	25810	T	G	89.28	Tb927.11.18750	missense_variant	MODERATE	agA/agC	p.Arg260Ser/c.780A>C
Tb927_11_RH_fork_v5.1	25813	G	T	92.28	Tb927.11.18750	missense_variant	MODERATE	agC/agA	p.Ser259Arg/c.777C>A
Tb927_11_RH_fork_v5.1	25818	T	G	83.28	Tb927.11.18750	missense_variant	MODERATE	Aaa/Caa	p.Lys258Gln/c.772A>C
Tb927_11_RH_fork_v5.1	25875	T	C	79.28	Tb927.11.18750	missense_variant	MODERATE	Aac/Gac	p.Asn239Asp/c.715A>G
Tb927_11_RH_fork_v5.1	37683	A	G	94.28	Tb927.11.18790	missense_variant	MODERATE	Aat/Gat	p.Asn226Asp/c.676A>G
Tb927_11_RH_fork_v5.1	37698	A	G	54.74	Tb927.11.18790	missense_variant	MODERATE	Act/Gct	p.Thr231Ala/c.691A>G
Tb927_11_RH_fork_v5.1	37701	A	G	54.74	Tb927.11.18790	missense_variant	MODERATE	Aca/Gca	p.Thr232Ala/c.694A>G
Tb927_11_RH_fork_v5.1	37731	G	T	174.9	Tb927.11.18790	missense_variant	MODERATE	Gcc/Tcc	p.Ala242Ser/c.724G>T
Tb927_11_RH_fork_v5.1	37778	T	G	227.84	Tb927.11.18790	missense_variant	MODERATE	aaT/aaG	p.Asn257Lys/c.771T>G
Tb927_11_RH_fork_v5.1	37782	C	T	228.84	Tb927.11.18790	missense_variant	MODERATE	Cct/Tct	p.Pro259Ser/c.775C>T
Tb927_11_RH_fork_v5.1	37792	A	C	228.84	Tb927.11.18790	stop_lost	HIGH	tAg/tCg	p.Ter262Serext*?/c.785A>C
Tb927_11_RH_fork_v5.1	37793	G	C	228.84	Tb927.11.18790	stop_lost	HIGH	taG/taC	p.Ter262Tyrext*?/c.786G>C
Tb927_11_RH_fork_v5.1	50208	G	A	260.8	Tb927.11.18820	missense_variant	MODERATE	aGg/aAg	p.Arg59Lys/c.176G>A
Tb927_11_RH_fork_v5.1	50231	A	G	218.84	Tb927.11.18820	missense_variant	MODERATE	Aat/Gat	p.Asn67Asp/c.199A>G
Tb927_11_RH_fork_v5.1	50248	T	A	261.8	Tb927.11.18820	missense_variant	MODERATE	ttT/ttA	p.Phe72Leu/c.216T>A
Tb927_11_RH_fork_v5.1	50250	A	C	261.8	Tb927.11.18820	missense_variant	MODERATE	aAa/aCa	p.Lys73Thr/c.218A>C
Tb927_11_RH_fork_v5.1	50268	G	C	163.77	Tb927.11.18820	missense_variant	MODERATE	tGg/tCg	p.Trp79Ser/c.236G>C
Tb927_11_RH_fork_v5.1	50271	T	G	180.9	Tb927.11.18820	missense_variant	MODERATE	cTa/cGa	p.Leu80Arg/c.239T>G
Tb927_11_RH_fork_v5.1	50285	G	A	136.03	Tb927.11.18820	missense_variant	MODERATE	Gtt/Att	p.Val85Ile/c.253G>A
Tb927_11_RH_fork_v5.1	50291	A	T	97.28	Tb927.11.18820	missense_variant	MODERATE	Aca/Tca	p.Thr87Ser/c.259A>T
Tb927_11_RH_fork_v5.1	50858	C	A	96.28	Tb927.11.18820	missense_variant	MODERATE	Cac/Aac	p.His276Asn/c.826C>A
Tb927_11_RH_fork_v5.1	50859	A	G	88.28	Tb927.11.18820	missense_variant	MODERATE	cAc/cGc	p.His276Arg/c.827A>G
Tb927_11_RH_fork_v5.1	50870	G	A	170.9	Tb927.11.18820	missense_variant	MODERATE	Gcc/Acc	p.Ala280Thr/c.838G>A
Tb927_11_RH_fork_v5.1	50881	A	T	216.84	Tb927.11.18820	missense_variant	MODERATE	gaA/gaT	p.Glu283Asp/c.849A>T
Tb927_11_RH_fork_v5.1	59395	C	A	90.28	Tb927.11.18830	missense_variant	MODERATE	aCg/aAg	p.Thr14Lys/c.41C>A
Tb927_11_RH_fork_v5.1	59405	T	G	90.28	Tb927.11.18830	missense_variant	MODERATE	aaT/aaG	p.Asn17Lys/c.51T>G
Tb927_11_RH_fork_v5.1	59408	A	C	76.28	Tb927.11.18830	missense_variant	MODERATE	gaA/gaC	p.Glu18Asp/c.54A>C
Tb927_11_RH_fork_v5.1	59436	A	G	50.74	Tb927.11.18830	missense_variant	MODERATE	Aaa/Gaa	p.Lys28Glu/c.82A>G
Tb927_11_RH_fork_v5.1	59437	A	C	52.74	Tb927.11.18830	missense_variant	MODERATE	aAa/aCa	p.Lys28Thr/c.83A>C
Tb927_11_RH_fork_v5.1	59438	A	T	53.74	Tb927.11.18830	missense_variant	MODERATE	aaA/aaT	p.Lys28Asn/c.84A>T
Tb927_11_RH_fork_v5.1	59448	A	G	53.74	Tb927.11.18830	missense_variant	MODERATE	Acg/Gcg	p.Thr32Ala/c.94A>G
Tb927_11_RH_fork_v5.1	59697	A	G	340.78	Tb927.11.18830	missense_variant	MODERATE	Agg/Ggg	p.Arg115Gly/c.343A>G
Tb927_11_RH_fork_v5.1	59724	C	A	178.9	Tb927.11.18830	missense_variant	MODERATE	Ctt/Att	p.Leu124Ile/c.370C>A
Tb927_11_RH_fork_v5.1	59736	A	C	178.9	Tb927.11.18830	missense_variant	MODERATE	Act/Cct	p.Thr128Pro/c.382A>C
Tb927_11_RH_fork_v5.1	59742	G	A	53.74	Tb927.11.18830	missense_variant	MODERATE	Gca/Aca	p.Ala130Thr/c.388G>A
Tb927_11_RH_fork_v5.1	59752	G	C	53.74	Tb927.11.18830	missense_variant	MODERATE	aGc/aCc	p.Ser133Thr/c.398G>C
Tb927_11_RH_fork_v5.1	66182	A	T	54.74	Tb927.11.18850	missense_variant	MODERATE	Atg/Ttg	p.Met235Leu/c.703A>T
Tb927_11_RH_fork_v5.1	66184	G	A	54.74	Tb927.11.18850	missense_variant	MODERATE	atG/atA	p.Met235Ile/c.705G>A
Tb927_11_RH_fork_v5.1	66185	A	C	54.74	Tb927.11.18850	missense_variant	MODERATE	Atg/Ctg	p.Met236Leu/c.706A>C
Tb927_11_RH_fork_v5.1	66201	C	G	53.74	Tb927.11.18850	missense_variant	MODERATE	gCa/gGa	p.Ala241Gly/c.722C>G
Tb927_11_RH_fork_v5.1	66209	T	C	62.74	Tb927.11.18850	missense_variant	MODERATE	Ttc/Ctc	p.Phe244Leu/c.730T>C
Tb927_11_RH_fork_v5.1	66213	G	A	62.74	Tb927.11.18850	missense_variant	MODERATE	aGa/aAa	p.Arg245Lys/c.734G>A
Tb927_11_RH_fork_v5.1	66230	C	T	62.74	Tb927.11.18850	stop_gained	HIGH	Caa/Taa	p.Gln251*/c.751C>T
Tb927_11_RH_fork_v5.1	86317	T	A	54.74	Tb927.11.18900	missense_variant	MODERATE	Act/Tct	p.Thr504Ser/c.1510A>T
Tb927_11_RH_fork_v5.1	86323	T	C	58.74	Tb927.11.18900	missense_variant	MODERATE	Acc/Gcc	p.Thr502Ala/c.1504A>G
Tb927_11_RH_fork_v5.1	86337	C	T	188.9	Tb927.11.18900	missense_variant	MODERATE	gGa/gAa	p.Gly497Glu/c.1490G>A
Tb927_11_RH_fork_v5.1	92656	T	G	58.74	Tb927.11.18920	stop_lost	HIGH	tAa/tCa	p.Ter365Serext*?/c.1094A>C
Tb927_11_RH_fork_v5.1	92674	T	G	58.74	Tb927.11.18920	missense_variant	MODERATE	aAa/aCa	p.Lys359Thr/c.1076A>C
Tb927_11_RH_fork_v5.1	92698	A	G	58.74	Tb927.11.18920	missense_variant	MODERATE	cTa/cCa	p.Leu351Pro/c.1052T>C
Tb927_11_RH_fork_v5.1	92702	A	C	58.74	Tb927.11.18920	missense_variant	MODERATE	Tgt/Ggt	p.Cys350Gly/c.1048T>G
Tb927_11_RH_fork_v5.1	92706	C	A	57.74	Tb927.11.18920	missense_variant	MODERATE	ttG/ttT	p.Leu348Phe/c.1044G>T
Tb927_11_RH_fork_v5.1	92717	T	C	58.74	Tb927.11.18920	missense_variant	MODERATE	Ata/Gta	p.Ile345Val/c.1033A>G
Tb927_11_RH_fork_v5.1	92719	A	G	57.74	Tb927.11.18920	missense_variant	MODERATE	aTc/aCc	p.Ile344Thr/c.1031T>C
Tb927_11_RH_fork_v5.1	92720	T	C	57.74	Tb927.11.18920	missense_variant	MODERATE	Atc/Gtc	p.Ile344Val/c.1030A>G
Tb927_11_RH_fork_v5.1	92778	A	T	58.74	Tb927.11.18920	missense_variant	MODERATE	caT/caA	p.His324Gln/c.972T>A
Tb927_11_RH_fork_v5.1	92797	T	C	54.74	Tb927.11.18920	missense_variant	MODERATE	aAc/aGc	p.Asn318Ser/c.953A>G
Tb927_11_RH_fork_v5.1	98106	G	T	130.77	Tb927.11.18930	missense_variant	MODERATE	aCc/aAc	p.Thr426Asn/c.1277C>A
Tb927_11_RH_fork_v5.1	98124	A	G	131.03	Tb927.11.18930	missense_variant	MODERATE	cTc/cCc	p.Leu420Pro/c.1259T>C
Tb927_11_RH_fork_v5.1	98140	A	T	56.74	Tb927.11.18930	missense_variant	MODERATE	Tca/Aca	p.Ser415Thr/c.1243T>A
Tb927_11_RH_fork_v5.1	98142	C	G	52.74	Tb927.11.18930	missense_variant	MODERATE	aGc/aCc	p.Ser414Thr/c.1241G>C
Tb927_11_RH_fork_v5.1	98146	A	T	58.74	Tb927.11.18930	missense_variant	MODERATE	Tca/Aca	p.Ser413Thr/c.1237T>A
Tb927_11_RH_fork_v5.1	101329	A	C	181.9	Tb927.11.18940	missense_variant	MODERATE	Aaa/Caa	p.Lys146Gln/c.436A>C
Tb927_11_RH_fork_v5.1	103956	A	G	58.74	Tb927.11.18950	missense_variant	MODERATE	Aca/Gca	p.Thr40Ala/c.118A>G
Tb927_11_RH_fork_v5.1	103959	A	G	57.74	Tb927.11.18950	missense_variant	MODERATE	Aga/Gga	p.Arg41Gly/c.121A>G
Tb927_11_RH_fork_v5.1	103960	G	C	57.74	Tb927.11.18950	missense_variant	MODERATE	aGa/aCa	p.Arg41Thr/c.122G>C
Tb927_11_RH_fork_v5.1	103965	G	C	58.74	Tb927.11.18950	missense_variant	MODERATE	Gca/Cca	p.Ala43Pro/c.127G>C
Tb927_11_RH_fork_v5.1	103968	G	A	58.74	Tb927.11.18950	missense_variant	MODERATE	Gcg/Acg	p.Ala44Thr/c.130G>A
Tb927_11_RH_fork_v5.1	103992	G	C	58.74	Tb927.11.18950	missense_variant	MODERATE	Gag/Cag	p.Glu52Gln/c.154G>C
Tb927_11_RH_fork_v5.1	104000	G	T	57.74	Tb927.11.18950	missense_variant	MODERATE	aaG/aaT	p.Lys54Asn/c.162G>T
Tb927_11_RH_fork_v5.1	104005	C	G	53.74	Tb927.11.18950	missense_variant	MODERATE	gCc/gGc	p.Ala56Gly/c.167C>G
Tb927_11_RH_fork_v5.1	114671	C	T	231.84	Tb927.11.18960	missense_variant	MODERATE	aCc/aTc	p.Thr267Ile/c.800C>T
Tb927_11_RH_fork_v5.1	116708	C	A	1734.77	Tb927.11.18970	missense_variant	MODERATE	Cgc/Agc	p.Arg92Ser/c.274C>A
Tb927_11_RH_fork_v5.1	124706	C	G	98.28	Tb927.11.18990	missense_variant	MODERATE	aCa/aGa	p.Thr530Arg/c.1589C>G
Tb927_11_RH_fork_v5.1	135125	C	G	94.28	Tb927.11.19020	missense_variant	MODERATE	Cta/Gta	p.Leu169Val/c.505C>G
Tb927_11_RH_fork_v5.1	152933	T	C	49.74	Tb927.11.19060	missense_variant	MODERATE	Aac/Gac	p.Asn403Asp/c.1207A>G
Tb927_11_RH_fork_v5.1	152956	C	T	49.74	Tb927.11.19060	missense_variant	MODERATE	tGc/tAc	p.Cys395Tyr/c.1184G>A
Tb927_11_RH_fork_v5.1	152959	G	A	50.74	Tb927.11.19060	missense_variant	MODERATE	aCg/aTg	p.Thr394Met/c.1181C>T
Tb927_11_RH_fork_v5.1	152972	T	C	50.74	Tb927.11.19060	missense_variant	MODERATE	Aat/Gat	p.Asn390Asp/c.1168A>G
Tb927_11_RH_fork_v5.1	153007	C	G	86.28	Tb927.11.19060	missense_variant	MODERATE	aGc/aCc	p.Ser378Thr/c.1133G>C
Tb927_11_RH_fork_v5.1	153028	T	G	94.28	Tb927.11.19060	missense_variant	MODERATE	gAa/gCa	p.Glu371Ala/c.1112A>C
Tb927_11_RH_fork_v5.1	153043	A	T	130.03	Tb927.11.19060	missense_variant	MODERATE	gTa/gAa	p.Val366Glu/c.1097T>A
Tb927_11_RH_fork_v5.1	153044	C	T	136.03	Tb927.11.19060	missense_variant	MODERATE	Gta/Ata	p.Val366Ile/c.1096G>A
Tb927_11_RH_fork_v5.1	153052	C	G	91.28	Tb927.11.19060	missense_variant	MODERATE	gGg/gCg	p.Gly363Ala/c.1088G>C
Tb927_11_RH_fork_v5.1	153425	C	T	58.74	Tb927.11.19060	missense_variant	MODERATE	Gcc/Acc	p.Ala239Thr/c.715G>A
Tb927_11_RH_fork_v5.1	153459	C	T	52.74	Tb927.11.19060	missense_variant	MODERATE	atG/atA	p.Met227Ile/c.681G>A
Tb927_11_RH_fork_v5.1	153465	T	G	58.74	Tb927.11.19060	missense_variant	MODERATE	aaA/aaC	p.Lys225Asn/c.675A>C
Tb927_11_RH_fork_v5.1	154082	T	C	102.28	Tb927.11.19060	missense_variant	MODERATE	Aag/Gag	p.Lys20Glu/c.58A>G
Tb927_11_RH_fork_v5.1	154084	G	A	98.28	Tb927.11.19060	missense_variant	MODERATE	cCa/cTa	p.Pro19Leu/c.56C>T
Tb927_11_RH_fork_v5.1	156863	G	A	99.28	Tb927.11.19100	missense_variant	MODERATE	gCc/gTc	p.Ala411Val/c.1232C>T
Tb927_11_RH_fork_v5.1	161538	A	G	3780.77	Tb927.11.19120	missense_variant	MODERATE	gAt/gGt	p.Asp142Gly/c.425A>G
Tb927_11_RH_fork_v5.1	162942	A	C	218.84	Tb927.11.19130	missense_variant	MODERATE	Acc/Ccc	p.Thr212Pro/c.634A>C
Tb927_11_RH_fork_v5.1	162943	C	G	162.9	Tb927.11.19130	missense_variant	MODERATE	aCc/aGc	p.Thr212Ser/c.635C>G
Tb927_11_RH_fork_v5.1	162967	A	C	264.8	Tb927.11.19130	missense_variant	MODERATE	gAc/gCc	p.Asp220Ala/c.659A>C
Tb927_11_RH_fork_v5.1	163017	A	G	139.03	Tb927.11.19130	missense_variant	MODERATE	Aaa/Gaa	p.Lys237Glu/c.709A>G
Tb927_11_RH_fork_v5.1	163023	G	T	129.03	Tb927.11.19130	missense_variant	MODERATE	Ggg/Tgg	p.Gly239Trp/c.715G>T
Tb927_11_RH_fork_v5.1	163026	A	C	139.03	Tb927.11.19130	missense_variant	MODERATE	Aca/Cca	p.Thr240Pro/c.718A>C
Tb927_11_RH_fork_v5.1	163030	C	G	139.03	Tb927.11.19130	missense_variant	MODERATE	aCg/aGg	p.Thr241Arg/c.722C>G
Tb927_11_RH_fork_v5.1	163037	A	C	139.03	Tb927.11.19130	missense_variant	MODERATE	gaA/gaC	p.Glu243Asp/c.729A>C
Tb927_11_RH_fork_v5.1	163053	G	A	134.03	Tb927.11.19130	missense_variant	MODERATE	Gcc/Acc	p.Ala249Thr/c.745G>A
Tb927_11_RH_fork_v5.1	163059	A	G	137.03	Tb927.11.19130	missense_variant	MODERATE	Acg/Gcg	p.Thr251Ala/c.751A>G
Tb927_11_RH_fork_v5.1	163063	G	A	139.03	Tb927.11.19130	missense_variant	MODERATE	cGc/cAc	p.Arg252His/c.755G>A
Tb927_11_RH_fork_v5.1	163068	G	A	140.03	Tb927.11.19130	missense_variant	MODERATE	Gac/Aac	p.Asp254Asn/c.760G>A
Tb927_11_RH_fork_v5.1	163071	G	A	140.03	Tb927.11.19130	missense_variant	MODERATE	Gcc/Acc	p.Ala255Thr/c.763G>A
Tb927_11_RH_fork_v5.1	163072	C	A	140.03	Tb927.11.19130	missense_variant	MODERATE	gCc/gAc	p.Ala255Asp/c.764C>A
Tb927_11_RH_fork_v5.1	163075	C	A	138.03	Tb927.11.19130	missense_variant	MODERATE	aCc/aAc	p.Thr256Asn/c.767C>A
Tb927_11_RH_fork_v5.1	163084	A	C	139.03	Tb927.11.19130	missense_variant	MODERATE	gAc/gCc	p.Asp259Ala/c.776A>C
Tb927_11_RH_fork_v5.1	163095	G	C	140.03	Tb927.11.19130	missense_variant	MODERATE	Gag/Cag	p.Glu263Gln/c.787G>C
Tb927_11_RH_fork_v5.1	163103	A	C	140.03	Tb927.11.19130	missense_variant	MODERATE	aaA/aaC	p.Lys265Asn/c.795A>C
Tb927_11_RH_fork_v5.1	163113	A	G	165.77	Tb927.11.19130	missense_variant	MODERATE	Acg/Gcg	p.Thr269Ala/c.805A>G
Tb927_11_RH_fork_v5.1	176441	A	G	102.28	Tb927.11.19160	start_lost	HIGH	Atg/Gtg	p.Met1?/c.1A>G
Tb927_11_RH_fork_v5.1	176462	C	T	102.28	Tb927.11.19160	missense_variant	MODERATE	Ctt/Ttt	p.Leu8Phe/c.22C>T
Tb927_11_RH_fork_v5.1	184713	G	T	57.74	Tb927.11.19190	missense_variant	MODERATE	Caa/Aaa	p.Gln402Lys/c.1204C>A
Tb927_11_RH_fork_v5.1	187908	G	T	170.9	Tb927.11.19200	missense_variant	MODERATE	Gca/Tca	p.Ala50Ser/c.148G>T
Tb927_11_RH_fork_v5.1	187913	C	A	166.77	Tb927.11.19200	missense_variant	MODERATE	aaC/aaA	p.Asn51Lys/c.153C>A
Tb927_11_RH_fork_v5.1	187920	C	G	181.9	Tb927.11.19200	missense_variant	MODERATE	Caa/Gaa	p.Gln54Glu/c.160C>G
Tb927_11_RH_fork_v5.1	187932	T	C	176.9	Tb927.11.19200	missense_variant	MODERATE	Tcg/Ccg	p.Ser58Pro/c.172T>C
Tb927_11_RH_fork_v5.1	187936	C	T	175.9	Tb927.11.19200	missense_variant	MODERATE	gCa/gTa	p.Ala59Val/c.176C>T
Tb927_11_RH_fork_v5.1	187950	G	A	174.9	Tb927.11.19200	missense_variant	MODERATE	Gac/Aac	p.Asp64Asn/c.190G>A
Tb927_11_RH_fork_v5.1	188692	G	A	57.74	Tb927.11.19200	missense_variant	MODERATE	aGt/aAt	p.Ser311Asn/c.932G>A
Tb927_11_RH_fork_v5.1	188719	C	G	57.74	Tb927.11.19200	missense_variant	MODERATE	gCc/gGc	p.Ala320Gly/c.959C>G
Tb927_11_RH_fork_v5.1	188721	A	G	57.74	Tb927.11.19200	missense_variant	MODERATE	Acc/Gcc	p.Thr321Ala/c.961A>G
Tb927_11_RH_fork_v5.1	188722	C	G	57.74	Tb927.11.19200	missense_variant	MODERATE	aCc/aGc	p.Thr321Ser/c.962C>G
Tb927_11_RH_fork_v5.1	192436	C	A	217.84	Tb927.11.19210	missense_variant	MODERATE	aCa/aAa	p.Thr445Lys/c.1334C>A
Tb927_11_RH_fork_v5.1	279294	G	A	246.8	Tb927.11.19470	start_lost	HIGH	atG/atA	p.Met1?/c.3G>A
Tb927_11_RH_fork_v5.1	279297	T	G	261.8	Tb927.11.19470	missense_variant	MODERATE	aaT/aaG	p.Asn2Lys/c.6T>G
Tb927_11_RH_fork_v5.1	279309	T	G	266.8	Tb927.11.19470	missense_variant	MODERATE	ttT/ttG	p.Phe6Leu/c.18T>G
Tb927_11_RH_fork_v5.1	279329	C	T	222.84	Tb927.11.19470	missense_variant	MODERATE	tCg/tTg	p.Ser13Leu/c.38C>T
Tb927_11_RH_fork_v5.1	279352	C	T	174.9	Tb927.11.19470	missense_variant	MODERATE	Cac/Tac	p.His21Tyr/c.61C>T
Tb927_11_RH_fork_v5.1	279356	A	G	180.9	Tb927.11.19470	missense_variant	MODERATE	aAt/aGt	p.Asn22Ser/c.65A>G
Tb927_11_RH_fork_v5.1	280059	T	G	1472.77	Tb927.11.19470	missense_variant	MODERATE	aTt/aGt	p.Ile233Ser/c.698T>G
Tb927_11_RH_fork_v5.1	281574	A	C	2579.77	Tb927.11.19480	missense_variant	MODERATE	cAg/cCg	p.Gln332Pro/c.995A>C
Tb927_11_RH_fork_v5.1	287891	A	C	95.28	Tb927.11.19500	missense_variant	MODERATE	ttA/ttC	p.Leu57Phe/c.171A>C
Tb927_11_RH_fork_v5.1	287894	G	C	94.28	Tb927.11.19500	missense_variant	MODERATE	agG/agC	p.Arg58Ser/c.174G>C
Tb927_11_RH_fork_v5.1	287896	T	C	96.28	Tb927.11.19500	missense_variant	MODERATE	aTa/aCa	p.Ile59Thr/c.176T>C
Tb927_11_RH_fork_v5.1	287901	G	A	136.03	Tb927.11.19500	missense_variant	MODERATE	Gtc/Atc	p.Val61Ile/c.181G>A
Tb927_11_RH_fork_v5.1	287914	A	G	174.9	Tb927.11.19500	missense_variant	MODERATE	cAa/cGa	p.Gln65Arg/c.194A>G
Tb927_11_RH_fork_v5.1	306607	C	T	744.77	Tb927.11.19530	missense_variant	MODERATE	aCt/aTt	p.Thr507Ile/c.1520C>T
Tb927_11_RH_fork_v5.1	324473	A	G	1184.77	Tb927.11.19570	splice_acceptor_variant	HIGH		c.1396A>G
Tb927_11_RH_fork_v5.1	330433	T	A	233.84	Tb927.11.19580	stop_gained	HIGH	Aga/Tga	p.Arg467*/c.1399A>T
Tb927_11_RH_fork_v5.1	335817	T	C	867.77	Tb11.15.0005	missense_variant	MODERATE	Agt/Ggt	p.Ser314Gly/c.940A>G
Tb927_11_RH_fork_v5.1	337836	T	G	53.74	Tb11.15.0006	missense_variant	MODERATE	Atc/Ctc	p.Ile491Leu/c.1471A>C
Tb927_11_RH_fork_v5.1	337839	T	A	54.74	Tb11.15.0006	missense_variant	MODERATE	Att/Ttt	p.Ile490Phe/c.1468A>T
Tb927_11_RH_fork_v5.1	340655	C	A	148.03	Tb11.15.0007	missense_variant	MODERATE	Ggc/Tgc	p.Gly473Cys/c.1417G>T
Tb927_11_RH_fork_v5.1	340670	T	C	148.03	Tb11.15.0007	missense_variant	MODERATE	Aaa/Gaa	p.Lys468Glu/c.1402A>G
Tb927_11_RH_fork_v5.1	340675	T	C	147.03	Tb11.15.0007	missense_variant	MODERATE	gAt/gGt	p.Asp466Gly/c.1397A>G
Tb927_11_RH_fork_v5.1	340682	C	T	148.03	Tb11.15.0007	missense_variant	MODERATE	Gac/Aac	p.Asp464Asn/c.1390G>A
Tb927_11_RH_fork_v5.1	340688	T	C	146.03	Tb11.15.0007	missense_variant	MODERATE	Aaa/Gaa	p.Lys462Glu/c.1384A>G
Tb927_11_RH_fork_v5.1	340691	T	C	147.03	Tb11.15.0007	missense_variant	MODERATE	Agt/Ggt	p.Ser461Gly/c.1381A>G
Tb927_11_RH_fork_v5.1	340694	C	T	141.03	Tb11.15.0007	missense_variant	MODERATE	Gat/Aat	p.Asp460Asn/c.1378G>A
Tb927_11_RH_fork_v5.1	340705	A	C	106.28	Tb11.15.0007	missense_variant	MODERATE	aTa/aGa	p.Ile456Arg/c.1367T>G
Tb927_11_RH_fork_v5.1	340711	A	G	103.28	Tb11.15.0007	missense_variant	MODERATE	gTa/gCa	p.Val454Ala/c.1361T>C
Tb927_11_RH_fork_v5.1	342406	C	T	57.74	Tb11.15.0008	missense_variant	MODERATE	gGt/gAt	p.Gly300Asp/c.899G>A
Tb927_11_RH_fork_v5.1	345849	C	T	340.78	Tb927.11.19600	missense_variant	MODERATE	tCa/tTa	p.Ser27Leu/c.80C>T
Tb927_11_RH_fork_v5.1	346098	T	G	279.77	Tb927.11.19600	missense_variant	MODERATE	aTa/aGa	p.Ile109Arg/c.326T>G
Tb927_11_RH_fork_v5.1	346107	T	C	285.78	Tb927.11.19600	missense_variant	MODERATE	gTa/gCa	p.Val112Ala/c.335T>C
Tb927_11_RH_fork_v5.1	346297	A	C	89.77	Tb927.11.19600	missense_variant	MODERATE	agA/agC	p.Arg175Ser/c.525A>C
Tb927_11_RH_fork_v5.1	346338	C	T	87.77	Tb927.11.19600	missense_variant	MODERATE	aCc/aTc	p.Thr189Ile/c.566C>T
Tb927_11_RH_fork_v5.1	346347	A	T	57.74	Tb927.11.19600	missense_variant	MODERATE	gAg/gTg	p.Glu192Val/c.575A>T
Tb927_11_RH_fork_v5.1	346350	T	C	57.74	Tb927.11.19600	missense_variant	MODERATE	gTg/gCg	p.Val193Ala/c.578T>C
Tb927_11_RH_fork_v5.1	346352	A	G	58.74	Tb927.11.19600	missense_variant	MODERATE	Att/Gtt	p.Ile194Val/c.580A>G
Tb927_11_RH_fork_v5.1	346391	G	A	102.28	Tb927.11.19600	missense_variant	MODERATE	Gtg/Atg	p.Val207Met/c.619G>A
Tb927_11_RH_fork_v5.1	346422	C	G	97.28	Tb927.11.19600	missense_variant	MODERATE	aCa/aGa	p.Thr217Arg/c.650C>G
Tb927_11_RH_fork_v5.1	346425	A	G	99.28	Tb927.11.19600	missense_variant	MODERATE	aAt/aGt	p.Asn218Ser/c.653A>G
Tb927_11_RH_fork_v5.1	346428	A	G	99.28	Tb927.11.19600	missense_variant	MODERATE	gAt/gGt	p.Asp219Gly/c.656A>G
Tb927_11_RH_fork_v5.1	346430	C	G	98.28	Tb927.11.19600	missense_variant	MODERATE	Cgt/Ggt	p.Arg220Gly/c.658C>G
Tb927_11_RH_fork_v5.1	346466	T	G	99.28	Tb927.11.19600	stop_lost	HIGH	Tga/Gga	p.Ter232Glyext*?/c.694T>G
Tb927_11_RH_fork_v5.1	346478	T	A	99.28	Tb927.11.19600	missense_variant	MODERATE	Tgg/Agg	p.Trp236Arg/c.706T>A
Tb927_11_RH_fork_v5.1	346497	A	G	97.28	Tb927.11.19600	missense_variant	MODERATE	aAa/aGa	p.Lys242Arg/c.725A>G
Tb927_11_RH_fork_v5.1	346501	A	T	98.28	Tb927.11.19600	missense_variant	MODERATE	aaA/aaT	p.Lys243Asn/c.729A>T
Tb927_11_RH_fork_v5.1	346510	C	A	58.74	Tb927.11.19600	stop_gained	HIGH	tgC/tgA	p.Cys246*/c.738C>A
Tb927_11_RH_fork_v5.1	346515	G	A	99.28	Tb927.11.19600	missense_variant	MODERATE	gGg/gAg	p.Gly248Glu/c.743G>A
Tb927_11_RH_fork_v5.1	346542	G	A	62.74	Tb927.11.19600	missense_variant	MODERATE	aGa/aAa	p.Arg257Lys/c.770G>A
Tb927_11_RH_fork_v5.1	346560	A	G	62.74	Tb927.11.19600	missense_variant	MODERATE	tAc/tGc	p.Tyr263Cys/c.788A>G
Tb927_11_RH_fork_v5.1	346688	A	T	62.74	Tb927.11.19600	missense_variant	MODERATE	Att/Ttt	p.Ile306Phe/c.916A>T
Tb927_11_RH_fork_v5.1	346690	T	G	62.74	Tb927.11.19600	missense_variant	MODERATE	atT/atG	p.Ile306Met/c.918T>G
Tb927_11_RH_fork_v5.1	346695	A	G	62.74	Tb927.11.19600	missense_variant	MODERATE	aAg/aGg	p.Lys308Arg/c.923A>G
Tb927_11_RH_fork_v5.1	377963	G	T	1275.77	Tb927.11.19700	missense_variant	MODERATE	Cta/Ata	p.Leu91Ile/c.271C>A
Tb927_11_RH_fork_v5.1	387877	C	T	97.28	Tb927.11.19750	missense_variant	MODERATE	aGc/aAc	p.Ser280Asn/c.839G>A
Tb927_11_RH_fork_v5.1	417266	G	T	113.03	Tb927.11.19820	missense_variant	MODERATE	Cca/Aca	p.Pro50Thr/c.148C>A
Tb927_11_RH_fork_v5.1	418918	T	G	571.77	Tb927.11.19830	missense_variant	MODERATE	Ata/Cta	p.Ile60Leu/c.178A>C
Tb927_11_RH_fork_v5.1	420490	A	G	2559.77	Tb927.11.19840	missense_variant	MODERATE	gTc/gCc	p.Val98Ala/c.293T>C
Tb927_11_RH_fork_v5.1	420506	C	T	2425.77	Tb927.11.19840	missense_variant	MODERATE	Gaa/Aaa	p.Glu93Lys/c.277G>A
Tb927_11_RH_fork_v5.1	431755	G	T	94.28	Tb927.11.19870	missense_variant	MODERATE	Cct/Act	p.Pro484Thr/c.1450C>A
Tb927_11_RH_fork_v5.1	432376	C	A	53.74	Tb927.11.19870	missense_variant	MODERATE	Gta/Tta	p.Val277Leu/c.829G>T
Tb927_11_RH_fork_v5.1	433135	T	C	57.74	Tb927.11.19870	missense_variant	MODERATE	Aca/Gca	p.Thr24Ala/c.70A>G
Tb927_11_RH_fork_v5.1	433141	T	C	55.74	Tb927.11.19870	missense_variant	MODERATE	Agc/Ggc	p.Ser22Gly/c.64A>G
Tb927_11_RH_fork_v5.1	433156	T	G	57.74	Tb927.11.19870	missense_variant	MODERATE	Atg/Ctg	p.Met17Leu/c.49A>C
Tb927_11_RH_fork_v5.1	433168	G	C	57.74	Tb927.11.19870	missense_variant	MODERATE	Ctg/Gtg	p.Leu13Val/c.37C>G
Tb927_11_RH_fork_v5.1	437933	C	T	316.78	Tb927.11.19890	missense_variant	MODERATE	cGa/cAa	p.Arg437Gln/c.1310G>A
Tb927_11_RH_fork_v5.1	437939	T	A	319.78	Tb927.11.19890	missense_variant	MODERATE	aAg/aTg	p.Lys435Met/c.1304A>T
Tb927_11_RH_fork_v5.1	437945	G	T	317.78	Tb927.11.19890	missense_variant	MODERATE	gCa/gAa	p.Ala433Glu/c.1298C>A
Tb927_11_RH_fork_v5.1	437947	A	T	317.78	Tb927.11.19890	missense_variant	MODERATE	gaT/gaA	p.Asp432Glu/c.1296T>A
Tb927_11_RH_fork_v5.1	440497	G	T	127.77	Tb927.11.19900	missense_variant	MODERATE	aCt/aAt	p.Thr88Asn/c.263C>A
Tb927_11_RH_fork_v5.1	440546	T	G	97.28	Tb927.11.19900	missense_variant	MODERATE	gAa/gCa	p.Glu74Ala/c.221A>C
Tb927_11_RH_fork_v5.1	440550	C	T	97.28	Tb927.11.19900	missense_variant	MODERATE	Gtt/Att	p.Val73Ile/c.217G>A
Tb927_11_RH_fork_v5.1	445432	T	G	94.28	Tb927.11.19920	stop_lost	HIGH	tgA/tgC	p.Ter499Cysext*?/c.1497A>C
Tb927_11_RH_fork_v5.1	449844	C	T	54.74	Tb927.11.19930	missense_variant	MODERATE	aGc/aAc	p.Ser83Asn/c.248G>A
Tb927_11_RH_fork_v5.1	460845	G	C	136.03	Tb927.11.19970	missense_variant	MODERATE	gCa/gGa	p.Ala188Gly/c.563C>G
Tb927_11_RH_fork_v5.1	460846	C	T	136.03	Tb927.11.19970	missense_variant	MODERATE	Gca/Aca	p.Ala188Thr/c.562G>A
Tb927_11_RH_fork_v5.1	460851	G	T	136.03	Tb927.11.19970	stop_gained	HIGH	tCg/tAg	p.Ser186*/c.557C>A
Tb927_11_RH_fork_v5.1	460854	C	T	135.03	Tb927.11.19970	missense_variant	MODERATE	aGa/aAa	p.Arg185Lys/c.554G>A
Tb927_11_RH_fork_v5.1	460858	C	T	132.03	Tb927.11.19970	missense_variant	MODERATE	Ggg/Agg	p.Gly184Arg/c.550G>A
Tb927_11_RH_fork_v5.1	460860	G	T	128.03	Tb927.11.19970	missense_variant	MODERATE	cCa/cAa	p.Pro183Gln/c.548C>A
Tb927_11_RH_fork_v5.1	460914	G	T	56.74	Tb927.11.19970	missense_variant	MODERATE	gCc/gAc	p.Ala165Asp/c.494C>A
Tb927_11_RH_fork_v5.1	460917	T	C	54.74	Tb927.11.19970	missense_variant	MODERATE	aAg/aGg	p.Lys164Arg/c.491A>G
[truncated: 961 more rows]

## Sheet: final.FB6_80C.indel
#CHROM	POS	REF	ALT	QUAL	EFF[*].GENE	EFF[*].EFFECT	EFF[*].IMPACT	EFF[*].CODON	EFF[*].AA
5K5_v5.1	101687	T	TC	182.8	Tb05.5K5.350	frameshift_variant	HIGH	taa/taGa	p.Ter185_Cys186fs/c.554_555insG
5K5_v5.1	150509	G	GTT	3075.73	Tb05.5K5.520	frameshift_variant	HIGH	ttc/ttcAA	p.Phe133_Arg134fs/c.399_400insAA
5K5_v5.1	152826	C	CT	3842.73	Tb05.5K5.530	frameshift_variant	HIGH	aga/aAga	p.Arg450_Lys451fs/c.1348_1349insA
5K5_v5.1	156238	TA	T	3357.73	Tb05.5K5.540	frameshift_variant+stop_lost	HIGH	taa/	p.Ter353fs/c.1057delT
5K5_v5.1	156240	TA	T	2765.73	Tb05.5K5.540	frameshift_variant	HIGH	ata/	p.Ile352fs/c.1055delT
Tbrucei.chr8.100	31884	CT	C	3429.73	Tb08.27P2.210	frameshift_variant	HIGH	gag/	p.Glu108fs/c.323delA
Tbrucei.chr8.100	34026	T	TG	233.82	Tb08.27P2.220	frameshift_variant	HIGH	ata/atCa	p.Ile503_Phe504fs/c.1508_1509insC
Tbrucei.chr8.100	69817	GTATC	G	339.87	Tb08.27P2.390	frameshift_variant	HIGH	gatact/	p.Asp268fs/c.802_805delGATA
Tbrucei.chr8.100	69826	G	GA	187.87	Tb08.27P2.390	frameshift_variant	HIGH	gca/gTca	p.Ala266_Ile267fs/c.796_797insT
Tbrucei.chr8.100	69829	G	GTC	198.87	Tb08.27P2.390	frameshift_variant	HIGH	cca/cGAca	p.Pro265_Ala266fs/c.793_794insGA
Tbrucei.chr8.100	69832	C	CG	142.87	Tb08.27P2.390	frameshift_variant	HIGH	ggc/gCgc	p.Gly264_Pro265fs/c.790_791insC
Tbrucei.chr8.100	69839	G	GGC	236.87	Tb08.27P2.390	frameshift_variant	HIGH	cga/cgaGC	p.Arg261_Pro262fs/c.783_784insGC
Tbrucei.chr8.100	69844	C	CTG	217.87	Tb08.27P2.390	frameshift_variant	HIGH	cgg/cCAgg	p.Arg260_Arg261fs/c.778_779insCA
Tbrucei.chr8.100	69849	TG	T	43.87	Tb08.27P2.390	frameshift_variant	HIGH	aca/	p.Thr258fs/c.773delC
Tbrucei.chr8.100	69852	TGCC	T	165.87	Tb08.27P2.390	disruptive_inframe_deletion	MODERATE	aaggca/aaa	p.Lys256_Ala257del/c.768_770delGGC
Tbrucei.chr8.100	92693	ATG	A	303.77	Tb08.27P2.490	frameshift_variant	HIGH	gca/	p.Ala484fs/c.1451_1452delCA
Tbrucei.chr8.100	98096	T	TACC	370.52	Tb08.27P2.520	inframe_insertion	MODERATE	gag/gagGGT	p.Glu168_Lys169insGluGly/c.504_505insGGT
Tbrucei.chr8.100	98155	A	AC	634.73	Tb08.27P2.520	frameshift_variant	HIGH	tta/tGta	p.Leu149_Lys150fs/c.445_446insG
Tbrucei.chr8.100	98165	CT	C	645.73	Tb08.27P2.520	frameshift_variant	HIGH	aaa/	p.Lys145fs/c.435delA
Tbrucei.chr8.100	98434	GT	G	395.73	Tb08.27P2.520	frameshift_variant	HIGH	aaa/	p.Lys56fs/c.168delA
Tbrucei.chr8.100	98473	T	TA	258.76	Tb08.27P2.520	frameshift_variant	HIGH	taa/taaT	p.Ter43_Thr44fs/c.129_130insT
Tbrucei.chr8.100	98476	AG	A	284.75	Tb08.27P2.520	frameshift_variant	HIGH	aac/	p.Asn42fs/c.126delC
Tbrucei.chr8.100	121504	CT	C	292.74	Tb08.27P2.555	frameshift_variant	HIGH	aag/	p.Lys355fs/c.1064delA
Tbrucei.chr8.100	140089	GAAA	G	145.87	Tb08.27P2.710	disruptive_inframe_deletion	MODERATE	gtttct/gct	p.Val476_Ser477del/c.1427_1429delTTT
Tbrucei.chr8.100	140751	C	CT	105.82	Tb08.27P2.710	frameshift_variant	HIGH	gac/gacA	p.Asp256_Ala257fs/c.768_769insA
Tbrucei.chr8.100	140753	TC	T	86.87	Tb08.27P2.710	frameshift_variant	HIGH	gac/	p.Asp256fs/c.766delG
Tbrucei.chr8.100	140958	TCTGC	T	1817.73	Tb08.27P2.710	frameshift_variant	HIGH	gggcag/	p.Gly186fs/c.558_561delGCAG
TP26P4-3b07.q1k	2684	T	TC	326.75	Tb09.v4.0021	frameshift_variant	HIGH	aat/aGat	p.Asn431_Gly432fs/c.1291_1292insG
TP26P4-3b07.q1k	5440	A	AG	184.77	Tb09.v4.0022	frameshift_variant	HIGH	gtt/gtCt	p.Val421_Pro422fs/c.1262_1263insC
TP26P4-3b07.q1k	10711	TG	T	167.82	Tb09.v4.0024	frameshift_variant	HIGH	cca/	p.Pro257fs/c.770delC
TP26P4-3b07.q1k	10755	GA	G	185	Tb09.v4.0024	frameshift_variant	HIGH	aat/	p.Asn242fs/c.726delT
TP26P4-3b07.q1k	10941	ACC	A	376.52	Tb09.v4.0024	frameshift_variant	HIGH	tgg/	p.Trp180fs/c.539_540delGG
TP26P4-3b07.q1k	10968	CG	C	195.74	Tb09.v4.0024	frameshift_variant	HIGH	tac/	p.Tyr171fs/c.513delC
TP26P4-3b07.q1k	41911	C	CT	327.84	Tb09.v4.0033	frameshift_variant	HIGH	aga/aAga	p.Arg184_Gly185fs/c.550_551insA
TP26P4-3b07.q1k	41917	TG	T	255.8	Tb09.v4.0033	frameshift_variant	HIGH	caa/	p.Gln182fs/c.544delC
TP26P4-3b07.q1k	41935	A	AG	143.5	Tb09.v4.0033	frameshift_variant	HIGH	ttt/tCtt	p.Phe176_Lys177fs/c.526_527insC
TP26P4-3b07.q1k	42387	A	AT	192.73	Tb09.v4.0033	frameshift_variant	HIGH	aaa/aaaA	p.Lys25_Tyr26fs/c.75_76insA
TP26P4-3b07.q1k	42388	T	TTTTTTTTA	514.14	Tb09.v4.0033	frameshift_variant	HIGH	aaa/aaTAAAAAAAa	p.Lys25_Tyr26fs/c.74_75insTAAAAAAA
TP26P4-3b07.q1k	44096	G	GT	285.75	Tb09.v4.0034	frameshift_variant	HIGH	acc/aAcc	p.Thr209_Ser210fs/c.625_626insA
TP26P4-6c09.p1k	14886	T	TG	47.84	Tb09.v4.0043	frameshift_variant	HIGH	aag/aCag	p.Lys154_Leu155fs/c.460_461insC
TP26P4-6c09.p1k	14893	TCTA	T	267.75	Tb09.v4.0043	stop_lost+inframe_deletion	HIGH	tag/	p.Ter151del/c.451_453delTAG
TP26P4-6c09.p1k	15106	CT	C	185.74	Tb09.v4.0043	frameshift_variant	HIGH	cga/	p.Arg80fs/c.240delA
TP26P4-6c09.p1k	20211	AG	A	234.8	Tb09.v4.0044	frameshift_variant	HIGH	aga/	p.Arg267fs/c.800delG
TP26P4-6c09.p1k	20238	AC	A	188.8	Tb09.v4.0044	frameshift_variant	HIGH	aca/	p.Thr276fs/c.827delC
TP26P4-6c09.p1k	20240	AC	A	188.8	Tb09.v4.0044	frameshift_variant	HIGH	ctc/	p.Leu277fs/c.829delC
TP26P4-6c09.p1k	20269	CT	C	144	Tb09.v4.0044	frameshift_variant	HIGH	gct/	p.Ala286fs/c.858delT
TP26P4-6c09.p1k	20277	G	GCC	241.75	Tb09.v4.0044	frameshift_variant	HIGH	gga/gCCga	p.Gly289_Lys290fs/c.866_867insCC
TP26P4-6c09.p1k	22274	TG	T	721.73	Tb09.v4.0045	frameshift_variant	HIGH	ttg/	p.Leu137fs/c.411delG
TP26P4-6c09.p1k	22316	AT	A	472.73	Tb09.v4.0045	frameshift_variant	HIGH	tat/	p.Tyr151fs/c.453delT
TP3F6-6f06.p1k	13364	CT	C	340.73	Tb10.v4.0036	frameshift_variant	HIGH	gaa/	p.Glu16fs/c.48delA
TPB1C9-1a08.q1k	6020	CA	C	211.87	Tb10.v4.0048	frameshift_variant	HIGH	aca/	p.Thr477fs/c.1431delA
Tp_ends-40b06.q1k	12592	C	CT	601.79	Tb09.v4.0057	frameshift_variant	HIGH	cgg/cAgg	p.Arg285_Pro286fs/c.853_854insA
tryp_IXb-1c10.p1c	5183	CG	C	2802.73	Tb09.v4.0061	frameshift_variant	HIGH	ggc/	p.Gly231fs/c.691delG
tryp_IXb-217g08.q1c	5980	TC	T	190.77	Tb09.v4.0067	frameshift_variant	HIGH	gaa/	p.Glu301fs/c.901delG
tryp_IXb-217g08.q1c	52181	ACG	A	172.75	Tb09.v4.0079	frameshift_variant	HIGH	acg/	p.Thr162fs/c.485_486delCG
tryp_IXb-217g08.q1c	52186	AGCC	A	308.74	Tb09.v4.0079	inframe_deletion	MODERATE	gcc/	p.Ala164del/c.490_492delGCC
tryp_IXb-217g08.q1c	53936	G	GC	662.5	Tb09.v4.0080	frameshift_variant	HIGH	ttg/Cttg	p.Leu75_Arg76fs/c.223_224insC
tryp_IXb-217g08.q1c	58797	C	CAA	145.73	Tb09.v4.0082	frameshift_variant	HIGH	tcc/tcAAc	p.Ser226_Asp227fs/c.678_679insAA
tryp_IXb-217g08.q1c	58808	AAG	A	1088.73	Tb09.v4.0082	frameshift_variant	HIGH	aag/	p.Lys230fs/c.689_690delAG
tryp_IXb-218d07.p1c	5611	A	AC	87.74	Tb09.v4.0089	frameshift_variant	HIGH	tat/taCt	p.Tyr354_Gln355fs/c.1062_1063insC
tryp_IXb-218d07.p1c	7691	GGA	G	229.87	Tb09.v4.0090	frameshift_variant	HIGH	gga/	p.Gly445fs/c.1334_1335delGA
tryp_IXb-218d07.p1c	17164	A	AG	462.73	Tb09.v4.0093	frameshift_variant	HIGH	aaa/aaGa	p.Lys165_Glu166fs/c.495_496insG
tryp_IXb-218d07.p1c	41709	C	CA	176.8	Tb09.v4.0101	frameshift_variant	HIGH	aaa/Aaaa	p.Lys287_Asn288fs/c.859_860insA
tryp_IXb-218d07.p1c	59314	CT	C	2022.73	Tb09.v4.0105	frameshift_variant	HIGH	agt/	p.Ser63fs/c.187delA
tryp_IXb-218d07.p1c	59318	A	AG	2074.73	Tb09.v4.0105	frameshift_variant	HIGH	cga/cgaC	p.Arg61_Phe62fs/c.183_184insC
tryp_IXb-218d07.p1c	172411	G	GC	275.77	Tb09.v4.0132	frameshift_variant	HIGH	tca/tGca	p.Ser279_Asn280fs/c.835_836insG
tryp_IXb-218d07.p1c	175214	GCC	G	314.75	Tb09.v4.0133	frameshift_variant	HIGH	ccggca/	p.Pro217fs/c.651_652delGG
tryp_IXb-218d07.p1c	175221	GT	G	130.77	Tb09.v4.0133	frameshift_variant	HIGH	gga/	p.Gly215fs/c.645delA
tryp_IXb-277d03.p1c	11497	AT	A	299.74	Tb09.v4.0149	frameshift_variant	HIGH	atg/	p.Met214fs/c.641delT
tryp_IXb-68a05.p2k3050	3652	G	GC	234.8	Tb09.v4.0163	frameshift_variant	HIGH	gga/gCga	p.Gly237_Gln238fs/c.710_711insC
tryp_IXb-68a05.p2k3050	3654	AC	A	234.8	Tb09.v4.0163	frameshift_variant	HIGH	caa/	p.Gln238fs/c.712delC
tryp_IXb-68a05.p2k3050	26859	ACGG	A	1324.73	Tb09.v4.0170	disruptive_inframe_deletion	MODERATE	acggag/aag	p.Thr154_Glu155del/c.461_463delCGG
tryp_IXb-68a05.p2k3050	26897	AAAC	A	835.73	Tb09.v4.0170	inframe_deletion	MODERATE	aac/	p.Asn167del/c.499_501delAAC
tryp_IXb-68a05.p2k3050	41963	CA	C	296.75	Tb09.v4.0174	frameshift_variant	HIGH	cca/	p.Pro132fs/c.396delA
tryp_IXb-68a05.p2k3050	41966	A	AG	278.75	Tb09.v4.0174	frameshift_variant	HIGH	gac/gaGc	p.Asp133_Lys134fs/c.399_400insG
tryp_IXb-68a05.p2k3050	57386	A	AGC	299.75	Tb09.v4.0177	frameshift_variant	HIGH	agt/aGCgt	p.Ser476_Ala477fs/c.1427_1428insGC
tryp_IXb-68a05.p2k3050	57389	G	GGTTT	422.75	Tb09.v4.0177	frameshift_variant	HIGH	gct/gGTTTct	p.Ala477_Ala478fs/c.1430_1431insGTTT
tryp_X-149c07.p1c	6855	TA	T	150.87	Tb10.v4.0056	frameshift_variant	HIGH	gat/	p.Asp496fs/c.1488delT
tryp_X-155h05.q1c	7264	T	TC	1281.92	Tb10.v4.0059	frameshift_variant	HIGH	ctt/cttG	p.Leu210_Asn211fs/c.630_631insG
tryp_X-174f04.q1c	13844	GT	G	703.73	Tb10.v4.0064	frameshift_variant	HIGH	agt/	p.Ser403fs/c.1209delT
tryp_X-206a03.p1c	5409	G	GC	3011.73	Tb10.v4.0084	frameshift_variant	HIGH	tct/tctG	p.Ser178_Pro179fs/c.534_535insG
tryp_X-232f09.q1c	1633	G	GA	1248.73	Tb10.v4.0100	frameshift_variant	HIGH	gct/gTct	p.Ala481_Val482fs/c.1441_1442insT
tryp_X-232f09.q1c	2918	TGTC	T	1287.73	Tb10.v4.0100	inframe_deletion	MODERATE	gac/	p.Asp52del/c.154_156delGAC
tryp_X-254c10.q1c	8017	A	AG	463.73	Tb10.v4.0107	frameshift_variant	HIGH	ctt/ctCt	p.Leu490_Leu491fs/c.1469_1470insC
tryp_X-254c10.q1c	31116	TG	T	389.74	Tb10.v4.0114	frameshift_variant	HIGH	tac/	p.Tyr463fs/c.1389delC
tryp_X-254c10.q1c	49547	T	TTTC	757.73	Tb10.v4.0121	inframe_insertion	MODERATE	gga/ggaGAA	p.Gly454_Thr455insGlyGlu/c.1362_1363insGAA
tryp_X-254c10.q1c	49552	G	GTTC	644.73	Tb10.v4.0121	inframe_insertion	MODERATE	gca/gGAAca	p.Ala453_Gly454insGlyThr/c.1357_1358insGAA
tryp_X-276b11.q1c	8657	GCTT	G	3161.73	Tb10.v4.0134	disruptive_inframe_deletion	MODERATE	gcttac/gac	p.Ala419_Tyr420del/c.1256_1258delCTT
tryp_X-302f11.q1ca	34066	TA	T	76.94	Tb10.v4.0146	frameshift_variant	HIGH	gat/	p.Asp171fs/c.513delT
tryp_X-302f11.q1ca	51675	CTTT	C	4618.73	Tb10.v4.0152	inframe_deletion	MODERATE	aaa/	p.Lys214del/c.640_642delAAA
tryp_X-302f11.q1ca	63481	CG	C	55.75	Tb10.v4.0157	frameshift_variant	HIGH	cgg/	p.Arg402fs/c.1204delC
tryp_X-324h11.p1k	79808	AG	A	1163.9	Tb10.v4.0190	frameshift_variant	HIGH	gaa/	p.Glu386fs/c.1156delG
tryp_X-324h11.p1k	86529	T	TGCATTTATGAGTTTTGTAGCATTTAA	4078.73	Tb10.v4.0192	frameshift_variant	HIGH	gta/GCATTTATGAGTTTTGTAGCATTTAAgta	p.Val505_Phe506fs/c.1513_1514insGCATTTATGAGTTTTGTAGCATTTAA
tryp_X-46d09.q1c	1628	TC	T	487.73	Tb10.v4.0224	frameshift_variant	HIGH	gat/	p.Asp331fs/c.991delG
tryp_X-46d09.q1c	1988	AT	A	404.73	Tb10.v4.0224	frameshift_variant	HIGH	ata/	p.Ile211fs/c.631delA
tryp_X-46d09.q1c	10938	T	TTG	296.75	Tb10.v4.0227	frameshift_variant	HIGH	aaa/aaCAa	p.Lys427_Glu428fs/c.1280_1281insCA
tryp_X-46d09.q1c	10943	T	TC	153.87	Tb10.v4.0227	frameshift_variant	HIGH	gca/gcaG	p.Ala425_Asn426fs/c.1275_1276insG
tryp_X-76f06.p1c	2554	AGAG	A	1522.73	Tb10.v4.0251	inframe_deletion	MODERATE	gag/	p.Glu420del/c.1258_1260delGAG
tryp_X-76f06.p1c	8793	A	AT	1860.77	Tb10.v4.0254	frameshift_variant	HIGH	att/aTtt	p.Ile199_Phe200fs/c.596_597insT
tryp_XI-1032b03.p2k737	25290	AC	A	513.73	Tb11.0180	frameshift_variant	HIGH	gtc/	p.Val424fs/c.1270delG
tryp_XI-1032b03.p2k737	25295	C	CT	453.25	Tb11.0180	frameshift_variant	HIGH	gcg/gcAg	p.Ala422_Lys423fs/c.1265_1266insA
tryp_XI-1032b03.p2k737	30133	T	TG	2628.73	Tb11.0190	frameshift_variant	HIGH	caa/caaC	p.Gln176_Asn177fs/c.528_529insC
tryp_XI-1032b03.p2k737	30142	TC	T	2028.73	Tb11.0190	frameshift_variant	HIGH	tcg/	p.Ser173fs/c.519delG
tryp_XI-1032h01.q1k	5910	A	AG	151.92	Tb11.0230	frameshift_variant	HIGH	acc/aGcc	p.Thr47_Ala48fs/c.140_141insG
tryp_XI-1032h01.q1k	5915	AC	A	87	Tb11.0230	frameshift_variant	HIGH	cta/	p.Leu49fs/c.145delC
tryp_XI-1032h01.q1k	18868	A	AATGCGAACGACACAAAAACAACAAAACTAC	6295.73	Tb11.0250	inframe_insertion	MODERATE	gaa/gaATGCGAACGACACAAAAACAACAAAACTACa	p.Glu432_Cys433insGluCysGluArgHisLysAsnAsnLysThrThr/c.1296_1297insATGCGAACGACACAAAAACAACAAAACTAC
tryp_XI-1056c09.q1k	9118	AT	A	289.75	Tb11.0450	frameshift_variant	HIGH	ata/	p.Ile20fs/c.59delT
tryp_XI-1056c09.q1k	9120	AT	A	289.75	Tb11.0450	frameshift_variant	HIGH	tgt/	p.Cys21fs/c.61delT
tryp_XI-1079d10.p1k	4948	CA	C	217.73	Tb11.0500	frameshift_variant	HIGH	gca/	p.Ala100fs/c.300delA
tryp_XI-1079d10.p1k	5584	CA	C	69.84	Tb11.0500	frameshift_variant	HIGH	aca/	p.Thr312fs/c.936delA
tryp_XI-1079d10.p1k	5587	CT	C	53.87	Tb11.0500	frameshift_variant	HIGH	gct/	p.Ala313fs/c.939delT
tryp_XI-1150d08.q1k	1614	CAT	C	1064.73	Tb11.0790	frameshift_variant	HIGH	atg/	p.Met73fs/c.217_218delAT
tryp_XI-1150d08.q1k	1653	CAT	C	2421.73	Tb11.0790	frameshift_variant	HIGH	atg/	p.Met60fs/c.178_179delAT
tryp_XI-1150d08.q1k	2321	CAT	C	1236.73	Tb11.0800	frameshift_variant	HIGH	aaatgt/	p.Lys211fs/c.633_634delAT
tryp_XI-256a10.p1c	4349	G	GT	164.87	Tb11.0910	frameshift_variant	HIGH	gac/gaAc	p.Asp124_Phe125fs/c.371_372insA
tryp_XI-256a10.p1c	4356	TTG	T	219.87	Tb11.0910	frameshift_variant	HIGH	aacaaa/	p.Asn121fs/c.363_364delCA
tryp_XI-256a10.p1c	9627	GCCC	G	269.87	Tb11.0930	disruptive_inframe_deletion	MODERATE	gcgggc/gcc	p.Ala336_Gly337del/c.1008_1010delGGG
tryp_XI-321e04.q2k4065	5390	AT	A	229.8	Tb11.1080	frameshift_variant+start_lost	HIGH	atg/	p.Met1fs/c.2delT
tryp_XI-339b02.q2k2024	8297	A	AG	187.74	Tb11.1110	frameshift_variant	HIGH	acc/aGcc	p.Thr295_Ser296fs/c.884_885insG
tryp_XI-339b02.q2k2024	8298	C	CA	190.74	Tb11.1110	frameshift_variant	HIGH	acc/acAc	p.Thr295_Ser296fs/c.885_886insA
tryp_XI-339b02.q2k2024	8304	AGG	A	516.74	Tb11.1110	frameshift_variant	HIGH	aaggac/	p.Lys297fs/c.891_892delGG
tryp_XI-374h12.q2kA203	16262	A	ACAG	185.87	Tb11.1180	disruptive_inframe_insertion	MODERATE	acg/aCAGcg	p.Thr383_Ala384insThrAla/c.1148_1149insCAG
tryp_XI-374h12.q2kA203	16278	CTAA	C	170.87	Tb11.1180	disruptive_inframe_deletion	MODERATE	cctaaa/cca	p.Pro388_Lys389del/c.1164_1166delTAA
tryp_X-54d09.q1c	1957	TG	T	201.79	Tb10.v4.0241	frameshift_variant	HIGH	aca/	p.Thr216fs/c.647delC
tryp_X-54d09.q1c	2507	CA	C	165.87	Tb10.v4.0241	frameshift_variant	HIGH	ttg/	p.Leu41fs/c.122delT
tryp_X-54d09.q1c	2514	T	TG	189.87	Tb10.v4.0241	frameshift_variant	HIGH	aac/aCac	p.Asn39_Gly40fs/c.115_116insC
tryp_X-54d09.q1c	13688	TGC	T	383.73	Tb10.v4.0244	frameshift_variant	HIGH	tcgcag/	p.Ser48fs/c.144_145delGC
tryp_XI-881g06.q2k5028	2913	G	GT	247.75	Tb11.1490	frameshift_variant	HIGH	gtt/gTtt	p.Val481_Phe482fs/c.1442_1443insT
tryp_XI-881g06.q2k5028	2930	AG	A	157.77	Tb11.1490	frameshift_variant	HIGH	ggg/	p.Gly487fs/c.1459delG
tryp_XI-887c11.p1k	12956	AAT	A	574.73	Tb11.1560	frameshift_variant	HIGH	aat/	p.Asn440fs/c.1319_1320delAT
tryp_XI-899c04.q1k	17401	TA	T	39.75	Tb11.1640	frameshift_variant	HIGH	gta/	p.Val88fs/c.264delA
tryp_XI-944h10.q1k	4731	GC	G	207.87	Tb11.1700	frameshift_variant	HIGH	agc/	p.Ser105fs/c.315delC
Tb927_04_v5.1	692378	T	TTTTGTTG	5564.73	Tb927.4.2610	frameshift_variant	HIGH	ttt/tTTTGTTGtt	p.Phe60_Phe61fs/c.179_180insTTTGTTG
Tb927_04_v5.1	855326	CG	C	48.9	Tb927.4.3260	frameshift_variant	HIGH	gtc/	p.Val138fs/c.414delC
Tb927_04_v5.1	855330	T	TG	36.94	Tb927.4.3260	frameshift_variant	HIGH	aga/agCa	p.Arg137_Val138fs/c.410_411insC
Tb927_04_v5.1	1480445	GT	G	172.75	Tb927.4.5410	frameshift_variant	HIGH	tgg/	p.Trp223fs/c.667delT
Tb927_04_v5.1	1480458	AG	A	230.84	Tb927.4.5410	frameshift_variant	HIGH	aga/	p.Arg227fs/c.680delG
Tb927_04_v5.1	1480588	CG	C	455.73	Tb927.4.5410	frameshift_variant	HIGH	gcg/	p.Ala270fs/c.810delG
Tb927_04_v5.1	1480592	G	GC	452.73	Tb927.4.5410	frameshift_variant	HIGH	aaa/Caaa	p.Lys272_Asn273fs/c.814_815insC
Tb927_04_v5.1	1483335	CG	C	212.8	Tb927.4.5420	frameshift_variant	HIGH	gcg/	p.Ala270fs/c.810delG
Tb927_04_v5.1	1483339	G	GC	216.8	Tb927.4.5420	frameshift_variant	HIGH	aaa/Caaa	p.Lys272_Asn273fs/c.814_815insC
Tb927_04_v5.1	1490184	CA	C	584.73	Tb927.4.5450	frameshift_variant	HIGH	ttt/	p.Phe461fs/c.1383delT
Tb927_04_v5.1	1493453	GC	G	326.75	Tb927.4.5460	frameshift_variant	HIGH	gca/	p.Ala292fs/c.874delG
Tb927_04_v5.1	1493458	C	CT	272.75	Tb927.4.5460	frameshift_variant	HIGH	gag/gaAg	p.Glu290_Gly291fs/c.869_870insA
Tb927_04_v5.1	1507088	CG	C	5496.73	Tb927.4.5520	frameshift_variant	HIGH	gac/	p.Asp61fs/c.183delC
Tb927_01_v5.1	8073	T	TC	520.73	Tb927.1.20	frameshift_variant	HIGH	aga/agGa	p.Arg161_Ter162fs/c.482_483insG
Tb927_01_v5.1	176537	AAT	A	488.19	Tb927.1.460	frameshift_variant	HIGH	ata/	p.Ile55fs/c.163_164delAT
Tb927_01_v5.1	176685	GAAA	G	772.73	Tb927.1.460	inframe_deletion	MODERATE	gaaaaa/gaa	p.Glu104_Lys105del/c.311_313delAAA
Tb927_01_v5.1	333852	T	TTTTTTC	950.73	Tb927.1.1260	inframe_insertion	MODERATE	aaa/aGAAAAAaa	p.Lys110_Thr111insArgLysLys/c.328_329insGAAAAA
Tb927_01_v5.1	333855	C	CTGTTTTTT	1266.73	Tb927.1.1260	frameshift_variant	HIGH	aga/aAAAAAACAga	p.Arg109_Lys110fs/c.325_326insAAAAAACA
Tb927_01_v5.1	362668	T	TA	283.74	Tb927.1.1430	frameshift_variant+stop_lost	HIGH	taa/tTaa	c.451_452insT
Tb927_01_v5.1	362804	ATGTGTT	A	1148.73	Tb927.1.1430	inframe_deletion	MODERATE	aacaca/	p.Asn104_Thr105del/c.310_315delAACACA
Tb927_01_v5.1	366470	C	CTGCATTGCAT	2059.73	Tb927.1.1460	frameshift_variant	HIGH	tgc/TGCATTGCATtgc	p.Cys50_Ile51fs/c.148_149insTGCATTGCAT
Tb927_01_v5.1	379635	G	GTT	281.75	Tb927.1.1520	frameshift_variant	HIGH	ttt/TTttt	p.Phe14_Phe15fs/c.40_41insTT
Tb927_01_v5.1	467711	A	ATGTGCATATGTGCATGTGTGTGTGTG	4546.73	Tb927.1.1780	frameshift_variant	HIGH	cat/caTGTGCATATGTGCATGTGTGTGTGTGt	p.His49_Val50fs/c.147_148insTGTGCATATGTGCATGTGTGTGTGTG
Tb927_01_v5.1	511913	AAAG	A	1188.73	Tb927.1.1940	inframe_deletion	MODERATE	aag/	p.Lys99del/c.295_297delAAG
Tb927_01_v5.1	521645	C	CAA	257.73	Tb927.1.2040	frameshift_variant	HIGH	tgc/tTTgc	p.Cys273_Asp274fs/c.817_818insTT
Tb927_01_v5.1	545281	T	TA	233.8	Tb927.1.2140	frameshift_variant	HIGH	tta/Atta	p.Leu95_Leu96fs/c.283_284insA
Tb927_01_v5.1	550041	TCCCCTC	T	1871.73	Tb927.1.2170	disruptive_inframe_deletion	MODERATE	gggagggga/gga	p.Gly122_Gly124del/c.366_371delGAGGGG
Tb927_01_v5.1	550130	TG	T	916.73	Tb927.1.2170	frameshift_variant	HIGH	acc/	p.Thr94fs/c.282delC
Tb927_01_v5.1	550267	TAATG	T	614.74	Tb927.1.2170	frameshift_variant	HIGH	cattat/	p.His48fs/c.142_145delCATT
Tb927_01_v5.1	550293	G	GATA	362.75	Tb927.1.2170	disruptive_inframe_insertion	MODERATE	atc/atTATc	p.Ile40_Ile41insIleIle/c.119_120insTAT
Tb927_01_v5.1	564239	TG	T	165.87	Tb927.1.2250	frameshift_variant	HIGH	ggg/	p.Gly37fs/c.109delG
Tb927_01_v5.1	564263	C	CAA	160.8	Tb927.1.2250	frameshift_variant	HIGH	aaa/AAaaa	p.Lys45_Lys46fs/c.133_134insAA
Tb927_01_v5.1	564279	CTTAT	C	476.77	Tb927.1.2250	frameshift_variant	HIGH	cttatt/	p.Leu50fs/c.149_152delTTAT
Tb927_01_v5.1	564300	CTT	C	315.75	Tb927.1.2250	frameshift_variant	HIGH	ctt/	p.Leu57fs/c.170_171delTT
Tb927_01_v5.1	564313	CTT	C	356.74	Tb927.1.2250	frameshift_variant	HIGH	tctttt/	p.Ser61fs/c.183_184delTT
Tb927_01_v5.1	566024	TTTGTTGTTG	T	2927.73	Tb927.1.2280	inframe_deletion	MODERATE	ttttgttgttgt/ttt	p.Phe12_Cys15del/c.36_44delTTGTTGTTG
Tb927_01_v5.1	566048	CGT	C	1079.73	Tb927.1.2280	frameshift_variant	HIGH	tcgtat/	p.Ser20fs/c.60_61delGT
Tb927_01_v5.1	566051	AT	A	384.73	Tb927.1.2280	frameshift_variant	HIGH	tat/	p.Tyr21fs/c.63delT
Tb927_01_v5.1	566055	ATG	A	919.73	Tb927.1.2280	frameshift_variant	HIGH	tgt/	p.Cys23fs/c.67_68delTG
Tb927_01_v5.1	566073	GTCTGTATC	G	2327.73	Tb927.1.2280	frameshift_variant	HIGH	tctgtatct/	p.Ser29fs/c.85_92delTCTGTATC
Tb927_01_v5.1	566087	CTCTA	C	1492.73	Tb927.1.2280	frameshift_variant	HIGH	tctcta/	p.Ser33fs/c.99_102delTCTA
Tb927_01_v5.1	566239	TTTTTTC	T	1975.14	Tb927.1.2280	inframe_deletion	MODERATE	ttttttctt/ttt	p.Phe84_Leu86del/c.251_256delTTTTTC
Tb927_01_v5.1	615521	TTATTTTTTTAAA	T	1481.74	Tb927.1.2630	inframe_deletion	MODERATE	tttaaaaaaata/	p.Phe34_Ile37del/c.100_111delTTTAAAAAAATA
Tb927_01_v5.1	615585	TTC	T	584.73	Tb927.1.2630	frameshift_variant	HIGH	gaa/	p.Glu16fs/c.46_47delGA
Tb927_01_v5.1	618170	TTTC	T	803.73	Tb927.1.2660	inframe_deletion	MODERATE	ttc/	p.Phe4del/c.10_12delTTC
Tb927_01_v5.1	618176	TAA	T	654.73	Tb927.1.2660	frameshift_variant	HIGH	aaa/	p.Lys6fs/c.16_17delAA
Tb927_01_v5.1	618237	GTTATCATCA	G	2217.73	Tb927.1.2660	inframe_deletion	MODERATE	gttatcatcatt/gtt	p.Val26_Ile29del/c.77_85delTTATCATCA
Tb927_01_v5.1	618293	T	TTTTTG	950.73	Tb927.1.2660	frameshift_variant	HIGH	ttt/TTTTGttt	p.Phe45_Phe46fs/c.133_134insTTTTG
Tb927_01_v5.1	618318	TGGGTGGG	T	1475.73	Tb927.1.2660	frameshift_variant	HIGH	tgggtgggg/	p.Trp53fs/c.158_164delGGGTGGG
Tb927_01_v5.1	621734	A	ATG	631.73	Tb927.1.2690	frameshift_variant	HIGH	atg/aTGtg	p.Met3_Cys4fs/c.8_9insTG
Tb927_01_v5.1	736781	CAA	C	360.77	Tb927.1.3420	frameshift_variant	HIGH	ttg/	p.Leu3fs/c.7_8delTT
Tb927_01_v5.1	752069	C	CAAAAA	1059.73	Tb927.1.3480	frameshift_variant	HIGH	ttt/tttTTTTT	p.Phe29_Gly30fs/c.87_88insTTTTT
Tb927_01_v5.1	843666	G	GAT	232.75	Tb927.1.3990	frameshift_variant	HIGH	gat/gATat	p.Asp21_Ile22fs/c.62_63insAT
Tb927_01_v5.1	851544	ATATCATATCT	A	2263.73	Tb927.1.4030	frameshift_variant	HIGH	tatcatatctct/	p.Tyr41fs/c.121_130delTATCATATCT
Tb927_01_v5.1	851565	CTTTTT	C	1311.73	Tb927.1.4030	frameshift_variant	HIGH	tttttt/	p.Phe48fs/c.142_146delTTTTT
Tb927_01_v5.1	851598	TTTA	T	544.73	Tb927.1.4030	inframe_deletion	MODERATE	tta/	p.Leu59del/c.175_177delTTA
Tb927_01_v5.1	880467	C	CTT	698.73	Tb927.1.4270	frameshift_variant	HIGH	aga/aAAga	p.Arg15_Gly16fs/c.43_44insAA
Tb927_01_v5.1	944995	TAC	T	239.87	Tb927.1.4570	frameshift_variant	HIGH	tac/	p.Tyr73fs/c.218_219delAC
Tb927_01_v5.1	945010	C	CA	176.87	Tb927.1.4570	frameshift_variant	HIGH	ctt/cAtt	p.Leu78_Leu79fs/c.233_234insA
Tb927_01_v5.1	945066	T	TCACATA	493.8	Tb927.1.4570	inframe_insertion	MODERATE	cac/CACATAcac	p.His97_Thr98insHisIleHis/c.289_290insCACATA
Tb927_01_v5.1	948127	CTTTCGTTTCATTTACTATTTTA	C	5603.73	Tb927.1.4590	frameshift_variant	HIGH	ctttcgtttcatttactattttat/	p.Leu96fs/c.287_308delTTTCGTTTCATTTACTATTTTA
Tb927_01_v5.1	1032893	A	AAGAAC	197.87	Tb927.1.5200	frameshift_variant	HIGH	gag/gaAGAACg	p.Glu250_Gly251fs/c.750_751insAGAAC
Tb927_01_v5.1	1032894	G	GA	57.87	Tb927.1.5200	frameshift_variant	HIGH	ggt/Aggt	p.Gly251_Glu252fs/c.751_752insA
Tb927_02_v5.1	451142	CA	C	173.19	Tb927.2.2320	frameshift_variant	HIGH	tgt/	p.Cys116fs/c.346delT
Tb927_02_v5.1	451376	AC	A	319.73	Tb927.2.2320	frameshift_variant	HIGH	gtt/	p.Val38fs/c.112delG
Tb927_02_v5.1	451379	AC	A	723.73	Tb927.2.2320	frameshift_variant	HIGH	gtt/	p.Val37fs/c.109delG
Tb927_02_v5.1	451383	A	AAG	1197.73	Tb927.2.2320	frameshift_variant	HIGH	ttt/tttCT	p.Phe35_Phe36fs/c.105_106insCT
Tb927_02_v5.1	1166745	G	GTCT	278.77	Tb927.2.6350	disruptive_inframe_insertion	MODERATE	ggg/gTCTgg	p.Gly99_Ala100insValTrp/c.296_297insTCT
Tb927_02_v5.1	1166749	CAA	C	108.8	Tb927.2.6350	frameshift_variant	HIGH	gcaact/	p.Ala100fs/c.300_301delAA
Tb927_02_v5.1	1184875	A	AT	207.75	Tb927.2.6404	frameshift_variant	HIGH	ttt/tttA	p.Phe5_Ser6fs/c.15_16insA
Tb927_02_v5.1	1189444	CG	C	1524.52	Tb927.2.6430	frameshift_variant	HIGH	acc/	p.Thr413fs/c.1239delC
Tb927_03_v5.1	11650	GC	G	5831.73	Tb927.3.150	frameshift_variant	HIGH	agc/	p.Ser497fs/c.1491delC
Tb927_03_v5.1	18640	TAG	T	5074.73	Tb927.3.180	frameshift_variant	HIGH	atagaa/	p.Ile242fs/c.726_727delAG
Tb927_03_v5.1	18649	A	AC	2992.86	Tb927.3.180	frameshift_variant	HIGH	gaa/gaCa	p.Glu245_Asp246fs/c.735_736insC
Tb927_03_v5.1	47117	AT	A	1036.84	Tb927.3.270	frameshift_variant	HIGH	att/	p.Ile490fs/c.1469delT
Tb927_03_v5.1	70004	C	CT	2670.73	Tb927.3.350	frameshift_variant	HIGH	gca/gcTa	p.Ala242_Gln243fs/c.726_727insT
Tb927_03_v5.1	74021	AG	A	304.74	Tb927.3.360	frameshift_variant	HIGH	agg/	p.Arg350fs/c.1049delG
Tb927_03_v5.1	95307	AGC	A	1786.73	Tb927.3.440	frameshift_variant	HIGH	agc/	p.Ser84fs/c.251_252delGC
Tb927_03_v5.1	96443	TGGAA	T	2895.73	Tb927.3.440	frameshift_variant	HIGH	ggaaaa/	p.Gly463fs/c.1387_1390delGGAA
Tb927_03_v5.1	1125080	G	GGT	1296.73	Tb927.3.4010	frameshift_variant	HIGH	ccc/cACcc	p.Pro73_Gln74fs/c.217_218insAC
Tb927_05_v5.1	45437	TAA	T	858.73	Tb927.5.210	frameshift_variant	HIGH	gtaaag/	p.Val123fs/c.369_370delAA
Tb927_05_v5.1	486979	GT	G	526.9	Tb927.5.1320	frameshift_variant	HIGH	tgt/	p.Cys24fs/c.72delT
Tb927_05_v5.1	512612	CA	C	2473.73	Tb927.5.1430	frameshift_variant	HIGH	tgg/	p.Trp74fs/c.220delT
Tb927_05_v5.1	512617	G	GT	5814.73	Tb927.5.1430	frameshift_variant	HIGH	gac/gaAc	p.Asp72_Ser73fs/c.215_216insA
Tb927_05_v5.1	527263	A	AG	480.25	Tb927.5.1480	frameshift_variant	HIGH	ttt/tttC	p.Phe44_Phe45fs/c.132_133insC
Tb927_05_v5.1	1445860	G	GT	195.76	Tb927.5.4660	frameshift_variant	HIGH	aac/aaAc	p.Asn64_Ter65fs/c.191_192insA
Tb927_05_v5.1	1467860	AC	A	81.75	Tb927.5.4740	frameshift_variant	HIGH	tgt/	p.Cys508fs/c.1523delG
Tb927_05_v5.1	1467863	G	GT	97.75	Tb927.5.4740	frameshift_variant	HIGH	ttc/ttAc	p.Phe507_Cys508fs/c.1520_1521insA
Tb927_05_v5.1	1520883	G	GT	338.74	Tb927.5.4870	frameshift_variant	HIGH	gca/gAca	p.Ala347_Ile348fs/c.1039_1040insA
Tb927_05_v5.1	1520885	T	TG	160.84	Tb927.5.4870	frameshift_variant	HIGH	caa/caCa	p.Gln346_Ala347fs/c.1037_1038insC
Tb927_05_v5.1	1520890	GCA	G	617.74	Tb927.5.4870	frameshift_variant	HIGH	gtg/	p.Val344fs/c.1031_1032delTG
Tb927_05_v5.1	1526538	TC	T	435.73	Tb927.5.4890	frameshift_variant	HIGH	acg/	p.Thr65fs/c.195delG
Tb927_05_v5.1	1526675	CT	C	210.75	Tb927.5.4890	frameshift_variant	HIGH	aga/	p.Arg20fs/c.58delA
Tb927_05_v5.1	1550275	GC	G	851.73	Tb927.5.4950	frameshift_variant	HIGH	gcc/	p.Ala454fs/c.1360delG
Tb927_05_v5.1	1572006	AC	A	619.73	Tb927.5.5020	frameshift_variant	HIGH	gta/	p.Val89fs/c.265delG
Tb927_05_v5.1	1572010	AC	A	294.92	Tb927.5.5020	frameshift_variant	HIGH	ttg/	p.Leu87fs/c.261delG
Tb927_05_v5.1	1584756	CA	C	706.74	Tb927.5.5080	frameshift_variant	HIGH	gat/	p.Asp436fs/c.1308delT
Tb927_05_v5.1	1598917	T	TC	302.75	Tb927.5.5120	frameshift_variant	HIGH	gaa/gGaa	p.Glu452_Asn453fs/c.1354_1355insG
Tb927_05_v5.1	1598921	CTA	C	354.75	Tb927.5.5120	frameshift_variant	HIGH	ata/	p.Ile450fs/c.1349_1350delTA
Tb927_05_v5.1	1598930	TCAG	T	434.75	Tb927.5.5120	inframe_deletion	MODERATE	ctg/	p.Leu447del/c.1339_1341delCTG
Tb927_05_v5.1	1605756	A	ATT	142	Tb927.5.5150	frameshift_variant	HIGH	aaa/aaaAA	p.Lys460_Trp461fs/c.1380_1381insAA
Tb927_05_v5.1	1608605	A	AG	1112.73	Tb927.5.5160	frameshift_variant	HIGH	ctt/ctCt	p.Leu537_Phe538fs/c.1610_1611insC
Tb927_05_v5.1	1611751	TA	T	442.74	Tb927.5.5170	frameshift_variant	HIGH	ttt/	p.Phe497fs/c.1491delT
Tb927_05_v5.1	1617139	C	CT	2257.73	Tb927.5.5190	frameshift_variant	HIGH	ttg/ttAg	p.Leu36_Ser37fs/c.107_108insA
Tb927_05_v5.1	1626860	C	CT	277.75	Tb927.5.5230	frameshift_variant	HIGH	aag/aaAg	p.Lys192_Lys193fs/c.575_576insA
Tb927_05_v5.1	1627036	CT	C	194.77	Tb927.5.5230	frameshift_variant	HIGH	aaa/	p.Lys133fs/c.399delA
Tb927_05_v5.1	1628967	CCG	C	562.73	Tb927.5.5240	frameshift_variant	HIGH	accggc/	p.Thr264fs/c.792_793delCG
Tb927_05_v5.1	1628972	T	TC	451.73	Tb927.5.5240	frameshift_variant	HIGH	gca/gcGa	p.Ala263_Thr264fs/c.788_789insG
Tb927_05_v5.1	1635676	A	AT	173.75	Tb927.5.5270	frameshift_variant	HIGH	aat/aaAt	p.Asn111_Leu112fs/c.332_333insA
Tb927_05_v5.1	1644995	TA	T	955.73	Tb927.5.5300	frameshift_variant	HIGH	gta/	p.Val101fs/c.302delT
Tb927_05_v5.1	1652153	GGTTTGC	G	4025.73	Tb927.5.5320	inframe_deletion	MODERATE	gcaaac/	p.Ala293_Asn294del/c.877_882delGCAAAC
Tb927_05_v5.1	1673873	G	GCT	291.75	Tb927.5.5390	frameshift_variant	HIGH	acg/aAGcg	p.Thr7_Ala8fs/c.19_20insAG
Tb927_05_v5.1	1673879	CGT	C	494.74	Tb927.5.5390	frameshift_variant	HIGH	acacgc/	p.Thr4fs/c.12_13delAC
Tb927_05_v5.1	1705981	AT	A	221.73	Tb927.5.5450	frameshift_variant	HIGH	aga/	p.Arg144fs/c.432delA
Tb927_05_v5.1	1713978	T	TC	242.77	Tb927.5.5460	frameshift_variant+stop_gained	HIGH	tat/tGat	p.Tyr481_Gly482fs/c.1441_1442insG
Tb927_05_v5.1	1713981	A	AGC	312.77	Tb927.5.5460	frameshift_variant	HIGH	ttt/tGCtt	p.Phe480_Tyr481fs/c.1438_1439insGC
Tb927_05_v5.1	1714022	G	GA	217.8	Tb927.5.5460	frameshift_variant	HIGH	atc/atTc	p.Ile466_Gln467fs/c.1397_1398insT
Tb927_05_v5.1	1720212	TCC	T	369.14	Tb927.5.5480	frameshift_variant	HIGH	agggaa/	p.Arg425fs/c.1275_1276delGG
Tb927_05_v5.1	1735984	C	CT	402.73	Tb927.5.5520	frameshift_variant	HIGH	caa/caaA	p.Gln336_Gly337fs/c.1008_1009insA
Tb927_05_v5.1	1739059	C	CAG	183.75	Tb927.5.5530	frameshift_variant	HIGH	gaa/gaaCT	p.Glu218_Glu219fs/c.654_655insCT
Tb927_05_v5.1	1739069	TGG	T	68.79	Tb927.5.5530	frameshift_variant	HIGH	cca/	p.Pro215fs/c.643_644delCC
Tb927_06_v5.1	28929	CT	C	425.7	Tb927.6.170	frameshift_variant	HIGH	aaa/	p.Lys1013fs/c.3039delA
Tb927_06_v5.1	492035	T	TG	242.75	Tb927.6.1330	frameshift_variant	HIGH	aga/agCa	p.Arg191_Val192fs/c.572_573insC
Tb927_06_v5.1	499384	T	TTTTGTG	222	Tb927.6.1370	inframe_insertion	MODERATE	aaa/aCACAAAaa	p.Lys326_Gln327insThrGlnLys/c.976_977insCACAAA
Tb927_06_v5.1	577804	CCGGCGGAGGCCCATCAAAATCATCTTTGTCAAT	C	9332.73	Tb927.6.1730	inframe_deletion	MODERATE	attgacaaagatgattttgatgggcctccgccg/	p.Ile1104_Pro1114del/c.3310_3342delATTGACAAAGATGATTTTGATGGGCCTCCGCCG
Tb927_06_v5.1	601539	TTTG	T	985.73	Tb927.6.1790	disruptive_inframe_deletion	MODERATE	accaaa/aca	p.Thr157_Lys158del/c.471_473delCAA
Tb927_06_v5.1	601594	TTAAAAAAAAAGGAAG	T	1205.75	Tb927.6.1790	disruptive_inframe_deletion	MODERATE	acttcctttttttttaac/aac	p.Thr135_Asn140del/c.404_418delCTTCCTTTTTTTTTA
Tb927_06_v5.1	601628	TGAAAAAAAAAAAGGA	T	1145.8	Tb927.6.1790	inframe_deletion	MODERATE	tcctttttttttttc/	p.Ser124_Phe128del/c.370_384delTCCTTTTTTTTTTTC
Tb927_06_v5.1	705161	A	AATCAGCGCGACTACGGAG	2890.73	Tb927.6.2230	inframe_insertion	MODERATE	aat/aATCAGCGCGACTACGGAGat	p.Asn190_Gln191insAsnGlnArgAspTyrGlyAsp/c.569_570insATCAGCGCGACTACGGAG
Tb927_06_v5.1	767904	ATTTATATAT	A	940.74	Tb927.6.2530	inframe_deletion	MODERATE	tttatatat/	p.Phe157_Tyr159del/c.469_477delTTTATATAT
Tb927_06_v5.1	768062	T	TA	223.8	Tb927.6.2530	frameshift_variant	HIGH	att/atAt	p.Ile209_Phe210fs/c.627_628insA
Tb927_06_v5.1	1448629	T	TTTAGTGCCTCGCCGCTACCTTTTTC	2865.73	Tb927.6.5230	frameshift_variant+stop_gained	HIGH	caa/cGAAAAAGGTAGCGGCGAGGCACTAAaa	p.Gln292_Gln293fs/c.874_875insGAAAAAGGTAGCGGCGAGGCACTAA
Tb927_06_v5.1	1460526	T	TTG	2882.73	Tb927.6.5280	frameshift_variant	HIGH	aca/acaCA	p.Thr25_Ser26fs/c.75_76insCA
Tb927_06_v5.1	1499768	A	AG	176.8	Tb927.6.5420	frameshift_variant	HIGH	ctg/cCtg	p.Leu480_Ala481fs/c.1438_1439insC
Tb927_06_v5.1	1515729	TTG	T	2980.73	Tb927.6.5470	frameshift_variant	HIGH	cacaat/	p.His235fs/c.705_706delCA
Tb927_06_v5.1	1528489	TC	T	273.77	Tb927.6.5510	frameshift_variant	HIGH	aga/	p.Arg233fs/c.698delG
Tb927_06_v5.1	1553554	CT	C	172.92	Tb927.6.5590	frameshift_variant	HIGH	aaa/	p.Lys449fs/c.1347delA
Tb927_06_v5.1	1577259	TA	T	1793.73	Tb927.6.5660	frameshift_variant	HIGH	ata/	p.Ile158fs/c.473delT
Tb927_06_v5.1	1601789	A	AT	58.25	Tb927.6.5770	frameshift_variant	HIGH	ata/aAta	p.Ile223_Trp224fs/c.667_668insA
Tb927_06_v5.1	1608098	GT	G	1177.73	Tb927.6.5790	frameshift_variant	HIGH	gaa/	p.Glu295fs/c.885delA
Tb927_06_v5.1	1614729	GTT	G	87.92	Tb927.6.5830	frameshift_variant	HIGH	aac/	p.Asn446fs/c.1336_1337delAA
Tb927_06_v5.1	1614746	CT	C	247.75	Tb927.6.5830	frameshift_variant	HIGH	gta/	p.Val440fs/c.1320delA
Tb927_07_v5.1	962886	CACAT	C	1553.73	Tb927.7.3690	frameshift_variant	HIGH	atgtgt/	p.Met118fs/c.352_355delATGT
Tb927_07_v5.1	962912	CAAAAA	C	1602.73	Tb927.7.3690	frameshift_variant	HIGH	tttttg/	p.Phe109fs/c.325_329delTTTTT
Tb927_07_v5.1	962933	TAAAAAAAATGATA	T	3071.73	Tb927.7.3690	frameshift_variant	HIGH	ttatcatttttttta/	p.Leu99fs/c.296_308delTATCATTTTTTTT
Tb927_07_v5.1	962943	GATAAAA	G	1280.82	Tb927.7.3690	disruptive_inframe_deletion	MODERATE	tttttatca/tca	p.Phe98_Ser100del/c.293_298delTTTTAT
Tb927_07_v5.1	974167	CAAT	C	1213.73	Tb927.7.3720	inframe_deletion	MODERATE	acaata/aca	p.Thr96_Ile97del/c.288_290delAAT
Tb927_07_v5.1	1720651	G	GCA	660.73	Tb927.7.6330	frameshift_variant	HIGH	ttt/tttTG	p.Phe95_Gln96fs/c.285_286insTG
Tb927_07_v5.1	2177575	T	TATGA	780.73	Tb07.30D13.180	frameshift_variant	HIGH	tat/tATGAat	p.Tyr10_Lys11fs/c.29_30insATGA
Tb927_08_v5.1	25264	TA	T	398.73	Tb927.8.170	frameshift_variant	HIGH	aac/	p.Asn409fs/c.1225delA
Tb927_08_v5.1	25286	A	AC	436.73	Tb927.8.170	frameshift_variant	HIGH	aaa/aCaa	p.Lys416_Gly417fs/c.1247_1248insC
Tb927_08_v5.1	25288	AGGG	A	487.82	Tb927.8.170	inframe_deletion	MODERATE	ggg/	p.Gly417del/c.1249_1251delGGG
Tb927_08_v5.1	88344	CG	C	219.74	Tb927.8.330	frameshift_variant	HIGH	gtc/	p.Val295fs/c.883delG
Tb927_08_v5.1	101634	AG	A	908.73	Tb927.8.370	frameshift_variant	HIGH	agt/	p.Ser138fs/c.413delG
Tb927_08_v5.1	124856	AG	A	346.74	Tb927.8.450	frameshift_variant	HIGH	aag/	p.Lys208fs/c.624delG
Tb927_08_v5.1	148605	AT	A	1124.73	Tb927.8.530	frameshift_variant	HIGH	aaa/	p.Lys212fs/c.636delA
Tb927_08_v5.1	577051	G	GTATTATTATTATTAT	1578.19	Tb927.8.1760	inframe_insertion	MODERATE	aca/aATAATAATAATAATAca	p.Thr174_Val175insAsnAsnAsnAsnAsnThr/c.520_521insATAATAATAATAATA
Tb927_08_v5.1	1155231	TTCA	T	1083.73	Tb927.8.3870	disruptive_inframe_deletion	MODERATE	gatgaa/gaa	p.Asp163_Glu164del/c.489_491delTGA
Tb927_08_v5.1	2320607	G	GA	238.77	Tb927.8.7910	frameshift_variant	HIGH	aaa/Aaaa	p.Lys342_Leu343fs/c.1024_1025insA
Tb927_09_v5.1	37425	A	AG	2049.75	Tb927.9.220	frameshift_variant	HIGH	aca/aGca	p.Thr427_Val428fs/c.1280_1281insG
Tb927_09_v5.1	133586	C	CT	153.14	Tb927.9.550	frameshift_variant	HIGH	ccc/cTcc	p.Pro22_Ile23fs/c.65_66insT
Tb927_09_v5.1	137626	ATG	A	488.74	Tb927.9.570	frameshift_variant	HIGH	atg/	p.Met309fs/c.926_927delTG
Tb927_09_v5.1	138171	C	CT	197.8	Tb927.9.570	frameshift_variant	HIGH	cgt/Tcgt	p.Arg491_Lys492fs/c.1471_1472insT
Tb927_09_v5.1	138177	A	ACAAG	415.8	Tb927.9.570	frameshift_variant	HIGH	aaa/CAAGaaa	p.Lys493_Phe494fs/c.1477_1478insCAAG
Tb927_09_v5.1	138196	T	TC	136.27	Tb927.9.570	frameshift_variant	HIGH	ttt/tCtt	p.Phe499_Ala500fs/c.1496_1497insC
Tb927_09_v5.1	148356	AAC	A	296.74	Tb927.9.620	frameshift_variant	HIGH	gaacag/	p.Glu104fs/c.312_313delAC
Tb927_09_v5.1	170242	A	AG	2305.73	Tb927.9.700	frameshift_variant	HIGH	act/acCt	p.Thr168_Thr169fs/c.503_504insC
Tb927_09_v5.1	222443	A	ACG	1143.73	Tb927.9.870	frameshift_variant	HIGH	act/aCGct	p.Thr77_Ile78fs/c.230_231insCG
Tb927_09_v5.1	282456	CT	C	237.5	Tb927.9.1110	frameshift_variant	HIGH	gct/	p.Ala283fs/c.849delT
Tb927_09_v5.1	290200	AC	A	1724.73	Tb927.9.1140	frameshift_variant	HIGH	cag/	p.Gln455fs/c.1363delC
Tb927_09_v5.1	296969	AAC	A	170.82	Tb927.9.1170	frameshift_variant	HIGH	aac/	p.Asn427fs/c.1280_1281delAC
Tb927_09_v5.1	297063	G	GA	280.77	Tb927.9.1170	frameshift_variant	HIGH	ggc/gAgc	p.Gly458_Cys459fs/c.1373_1374insA
Tb927_09_v5.1	786390	T	TTC	810.73	Tb927.9.4110	frameshift_variant	HIGH	ttg/TCttg	p.Leu110_Phe111fs/c.328_329insTC
Tb927_09_v5.1	786442	AAGGAGGAG	A	877.74	Tb927.9.4110	frameshift_variant	HIGH	aaggaggag/	p.Lys127fs/c.380_387delAGGAGGAG
Tb927_09_v5.1	786628	CA	C	488.9	Tb927.9.4120	frameshift_variant	HIGH	aaa/	p.Lys11fs/c.31delA
Tb927_09_v5.1	786661	TAAC	T	854.73	Tb927.9.4120	inframe_deletion	MODERATE	aac/	p.Asn22del/c.64_66delAAC
Tb927_09_v5.1	788785	GT	G	231.77	Tb927.9.4150	frameshift_variant	HIGH	ttt/	p.Phe2fs/c.4delT
Tb927_09_v5.1	789255	C	CT	144.73	Tb927.9.4150	frameshift_variant	HIGH	tct/tcTt	p.Ser158_Phe159fs/c.474_475insT
Tb927_09_v5.1	866189	AACAACAACAAC	A	4642.73	Tb927.9.4690	frameshift_variant	HIGH	aacaacaacaac/	p.Asn29fs/c.86_96delACAACAACAAC
Tb927_09_v5.1	999078	CCCCT	C	900.73	Tb927.9.5920	frameshift_variant	HIGH	ccccct/	p.Pro19fs/c.57_60delCCCT
Tb927_09_v5.1	999522	TTA	T	994.73	Tb927.9.5930	frameshift_variant	HIGH	aataat/	p.Asn16fs/c.48_49delTA
Tb927_09_v5.1	1082736	T	TTC	923.73	Tb927.9.6570	frameshift_variant	HIGH	ttt/TCttt	p.Phe58_Phe59fs/c.172_173insTC
Tb927_09_v5.1	1082789	ACAAAAAAG	A	2198.73	Tb927.9.6570	frameshift_variant	HIGH	aacaaaaaagaa/	p.Asn75fs/c.225_232delCAAAAAAG
Tb927_09_v5.1	1082830	CT	C	608.73	Tb927.9.6570	frameshift_variant	HIGH	ctt/	p.Leu89fs/c.266delT
Tb927_09_v5.1	1082960	A	ATTTTTTTTC	1743.73	Tb927.9.6570	inframe_insertion	MODERATE	tat/taTTTTTTTTCt	p.Tyr132_Phe133insTyrPhePheSer/c.396_397insTTTTTTTTC
Tb927_09_v5.1	1083009	T	TTTTA	1277.73	Tb927.9.6570	frameshift_variant	HIGH	ttt/TTTAttt	p.Phe149_Ter150fs/c.445_446insTTTA
Tb927_09_v5.1	1188062	TA	T	80.87	Tb927.9.7310	frameshift_variant	HIGH	act/	p.Thr336fs/c.1008delT
Tb927_09_v5.1	1188066	T	TC	89.87	Tb927.9.7310	frameshift_variant	HIGH	caa/caGa	p.Gln335_Thr336fs/c.1004_1005insG
Tb927_09_v5.1	1188476	TG	T	105.74	Tb927.9.7310	frameshift_variant	HIGH	aac/	p.Asn198fs/c.594delC
Tb927_09_v5.1	1188498	T	TTTTC	101.74	Tb927.9.7310	frameshift_variant	HIGH	gaa/gaGAAAa	p.Glu191_Arg192fs/c.572_573insGAAA
Tb927_09_v5.1	1232955	AC	A	211.73	Tb927.9.7490	frameshift_variant	HIGH	gtt/	p.Val23fs/c.67delG
Tb927_09_v5.1	1232976	A	AC	296.73	Tb927.9.7490	frameshift_variant	HIGH	ttt/tGtt	p.Phe16_Phe17fs/c.46_47insG
Tb927_09_v5.1	1234597	A	ACTTG	887.73	Tb927.9.7510	frameshift_variant	HIGH	att/aCTTGtt	p.Ile106_Trp107fs/c.317_318insCTTG
Tb927_09_v5.1	1237800	GGGTATA	G	1065.73	Tb927.9.7530	disruptive_inframe_deletion	MODERATE	atatacccc/acc	p.Ile82_Pro84del/c.245_250delTATACC
Tb927_09_v5.1	1237891	A	AG	586.73	Tb927.9.7530	frameshift_variant	HIGH	ttc/ttcC	p.Phe53_Tyr54fs/c.159_160insC
Tb927_09_v5.1	1237939	A	ATAACG	620.8	Tb927.9.7530	frameshift_variant	HIGH	ttc/ttcCGTTA	p.Phe37_Cys38fs/c.111_112insCGTTA
Tb927_09_v5.1	1312920	GT	G	583.73	Tb927.9.7930	frameshift_variant	HIGH	aac/	p.Asn226fs/c.677delA
Tb927_09_v5.1	1494510	CAAATAAATAAGTAAAT	C	2980.73	Tb927.9.9350	frameshift_variant	HIGH	ttatttacttatttattt/	p.Leu85fs/c.255_270delATTTACTTATTTATTT
Tb927_09_v5.1	1494535	ATG	A	1012.73	Tb927.9.9350	frameshift_variant	HIGH	cat/	p.His82fs/c.244_245delCA
Tb927_09_v5.1	1518271	TTTTCCTTTTCC	T	4706.73	Tb927.9.9490	frameshift_variant	HIGH	aaggaaaaggaaaag/	p.Lys49fs/c.147_157delGGAAAAGGAAA
Tb927_09_v5.1	1518666	C	CAATAATAGT	2289.73	Tb927.9.9500	inframe_insertion	MODERATE	att/attACTATTATT	p.Ile60_Val61insIleThrIleIle/c.180_181insACTATTATT
Tb927_09_v5.1	1666266	T	TCCC	572.73	Tb927.9.10590	inframe_insertion	MODERATE	ccc/CCCccc	p.Pro121_Pro122insProPro/c.361_362insCCC
Tb927_09_v5.1	1823906	GCA	G	85.87	Tb927.9.11730	frameshift_variant	HIGH	gca/	p.Ala29fs/c.86_87delCA
Tb927_09_v5.1	1823919	TGCAAGC	T	337.87	Tb927.9.11730	disruptive_inframe_deletion	MODERATE	atgcaagca/ata	p.Met33_Ala35del/c.99_104delGCAAGC
Tb927_09_v5.1	1852042	A	AAT	374.73	Tb927.9.11860	frameshift_variant	HIGH	aat/ATaat	p.Asn5_Lys6fs/c.13_14insAT
Tb927_09_v5.1	1947397	T	TGTG	525.73	Tb927.9.12460	disruptive_inframe_insertion	MODERATE	gtt/gtGTGt	p.Val10_Gly11insValCys/c.30_31insGTG
Tb927_09_v5.1	2085292	TAA	T	449.74	Tb927.9.13180	frameshift_variant	HIGH	ttt/	p.Phe85fs/c.254_255delTT
Tb927_09_v5.1	2376348	G	GGAAAA	913.73	Tb927.9.15310	frameshift_variant	HIGH	ttc/ttcTTTTC	p.Phe8_Leu9fs/c.24_25insTTTTC
Tb927_09_v5.1	2419891	TA	T	469.73	Tb927.9.15500	frameshift_variant	HIGH	tta/	p.Leu27fs/c.80delT
Tb927_09_v5.1	2488908	GCA	G	475.74	Tb927.9.15770	frameshift_variant	HIGH	tgc/	p.Cys111fs/c.331_332delTG
Tb927_09_v5.1	2512702	A	AACACACAC	1827.86	Tb927.9.15880	frameshift_variant	HIGH	ttt/tGTGTGTGTtt	p.Phe75_Val76fs/c.223_224insGTGTGTGT
Tb927_09_v5.1	2766683	T	TG	186.27	Tb927.9.16830	frameshift_variant	HIGH	aaa/aaCa	p.Lys227_Glu228fs/c.680_681insC
Tb927_09_v5.1	3039109	AGG	A	3557.73	Tb927.9.17900	frameshift_variant	HIGH	agg/	p.Arg34fs/c.101_102delGG
Tb927_10_v5.1	48577	CTTCG	C	775.74	Tb927.10.100	frameshift_variant	HIGH	agcgaa/	p.Ser417fs/c.1251_1254delCGAA
Tb927_10_v5.1	48582	CTT	C	439.74	Tb927.10.100	frameshift_variant	HIGH	aaaagc/	p.Lys416fs/c.1248_1249delAA
Tb927_10_v5.1	129417	G	GTTT	337.75	Tb927.10.500	inframe_insertion	MODERATE	cgt/cgTTTt	p.Arg66_Phe67insArgPhe/c.198_199insTTT
Tb927_10_v5.1	619802	C	CA	101.74	Tb927.10.2400	frameshift_variant	HIGH	ttg/ttTg	p.Leu95_Leu96fs/c.284_285insT
Tb927_10_v5.1	884160	T	TTAA	545.73	Tb927.10.3420	stop_gained+inframe_insertion	HIGH	aaa/TAAaaa	p.Lys21_Lys22insTerLys/c.61_62insTAA
Tb927_10_v5.1	1054500	TC	T	178.73	Tb927.10.3980	frameshift_variant	HIGH	gag/	p.Glu72fs/c.214delG
Tb927_10_v5.1	1054502	TC	T	215.73	Tb927.10.3980	frameshift_variant	HIGH	aga/	p.Arg71fs/c.212delG
Tb927_10_v5.1	1054573	TC	T	785.73	Tb927.10.3980	frameshift_variant	HIGH	aag/	p.Lys47fs/c.141delG
Tb927_10_v5.1	1269696	T	TC	681.82	Tb927.10.5160	frameshift_variant	HIGH	tct/tCct	p.Ser39_Leu40fs/c.116_117insC
Tb927_10_v5.1	1269707	CT	C	576.73	Tb927.10.5160	frameshift_variant	HIGH	ttt/	p.Phe43fs/c.127delT
Tb927_10_v5.1	2941493	T	TTTCTTTC	2600.73	Tb927.10.12070	frameshift_variant	HIGH	ttt/TTCTTTCttt	p.Phe18_Leu19fs/c.52_53insTTCTTTC
Tb927_10_v5.1	2941497	C	CTTTTTTT	2650.73	Tb927.10.12070	frameshift_variant	HIGH	ctg/cTTTTTTTtg	p.Leu19_Leu20fs/c.56_57insTTTTTTT
Tb927_10_v5.1	3092632	G	GCAA	1787.73	Tb927.10.12730	inframe_insertion	MODERATE	gct/gTTGct	p.Ala19_Ala20insValAla/c.55_56insTTG
Tb927_10_v5.1	3096594	G	GAAA	566.73	Tb927.10.12750	inframe_insertion	MODERATE	ttt/tttTTT	p.Phe164_Pro165insPhePhe/c.492_493insTTT
Tb927_10_v5.1	3096615	C	CA	359.73	Tb927.10.12750	frameshift_variant	HIGH	ttt/tttT	p.Phe157_Val158fs/c.471_472insT
Tb927_10_v5.1	3096921	A	ACT	477.73	Tb927.10.12750	frameshift_variant	HIGH	tat/tatAG	p.Tyr55_Phe56fs/c.165_166insAG
Tb927_10_v5.1	3096923	T	TAA	533.73	Tb927.10.12750	frameshift_variant	HIGH	tat/tTTat	p.Tyr55_Phe56fs/c.163_164insTT
Tb927_10_v5.1	3097000	T	TGGAAGGAA	570.79	Tb927.10.12750	frameshift_variant	HIGH	cca/ccTTCCTTCCa	p.Pro29_Phe30fs/c.86_87insTTCCTTCC
Tb927_10_v5.1	3103116	T	TAAA	678.73	Tb927.10.12770	stop_gained+inframe_insertion	HIGH	aaa/aTTTaa	p.Lys106_Trp107insIleTer/c.316_317insTTT
Tb927_10_v5.1	3103170	ATAT	A	383.77	Tb927.10.12770	disruptive_inframe_deletion	MODERATE	tatata/tta	p.Tyr87_Ile88del/c.260_262delATA
Tb927_10_v5.1	3103174	AT	A	207.77	Tb927.10.12770	frameshift_variant	HIGH	ata/	p.Ile86fs/c.258delA
Tb927_10_v5.1	3107164	A	AAG	546.73	Tb927.10.12790	frameshift_variant	HIGH	ctt/cCTtt	p.Leu109_Phe110fs/c.325_326insCT
Tb927_10_v5.1	3680038	TA	T	188.74	Tb927.10.15050	frameshift_variant	HIGH	aaa/	p.Lys188fs/c.562delA
Tb927_10_v5.1	3681847	TTTGTTGTTGTTG	T	5883.73	Tb927.10.15070	inframe_deletion	MODERATE	ctttgttgttgttgt/ctt	p.Leu50_Cys54del/c.150_161delTTGTTGTTGTTG
Tb927_10_v5.1	3756902	A	ATGTTGT	1258.73	Tb927.10.15340	inframe_insertion	MODERATE	atg/aTGTTGTtg	p.Met3_Leu4insMetLeuLeu/c.8_9insTGTTGT
Tb927_10_v5.1	3756911	T	TTGTTG	1014.73	Tb927.10.15340	frameshift_variant	HIGH	ttt/tTGTTGtt	p.Phe6_Leu7fs/c.17_18insTGTTG
Tb927_10_v5.1	3757050	G	GTGTGTT	975.73	Tb927.10.15340	inframe_insertion	MODERATE	tgt/tgTGTGTTt	p.Cys52_Val53insCysValPhe/c.156_157insTGTGTT
Tb927_10_v5.1	4004732	A	AAAT	381.75	Tb927.10.16220	inframe_insertion	MODERATE	tcc/tccATT	p.Ser517_Phe518insSerIle/c.1551_1552insATT
Tb927_10_v5.1	4004742	AAT	A	215.82	Tb927.10.16220	frameshift_variant	HIGH	att/	p.Ile514fs/c.1540_1541delAT
Tb927_10_v5.1	4012442	C	CTT	461.74	Tb927.10.16240	frameshift_variant	HIGH	cag/cagAA	p.Gln176_Asp177fs/c.528_529insAA
Tb927_10_v5.1	4012446	CGG	C	434.74	Tb927.10.16240	frameshift_variant	HIGH	ccg/	p.Pro175fs/c.523_524delCC
Tb927_10_v5.1	4032541	T	TA	573.73	Tb927.10.16290	frameshift_variant	HIGH	ata/atAa	p.Ile275_Phe276fs/c.825_826insA
Tb927_10_v5.1	4053017	AT	A	205.75	Tb927.10.16340	frameshift_variant	HIGH	gat/	p.Asp49fs/c.147delT
Tb927_10_v5.1	4053163	GCA	G	842.73	Tb927.10.16340	frameshift_variant	HIGH	gca/	p.Ala98fs/c.293_294delCA
Tb927_10_v5.1	4053166	AC	A	1011.73	Tb927.10.16340	frameshift_variant	HIGH	aca/	p.Thr99fs/c.296delC
Tb927_10_v5.1	4080654	AT	A	1435.73	Tb927.10.16400	frameshift_variant+stop_lost	HIGH	tag/	p.Ter306fs/c.916delT
Tb927_10_v5.1	4105895	A	AT	442.73	Tb927.10.16470	frameshift_variant	HIGH	tat/taTt	p.Tyr481_Ile482fs/c.1443_1444insT
Tb927_11_RH_fork_v5.1	37768	A	AT	371.74	Tb927.11.18790	frameshift_variant	HIGH	aag/aaTg	p.Lys254_Leu255fs/c.762_763insT
Tb927_11_RH_fork_v5.1	43114	CT	C	1191.73	Tb927.11.18810	frameshift_variant	HIGH	tgg/	p.Trp380fs/c.1138delT
Tb927_11_RH_fork_v5.1	50966	AG	A	406.73	Tb927.11.18820	frameshift_variant	HIGH	agc/	p.Ser312fs/c.935delG
Tb927_11_RH_fork_v5.1	63922	AAC	A	1942.73	Tb927.11.18840	frameshift_variant	HIGH	aac/	p.Asn273fs/c.818_819delAC
Tb927_11_RH_fork_v5.1	103841	GGTA	G	280.87	Tb927.11.18950	inframe_deletion	MODERATE	gta/	p.Val2del/c.4_6delGTA
Tb927_11_RH_fork_v5.1	103854	G	GC	66.87	Tb927.11.18950	frameshift_variant	HIGH	gga/gCga	p.Gly6_Ile7fs/c.17_18insC
Tb927_11_RH_fork_v5.1	103857	AT	A	44.9	Tb927.11.18950	frameshift_variant	HIGH	ata/	p.Ile7fs/c.20delT
Tb927_11_RH_fork_v5.1	114597	AC	A	436.73	Tb927.11.18960	frameshift_variant	HIGH	caa/	p.Gln243fs/c.727delC
Tb927_11_RH_fork_v5.1	127350	A	ATC	179	Tb927.11.19000	frameshift_variant	HIGH	aag/TCaag	p.Lys462_Ter463fs/c.1384_1385insTC
Tb927_11_RH_fork_v5.1	153325	C	CG	82.8	Tb927.11.19060	frameshift_variant	HIGH	agt/aCgt	p.Ser272_Gln273fs/c.814_815insC
Tb927_11_RH_fork_v5.1	157930	GC	G	548.73	Tb927.11.19100	frameshift_variant	HIGH	agc/	p.Ser55fs/c.164delG
Tb927_11_RH_fork_v5.1	163036	A	AC	79.5	Tb927.11.19130	frameshift_variant	HIGH	gaa/gaCa	p.Glu243_Cys244fs/c.729_730insC
Tb927_11_RH_fork_v5.1	163089	G	GA	62	Tb927.11.19130	frameshift_variant	HIGH	gcg/gAcg	p.Ala261_Ala262fs/c.782_783insA
Tb927_11_RH_fork_v5.1	163096	AG	A	69	Tb927.11.19130	frameshift_variant	HIGH	gag/	p.Glu263fs/c.789delG
Tb927_11_RH_fork_v5.1	288455	A	AGCC	299.73	Tb927.11.19500	inframe_insertion	MODERATE	gca/GCCgca	p.Ala246_Asn247insAlaAla/c.736_737insGCC
Tb927_11_RH_fork_v5.1	288469	CGAA	C	278.77	Tb927.11.19500	disruptive_inframe_deletion	MODERATE	acgaaa/aca	p.Thr250_Lys251del/c.750_752delGAA
Tb927_11_RH_fork_v5.1	306595	T	TG	1050.73	Tb927.11.19530	frameshift_variant	HIGH	att/atGt	p.Ile503_Ile504fs/c.1509_1510insG
Tb927_11_RH_fork_v5.1	309847	AGT	A	275	Tb927.11.19540	frameshift_variant	HIGH	gta/	p.Val484fs/c.1450_1451delGT
Tb927_11_RH_fork_v5.1	345840	TA	T	83.74	Tb927.11.19600	frameshift_variant	HIGH	tta/	p.Leu24fs/c.72delA
Tb927_11_RH_fork_v5.1	431802	GT	G	172.8	Tb927.11.19870	frameshift_variant	HIGH	act/	p.Thr468fs/c.1402delA
Tb927_11_RH_fork_v5.1	496627	TC	T	640.73	Tb927.11.20100	frameshift_variant	HIGH	cga/	p.Arg489fs/c.1466delG
Tb927_11_RH_fork_v5.1	496667	AT	A	745.73	Tb927.11.20100	frameshift_variant	HIGH	atc/	p.Ile476fs/c.1426delA
Tb927_11_RH_fork_v5.1	497784	CT	C	415.73	Tb927.11.20100	frameshift_variant	HIGH	caa/	p.Gln103fs/c.309delA
Tb927_11_RH_fork_v5.1	574868	CGCT	C	399.75	Tb927.11.20350	inframe_deletion	MODERATE	agc/	p.Ser371del/c.1111_1113delAGC
Tb927_11_RH_fork_v5.1	574885	G	GTC	114.79	Tb927.11.20350	frameshift_variant	HIGH	ccg/cGAcg	p.Pro366_Leu367fs/c.1096_1097insGA
Tb927_11_RH_fork_v5.1	575961	TG	T	190.87	Tb927.11.20350	frameshift_variant	HIGH	aca/	p.Thr7fs/c.20delC
Tb927_11_RH_fork_v5.1	584627	G	GT	505.73	Tb927.11.20380	splice_acceptor_variant	HIGH		c.1132_1133insA
Tb927_11_RH_fork_v5.1	584627	G	GT	505.73	Tb927.11.20380	splice_donor_variant	HIGH		c.1132_1133insA
Tb927_11_RH_fork_v5.1	594508	TC	T	599.73	Tb927.11.20420	frameshift_variant	HIGH	gaa/	p.Glu132fs/c.394delG
Tb927_11_RH_fork_v5.1	628510	TA	T	230.82	Tb11.v4.0041	frameshift_variant	HIGH	tat/	p.Tyr494fs/c.1480delT
Tb927_11_RH_fork_v5.1	643861	G	GC	138.79	Tb927.11.20570	frameshift_variant	HIGH	tcc/tcGc	p.Ser203_Gln204fs/c.608_609insG
Tb927_11_RH_fork_v5.1	643864	GC	G	231.77	Tb927.11.20570	frameshift_variant	HIGH	agc/	p.Ser202fs/c.605delG
Tb927_11_RH_fork_v5.1	643873	ACT	A	369.06	Tb927.11.20570	frameshift_variant	HIGH	agt/	p.Ser199fs/c.595_596delAG
Tb927_11_RH_fork_v5.1	645741	TGCGA	T	576.73	Tb927.11.20580	frameshift_variant	HIGH	tcgcaa/	p.Ser468fs/c.1402_1405delTCGC
Tb927_11_RH_fork_v5.1	651735	TG	T	1984.73	Tb927.11.20600	frameshift_variant	HIGH	acc/	p.Thr353fs/c.1059delC
Tb927_11_RH_fork_v5.1	655674	C	CT	215.82	Tb927.11.20620	frameshift_variant	HIGH	gca/gcaA	p.Ala521_Glu522fs/c.1563_1564insA
Tb927_11_RH_fork_v5.1	676135	GT	G	3147.73	Tb927.11.20670	frameshift_variant	HIGH	aac/	p.Asn433fs/c.1298delA
Tb927_11_v5.1	164273	C	CTGCTGTTGTTGCTGGGGCCACTGTTGCTGTTGTTGCTGGGGCCACTGT	11752.7	Tb927.11.670	disruptive_inframe_insertion	MODERATE	cag/caACAGTGGCCCCAGCAACAACAGCAACAGTGGCCCCAGCAACAACAGCAg	p.Gln375_Gln376insGlnGlnTrpProGlnGlnGlnGlnGlnGlnTrpProGlnGlnGlnGlnGln/c.1124_1125insACAGTGGCCCCAGCAACAACAGCAACAGTGGCCCCAGCAACAACAGCA
Tb927_11_v5.1	835318	G	GAAAGAAAGAAAAGAAAAGAA	2427.73	Tb927.11.2850	frameshift_variant	HIGH	ctt/cttTTCTTTTCTTTTCTTTCTTT	p.Leu98_Leu99fs/c.294_295insTTCTTTTCTTTTCTTTCTTT
Tb927_11_v5.1	835535	T	TAGAA	590.73	Tb927.11.2850	frameshift_variant	HIGH	cta/ctTTCTa	p.Leu26_Ser27fs/c.77_78insTTCT
Tb927_11_v5.1	835579	ATTT	A	343.73	Tb927.11.2850	inframe_deletion	MODERATE	aaa/	p.Lys11del/c.31_33delAAA
Tb927_11_v5.1	1326283	G	GTATA	278.87	Tb927.11.4600	frameshift_variant	HIGH	tat/TATAtat	p.Tyr2_Ile3fs/c.4_5insTATA
Tb927_11_v5.1	1330548	GTTTT	G	519.8	Tb927.11.4620	frameshift_variant	HIGH	tgtttt/	p.Cys102fs/c.306_309delTTTT
Tb927_11_v5.1	1330620	CCTCTCT	C	641.74	Tb927.11.4620	inframe_deletion	MODERATE	tcctctctc/tcc	p.Ser126_Leu128del/c.378_383delCTCTCT
Tb927_11_v5.1	1625966	G	GCCA	684.73	Tb927.11.5740	inframe_insertion	MODERATE	cca/CCAcca	p.Pro503_Pro504insProPro/c.1507_1508insCCA
Tb927_11_v5.1	1937142	A	AG	724.73	Tb927.11.6880	frameshift_variant	HIGH	ttc/tCtc	p.Phe67_Glu68fs/c.199_200insC
Tb927_11_v5.1	1937147	C	CA	629.73	Tb927.11.6880	frameshift_variant	HIGH	ttg/ttTg	p.Leu65_Phe66fs/c.194_195insT
Tb927_11_v5.1	1937314	AAAT	A	1081.73	Tb927.11.6880	inframe_deletion	MODERATE	att/	p.Ile9del/c.25_27delATT
Tb927_11_v5.1	1937315	AAT	A	987.73	Tb927.11.6880	frameshift_variant	HIGH	att/	p.Ile9fs/c.25_26delAT
Tb927_11_v5.1	3246009	C	CT	225.74	Tb927.11.12130	frameshift_variant	HIGH	ctt/cTtt	p.Leu8_Leu9fs/c.23_24insT
Tb927_11_v5.1	3246057	TTATA	T	506.75	Tb927.11.12130	frameshift_variant	HIGH	ttatat/	p.Leu24fs/c.71_74delTATA
Tb927_11_v5.1	3246093	G	GT	383.73	Tb927.11.12130	frameshift_variant	HIGH	gtt/gTtt	p.Val36_Phe37fs/c.107_108insT
Tb927_11_v5.1	3246268	A	AAC	327.74	Tb927.11.12130	frameshift_variant	HIGH	gaa/gaACa	p.Glu94_Lys95fs/c.282_283insAC
Tb927_11_v5.1	3248321	G	GAGGGGAGAGGA	1520.73	Tb927.11.12140	frameshift_variant	HIGH	ggg/AGGGGAGAGGAggg	p.Gly86_Arg87fs/c.256_257insAGGGGAGAGGA
Tb927_11_v5.1	4466125	A	AAATAAT	749.73	Tb927.11.16780	inframe_insertion	MODERATE	att/attATTATT	p.Ile94_Phe95insIleIleIle/c.282_283insATTATT
Tb927_11_v5.1	4617200	T	TC	464.73	Tb927.11.17180	frameshift_variant	HIGH	aaa/aaGa	p.Lys148_Asp149fs/c.443_444insG
Tb927_11_v5.1	4617316	ACAC	A	601.73	Tb927.11.17180	disruptive_inframe_deletion	MODERATE	ggtgtg/gtg	p.Gly111_Val112del/c.332_334delGTG
Tb927_11_v5.1	4617326	T	TCTC	813.73	Tb927.11.17180	inframe_insertion	MODERATE	tat/tatGAG	p.Tyr108_Asn109insTyrGlu/c.324_325insGAG
Tb927_11_v5.1	4617507	G	GA	539.27	Tb927.11.17180	frameshift_variant	HIGH	acc/acTc	p.Thr48_Ile49fs/c.143_144insT
Tb927_11_v5.1	4660757	G	GT	82.74	Tb927.11.17330	frameshift_variant	HIGH	gca/Tgca	p.Ala155_Thr156fs/c.463_464insT
Tb927_11_v5.1	4660758	G	GA	80.74	Tb927.11.17330	frameshift_variant	HIGH	gca/gAca	p.Ala155_Thr156fs/c.464_465insA
Tb927_11_v5.1	4663041	GA	G	293.74	Tb927.11.17340	frameshift_variant	HIGH	gaa/	p.Glu45fs/c.134delA
Tb927_11_v5.1	4674136	TA	T	318.77	Tb927.11.17390	frameshift_variant+stop_lost	HIGH	tag/	p.Ter319fs/c.955delT
Tb927_11_v5.1	4676245	G	GA	163.82	Tb927.11.17400	frameshift_variant	HIGH	tct/tTct	p.Ser132_Leu133fs/c.394_395insT
Tb927_11_v5.1	4687270	TTG	T	425.74	Tb927.11.17450	frameshift_variant	HIGH	aca/	p.Thr449fs/c.1346_1347delCA
Tb927_11_v5.1	4724212	T	TG	265.74	Tb927.11.17540	frameshift_variant	HIGH	gaa/gaaC	p.Glu234_Lys235fs/c.702_703insC
Tb927_11_v5.1	4754262	A	AG	558.73	Tb927.11.17570	frameshift_variant	HIGH	att/aGtt	c.1454_1455insG
Tb927_11_v5.1	4817702	GA	G	1189.73	Tb927.11.17800	frameshift_variant	HIGH	atc/	p.Ile108fs/c.323delT
Tb927_11_v5.1	4845775	G	GA	2724.73	Tb927.11.17870	frameshift_variant	HIGH	gaa/gAaa	p.Glu236_Lys237fs/c.707_708insA
Tb927_11_v5.1	4876700	T	TC	366.74	Tb927.11.18010	frameshift_variant	HIGH	tgg/tggG	p.Trp128_Asn129fs/c.384_385insG
Tb927_11_v5.1	4876988	TC	T	238.73	Tb927.11.18010	frameshift_variant	HIGH	gga/	p.Gly37fs/c.110delG
Tb927_11_v5.1	4886088	AC	A	297.73	Tb927.11.18040	frameshift_variant	HIGH	ggg/	p.Gly272fs/c.816delG
Tb927_11_v5.1	4890094	AAGC	A	599.25	Tb927.11.18060	disruptive_inframe_deletion	MODERATE	ttgctt/ttt	p.Leu478_Leu479del/c.1434_1436delGCT
Tb927_11_v5.1	4890106	GGA	G	501.76	Tb927.11.18060	frameshift_variant	HIGH	gtc/	p.Val475fs/c.1424_1425delTC
Tb927_11_v5.1	4901326	TC	T	96.8	Tb927.11.18090	frameshift_variant	HIGH	tgg/	p.Trp71fs/c.213delG
Tb927_11_v5.1	4903720	G	GT	706.73	Tb927.11.18110	frameshift_variant	HIGH	ggc/ggcA	p.Gly413_Leu414fs/c.1239_1240insA
Tb927_11_v5.1	4916597	CA	C	250.74	Tb927.11.18160	frameshift_variant	HIGH	ttt/	p.Phe253fs/c.759delT
Tb927_11_v5.1	4916610	T	TA	198.94	Tb927.11.18160	frameshift_variant	HIGH	tca/tcTa	p.Ser249_Gly250fs/c.746_747insT
Tb927_11_v5.1	4931033	TATA	T	1114.73	Tb927.11.18200	disruptive_inframe_deletion	MODERATE	tttata/tta	p.Phe222_Ile223del/c.666_668delTAT
Tb927_11_v5.1	4931386	T	TG	2127.73	Tb927.11.18200	frameshift_variant	HIGH	cct/cctC	p.Pro105_Thr106fs/c.315_316insC
Tb927_11_v5.1	4931388	G	GT	1580.73	Tb927.11.18200	frameshift_variant	HIGH	cct/cAct	p.Pro105_Thr106fs/c.313_314insA
Tb927_11_v5.1	4931604	A	AC	216.8	Tb927.11.18200	frameshift_variant	HIGH	gtt/gGtt	p.Val33_Val34fs/c.97_98insG
Tb927_11_v5.1	4931626	G	GA	253.77	Tb927.11.18200	frameshift_variant	HIGH	gtc/gtcT	p.Val25_Arg26fs/c.75_76insT
Tb927_11_v5.1	4931629	CG	C	280.77	Tb927.11.18200	frameshift_variant	HIGH	cgc/	p.Arg24fs/c.72delC
Tb927_11_v5.1	4967183	T	TGCC	1960.73	Tb927.11.18260	disruptive_inframe_insertion	MODERATE	gca/gcGGCa	p.Ala82_Lys83insAlaAla/c.245_246insGGC
Tb927_11_v5.1	5097805	TTTG	T	355.74	Tb927.11.18510	disruptive_inframe_deletion	MODERATE	tttgtc/ttc	p.Phe467_Val468del/c.1400_1402delTTG
Tb927_11_v5.1	5097811	A	AAGC	383.74	Tb927.11.18510	disruptive_inframe_insertion	MODERATE	aca/aAGCca	p.Thr469_Lys470insLysPro/c.1406_1407insAGC
Tb927_11_v5.1	5121896	AC	A	173.87	Tb11.1480	frameshift_variant	HIGH	acg/	p.Thr220fs/c.659delC
Tb927_11_v5.1	5121896	AC	A	173.87	Tb927.11.18580	frameshift_variant	HIGH	acg/	p.Thr220fs/c.659delC
Tb927_11_v5.1	5121953	AAAG	A	582.77	Tb11.1480	disruptive_inframe_deletion	MODERATE	aaagac/aac	p.Lys239_Asp240del/c.716_718delAAG
Tb927_11_v5.1	5121953	AAAG	A	582.77	Tb927.11.18580	disruptive_inframe_deletion	MODERATE	aaagac/aac	p.Lys239_Asp240del/c.716_718delAAG
Tb927_11_v5.1	5122536	C	CAGAAGAACCAAA	999.75	Tb11.1480	disruptive_inframe_insertion	MODERATE	cct/ccAGAAGAACCAAAt	p.Pro433_Lys434insProGluGluProAsn/c.1299_1300insAGAAGAACCAAA
Tb927_11_v5.1	5122536	C	CAGAAGAACCAAA	999.75	Tb927.11.18580	disruptive_inframe_insertion	MODERATE	cct/ccAGAAGAACCAAAt	p.Pro433_Lys434insProGluGluProAsn/c.1299_1300insAGAAGAACCAAA
Tb927_11_v5.1	5136452	C	CTG	354.75	Tb927.11.18630	frameshift_variant	HIGH	gct/gcTGt	p.Ala4_Leu5fs/c.12_13insTG
Tb927_11_v5.1	5196815	C	CT	2285.73	Tb11.1451	frameshift_variant	HIGH	cta/cTta	p.Leu274_Ala275fs/c.821_822insT
Tb927_11_v5.1	5196818	GC	G	2175.73	Tb11.1451	frameshift_variant	HIGH	gcc/	p.Ala275fs/c.824delC
Tb927_11_bin_v5.1	13866	TC	T	382.73	Tb11.v5.0115	frameshift_variant	HIGH	gag/	p.Glu219fs/c.655delG
Tb927_11_bin_v5.1	29467	GC	G	236.86	Tb11.v5.0119	frameshift_variant	HIGH	gcg/	p.Ala312fs/c.934delG
Tb927_11_bin_v5.1	37985	AAG	A	304.77	Tb11.v5.0122	frameshift_variant	HIGH	act/	p.Thr235fs/c.704_705delCT
Tb927_11_bin_v5.1	37989	GC	G	234.77	Tb11.v5.0122	frameshift_variant	HIGH	agc/	p.Ser234fs/c.701delG
Tb927_11_bin_v5.1	37999	G	GTTGT	386.8	Tb11.v5.0122	frameshift_variant	HIGH	act/aACAAct	p.Thr231_Ser232fs/c.691_692insACAA
Tb927_11_bin_v5.1	57928	TC	T	387.37	Tb11.v5.0129	frameshift_variant	HIGH	gac/	p.Asp409fs/c.1225delG
Tb927_11_bin_v5.1	96755	TGCAGGTCCC	T	5477.73	Tb11.v5.0136	disruptive_inframe_deletion	MODERATE	gcgggacctgca/gca	p.Ala450_Ala453del/c.1350_1358delGGGACCTGC
Tb927_11_bin_v5.1	122454	T	TA	140.73	Tb11.v5.0144	frameshift_variant	HIGH	gga/ggaT	p.Gly329_Arg330fs/c.987_988insT
Tb927_11_bin_v5.1	125451	GGT	G	317.73	Tb11.v5.0145	frameshift_variant	HIGH	ggacca/	p.Gly282fs/c.846_847delAC
Tb927_11_bin_v5.1	125458	T	TTG	40.7	Tb11.v5.0145	frameshift_variant	HIGH	aaa/aaaCA	p.Lys280_Ser281fs/c.840_841insCA
Tb927_11_bin_v5.1	812021	AG	A	1761.73	Tb11.v5.0299	frameshift_variant	HIGH	agt/	p.Ser423fs/c.1268delG
Tb927_11_bin_v5.1	927600	TA	T	317.73	Tb11.v5.0328	frameshift_variant	HIGH	ttt/	p.Phe3fs/c.9delT
Tb927_11_bin_v5.1	1237713	T	TG	184.87	Tb11.v5.0368	frameshift_variant	HIGH	ttt/tttC	p.Phe215_Thr216fs/c.645_646insC
Tb927_11_bin_v5.1	1240715	T	TG	339.74	Tb11.v5.0369	frameshift_variant	HIGH	ttt/tttC	p.Phe215_Thr216fs/c.645_646insC
Tb927_11_bin_v5.1	1240719	CA	C	208.8	Tb11.v5.0369	frameshift_variant	HIGH	atg/	p.Met214fs/c.641delT
Tb927_11_bin_v5.1	1240722	AG	A	208.8	Tb11.v5.0369	frameshift_variant	HIGH	tct/	p.Ser213fs/c.638delC
Tb927_11_bin_v5.1	1240726	A	AT	194.8	Tb11.v5.0369	frameshift_variant	HIGH	ata/aAta	p.Ile212_Ser213fs/c.634_635insA
Tb927_11_bin_v5.1	1282123	A	AG	491.73	Tb11.v5.0378	frameshift_variant	HIGH	tta/tCta	p.Leu1407_His1408fs/c.4219_4220insC
Tb927_11_bin_v5.1	1313981	A	AT	259.77	Tb11.v5.0380	frameshift_variant	HIGH	tgc/Ttgc	p.Cys485_Phe486fs/c.1453_1454insT
Tb927_11_bin_v5.1	1338240	C	CA	317.74	Tb11.v5.0386	frameshift_variant	HIGH	gca/Agca	p.Ala141_Val142fs/c.421_422insA
Tb927_11_bin_v5.1	1338242	CA	C	279.74	Tb11.v5.0386	frameshift_variant	HIGH	gca/	p.Ala141fs/c.423delA
Tb927_11_bin_v5.1	1496503	A	AT	964.73	Tb11.v5.0404	frameshift_variant	HIGH	gag/gaTg	p.Glu690_Arg691fs/c.2070_2071insT
Tb927_11_bin_v5.1	1707908	AG	A	235.8	Tb11.v5.0432	frameshift_variant	HIGH	gct/	p.Ala7fs/c.20delC
Tb927_11_bin_v5.1	1798399	T	TTTC	398.74	Tb11.v5.0447	inframe_insertion	MODERATE	caa/caaGAA	p.Gln460_Thr461insGlnGlu/c.1380_1381insGAA
Tb927_11_bin_v5.1	2836950	GC	G	4036.73	Tb11.v5.0602	frameshift_variant	HIGH	cNg/	p.???602fs/c.1804delC
Tb927_11_bin_v5.1	2989900	A	AC	189.87	Tb11.v5.0622	frameshift_variant	HIGH	ttt/tttG	p.Phe136_Tyr137fs/c.408_409insG
Tb927_11_bin_v5.1	3135400	T	TC	174.87	Tb11.v5.0641	frameshift_variant	HIGH	cga/cgGa	p.Arg391_Ser392fs/c.1172_1173insG
Tb927_11_bin_v5.1	3414968	TTCA	T	342.77	Tb11.v5.0681	disruptive_inframe_deletion	MODERATE	gatgaa/gaa	p.Asp429_Glu430del/c.1287_1289delTGA
Tb927_11_bin_v5.1	3415766	TTCA	T	969.73	Tb11.v5.0681	disruptive_inframe_deletion	MODERATE	gatgaa/gaa	p.Asp163_Glu164del/c.489_491delTGA
Tb927_11_bin_v5.1	3523266	C	CT	165.87	Tb11.v5.0698	frameshift_variant	HIGH	aag/aaAg	p.Lys395_Asn396fs/c.1184_1185insA
Tb927_11_bin_v5.1	3523270	T	TA	174.87	Tb11.v5.0698	frameshift_variant	HIGH	tac/tTac	p.Tyr394_Lys395fs/c.1180_1181insT
Tb927_11_bin_v5.1	4306672	G	GA	174.87	Tb11.v5.0824	frameshift_variant	HIGH	gat/gAat	p.Asp11_Arg12fs/c.32_33insA
Tb927_11_bin_v5.1	4306675	CG	C	165.87	Tb11.v5.0824	frameshift_variant	HIGH	cgg/	p.Arg12fs/c.35delG
Tb927_11_bin_v5.1	4442691	T	TAAAATATTA	2023.73	Tb11.v5.0850	stop_gained+inframe_insertion	HIGH	ttt/tttTAATATTTT	p.Phe471_Lys472insPheTerTyrPhe/c.1413_1414insTAATATTTT
Tb927_11_bin_v5.1	4500196	C	CA	217.8	Tb11.v5.0863	frameshift_variant	HIGH	tgc/tTgc	p.Cys424_Ter425fs/c.1270_1271insT
Tb927_11_bin_v5.1	4522783	TGA	T	413.74	Tb11.v5.0865	frameshift_variant	HIGH	gag/	p.Glu318fs/c.952_953delGA
Tb927_11_bin_v5.1	4524847	T	TA	235.8	Tb11.v5.0866	frameshift_variant	HIGH	aat/aTat	p.Asn515_Leu516fs/c.1543_1544insT
Tb927_11_bin_v5.1	4529046	C	CG	237.77	Tb11.v5.0868	frameshift_variant	HIGH	gcg/gcgC	p.Ala642_Val643fs/c.1926_1927insC
Tb927_11_bin_v5.1	4534443	AT	A	237.8	Tb11.v5.0869	frameshift_variant	HIGH	tat/	p.Tyr4fs/c.12delT
Tb927_11_bin_v5.1	4534465	CTTTTTCT	C	1011.74	Tb11.v5.0869	frameshift_variant	HIGH	tttttcttt/	p.Phe12fs/c.34_40delTTTTTCT
Tb927_11_bin_v5.1	4658735	G	GT	174.87	Tb11.v5.0892	frameshift_variant	HIGH	tgg/Ttgg	p.Trp639_Arg640fs/c.1915_1916insT
Tb927_11_bin_v5.1	4658741	C	CT	159.87	Tb11.v5.0892	frameshift_variant	HIGH	ttt/Tttt	p.Phe641_Gly642fs/c.1921_1922insT
Tb927_11_bin_v5.1	4658752	C	CT	189.87	Tb11.v5.0892	frameshift_variant	HIGH	cca/ccTa	p.Pro644_Arg645fs/c.1932_1933insT
Tb927_11_bin_v5.1	4673361	G	GTTT	287.87	Tb11.v5.0894	inframe_insertion	MODERATE	gca/gAAAca	p.Ala350_Ala351insGluThr/c.1048_1049insAAA
Tb927_11_bin_v5.1	4732726	TGC	T	68.25	Tb11.v5.0909	frameshift_variant	HIGH	ggc/	p.Gly157fs/c.470_471delGC
Tb927_11_bin_v5.1	4732739	G	GTC	48.79	Tb11.v5.0909	frameshift_variant	HIGH	gcc/gcGAc	p.Ala153_Ser154fs/c.458_459insGA
Tb927_11_bin_v5.1	4761400	AT	A	509.73	Tb11.v5.0916	frameshift_variant	HIGH	att/	p.Ile504fs/c.1510delA
Tb927_11_bin_v5.1	4761405	A	AG	279.52	Tb11.v5.0916	frameshift_variant	HIGH	ggt/ggCt	p.Gly502_Arg503fs/c.1505_1506insC
Tb927_11_bin_v5.1	4761550	GC	G	1070.73	Tb11.v5.0916	frameshift_variant	HIGH	gcc/	p.Ala454fs/c.1360delG
Tb927_11_bin_v5.1	4772311	CG	C	125.9	Tb11.v5.0918	frameshift_variant	HIGH	gcg/	p.Ala168fs/c.503delC
Tb927_11_bin_v5.1	4814946	CT	C	40.52	Tb11.v5.0931	frameshift_variant	HIGH	agc/	p.Ser222fs/c.664delA
Tb927_11_bin_v5.1	4814974	C	CA	50	Tb11.v5.0931	frameshift_variant	HIGH	aac/aacT	p.Asn212_Asp213fs/c.636_637insT
Tb927_11_bin_v5.1	4814979	GT	G	67.94	Tb11.v5.0931	frameshift_variant	HIGH	acc/	p.Thr211fs/c.631delA
Tb927_11_bin_v5.1	4856201	TA	T	294.77	Tb11.v5.0943	frameshift_variant	HIGH	ttt/	p.Phe317fs/c.951delT
Tb927_11_bin_v5.1	4981653	TG	T	307.73	Tb11.v5.0978	frameshift_variant	HIGH	gac/	p.Asp362fs/c.1086delC
Tb927_11_bin_v5.1	5144853	AG	A	858.73	Tb11.1430	frameshift_variant	HIGH	aag/	p.Lys52fs/c.156delG
Tb927_11_bin_v5.1	5151795	G	GA	54.77	Tb11.1450	frameshift_variant	HIGH	agc/agAc	p.Ser176_Pro177fs/c.528_529insA
Tb927_11_bin_v5.1	5235604	AC	A	219.8	Tb11.v5.1007	frameshift_variant	HIGH	aca/	p.Thr151fs/c.452delC
Tb927_11_bin_v5.1	5235607	AT	A	219.8	Tb11.v5.1007	frameshift_variant	HIGH	atg/	p.Met152fs/c.455delT
Tb927_11_bin_v5.1	5235782	AAT	A	782.73	Tb11.v5.1007	frameshift_variant	HIGH	aaatgt/	p.Lys210fs/c.630_631delAT
Tb927_11_bin_v5.1	5235788	C	CAT	503.75	Tb11.v5.1007	frameshift_variant	HIGH	gca/gcATa	p.Ala212_Leu213fs/c.636_637insAT
Tb927_11_bin_v5.1	5276677	CT	C	74.87	Tb11.v5.1008	frameshift_variant	HIGH	ctg/	p.Leu42fs/c.125delT
Tb927_11_bin_v5.1	5331333	CT	C	73.82	Tb11.v5.1017	frameshift_variant	HIGH	gaa/	p.Glu393fs/c.1179delA
Tb927_11_bin_v5.1	5390901	C	CT	474.73	Tb11.v5.1025	frameshift_variant	HIGH	aaa/aaaA	p.Lys49_Ala50fs/c.147_148insA
Tb927_11_bin_v5.1	5469123	C	CG	175.87	Tb11.1610	frameshift_variant	HIGH	aca/acGa	p.Thr221_Gln222fs/c.663_664insG
Tb927_11_bin_v5.1	5469125	CA	C	188.87	Tb11.1610	frameshift_variant	HIGH	cag/	p.Gln222fs/c.665delA
Tb927_11_bin_v5.1	5490878	CAA	C	276.8	Tb11.v5.1038	frameshift_variant	HIGH	ttt/	p.Phe1569fs/c.4706_4707delTT
Tb927_11_bin_v5.1	5490884	T	TTC	288.8	Tb11.v5.1038	frameshift_variant	HIGH	tgt/tgtGA	p.Cys1567_Lys1568fs/c.4701_4702insGA

## Sheet: final.FB6_80D.snp
#CHROM	POS	REF	ALT	QUAL	EFF[*].GENE	EFF[*].EFFECT	EFF[*].IMPACT	EFF[*].CODON	EFF[*].AA
5K5_v5.1	73741	T	C	1467.77	Tb05.5K5.250	missense_variant	MODERATE	tTc/tCc	p.Phe109Ser/c.326T>C
5K5_v5.1	77156	T	C	36.74	Tb05.5K5.260	missense_variant	MODERATE	tTa/tCa	p.Leu278Ser/c.833T>C
5K5_v5.1	82967	A	G	53.74	Tb05.5K5.280	missense_variant	MODERATE	Act/Gct	p.Thr218Ala/c.652A>G
5K5_v5.1	82968	C	T	53.74	Tb05.5K5.280	missense_variant	MODERATE	aCt/aTt	p.Thr218Ile/c.653C>T
5K5_v5.1	88469	G	C	117.77	Tb05.5K5.300	missense_variant	MODERATE	Cca/Gca	p.Pro393Ala/c.1177C>G
5K5_v5.1	90979	G	T	223.79	Tb05.5K5.310	missense_variant	MODERATE	Caa/Aaa	p.Gln7Lys/c.19C>A
5K5_v5.1	92606	A	G	50.74	Tb05.5K5.320	missense_variant	MODERATE	Tca/Cca	p.Ser307Pro/c.919T>C
5K5_v5.1	92609	A	T	53.74	Tb05.5K5.320	missense_variant	MODERATE	Tgg/Agg	p.Trp306Arg/c.916T>A
5K5_v5.1	92610	T	G	52.74	Tb05.5K5.320	missense_variant	MODERATE	gaA/gaC	p.Glu305Asp/c.915A>C
5K5_v5.1	93142	G	A	53.74	Tb05.5K5.320	missense_variant	MODERATE	aCa/aTa	p.Thr128Ile/c.383C>T
5K5_v5.1	93164	G	T	54.74	Tb05.5K5.320	missense_variant	MODERATE	Cag/Aag	p.Gln121Lys/c.361C>A
5K5_v5.1	93196	C	G	54.74	Tb05.5K5.320	missense_variant	MODERATE	gGa/gCa	p.Gly110Ala/c.329G>C
5K5_v5.1	93199	T	G	53.74	Tb05.5K5.320	missense_variant	MODERATE	gAa/gCa	p.Glu109Ala/c.326A>C
5K5_v5.1	93200	C	T	54.74	Tb05.5K5.320	missense_variant	MODERATE	Gaa/Aaa	p.Glu109Lys/c.325G>A
5K5_v5.1	93233	G	T	96.28	Tb05.5K5.320	missense_variant	MODERATE	Cac/Aac	p.His98Asn/c.292C>A
5K5_v5.1	96197	G	C	50.74	Tb05.5K5.330	missense_variant	MODERATE	gaC/gaG	p.Asp405Glu/c.1215C>G
5K5_v5.1	96198	T	A	54.74	Tb05.5K5.330	missense_variant	MODERATE	gAc/gTc	p.Asp405Val/c.1214A>T
5K5_v5.1	96210	C	T	54.74	Tb05.5K5.330	missense_variant	MODERATE	aGc/aAc	p.Ser401Asn/c.1202G>A
5K5_v5.1	103745	C	T	54.74	Tb05.5K5.360	missense_variant	MODERATE	Gat/Aat	p.Asp234Asn/c.700G>A
5K5_v5.1	106527	A	T	346.78	Tb05.5K5.370	missense_variant	MODERATE	aTa/aAa	p.Ile465Lys/c.1394T>A
5K5_v5.1	106967	G	T	2594.77	Tb05.5K5.370	missense_variant	MODERATE	caC/caA	p.His318Gln/c.954C>A
5K5_v5.1	109100	A	T	171.77	Tb05.5K5.380	missense_variant	MODERATE	caT/caA	p.His492Gln/c.1476T>A
5K5_v5.1	109102	G	C	172.77	Tb05.5K5.380	missense_variant	MODERATE	Cat/Gat	p.His492Asp/c.1474C>G
5K5_v5.1	109120	T	C	58.74	Tb05.5K5.380	missense_variant	MODERATE	Aag/Gag	p.Lys486Glu/c.1456A>G
5K5_v5.1	109126	T	C	58.74	Tb05.5K5.380	missense_variant	MODERATE	Aca/Gca	p.Thr484Ala/c.1450A>G
5K5_v5.1	128640	C	A	1383.77	Tb05.5K5.440	missense_variant	MODERATE	Ggt/Tgt	p.Gly258Cys/c.772G>T
5K5_v5.1	147325	A	C	52.74	Tb05.5K5.510	missense_variant	MODERATE	caT/caG	p.His361Gln/c.1083T>G
5K5_v5.1	147326	T	C	53.74	Tb05.5K5.510	missense_variant	MODERATE	cAt/cGt	p.His361Arg/c.1082A>G
5K5_v5.1	147334	T	G	53.74	Tb05.5K5.510	missense_variant	MODERATE	aaA/aaC	p.Lys358Asn/c.1074A>C
5K5_v5.1	147341	G	A	49.74	Tb05.5K5.510	missense_variant	MODERATE	cCg/cTg	p.Pro356Leu/c.1067C>T
5K5_v5.1	147342	G	A	53.74	Tb05.5K5.510	missense_variant	MODERATE	Ccg/Tcg	p.Pro356Ser/c.1066C>T
5K5_v5.1	147348	G	T	54.74	Tb05.5K5.510	missense_variant	MODERATE	Caa/Aaa	p.Gln354Lys/c.1060C>A
5K5_v5.1	147365	A	G	53.74	Tb05.5K5.510	missense_variant	MODERATE	cTt/cCt	p.Leu348Pro/c.1043T>C
5K5_v5.1	147367	G	T	53.74	Tb05.5K5.510	missense_variant	MODERATE	aaC/aaA	p.Asn347Lys/c.1041C>A
5K5_v5.1	147381	T	C	53.74	Tb05.5K5.510	missense_variant	MODERATE	Aat/Gat	p.Asn343Asp/c.1027A>G
5K5_v5.1	147386	C	T	53.74	Tb05.5K5.510	missense_variant	MODERATE	aGa/aAa	p.Arg341Lys/c.1022G>A
5K5_v5.1	147403	T	G	58.74	Tb05.5K5.510	missense_variant	MODERATE	caA/caC	p.Gln335His/c.1005A>C
5K5_v5.1	147406	C	G	57.74	Tb05.5K5.510	missense_variant	MODERATE	aaG/aaC	p.Lys334Asn/c.1002G>C
5K5_v5.1	147408	T	G	57.74	Tb05.5K5.510	missense_variant	MODERATE	Aag/Cag	p.Lys334Gln/c.1000A>C
5K5_v5.1	147417	G	T	58.74	Tb05.5K5.510	missense_variant	MODERATE	Caa/Aaa	p.Gln331Lys/c.991C>A
5K5_v5.1	147418	A	C	58.74	Tb05.5K5.510	missense_variant	MODERATE	gaT/gaG	p.Asp330Glu/c.990T>G
5K5_v5.1	147422	T	C	87.28	Tb05.5K5.510	missense_variant	MODERATE	gAc/gGc	p.Asp329Gly/c.986A>G
5K5_v5.1	148234	T	C	94.28	Tb05.5K5.510	stop_lost	HIGH	tgA/tgG	p.Ter58Trpext*?/c.174A>G
5K5_v5.1	148244	T	C	54.74	Tb05.5K5.510	missense_variant	MODERATE	aAg/aGg	p.Lys55Arg/c.164A>G
5K5_v5.1	148341	C	A	514.77	Tb05.5K5.510	missense_variant	MODERATE	Gta/Tta	p.Val23Leu/c.67G>T
5K5_v5.1	156751	A	G	616.77	Tb05.5K5.540	missense_variant	MODERATE	gTg/gCg	p.Val182Ala/c.545T>C
Tbrucei.chr8.100	28071	C	G	53.74	Tb08.27P2.190	missense_variant	MODERATE	gGa/gCa	p.Gly428Ala/c.1283G>C
Tbrucei.chr8.100	41587	C	G	53.74	Tb08.27P2.240	missense_variant	MODERATE	gGa/gCa	p.Gly280Ala/c.839G>C
Tbrucei.chr8.100	41597	G	A	53.74	Tb08.27P2.240	missense_variant	MODERATE	Ctc/Ttc	p.Leu277Phe/c.829C>T
Tbrucei.chr8.100	41599	C	G	53.74	Tb08.27P2.240	missense_variant	MODERATE	gGa/gCa	p.Gly276Ala/c.827G>C
Tbrucei.chr8.100	41613	T	G	53.74	Tb08.27P2.240	missense_variant	MODERATE	gaA/gaC	p.Glu271Asp/c.813A>C
Tbrucei.chr8.100	41616	T	A	53.74	Tb08.27P2.240	missense_variant	MODERATE	caA/caT	p.Gln270His/c.810A>T
Tbrucei.chr8.100	41617	T	G	53.74	Tb08.27P2.240	missense_variant	MODERATE	cAa/cCa	p.Gln270Pro/c.809A>C
Tbrucei.chr8.100	41618	G	A	53.74	Tb08.27P2.240	stop_gained	HIGH	Caa/Taa	p.Gln270*/c.808C>T
Tbrucei.chr8.100	41621	T	G	53.74	Tb08.27P2.240	missense_variant	MODERATE	Act/Cct	p.Thr269Pro/c.805A>C
Tbrucei.chr8.100	41635	C	A	53.74	Tb08.27P2.240	missense_variant	MODERATE	cGg/cTg	p.Arg264Leu/c.791G>T
Tbrucei.chr8.100	41642	A	T	53.74	Tb08.27P2.240	missense_variant	MODERATE	Ttg/Atg	p.Leu262Met/c.784T>A
Tbrucei.chr8.100	41644	T	A	53.74	Tb08.27P2.240	missense_variant	MODERATE	gAc/gTc	p.Asp261Val/c.782A>T
Tbrucei.chr8.100	71220	A	T	177.9	Tb08.27P2.400	missense_variant	MODERATE	tTt/tAt	p.Phe211Tyr/c.632T>A
Tbrucei.chr8.100	71222	C	A	157.77	Tb08.27P2.400	missense_variant	MODERATE	caG/caT	p.Gln210His/c.630G>T
Tbrucei.chr8.100	71223	T	G	169.9	Tb08.27P2.400	missense_variant	MODERATE	cAg/cCg	p.Gln210Pro/c.629A>C
Tbrucei.chr8.100	71230	T	C	132.03	Tb08.27P2.400	missense_variant	MODERATE	Aca/Gca	p.Thr208Ala/c.622A>G
Tbrucei.chr8.100	71254	A	G	133.03	Tb08.27P2.400	missense_variant	MODERATE	Tat/Cat	p.Tyr200His/c.598T>C
Tbrucei.chr8.100	71320	A	G	94.28	Tb08.27P2.400	missense_variant	MODERATE	Tat/Cat	p.Tyr178His/c.532T>C
Tbrucei.chr8.100	92560	G	A	58.74	Tb08.27P2.490	missense_variant	MODERATE	tCc/tTc	p.Ser529Phe/c.1586C>T
Tbrucei.chr8.100	98448	G	C	587.77	Tb08.27P2.520	missense_variant	MODERATE	gCg/gGg	p.Ala52Gly/c.155C>G
Tbrucei.chr8.100	98480	G	C	204.77	Tb08.27P2.520	missense_variant	MODERATE	caC/caG	p.His41Gln/c.123C>G
Tbrucei.chr8.100	98482	G	C	221.84	Tb08.27P2.520	missense_variant	MODERATE	Cac/Gac	p.His41Asp/c.121C>G
Tbrucei.chr8.100	98510	A	C	54.74	Tb08.27P2.520	missense_variant	MODERATE	gaT/gaG	p.Asp31Glu/c.93T>G
Tbrucei.chr8.100	98514	T	C	54.74	Tb08.27P2.520	missense_variant	MODERATE	gAt/gGt	p.Asp30Gly/c.89A>G
Tbrucei.chr8.100	98515	C	T	53.74	Tb08.27P2.520	missense_variant	MODERATE	Gat/Aat	p.Asp30Asn/c.88G>A
Tbrucei.chr8.100	98518	A	C	54.74	Tb08.27P2.520	stop_lost	HIGH	Taa/Gaa	p.Ter29Gluext*?/c.85T>G
Tbrucei.chr8.100	98525	C	T	57.74	Tb08.27P2.520	missense_variant	MODERATE	atG/atA	p.Met26Ile/c.78G>A
Tbrucei.chr8.100	98542	T	A	102.28	Tb08.27P2.520	missense_variant	MODERATE	Atg/Ttg	p.Met21Leu/c.61A>T
Tbrucei.chr8.100	98547	G	T	102.28	Tb08.27P2.520	missense_variant	MODERATE	cCt/cAt	p.Pro19His/c.56C>A
Tbrucei.chr8.100	98556	A	G	102.28	Tb08.27P2.520	missense_variant	MODERATE	cTa/cCa	p.Leu16Pro/c.47T>C
Tbrucei.chr8.100	98569	A	C	148.03	Tb08.27P2.520	missense_variant	MODERATE	Ttt/Gtt	p.Phe12Val/c.34T>G
Tbrucei.chr8.100	98574	A	C	148.03	Tb08.27P2.520	missense_variant	MODERATE	gTa/gGa	p.Val10Gly/c.29T>G
Tbrucei.chr8.100	98578	T	G	147.03	Tb08.27P2.520	missense_variant	MODERATE	Atc/Ctc	p.Ile9Leu/c.25A>C
Tbrucei.chr8.100	114657	T	C	135.03	Tb08.27P2.620	missense_variant	MODERATE	Aat/Gat	p.Asn172Asp/c.514A>G
Tbrucei.chr8.100	114658	T	G	135.03	Tb08.27P2.620	missense_variant	MODERATE	agA/agC	p.Arg171Ser/c.513A>C
Tbrucei.chr8.100	140146	G	T	258.8	Tb08.27P2.710	missense_variant	MODERATE	aCa/aAa	p.Thr458Lys/c.1373C>A
Tbrucei.chr8.100	140769	T	G	94.28	Tb08.27P2.710	missense_variant	MODERATE	Acg/Ccg	p.Thr251Pro/c.751A>C
Tbrucei.chr8.100	140771	T	G	94.28	Tb08.27P2.710	missense_variant	MODERATE	aAa/aCa	p.Lys250Thr/c.749A>C
TP26M21-2a10.p1k_v5.1	22691	A	C	54.74	Tb09.v4.0012	missense_variant	MODERATE	tAc/tCc	p.Tyr437Ser/c.1310A>C
TP26M21-2a10.p1k_v5.1	22695	A	T	54.74	Tb09.v4.0012	missense_variant	MODERATE	gaA/gaT	p.Glu438Asp/c.1314A>T
TP26M21-2a10.p1k_v5.1	22697	A	C	53.74	Tb09.v4.0012	missense_variant	MODERATE	tAt/tCt	p.Tyr439Ser/c.1316A>C
TP26M21-2a10.p1k_v5.1	22699	G	A	54.74	Tb09.v4.0012	missense_variant	MODERATE	Gag/Aag	p.Glu440Lys/c.1318G>A
TP26M21-2a10.p1k_v5.1	22705	G	A	54.74	Tb09.v4.0012	missense_variant	MODERATE	Gag/Aag	p.Glu442Lys/c.1324G>A
TP26M21-2a10.p1k_v5.1	22743	A	C	53.74	Tb09.v4.0012	missense_variant	MODERATE	aaA/aaC	p.Lys454Asn/c.1362A>C
TP26M21-2a10.p1k_v5.1	22757	A	G	54.74	Tb09.v4.0012	missense_variant	MODERATE	aAc/aGc	p.Asn459Ser/c.1376A>G
TP26M21-2a10.p1k_v5.1	22777	T	G	53.74	Tb09.v4.0012	missense_variant	MODERATE	Tgt/Ggt	p.Cys466Gly/c.1396T>G
TP26P4-3b07.q1k	2667	A	T	646.77	Tb09.v4.0021	stop_lost	HIGH	Taa/Aaa	p.Ter437Lysext*?/c.1309T>A
TP26P4-3b07.q1k	2691	A	T	514.77	Tb09.v4.0021	missense_variant	MODERATE	Tta/Ata	p.Leu429Ile/c.1285T>A
TP26P4-3b07.q1k	2697	A	T	481.77	Tb09.v4.0021	missense_variant	MODERATE	Ttg/Atg	p.Leu427Met/c.1279T>A
TP26P4-3b07.q1k	6671	A	G	57.74	Tb09.v4.0022	missense_variant	MODERATE	cTa/cCa	p.Leu11Pro/c.32T>C
TP26P4-3b07.q1k	6695	C	T	53.74	Tb09.v4.0022	missense_variant	MODERATE	aGa/aAa	p.Arg3Lys/c.8G>A
TP26P4-3b07.q1k	8967	C	T	151.9	Tb09.v4.0023	missense_variant	MODERATE	Gcc/Acc	p.Ala234Thr/c.700G>A
TP26P4-3b07.q1k	10814	A	T	244.77	Tb09.v4.0024	missense_variant	MODERATE	cTt/cAt	p.Leu223His/c.668T>A
TP26P4-3b07.q1k	10838	T	C	91.28	Tb09.v4.0024	missense_variant	MODERATE	aAg/aGg	p.Lys215Arg/c.644A>G
TP26P4-3b07.q1k	10839	T	C	98.28	Tb09.v4.0024	missense_variant	MODERATE	Aag/Gag	p.Lys215Glu/c.643A>G
TP26P4-3b07.q1k	10849	A	C	97.28	Tb09.v4.0024	stop_gained	HIGH	taT/taG	p.Tyr211*/c.633T>G
TP26P4-3b07.q1k	10925	T	C	53.74	Tb09.v4.0024	missense_variant	MODERATE	aAa/aGa	p.Lys186Arg/c.557A>G
TP26P4-3b07.q1k	27826	C	T	436.77	Tb09.v4.0027	stop_gained	HIGH	tgG/tgA	p.Trp46*/c.138G>A
TP26P4-3b07.q1k	27857	C	T	436.77	Tb09.v4.0027	missense_variant	MODERATE	gGa/gAa	p.Gly36Glu/c.107G>A
TP26P4-3b07.q1k	27874	T	A	478.77	Tb09.v4.0027	missense_variant	MODERATE	ttA/ttT	p.Leu30Phe/c.90A>T
TP26P4-3b07.q1k	27930	T	C	556.77	Tb09.v4.0027	missense_variant	MODERATE	Atc/Gtc	p.Ile12Val/c.34A>G
TP26P4-3b07.q1k	27944	C	T	482.77	Tb09.v4.0027	missense_variant	MODERATE	gGa/gAa	p.Gly7Glu/c.20G>A
TP26P4-3b07.q1k	27957	C	T	421.77	Tb09.v4.0027	missense_variant	MODERATE	Gtg/Atg	p.Val3Met/c.7G>A
TP26P4-3b07.q1k	41920	G	T	236.77	Tb09.v4.0033	missense_variant	MODERATE	cCg/cAg	p.Pro181Gln/c.542C>A
TP26P4-3b07.q1k	41933	T	A	256.8	Tb09.v4.0033	stop_gained	HIGH	Aaa/Taa	p.Lys177*/c.529A>T
TP26P4-3b07.q1k	41945	T	C	238.77	Tb09.v4.0033	missense_variant	MODERATE	Att/Gtt	p.Ile173Val/c.517A>G
TP26P4-3b07.q1k	41965	T	G	134.03	Tb09.v4.0033	missense_variant	MODERATE	caA/caC	p.Gln166His/c.498A>C
TP26P4-3b07.q1k	41970	A	C	137.03	Tb09.v4.0033	missense_variant	MODERATE	Tac/Gac	p.Tyr165Asp/c.493T>G
TP26P4-3b07.q1k	42366	T	A	876.77	Tb09.v4.0033	stop_gained	HIGH	Aaa/Taa	p.Lys33*/c.97A>T
TP26P4-3b07.q1k	42374	C	T	905.77	Tb09.v4.0033	missense_variant	MODERATE	aGc/aAc	p.Ser30Asn/c.89G>A
TP26P4-3b07.q1k	42402	G	T	576.77	Tb09.v4.0033	missense_variant	MODERATE	Cac/Aac	p.His21Asn/c.61C>A
TP26P4-3b07.q1k	42405	T	C	575.77	Tb09.v4.0033	missense_variant	MODERATE	Aga/Gga	p.Arg20Gly/c.58A>G
TP26P4-3b07.q1k	42419	T	C	537.77	Tb09.v4.0033	missense_variant	MODERATE	aAt/aGt	p.Asn15Ser/c.44A>G
TP26P4-3b07.q1k	42450	C	G	486.77	Tb09.v4.0033	missense_variant	MODERATE	Gct/Cct	p.Ala5Pro/c.13G>C
TP26P4-3b07.q1k	44113	T	G	139.03	Tb09.v4.0034	missense_variant	MODERATE	gaA/gaC	p.Glu203Asp/c.609A>C
TP26P4-3b07.q1k	44141	G	A	107.03	Tb09.v4.0034	missense_variant	MODERATE	gCg/gTg	p.Ala194Val/c.581C>T
TP26P4-3b07.q1k	44321	T	G	53.74	Tb09.v4.0034	missense_variant	MODERATE	aAg/aCg	p.Lys134Thr/c.401A>C
TP26P4-3b07.q1k	44328	G	T	93.28	Tb09.v4.0034	missense_variant	MODERATE	Cac/Aac	p.His132Asn/c.394C>A
TP26P4-3b07.q1k	44331	G	A	89.28	Tb09.v4.0034	missense_variant	MODERATE	Cgt/Tgt	p.Arg131Cys/c.391C>T
TP26P4-3b07.q1k	44343	A	C	93.28	Tb09.v4.0034	stop_lost	HIGH	Taa/Gaa	p.Ter127Gluext*?/c.379T>G
TP26P4-5g04.p1k	6417	G	T	250.8	Tb09.v4.0037	missense_variant	MODERATE	aCa/aAa	p.Thr310Lys/c.929C>A
TP26P4-5g04.p1k	6427	G	C	252.8	Tb09.v4.0037	missense_variant	MODERATE	Ccg/Gcg	p.Pro307Ala/c.919C>G
TP26P4-5g04.p1k	6442	C	T	254.8	Tb09.v4.0037	missense_variant	MODERATE	Gcg/Acg	p.Ala302Thr/c.904G>A
TP26P4-5g04.p1k	6444	T	G	255.8	Tb09.v4.0037	missense_variant	MODERATE	aAa/aCa	p.Lys301Thr/c.902A>C
TP26P4-5g04.p1k	6445	T	C	255.8	Tb09.v4.0037	missense_variant	MODERATE	Aaa/Gaa	p.Lys301Glu/c.901A>G
TP26P4-5g04.p1k	6451	C	G	256.8	Tb09.v4.0037	missense_variant	MODERATE	Gga/Cga	p.Gly299Arg/c.895G>C
TP26P4-5g04.p1k	6456	T	C	254.8	Tb09.v4.0037	missense_variant	MODERATE	cAc/cGc	p.His297Arg/c.890A>G
TP26P4-5g04.p1k	6465	A	C	254.8	Tb09.v4.0037	missense_variant	MODERATE	aTc/aGc	p.Ile294Ser/c.881T>G
TP26P4-5g04.p1k	6466	T	G	257.8	Tb09.v4.0037	missense_variant	MODERATE	Atc/Ctc	p.Ile294Leu/c.880A>C
TP26P4-5g04.p1k	6489	G	C	256.8	Tb09.v4.0037	missense_variant	MODERATE	cCg/cGg	p.Pro286Arg/c.857C>G
TP26P4-5g04.p1k	6495	G	T	256.8	Tb09.v4.0037	missense_variant	MODERATE	gCg/gAg	p.Ala284Glu/c.851C>A
TP26P4-5g04.p1k	6496	C	G	256.8	Tb09.v4.0037	missense_variant	MODERATE	Gcg/Ccg	p.Ala284Pro/c.850G>C
TP26P4-5g04.p1k	6498	C	T	254.8	Tb09.v4.0037	missense_variant	MODERATE	gGg/gAg	p.Gly283Glu/c.848G>A
TP26P4-5g04.p1k	6501	A	T	260.8	Tb09.v4.0037	missense_variant	MODERATE	aTc/aAc	p.Ile282Asn/c.845T>A
TP26P4-5g04.p1k	6519	G	C	260.8	Tb09.v4.0037	missense_variant	MODERATE	aCc/aGc	p.Thr276Ser/c.827C>G
TP26P4-5g04.p1k	8148	T	G	93.77	Tb09.v4.0038	missense_variant	MODERATE	Atc/Ctc	p.Ile137Leu/c.409A>C
TP26P4-5g04.p1k	8193	A	T	103.28	Tb09.v4.0038	missense_variant	MODERATE	Tac/Aac	p.Tyr122Asn/c.364T>A
TP26P4-5g04.p1k	8480	A	G	964.77	Tb09.v4.0038	missense_variant	MODERATE	tTg/tCg	p.Leu26Ser/c.77T>C
TP26P4-6c09.p1k	2391	G	A	57.74	Tb09.v4.0041	missense_variant	MODERATE	aGg/aAg	p.Arg354Lys/c.1061G>A
TP26P4-6c09.p1k	2461	T	G	53.74	Tb09.v4.0041	missense_variant	MODERATE	atT/atG	p.Ile377Met/c.1131T>G
TP26P4-6c09.p1k	2462	T	G	53.74	Tb09.v4.0041	missense_variant	MODERATE	Tgt/Ggt	p.Cys378Gly/c.1132T>G
TP26P4-6c09.p1k	2463	G	A	54.74	Tb09.v4.0041	missense_variant	MODERATE	tGt/tAt	p.Cys378Tyr/c.1133G>A
TP26P4-6c09.p1k	20002	G	A	53.74	Tb09.v4.0044	missense_variant	MODERATE	aGc/aAc	p.Ser197Asn/c.590G>A
TP26P4-6c09.p1k	20003	C	G	53.74	Tb09.v4.0044	missense_variant	MODERATE	agC/agG	p.Ser197Arg/c.591C>G
TP26P4-6c09.p1k	20016	C	A	53.74	Tb09.v4.0044	missense_variant	MODERATE	Cag/Aag	p.Gln202Lys/c.604C>A
TP26P4-6c09.p1k	20023	C	A	53.74	Tb09.v4.0044	missense_variant	MODERATE	cCt/cAt	p.Pro204His/c.611C>A
TP26P4-6c09.p1k	20035	G	A	53.74	Tb09.v4.0044	missense_variant	MODERATE	cGa/cAa	p.Arg208Gln/c.623G>A
TP26P4-6c09.p1k	20040	C	T	52.74	Tb09.v4.0044	stop_gained	HIGH	Caa/Taa	p.Gln210*/c.628C>T
TP26P4-6c09.p1k	22275	G	T	94.28	Tb09.v4.0045	missense_variant	MODERATE	ttG/ttT	p.Leu137Phe/c.411G>T
TP26P4-6c09.p1k	22379	A	C	178.9	Tb09.v4.0045	missense_variant	MODERATE	aAc/aCc	p.Asn172Thr/c.515A>C
TP26P4-6c09.p1k	22385	G	A	220.84	Tb09.v4.0045	stop_gained	HIGH	tGg/tAg	p.Trp174*/c.521G>A
TP26P4-6c09.p1k	22388	A	G	202.77	Tb09.v4.0045	stop_lost	HIGH	tAg/tGg	p.Ter175Trpext*?/c.524A>G
TP29O12a-1b01.p1k	10162	G	A	1529.77	Tb09.v4.0048	missense_variant	MODERATE	Gca/Aca	p.Ala321Thr/c.961G>A
TPB1C9-1a08.q1k	3071	T	C	53.74	Tb10.v4.0047	stop_lost	HIGH	Tga/Cga	p.Ter502Argext*?/c.1504T>C
TPB1C9-1a08.q1k	10581	A	C	420.77	Tb10.v4.0051	missense_variant	MODERATE	tTg/tGg	p.Leu43Trp/c.128T>G
TPB1C9-1a08.q1k	10585	A	G	492.77	Tb10.v4.0051	missense_variant	MODERATE	Tgt/Cgt	p.Cys42Arg/c.124T>C
Tp_ends-40b06.q1k	11879	T	G	140.03	Tb09.v4.0057	missense_variant	MODERATE	Att/Ctt	p.Ile523Leu/c.1567A>C
tryp_IXa-16h03.q1c	5164	T	C	57.74	Tb09.v4.0059	missense_variant	MODERATE	gTt/gCt	p.Val263Ala/c.788T>C
tryp_IXa-16h03.q1c	7690	C	T	136.03	Tb09.v4.0060	missense_variant	MODERATE	Cat/Tat	p.His92Tyr/c.274C>T
tryp_IXa-16h03.q1c	8883	T	A	214.84	Tb09.v4.0060	missense_variant	MODERATE	agT/agA	p.Ser489Arg/c.1467T>A
tryp_IXa-16h03.q1c	8887	C	T	134.03	Tb09.v4.0060	missense_variant	MODERATE	Cat/Tat	p.His491Tyr/c.1471C>T
tryp_IXa-16h03.q1c	9031	C	T	53.74	Tb09.v4.0060	missense_variant	MODERATE	Cat/Tat	p.His539Tyr/c.1615C>T
tryp_IXb-217g08.q1c	5903	A	C	549.77	Tb09.v4.0067	missense_variant	MODERATE	Tgt/Ggt	p.Cys327Gly/c.979T>G
tryp_IXb-217g08.q1c	40880	A	G	53.74	Tb09.v4.0076	missense_variant	MODERATE	cAg/cGg	p.Gln207Arg/c.620A>G
tryp_IXb-217g08.q1c	40889	G	A	54.74	Tb09.v4.0076	missense_variant	MODERATE	aGg/aAg	p.Arg210Lys/c.629G>A
tryp_IXb-217g08.q1c	40891	A	C	36.74	Tb09.v4.0076	missense_variant	MODERATE	Aca/Cca	p.Thr211Pro/c.631A>C
tryp_IXb-217g08.q1c	40892	C	A	50.74	Tb09.v4.0076	missense_variant	MODERATE	aCa/aAa	p.Thr211Lys/c.632C>A
tryp_IXb-217g08.q1c	40897	A	G	54.74	Tb09.v4.0076	missense_variant	MODERATE	Aag/Gag	p.Lys213Glu/c.637A>G
tryp_IXb-217g08.q1c	40898	A	G	54.74	Tb09.v4.0076	missense_variant	MODERATE	aAg/aGg	p.Lys213Arg/c.638A>G
tryp_IXb-217g08.q1c	40916	A	G	52.74	Tb09.v4.0076	missense_variant	MODERATE	cAg/cGg	p.Gln219Arg/c.656A>G
tryp_IXb-217g08.q1c	40919	C	G	54.74	Tb09.v4.0076	missense_variant	MODERATE	cCc/cGc	p.Pro220Arg/c.659C>G
tryp_IXb-217g08.q1c	40937	C	G	53.74	Tb09.v4.0076	missense_variant	MODERATE	cCa/cGa	p.Pro226Arg/c.677C>G
tryp_IXb-217g08.q1c	40943	A	C	52.74	Tb09.v4.0076	missense_variant	MODERATE	aAa/aCa	p.Lys228Thr/c.683A>C
tryp_IXb-217g08.q1c	52168	C	A	279.77	Tb09.v4.0079	missense_variant	MODERATE	agC/agA	p.Ser157Arg/c.471C>A
tryp_IXb-217g08.q1c	52174	T	G	204.77	Tb09.v4.0079	missense_variant	MODERATE	gaT/gaG	p.Asp159Glu/c.477T>G
tryp_IXb-217g08.q1c	56130	C	T	667.77	Tb09.v4.0081	missense_variant	MODERATE	aCt/aTt	p.Thr428Ile/c.1283C>T
tryp_IXb-217g08.q1c	56181	G	A	725.77	Tb09.v4.0081	missense_variant	MODERATE	cGa/cAa	p.Arg445Gln/c.1334G>A
tryp_IXb-217g08.q1c	58598	C	G	55.74	Tb09.v4.0082	missense_variant	MODERATE	Cca/Gca	p.Pro160Ala/c.478C>G
tryp_IXb-218d07.p1c	5593	G	T	710.77	Tb09.v4.0089	missense_variant	MODERATE	aGc/aTc	p.Ser348Ile/c.1043G>T
tryp_IXb-218d07.p1c	6079	A	C	62.74	Tb09.v4.0089	missense_variant	MODERATE	gAc/gCc	p.Asp510Ala/c.1529A>C
tryp_IXb-218d07.p1c	6111	A	G	62.74	Tb09.v4.0089	missense_variant	MODERATE	Aat/Gat	p.Asn521Asp/c.1561A>G
tryp_IXb-218d07.p1c	6361	G	A	139.03	Tb09.v4.0090	missense_variant	MODERATE	Gtg/Atg	p.Val2Met/c.4G>A
tryp_IXb-218d07.p1c	6397	G	T	54.74	Tb09.v4.0090	missense_variant	MODERATE	Gtc/Ttc	p.Val14Phe/c.40G>T
tryp_IXb-218d07.p1c	6401	T	A	53.74	Tb09.v4.0090	missense_variant	MODERATE	gTg/gAg	p.Val15Glu/c.44T>A
tryp_IXb-218d07.p1c	6403	A	C	53.74	Tb09.v4.0090	missense_variant	MODERATE	Att/Ctt	p.Ile16Leu/c.46A>C
tryp_IXb-218d07.p1c	6405	T	G	54.74	Tb09.v4.0090	missense_variant	MODERATE	atT/atG	p.Ile16Met/c.48T>G
tryp_IXb-218d07.p1c	6409	A	G	51.74	Tb09.v4.0090	missense_variant	MODERATE	Acg/Gcg	p.Thr18Ala/c.52A>G
tryp_IXb-218d07.p1c	7385	A	C	89.28	Tb09.v4.0090	missense_variant	MODERATE	Ata/Cta	p.Ile343Leu/c.1027A>C
tryp_IXb-218d07.p1c	13962	C	T	48.74	Tb09.v4.0092	missense_variant	MODERATE	Ctc/Ttc	p.Leu283Phe/c.847C>T
tryp_IXb-218d07.p1c	16929	A	C	54.74	Tb09.v4.0093	missense_variant	MODERATE	aAa/aCa	p.Lys87Thr/c.260A>C
tryp_IXb-218d07.p1c	16930	A	T	54.74	Tb09.v4.0093	missense_variant	MODERATE	aaA/aaT	p.Lys87Asn/c.261A>T
tryp_IXb-218d07.p1c	17123	T	A	53.74	Tb09.v4.0093	missense_variant	MODERATE	aaT/aaA	p.Asn151Lys/c.453T>A
tryp_IXb-218d07.p1c	17124	A	G	54.74	Tb09.v4.0093	missense_variant	MODERATE	Aac/Gac	p.Asn152Asp/c.454A>G
tryp_IXb-218d07.p1c	25437	A	C	953.77	Tb09.v4.0098	missense_variant	MODERATE	Agc/Cgc	p.Ser242Arg/c.724A>C
tryp_IXb-218d07.p1c	37270	G	T	52.74	Tb09.v4.0099	missense_variant	MODERATE	aCg/aAg	p.Thr13Lys/c.38C>A
tryp_IXb-218d07.p1c	37271	T	G	51.74	Tb09.v4.0099	missense_variant	MODERATE	Acg/Ccg	p.Thr13Pro/c.37A>C
tryp_IXb-218d07.p1c	39440	C	G	50.74	Tb09.v4.0100	missense_variant	MODERATE	Ctg/Gtg	p.Leu190Val/c.568C>G
tryp_IXb-218d07.p1c	39447	A	G	53.74	Tb09.v4.0100	missense_variant	MODERATE	tAc/tGc	p.Tyr192Cys/c.575A>G
tryp_IXb-218d07.p1c	39448	C	G	53.74	Tb09.v4.0100	stop_gained	HIGH	taC/taG	p.Tyr192*/c.576C>G
tryp_IXb-218d07.p1c	39452	A	T	54.74	Tb09.v4.0100	missense_variant	MODERATE	Aca/Tca	p.Thr194Ser/c.580A>T
tryp_IXb-218d07.p1c	39455	G	A	54.74	Tb09.v4.0100	missense_variant	MODERATE	Gtt/Att	p.Val195Ile/c.583G>A
tryp_IXb-218d07.p1c	41163	T	G	95.28	Tb09.v4.0101	missense_variant	MODERATE	atT/atG	p.Ile104Met/c.312T>G
tryp_IXb-218d07.p1c	41165	T	G	94.28	Tb09.v4.0101	missense_variant	MODERATE	aTc/aGc	p.Ile105Ser/c.314T>G
tryp_IXb-218d07.p1c	41181	T	G	95.28	Tb09.v4.0101	missense_variant	MODERATE	ttT/ttG	p.Phe110Leu/c.330T>G
tryp_IXb-218d07.p1c	41205	G	A	127.77	Tb09.v4.0101	missense_variant	MODERATE	atG/atA	p.Met118Ile/c.354G>A
tryp_IXb-218d07.p1c	41928	T	A	54.74	Tb09.v4.0102	start_lost	HIGH	aTg/aAg	p.Met1?/c.2T>A
tryp_IXb-218d07.p1c	41929	G	C	53.74	Tb09.v4.0102	start_lost	HIGH	atG/atC	p.Met1?/c.3G>C
tryp_IXb-218d07.p1c	41952	G	A	51.74	Tb09.v4.0102	missense_variant	MODERATE	tGt/tAt	p.Cys9Tyr/c.26G>A
tryp_IXb-218d07.p1c	41960	C	G	53.74	Tb09.v4.0102	missense_variant	MODERATE	Ctg/Gtg	p.Leu12Val/c.34C>G
tryp_IXb-218d07.p1c	41967	A	C	54.74	Tb09.v4.0102	missense_variant	MODERATE	cAa/cCa	p.Gln14Pro/c.41A>C
tryp_IXb-218d07.p1c	41975	C	A	52.74	Tb09.v4.0102	missense_variant	MODERATE	Cca/Aca	p.Pro17Thr/c.49C>A
tryp_IXb-218d07.p1c	42199	C	A	52.74	Tb09.v4.0102	missense_variant	MODERATE	aaC/aaA	p.Asn91Lys/c.273C>A
tryp_IXb-218d07.p1c	42215	A	C	53.74	Tb09.v4.0102	missense_variant	MODERATE	Aaa/Caa	p.Lys97Gln/c.289A>C
tryp_IXb-218d07.p1c	42254	A	G	48.74	Tb09.v4.0102	missense_variant	MODERATE	Aaa/Gaa	p.Lys110Glu/c.328A>G
tryp_IXb-218d07.p1c	42719	A	G	54.74	Tb09.v4.0102	missense_variant	MODERATE	Acg/Gcg	p.Thr265Ala/c.793A>G
tryp_IXb-218d07.p1c	42728	A	G	52.74	Tb09.v4.0102	missense_variant	MODERATE	Acg/Gcg	p.Thr268Ala/c.802A>G
tryp_IXb-218d07.p1c	42745	G	T	54.74	Tb09.v4.0102	missense_variant	MODERATE	agG/agT	p.Arg273Ser/c.819G>T
tryp_IXb-218d07.p1c	42839	A	G	57.74	Tb09.v4.0102	missense_variant	MODERATE	Att/Gtt	p.Ile305Val/c.913A>G
tryp_IXb-218d07.p1c	88263	A	G	89.28	Tb09.v4.0107	missense_variant	MODERATE	gAt/gGt	p.Asp435Gly/c.1304A>G
tryp_IXb-218d07.p1c	115794	T	C	58.74	Tb09.v4.0114	missense_variant	MODERATE	gTt/gCt	p.Val484Ala/c.1451T>C
tryp_IXb-218d07.p1c	115799	G	A	58.74	Tb09.v4.0114	missense_variant	MODERATE	Gtt/Att	p.Val486Ile/c.1456G>A
tryp_IXb-218d07.p1c	172311	C	T	354.78	Tb09.v4.0132	stop_gained	HIGH	tGg/tAg	p.Trp312*/c.935G>A
tryp_IXb-218d07.p1c	172312	A	G	356.78	Tb09.v4.0132	missense_variant	MODERATE	Tgg/Cgg	p.Trp312Arg/c.934T>C
tryp_IXb-218d07.p1c	172318	G	T	360.78	Tb09.v4.0132	missense_variant	MODERATE	Ctt/Att	p.Leu310Ile/c.928C>A
tryp_IXb-218d07.p1c	172349	C	A	326.78	Tb09.v4.0132	missense_variant	MODERATE	tgG/tgT	p.Trp299Cys/c.897G>T
tryp_IXb-218d07.p1c	172364	A	G	326.78	Tb09.v4.0132	stop_lost	HIGH	Taa/Caa	p.Ter295Glnext*?/c.883T>C
tryp_IXb-218d07.p1c	172366	C	T	326.78	Tb09.v4.0132	missense_variant	MODERATE	gGt/gAt	p.Gly294Asp/c.881G>A
tryp_IXb-218d07.p1c	172376	G	A	321.78	Tb09.v4.0132	missense_variant	MODERATE	Cat/Tat	p.His291Tyr/c.871C>T
tryp_IXb-218d07.p1c	172384	T	G	321.78	Tb09.v4.0132	missense_variant	MODERATE	cAa/cCa	p.Gln288Pro/c.863A>C
tryp_IXb-218d07.p1c	172400	C	T	281.8	Tb09.v4.0132	missense_variant	MODERATE	Gtg/Atg	p.Val283Met/c.847G>A
tryp_IXb-218d07.p1c	172402	C	T	281.8	Tb09.v4.0132	missense_variant	MODERATE	gGa/gAa	p.Gly282Glu/c.845G>A
tryp_IXb-218d07.p1c	172408	T	C	187.9	Tb09.v4.0132	missense_variant	MODERATE	aAt/aGt	p.Asn280Ser/c.839A>G
tryp_IXb-218d07.p1c	172416	C	G	188.9	Tb09.v4.0132	missense_variant	MODERATE	Gta/Cta	p.Val278Leu/c.832G>C
tryp_IXb-218d07.p1c	172417	A	T	188.9	Tb09.v4.0132	missense_variant	MODERATE	ttT/ttA	p.Phe277Leu/c.831T>A
tryp_IXb-218d07.p1c	172422	A	G	188.9	Tb09.v4.0132	missense_variant	MODERATE	Ttt/Ctt	p.Phe276Leu/c.826T>C
tryp_IXb-218d07.p1c	173169	C	T	318.78	Tb09.v4.0132	missense_variant	MODERATE	Gaa/Aaa	p.Glu27Lys/c.79G>A
tryp_IXb-218d07.p1c	173171	C	T	317.78	Tb09.v4.0132	missense_variant	MODERATE	tGt/tAt	p.Cys26Tyr/c.77G>A
tryp_IXb-218d07.p1c	173208	T	G	228.84	Tb09.v4.0132	missense_variant	MODERATE	Aat/Cat	p.Asn14His/c.40A>C
tryp_IXb-218d07.p1c	173232	A	T	139.03	Tb09.v4.0132	missense_variant	MODERATE	Ttt/Att	p.Phe6Ile/c.16T>A
tryp_IXb-218d07.p1c	173234	A	G	143.03	Tb09.v4.0132	missense_variant	MODERATE	gTt/gCt	p.Val5Ala/c.14T>C
tryp_IXb-218d07.p1c	174459	T	A	215.84	Tb09.v4.0133	missense_variant	MODERATE	Atg/Ttg	p.Met470Leu/c.1408A>T
tryp_IXb-218d07.p1c	174752	C	T	53.74	Tb09.v4.0133	missense_variant	MODERATE	gGc/gAc	p.Gly372Asp/c.1115G>A
tryp_IXb-218d07.p1c	174755	A	G	53.74	Tb09.v4.0133	missense_variant	MODERATE	aTa/aCa	p.Ile371Thr/c.1112T>C
tryp_IXb-218d07.p1c	176933	A	C	996.77	Tb09.v4.0134	missense_variant	MODERATE	aaT/aaG	p.Asn476Lys/c.1428T>G
tryp_IXb-277d03.p1c	8352	G	A	51.74	Tb09.v4.0148	missense_variant	MODERATE	gGt/gAt	p.Gly198Asp/c.593G>A
tryp_IXb-314f06.q1c	4735	C	G	574.77	Tb09.v4.0150	missense_variant	MODERATE	gGc/gCc	p.Gly143Ala/c.428G>C
tryp_IXb-314f06.q1c	27625	G	A	133.03	Tb09.v4.0154	missense_variant	MODERATE	gGa/gAa	p.Gly8Glu/c.23G>A
tryp_IXb-68a05.p2k3050	3105	C	A	139.03	Tb09.v4.0163	missense_variant	MODERATE	aCa/aAa	p.Thr55Lys/c.164C>A
tryp_IXb-68a05.p2k3050	3518	A	G	91.28	Tb09.v4.0163	missense_variant	MODERATE	Aca/Gca	p.Thr193Ala/c.577A>G
tryp_IXb-68a05.p2k3050	3521	A	G	93.28	Tb09.v4.0163	missense_variant	MODERATE	Aag/Gag	p.Lys194Glu/c.580A>G
tryp_IXb-68a05.p2k3050	3544	A	G	53.74	Tb09.v4.0163	missense_variant	MODERATE	Aac/Gac	p.Asn201Asp/c.601A>G
tryp_IXb-68a05.p2k3050	3554	A	C	53.74	Tb09.v4.0163	missense_variant	MODERATE	cAa/cCa	p.Gln204Pro/c.611A>C
tryp_IXb-68a05.p2k3050	3559	C	G	52.74	Tb09.v4.0163	missense_variant	MODERATE	Cag/Gag	p.Gln206Glu/c.616C>G
tryp_IXb-68a05.p2k3050	3561	G	C	54.74	Tb09.v4.0163	missense_variant	MODERATE	caG/caC	p.Gln206His/c.618G>C
tryp_IXb-68a05.p2k3050	3568	A	C	54.74	Tb09.v4.0163	missense_variant	MODERATE	Aca/Cca	p.Thr209Pro/c.625A>C
tryp_IXb-68a05.p2k3050	3569	C	A	54.74	Tb09.v4.0163	missense_variant	MODERATE	aCa/aAa	p.Thr209Lys/c.626C>A
tryp_IXb-68a05.p2k3050	3571	G	A	54.74	Tb09.v4.0163	missense_variant	MODERATE	Gat/Aat	p.Asp210Asn/c.628G>A
tryp_IXb-68a05.p2k3050	3703	C	G	285.78	Tb09.v4.0163	missense_variant	MODERATE	Caa/Gaa	p.Gln254Glu/c.760C>G
tryp_IXb-68a05.p2k3050	3704	A	C	297.78	Tb09.v4.0163	missense_variant	MODERATE	cAa/cCa	p.Gln254Pro/c.761A>C
tryp_IXb-68a05.p2k3050	4147	A	C	141.03	Tb09.v4.0163	missense_variant	MODERATE	Ata/Cta	p.Ile402Leu/c.1204A>C
tryp_IXb-68a05.p2k3050	6447	G	C	135.03	Tb09.v4.0164	missense_variant	MODERATE	Gtg/Ctg	p.Val6Leu/c.16G>C
tryp_IXb-68a05.p2k3050	6456	G	T	135.03	Tb09.v4.0164	missense_variant	MODERATE	Gcg/Tcg	p.Ala9Ser/c.25G>T
tryp_IXb-68a05.p2k3050	6457	C	T	134.03	Tb09.v4.0164	missense_variant	MODERATE	gCg/gTg	p.Ala9Val/c.26C>T
tryp_IXb-68a05.p2k3050	6461	G	C	134.03	Tb09.v4.0164	missense_variant	MODERATE	ttG/ttC	p.Leu10Phe/c.30G>C
tryp_IXb-68a05.p2k3050	6462	A	C	135.03	Tb09.v4.0164	missense_variant	MODERATE	Att/Ctt	p.Ile11Leu/c.31A>C
tryp_IXb-68a05.p2k3050	6466	T	G	133.03	Tb09.v4.0164	missense_variant	MODERATE	aTt/aGt	p.Ile12Ser/c.35T>G
tryp_IXb-68a05.p2k3050	6468	T	A	91.28	Tb09.v4.0164	missense_variant	MODERATE	Tct/Act	p.Ser13Thr/c.37T>A
tryp_IXb-68a05.p2k3050	6471	G	A	130.03	Tb09.v4.0164	missense_variant	MODERATE	Gcc/Acc	p.Ala14Thr/c.40G>A
tryp_IXb-68a05.p2k3050	6480	A	G	135.03	Tb09.v4.0164	missense_variant	MODERATE	Agc/Ggc	p.Ser17Gly/c.49A>G
tryp_IXb-68a05.p2k3050	6481	G	C	126.03	Tb09.v4.0164	missense_variant	MODERATE	aGc/aCc	p.Ser17Thr/c.50G>C
tryp_IXb-68a05.p2k3050	6484	A	G	128.03	Tb09.v4.0164	missense_variant	MODERATE	aAc/aGc	p.Asn18Ser/c.53A>G
tryp_IXb-68a05.p2k3050	6499	G	A	133.03	Tb09.v4.0164	missense_variant	MODERATE	gGc/gAc	p.Gly23Asp/c.68G>A
tryp_IXb-68a05.p2k3050	7726	G	A	98.28	Tb09.v4.0164	missense_variant	MODERATE	aGc/aAc	p.Ser431Asn/c.1292G>A
tryp_IXb-68a05.p2k3050	7732	G	T	95.28	Tb09.v4.0164	missense_variant	MODERATE	aGt/aTt	p.Ser433Ile/c.1298G>T
tryp_IXb-68a05.p2k3050	7736	G	T	95.28	Tb09.v4.0164	missense_variant	MODERATE	agG/agT	p.Arg434Ser/c.1302G>T
tryp_IXb-68a05.p2k3050	13242	C	G	54.74	Tb09.v4.0165	missense_variant	MODERATE	agC/agG	p.Ser57Arg/c.171C>G
tryp_IXb-68a05.p2k3050	13264	T	C	54.74	Tb09.v4.0165	missense_variant	MODERATE	cTc/cCc	p.Leu64Pro/c.191T>C
tryp_IXb-68a05.p2k3050	13285	A	G	53.74	Tb09.v4.0165	missense_variant	MODERATE	aAa/aGa	p.Lys71Arg/c.212A>G
tryp_IXb-68a05.p2k3050	18298	G	T	264.8	Tb09.v4.0167	missense_variant	MODERATE	Gat/Tat	p.Asp102Tyr/c.304G>T
tryp_IXb-68a05.p2k3050	35802	T	C	102.28	Tb09.v4.0171	missense_variant	MODERATE	Tca/Cca	p.Ser450Pro/c.1348T>C
tryp_IXb-68a05.p2k3050	35870	T	G	54.74	Tb09.v4.0171	missense_variant	MODERATE	caT/caG	p.His472Gln/c.1416T>G
tryp_IXb-68a05.p2k3050	35890	C	T	62.74	Tb09.v4.0171	missense_variant	MODERATE	tCa/tTa	p.Ser479Leu/c.1436C>T
tryp_IXb-68a05.p2k3050	35896	T	C	62.74	Tb09.v4.0171	missense_variant	MODERATE	tTt/tCt	p.Phe481Ser/c.1442T>C
tryp_IXb-68a05.p2k3050	35897	T	A	62.74	Tb09.v4.0171	missense_variant	MODERATE	ttT/ttA	p.Phe481Leu/c.1443T>A
tryp_IXb-68a05.p2k3050	36667	T	A	57.74	Tb09.v4.0172	missense_variant	MODERATE	Tca/Aca	p.Ser12Thr/c.34T>A
tryp_IXb-68a05.p2k3050	36740	A	C	54.74	Tb09.v4.0172	missense_variant	MODERATE	gAc/gCc	p.Asp36Ala/c.107A>C
tryp_IXb-68a05.p2k3050	36741	C	A	54.74	Tb09.v4.0172	missense_variant	MODERATE	gaC/gaA	p.Asp36Glu/c.108C>A
tryp_IXb-68a05.p2k3050	36743	T	C	54.74	Tb09.v4.0172	missense_variant	MODERATE	aTa/aCa	p.Ile37Thr/c.110T>C
tryp_IXb-68a05.p2k3050	36749	G	A	54.74	Tb09.v4.0172	missense_variant	MODERATE	cGt/cAt	p.Arg39His/c.116G>A
tryp_IXb-68a05.p2k3050	36889	G	A	207.77	Tb09.v4.0172	missense_variant	MODERATE	Gag/Aag	p.Glu86Lys/c.256G>A
tryp_IXb-68a05.p2k3050	36956	C	T	357.77	Tb09.v4.0172	missense_variant	MODERATE	cCg/cTg	p.Pro108Leu/c.323C>T
tryp_IXb-68a05.p2k3050	41900	A	T	75.28	Tb09.v4.0174	missense_variant	MODERATE	aAg/aTg	p.Lys111Met/c.332A>T
tryp_IXb-68a05.p2k3050	41911	G	A	50.74	Tb09.v4.0174	missense_variant	MODERATE	Gca/Aca	p.Ala115Thr/c.343G>A
tryp_IXb-68a05.p2k3050	41912	C	A	93.28	Tb09.v4.0174	missense_variant	MODERATE	gCa/gAa	p.Ala115Glu/c.344C>A
tryp_IXb-68a05.p2k3050	41923	A	G	53.74	Tb09.v4.0174	missense_variant	MODERATE	Aat/Gat	p.Asn119Asp/c.355A>G
tryp_IXb-68a05.p2k3050	41933	G	A	54.74	Tb09.v4.0174	missense_variant	MODERATE	aGg/aAg	p.Arg122Lys/c.365G>A
tryp_IXb-68a05.p2k3050	41936	A	G	54.74	Tb09.v4.0174	missense_variant	MODERATE	aAa/aGa	p.Lys123Arg/c.368A>G
tryp_IXb-68a05.p2k3050	41939	T	C	49.74	Tb09.v4.0174	missense_variant	MODERATE	gTc/gCc	p.Val124Ala/c.371T>C
tryp_IXb-68a05.p2k3050	41941	G	A	47.74	Tb09.v4.0174	missense_variant	MODERATE	Gga/Aga	p.Gly125Arg/c.373G>A
tryp_IXb-68a05.p2k3050	41942	G	C	47.74	Tb09.v4.0174	missense_variant	MODERATE	gGa/gCa	p.Gly125Ala/c.374G>C
tryp_IXb-68a05.p2k3050	47808	A	C	50.74	Tb09.v4.0176	missense_variant	MODERATE	aAa/aCa	p.Lys151Thr/c.452A>C
tryp_IXb-68a05.p2k3050	47991	C	G	54.74	Tb09.v4.0176	missense_variant	MODERATE	Cac/Gac	p.His212Asp/c.634C>G
tryp_IXb-68a05.p2k3050	47994	A	G	54.74	Tb09.v4.0176	missense_variant	MODERATE	Aac/Gac	p.Asn213Asp/c.637A>G
tryp_IXb-68a05.p2k3050	47996	C	G	54.74	Tb09.v4.0176	missense_variant	MODERATE	aaC/aaG	p.Asn213Lys/c.639C>G
tryp_IXb-68a05.p2k3050	48000	T	G	54.74	Tb09.v4.0176	missense_variant	MODERATE	Tca/Gca	p.Ser215Ala/c.643T>G
tryp_IXb-68a05.p2k3050	48004	C	T	53.74	Tb09.v4.0176	missense_variant	MODERATE	cCg/cTg	p.Pro216Leu/c.647C>T
tryp_IXb-68a05.p2k3050	48016	A	G	53.74	Tb09.v4.0176	stop_lost	HIGH	tAg/tGg	p.Ter220Trpext*?/c.659A>G
tryp_IXb-68a05.p2k3050	48020	C	G	54.74	Tb09.v4.0176	missense_variant	MODERATE	gaC/gaG	p.Asp221Glu/c.663C>G
tryp_IXb-68a05.p2k3050	48054	A	G	54.74	Tb09.v4.0176	missense_variant	MODERATE	Acc/Gcc	p.Thr233Ala/c.697A>G
tryp_IXb-68a05.p2k3050	60554	G	A	37.74	Tb09.v4.0178	missense_variant	MODERATE	Gca/Aca	p.Ala79Thr/c.235G>A
tryp_IXb-73h01.q1c	816	C	A	99.28	Tb09.v4.0189	missense_variant	MODERATE	Gcc/Tcc	p.Ala92Ser/c.274G>T
tryp_IXb-73h01.q1c	819	C	A	99.28	Tb09.v4.0189	stop_gained	HIGH	Gaa/Taa	p.Glu91*/c.271G>T
tryp_IXb-73h01.q1c	833	G	A	98.28	Tb09.v4.0189	missense_variant	MODERATE	aCa/aTa	p.Thr86Ile/c.257C>T
tryp_IXb-73h01.q1c	20334	A	T	58.74	Tb09.v4.0195	stop_lost	HIGH	Taa/Aaa	p.Ter500Lysext*?/c.1498T>A
tryp_IXb-73h01.q1c	20336	A	T	53.74	Tb09.v4.0195	stop_gained	HIGH	tTa/tAa	p.Leu499*/c.1496T>A
tryp_IXb-86g11.p1c	7582	T	A	501.77	Tb09.v4.0201	missense_variant	MODERATE	caA/caT	p.Gln145His/c.435A>T
tryp_IXb-86g11.p1c	7950	C	T	321.78	Tb09.v4.0201	missense_variant	MODERATE	Gtt/Att	p.Val23Ile/c.67G>A
tryp_IXb-93a04.p1c	12925	C	A	137.03	Tb09.v4.0207	missense_variant	MODERATE	aCc/aAc	p.Thr314Asn/c.941C>A
tryp_X-106b08.p1c	12247	A	T	53.74	Tb10.v4.0053	missense_variant	MODERATE	aTc/aAc	p.Ile38Asn/c.113T>A
tryp_X-149c07.p1c	8872	A	T	138.77	Tb10.v4.0057	missense_variant	MODERATE	aTg/aAg	p.Met225Lys/c.674T>A
tryp_X-149c07.p1c	8878	C	A	148.03	Tb10.v4.0057	missense_variant	MODERATE	tGt/tTt	p.Cys223Phe/c.668G>T
tryp_X-155h05.q1c	7462	A	T	1263.77	Tb10.v4.0059	missense_variant	MODERATE	Tat/Aat	p.Tyr145Asn/c.433T>A
tryp_X-155h05.q1c	7817	T	G	393.77	Tb10.v4.0059	missense_variant	MODERATE	gaA/gaC	p.Glu26Asp/c.78A>C
tryp_X-155h05.q1c	7818	T	C	395.77	Tb10.v4.0059	missense_variant	MODERATE	gAa/gGa	p.Glu26Gly/c.77A>G
tryp_X-155h05.q1c	7819	C	T	375.77	Tb10.v4.0059	missense_variant	MODERATE	Gaa/Aaa	p.Glu26Lys/c.76G>A
tryp_X-155h05.q1c	7875	T	G	225.84	Tb10.v4.0059	missense_variant	MODERATE	aAa/aCa	p.Lys7Thr/c.20A>C
tryp_X-155h05.q1c	7888	A	T	54.74	Tb10.v4.0059	missense_variant	MODERATE	Tgt/Agt	p.Cys3Ser/c.7T>A
tryp_X-155h05.q1c	7891	T	C	52.74	Tb10.v4.0059	missense_variant	MODERATE	Aga/Gga	p.Arg2Gly/c.4A>G
tryp_X-174f04.q1c	3427	G	T	56.74	Tb10.v4.0063	missense_variant	MODERATE	gCa/gAa	p.Ala198Glu/c.593C>A
tryp_X-174f04.q1c	3428	C	T	57.74	Tb10.v4.0063	missense_variant	MODERATE	Gca/Aca	p.Ala198Thr/c.592G>A
tryp_X-174f04.q1c	3433	T	G	54.74	Tb10.v4.0063	missense_variant	MODERATE	gAc/gCc	p.Asp196Ala/c.587A>C
tryp_X-174f04.q1c	3439	G	T	57.74	Tb10.v4.0063	missense_variant	MODERATE	gCg/gAg	p.Ala194Glu/c.581C>A
tryp_X-174f04.q1c	3440	C	T	57.74	Tb10.v4.0063	missense_variant	MODERATE	Gcg/Acg	p.Ala194Thr/c.580G>A
tryp_X-174f04.q1c	3443	T	C	57.74	Tb10.v4.0063	missense_variant	MODERATE	Aac/Gac	p.Asn193Asp/c.577A>G
tryp_X-174f04.q1c	3470	T	C	57.74	Tb10.v4.0063	missense_variant	MODERATE	Ata/Gta	p.Ile184Val/c.550A>G
tryp_X-174f04.q1c	3476	C	T	57.74	Tb10.v4.0063	missense_variant	MODERATE	Gtc/Atc	p.Val182Ile/c.544G>A
tryp_X-174f04.q1c	3487	T	G	53.74	Tb10.v4.0063	missense_variant	MODERATE	gAa/gCa	p.Glu178Ala/c.533A>C
tryp_X-174f04.q1c	3488	C	T	32.74	Tb10.v4.0063	missense_variant	MODERATE	Gaa/Aaa	p.Glu178Lys/c.532G>A
tryp_X-206a03.p1c	15793	T	C	52.74	Tb10.v4.0087	missense_variant	MODERATE	Agc/Ggc	p.Ser290Gly/c.868A>G
tryp_X-206a03.p1c	24237	C	T	52.74	Tb10.v4.0090	missense_variant	MODERATE	Gga/Aga	p.Gly117Arg/c.349G>A
tryp_X-232f09.q1c	2413	G	A	52.74	Tb10.v4.0100	missense_variant	MODERATE	gCg/gTg	p.Ala221Val/c.662C>T
tryp_X-232f09.q1c	2417	C	A	79.28	Tb10.v4.0100	missense_variant	MODERATE	Gcg/Tcg	p.Ala220Ser/c.658G>T
tryp_X-232f09.q1c	4362	C	T	54.74	Tb10.v4.0101	missense_variant	MODERATE	Gta/Ata	p.Val34Ile/c.100G>A
tryp_X-232f09.q1c	4368	C	T	94.28	Tb10.v4.0101	missense_variant	MODERATE	Gtt/Att	p.Val32Ile/c.94G>A
tryp_X-232f09.q1c	4379	T	C	96.28	Tb10.v4.0101	missense_variant	MODERATE	aAc/aGc	p.Asn28Ser/c.83A>G
tryp_X-232f09.q1c	6479	A	G	53.74	Tb10.v4.0102	missense_variant	MODERATE	Acc/Gcc	p.Thr116Ala/c.346A>G
tryp_X-232f09.q1c	6514	C	A	53.74	Tb10.v4.0102	missense_variant	MODERATE	gaC/gaA	p.Asp127Glu/c.381C>A
tryp_X-232f09.q1c	6809	G	C	50.74	Tb10.v4.0102	missense_variant	MODERATE	Gct/Cct	p.Ala226Pro/c.676G>C
tryp_X-232f09.q1c	7578	G	A	166.9	Tb10.v4.0102	missense_variant	MODERATE	aGc/aAc	p.Ser482Asn/c.1445G>A
tryp_X-232f09.q1c	7601	G	T	102.28	Tb10.v4.0102	missense_variant	MODERATE	Gtt/Ttt	p.Val490Phe/c.1468G>T
tryp_X-254c10.q1c	6798	T	G	95.28	Tb10.v4.0106	stop_lost	HIGH	taA/taC	p.Ter10Tyrext*?/c.30A>C
tryp_X-254c10.q1c	6808	G	A	97.28	Tb10.v4.0106	missense_variant	MODERATE	gCt/gTt	p.Ala7Val/c.20C>T
tryp_X-254c10.q1c	6815	T	A	130.77	Tb10.v4.0106	missense_variant	MODERATE	Ata/Tta	p.Ile5Leu/c.13A>T
tryp_X-254c10.q1c	6817	C	T	144.03	Tb10.v4.0106	missense_variant	MODERATE	aGt/aAt	p.Ser4Asn/c.11G>A
tryp_X-254c10.q1c	8024	G	T	642.9	Tb10.v4.0107	missense_variant	MODERATE	gCg/gAg	p.Ala488Glu/c.1463C>A
tryp_X-254c10.q1c	8430	C	T	91.28	Tb10.v4.0107	missense_variant	MODERATE	Gaa/Aaa	p.Glu353Lys/c.1057G>A
tryp_X-254c10.q1c	8612	C	T	52.74	Tb10.v4.0107	missense_variant	MODERATE	aGc/aAc	p.Ser292Asn/c.875G>A
tryp_X-254c10.q1c	8614	G	T	54.74	Tb10.v4.0107	missense_variant	MODERATE	agC/agA	p.Ser291Arg/c.873C>A
tryp_X-254c10.q1c	8615	C	G	53.74	Tb10.v4.0107	missense_variant	MODERATE	aGc/aCc	p.Ser291Thr/c.872G>C
tryp_X-254c10.q1c	8619	C	T	54.74	Tb10.v4.0107	missense_variant	MODERATE	Gcg/Acg	p.Ala290Thr/c.868G>A
tryp_X-254c10.q1c	8622	T	G	51.74	Tb10.v4.0107	missense_variant	MODERATE	Aaa/Caa	p.Lys289Gln/c.865A>C
tryp_X-254c10.q1c	8631	T	A	53.74	Tb10.v4.0107	missense_variant	MODERATE	Acg/Tcg	p.Thr286Ser/c.856A>T
tryp_X-254c10.q1c	8634	T	C	52.74	Tb10.v4.0107	missense_variant	MODERATE	Acg/Gcg	p.Thr285Ala/c.853A>G
tryp_X-254c10.q1c	8658	G	C	53.74	Tb10.v4.0107	missense_variant	MODERATE	Ccg/Gcg	p.Pro277Ala/c.829C>G
tryp_X-254c10.q1c	8663	G	T	51.74	Tb10.v4.0107	missense_variant	MODERATE	aCc/aAc	p.Thr275Asn/c.824C>A
tryp_X-254c10.q1c	8667	A	T	52.74	Tb10.v4.0107	missense_variant	MODERATE	Tcg/Acg	p.Ser274Thr/c.820T>A
tryp_X-254c10.q1c	8670	C	G	53.74	Tb10.v4.0107	missense_variant	MODERATE	Gcc/Ccc	p.Ala273Pro/c.817G>C
tryp_X-254c10.q1c	8672	G	T	52.74	Tb10.v4.0107	missense_variant	MODERATE	gCa/gAa	p.Ala272Glu/c.815C>A
tryp_X-254c10.q1c	8673	C	T	53.74	Tb10.v4.0107	missense_variant	MODERATE	Gca/Aca	p.Ala272Thr/c.814G>A
tryp_X-254c10.q1c	8679	T	G	54.74	Tb10.v4.0107	missense_variant	MODERATE	Aca/Cca	p.Thr270Pro/c.808A>C
tryp_X-254c10.q1c	8687	T	G	53.74	Tb10.v4.0107	missense_variant	MODERATE	cAa/cCa	p.Gln267Pro/c.800A>C
tryp_X-254c10.q1c	8688	G	C	53.74	Tb10.v4.0107	missense_variant	MODERATE	Caa/Gaa	p.Gln267Glu/c.799C>G
tryp_X-254c10.q1c	8699	G	T	53.74	Tb10.v4.0107	missense_variant	MODERATE	gCc/gAc	p.Ala263Asp/c.788C>A
tryp_X-254c10.q1c	8700	C	T	52.74	Tb10.v4.0107	missense_variant	MODERATE	Gcc/Acc	p.Ala263Thr/c.787G>A
tryp_X-254c10.q1c	11877	C	G	140.03	Tb10.v4.0108	missense_variant	MODERATE	Gag/Cag	p.Glu492Gln/c.1474G>C
tryp_X-254c10.q1c	11903	C	T	139.03	Tb10.v4.0108	missense_variant	MODERATE	tGc/tAc	p.Cys483Tyr/c.1448G>A
tryp_X-254c10.q1c	11970	C	T	99.28	Tb10.v4.0108	missense_variant	MODERATE	Gca/Aca	p.Ala461Thr/c.1381G>A
tryp_X-254c10.q1c	12005	G	A	58.74	Tb10.v4.0108	missense_variant	MODERATE	gCa/gTa	p.Ala449Val/c.1346C>T
tryp_X-254c10.q1c	12009	G	T	56.74	Tb10.v4.0108	missense_variant	MODERATE	Cct/Act	p.Pro448Thr/c.1342C>A
tryp_X-254c10.q1c	12011	G	A	53.74	Tb10.v4.0108	missense_variant	MODERATE	gCc/gTc	p.Ala447Val/c.1340C>T
tryp_X-254c10.q1c	12090	T	G	57.74	Tb10.v4.0108	missense_variant	MODERATE	aaA/aaC	p.Lys421Asn/c.1263A>C
tryp_X-254c10.q1c	12439	G	C	51.74	Tb10.v4.0108	missense_variant	MODERATE	aCc/aGc	p.Thr305Ser/c.914C>G
tryp_X-254c10.q1c	12490	T	G	53.74	Tb10.v4.0108	missense_variant	MODERATE	aAc/aCc	p.Asn288Thr/c.863A>C
tryp_X-254c10.q1c	12524	C	T	91.28	Tb10.v4.0108	missense_variant	MODERATE	Gct/Act	p.Ala277Thr/c.829G>A
tryp_X-254c10.q1c	12526	G	T	78.28	Tb10.v4.0108	missense_variant	MODERATE	aCt/aAt	p.Thr276Asn/c.827C>A
tryp_X-254c10.q1c	15555	T	G	52.74	Tb10.v4.0109	missense_variant	MODERATE	Acg/Ccg	p.Thr409Pro/c.1225A>C
tryp_X-254c10.q1c	15807	C	G	94.28	Tb10.v4.0109	missense_variant	MODERATE	Gtc/Ctc	p.Val325Leu/c.973G>C
tryp_X-254c10.q1c	15825	T	C	72.28	Tb10.v4.0109	missense_variant	MODERATE	Aac/Gac	p.Asn319Asp/c.955A>G
tryp_X-254c10.q1c	28703	C	T	169.9	Tb10.v4.0113	missense_variant	MODERATE	Gcg/Acg	p.Ala180Thr/c.538G>A
tryp_X-254c10.q1c	31585	C	G	88.28	Tb10.v4.0114	missense_variant	MODERATE	aGc/aCc	p.Ser308Thr/c.923G>C
tryp_X-254c10.q1c	31586	T	C	41.74	Tb10.v4.0114	missense_variant	MODERATE	Agc/Ggc	p.Ser308Gly/c.922A>G
tryp_X-254c10.q1c	31592	C	T	95.28	Tb10.v4.0114	missense_variant	MODERATE	Gac/Aac	p.Asp306Asn/c.916G>A
tryp_X-254c10.q1c	34452	A	G	53.74	Tb10.v4.0115	missense_variant	MODERATE	Ttt/Ctt	p.Phe100Leu/c.298T>C
tryp_X-254c10.q1c	34453	T	A	53.74	Tb10.v4.0115	missense_variant	MODERATE	ttA/ttT	p.Leu99Phe/c.297A>T
tryp_X-254c10.q1c	34458	G	C	53.74	Tb10.v4.0115	missense_variant	MODERATE	Ctt/Gtt	p.Leu98Val/c.292C>G
tryp_X-254c10.q1c	34460	G	T	53.74	Tb10.v4.0115	missense_variant	MODERATE	cCt/cAt	p.Pro97His/c.290C>A
tryp_X-254c10.q1c	34464	T	C	53.74	Tb10.v4.0115	missense_variant	MODERATE	Act/Gct	p.Thr96Ala/c.286A>G
tryp_X-254c10.q1c	34476	T	C	53.74	Tb10.v4.0115	missense_variant	MODERATE	Atg/Gtg	p.Met92Val/c.274A>G
tryp_X-254c10.q1c	41768	G	A	733.77	Tb10.v4.0118	missense_variant	MODERATE	Ctc/Ttc	p.Leu257Phe/c.769C>T
tryp_X-254c10.q1c	46420	T	G	57.74	Tb10.v4.0120	missense_variant	MODERATE	Acc/Ccc	p.Thr473Pro/c.1417A>C
tryp_X-254c10.q1c	46423	T	C	57.74	Tb10.v4.0120	missense_variant	MODERATE	Aaa/Gaa	p.Lys472Glu/c.1414A>G
tryp_X-254c10.q1c	49486	A	T	201.77	Tb10.v4.0121	missense_variant	MODERATE	gTa/gAa	p.Val475Glu/c.1424T>A
tryp_X-275g09.p1c	4469	C	A	49.74	Tb10.v4.0130	missense_variant	MODERATE	cCa/cAa	p.Pro1490Gln/c.4469C>A
tryp_X-275g09.p1c	8747	A	G	94.28	Tb10.v4.0130	missense_variant	MODERATE	tAt/tGt	p.Tyr2916Cys/c.8747A>G
tryp_X-275g09.p1c	9022	G	A	102.28	Tb10.v4.0130	missense_variant	MODERATE	Gca/Aca	p.Ala3008Thr/c.9022G>A
tryp_X-275g09.p1c	9034	C	T	102.28	Tb10.v4.0130	missense_variant	MODERATE	Ctt/Ttt	p.Leu3012Phe/c.9034C>T
tryp_X-275g09.p1c	9041	A	G	102.28	Tb10.v4.0130	missense_variant	MODERATE	tAt/tGt	p.Tyr3014Cys/c.9041A>G
tryp_X-275g09.p1c	9046	A	G	103.28	Tb10.v4.0130	missense_variant	MODERATE	Att/Gtt	p.Ile3016Val/c.9046A>G
tryp_X-275g09.p1c	9169	G	A	54.74	Tb10.v4.0130	missense_variant	MODERATE	Gca/Aca	p.Ala3057Thr/c.9169G>A
tryp_X-275g09.p1c	9181	C	T	53.74	Tb10.v4.0130	missense_variant	MODERATE	Ctt/Ttt	p.Leu3061Phe/c.9181C>T
tryp_X-275g09.p1c	9188	A	G	54.74	Tb10.v4.0130	missense_variant	MODERATE	tAt/tGt	p.Tyr3063Cys/c.9188A>G
tryp_X-275g09.p1c	9193	A	G	53.74	Tb10.v4.0130	missense_variant	MODERATE	Att/Gtt	p.Ile3065Val/c.9193A>G
tryp_X-275g09.p1c	9212	G	A	53.74	Tb10.v4.0130	missense_variant	MODERATE	cGc/cAc	p.Arg3071His/c.9212G>A
tryp_X-275g09.p1c	9328	C	T	103.28	Tb10.v4.0130	missense_variant	MODERATE	Ctt/Ttt	p.Leu3110Phe/c.9328C>T
tryp_X-275g09.p1c	9463	G	A	94.28	Tb10.v4.0130	missense_variant	MODERATE	Gca/Aca	p.Ala3155Thr/c.9463G>A
tryp_X-275g09.p1c	9482	A	G	92.28	Tb10.v4.0130	missense_variant	MODERATE	tAt/tGt	p.Tyr3161Cys/c.9482A>G
tryp_X-275g09.p1c	9506	G	A	94.28	Tb10.v4.0130	missense_variant	MODERATE	cGc/cAc	p.Arg3169His/c.9506G>A
tryp_X-275g09.p1c	9622	C	T	53.74	Tb10.v4.0130	missense_variant	MODERATE	Ctt/Ttt	p.Leu3208Phe/c.9622C>T
tryp_X-275g09.p1c	9629	A	G	53.74	Tb10.v4.0130	missense_variant	MODERATE	tAt/tGt	p.Tyr3210Cys/c.9629A>G
tryp_X-275g09.p1c	9634	A	G	50.74	Tb10.v4.0130	missense_variant	MODERATE	Att/Gtt	p.Ile3212Val/c.9634A>G
tryp_X-276b11.q1c	3332	G	C	32.74	Tb10.v4.0133	missense_variant	MODERATE	Gca/Cca	p.Ala9Pro/c.25G>C
tryp_X-276b11.q1c	3333	C	T	53.74	Tb10.v4.0133	missense_variant	MODERATE	gCa/gTa	p.Ala9Val/c.26C>T
tryp_X-276b11.q1c	3338	C	T	54.74	Tb10.v4.0133	missense_variant	MODERATE	Ctc/Ttc	p.Leu11Phe/c.31C>T
tryp_X-276b11.q1c	3341	A	C	50.74	Tb10.v4.0133	missense_variant	MODERATE	Att/Ctt	p.Ile12Leu/c.34A>C
tryp_X-276b11.q1c	3365	G	A	52.74	Tb10.v4.0133	missense_variant	MODERATE	Gcg/Acg	p.Ala20Thr/c.58G>A
tryp_X-276b11.q1c	4688	T	C	49.74	Tb10.v4.0133	missense_variant	MODERATE	Tct/Cct	p.Ser461Pro/c.1381T>C
tryp_X-276b11.q1c	4704	C	G	50.74	Tb10.v4.0133	missense_variant	MODERATE	aCt/aGt	p.Thr466Ser/c.1397C>G
tryp_X-276b11.q1c	4710	A	T	51.74	Tb10.v4.0133	missense_variant	MODERATE	tAc/tTc	p.Tyr468Phe/c.1403A>T
tryp_X-276b11.q1c	4711	C	A	53.74	Tb10.v4.0133	stop_gained	HIGH	taC/taA	p.Tyr468*/c.1404C>A
tryp_X-276b11.q1c	4724	T	G	53.74	Tb10.v4.0133	missense_variant	MODERATE	Tca/Gca	p.Ser473Ala/c.1417T>G
tryp_X-276b11.q1c	4785	T	A	53.74	Tb10.v4.0133	missense_variant	MODERATE	tTc/tAc	p.Phe493Tyr/c.1478T>A
tryp_X-276b11.q1c	4816	T	G	47.74	Tb10.v4.0133	missense_variant	MODERATE	gaT/gaG	p.Asp503Glu/c.1509T>G
tryp_X-276b11.q1c	4971	G	C	53.74	Tb10.v4.0133	missense_variant	MODERATE	tGg/tCg	p.Trp555Ser/c.1664G>C
tryp_X-276b11.q1c	5004	G	C	51.74	Tb10.v4.0133	missense_variant	MODERATE	gGa/gCa	p.Gly566Ala/c.1697G>C
tryp_X-276b11.q1c	5007	T	C	50.74	Tb10.v4.0133	missense_variant	MODERATE	gTa/gCa	p.Val567Ala/c.1700T>C
tryp_X-276b11.q1c	5056	T	G	52.74	Tb10.v4.0133	missense_variant	MODERATE	aaT/aaG	p.Asn583Lys/c.1749T>G
tryp_X-302f11.q1ca	28738	T	C	54.74	Tb10.v4.0144	missense_variant	MODERATE	aAt/aGt	p.Asn131Ser/c.392A>G
tryp_X-302f11.q1ca	28789	C	A	106.28	Tb10.v4.0144	missense_variant	MODERATE	gGt/gTt	p.Gly114Val/c.341G>T
tryp_X-302f11.q1ca	28790	C	G	103.28	Tb10.v4.0144	missense_variant	MODERATE	Ggt/Cgt	p.Gly114Arg/c.340G>C
tryp_X-302f11.q1ca	28793	T	C	106.28	Tb10.v4.0144	missense_variant	MODERATE	Aac/Gac	p.Asn113Asp/c.337A>G
tryp_X-302f11.q1ca	28795	C	T	106.28	Tb10.v4.0144	missense_variant	MODERATE	cGa/cAa	p.Arg112Gln/c.335G>A
tryp_X-302f11.q1ca	28798	T	C	106.28	Tb10.v4.0144	missense_variant	MODERATE	tAc/tGc	p.Tyr111Cys/c.332A>G
tryp_X-302f11.q1ca	28807	G	T	106.28	Tb10.v4.0144	missense_variant	MODERATE	aCa/aAa	p.Thr108Lys/c.323C>A
tryp_X-302f11.q1ca	28809	A	T	106.28	Tb10.v4.0144	missense_variant	MODERATE	gaT/gaA	p.Asp107Glu/c.321T>A
tryp_X-302f11.q1ca	28813	T	G	106.28	Tb10.v4.0144	missense_variant	MODERATE	aAa/aCa	p.Lys106Thr/c.317A>C
tryp_X-302f11.q1ca	28814	T	G	106.28	Tb10.v4.0144	missense_variant	MODERATE	Aaa/Caa	p.Lys106Gln/c.316A>C
tryp_X-302f11.q1ca	28815	G	C	106.28	Tb10.v4.0144	missense_variant	MODERATE	gaC/gaG	p.Asp105Glu/c.315C>G
tryp_X-302f11.q1ca	28818	T	A	106.28	Tb10.v4.0144	missense_variant	MODERATE	gaA/gaT	p.Glu104Asp/c.312A>T
tryp_X-302f11.q1ca	28866	A	T	226.84	Tb10.v4.0144	missense_variant	MODERATE	aaT/aaA	p.Asn88Lys/c.264T>A
tryp_X-302f11.q1ca	29901	C	T	165.9	Tb10.v4.0145	missense_variant	MODERATE	gGt/gAt	p.Gly439Asp/c.1316G>A
tryp_X-302f11.q1ca	29924	C	A	177.9	Tb10.v4.0145	missense_variant	MODERATE	caG/caT	p.Gln431His/c.1293G>T
tryp_X-302f11.q1ca	29926	G	C	176.9	Tb10.v4.0145	missense_variant	MODERATE	Cag/Gag	p.Gln431Glu/c.1291C>G
tryp_X-302f11.q1ca	29927	T	G	174.9	Tb10.v4.0145	missense_variant	MODERATE	aaA/aaC	p.Lys430Asn/c.1290A>C
tryp_X-302f11.q1ca	29931	T	G	176.9	Tb10.v4.0145	missense_variant	MODERATE	gAa/gCa	p.Glu429Ala/c.1286A>C
tryp_X-302f11.q1ca	34069	C	T	386.77	Tb10.v4.0146	missense_variant	MODERATE	Gat/Aat	p.Asp171Asn/c.511G>A
tryp_X-302f11.q1ca	57434	A	C	62.74	Tb10.v4.0154	stop_lost	HIGH	Tga/Gga	p.Ter513Glyext*?/c.1537T>G
tryp_X-302f11.q1ca	63408	G	T	54.74	Tb10.v4.0157	missense_variant	MODERATE	tCt/tAt	p.Ser426Tyr/c.1277C>A
tryp_X-302f11.q1ca	63409	A	C	54.74	Tb10.v4.0157	missense_variant	MODERATE	Tct/Gct	p.Ser426Ala/c.1276T>G
tryp_X-302f11.q1ca	63414	T	C	54.74	Tb10.v4.0157	missense_variant	MODERATE	aAa/aGa	p.Lys424Arg/c.1271A>G
tryp_X-324h11.p1k	10082	C	A	254.8	Tb10.v4.0163	missense_variant	MODERATE	Cca/Aca	p.Pro21Thr/c.61C>A
tryp_X-324h11.p1k	11015	T	A	62.74	Tb10.v4.0163	missense_variant	MODERATE	Tta/Ata	p.Leu332Ile/c.994T>A
tryp_X-324h11.p1k	11018	C	A	62.74	Tb10.v4.0163	missense_variant	MODERATE	Cag/Aag	p.Gln333Lys/c.997C>A
tryp_X-324h11.p1k	11030	C	G	142.03	Tb10.v4.0163	missense_variant	MODERATE	Cac/Gac	p.His337Asp/c.1009C>G
tryp_X-324h11.p1k	11032	C	G	130.77	Tb10.v4.0163	missense_variant	MODERATE	caC/caG	p.His337Gln/c.1011C>G
tryp_X-324h11.p1k	11154	A	T	437.77	Tb10.v4.0163	missense_variant	MODERATE	cAt/cTt	p.His378Leu/c.1133A>T
tryp_X-324h11.p1k	47011	G	A	54.74	Tb10.v4.0178	missense_variant	MODERATE	Gca/Aca	p.Ala441Thr/c.1321G>A
tryp_X-324h11.p1k	55599	C	G	1177.77	Tb10.v4.0182	missense_variant	MODERATE	gCc/gGc	p.Ala331Gly/c.992C>G
tryp_X-324h11.p1k	61788	T	C	574.77	Tb10.v4.0184	missense_variant	MODERATE	cTt/cCt	p.Leu6Pro/c.17T>C
tryp_X-324h11.p1k	69427	T	G	99.28	Tb10.v4.0186	missense_variant	MODERATE	Tct/Gct	p.Ser152Ala/c.454T>G
tryp_X-324h11.p1k	69430	A	G	99.28	Tb10.v4.0186	missense_variant	MODERATE	Acg/Gcg	p.Thr153Ala/c.457A>G
tryp_X-324h11.p1k	69431	C	T	99.28	Tb10.v4.0186	missense_variant	MODERATE	aCg/aTg	p.Thr153Met/c.458C>T
tryp_X-324h11.p1k	69436	G	A	99.28	Tb10.v4.0186	missense_variant	MODERATE	Gga/Aga	p.Gly155Arg/c.463G>A
tryp_X-324h11.p1k	69437	G	A	99.28	Tb10.v4.0186	missense_variant	MODERATE	gGa/gAa	p.Gly155Glu/c.464G>A
tryp_X-324h11.p1k	70304	A	C	278.78	Tb10.v4.0186	missense_variant	MODERATE	gAa/gCa	p.Glu444Ala/c.1331A>C
tryp_X-324h11.p1k	82242	T	A	2306.77	Tb10.v4.0191	missense_variant	MODERATE	cTa/cAa	p.Leu42Gln/c.125T>A
tryp_X-324h11.p1k	85683	T	A	1915.77	Tb10.v4.0192	missense_variant	MODERATE	gTc/gAc	p.Val223Asp/c.668T>A
tryp_X-333c11.p1c	1013	C	T	54.74	Tb10.v4.0194	stop_gained	HIGH	Cga/Tga	p.Arg11*/c.31C>T
tryp_X-333c11.p1c	1024	G	A	39.74	Tb10.v4.0194	missense_variant	MODERATE	atG/atA	p.Met14Ile/c.42G>A
tryp_X-333c11.p1c	1232	A	T	50.74	Tb10.v4.0194	missense_variant	MODERATE	Aat/Tat	p.Asn84Tyr/c.250A>T
tryp_X-333c11.p1c	1298	A	C	49.74	Tb10.v4.0194	missense_variant	MODERATE	Aac/Cac	p.Asn106His/c.316A>C
tryp_X-333c11.p1c	1388	A	T	91.28	Tb10.v4.0194	missense_variant	MODERATE	Aat/Tat	p.Asn136Tyr/c.406A>T
tryp_X-333c11.p1c	1421	A	G	322.78	Tb10.v4.0194	missense_variant	MODERATE	Att/Gtt	p.Ile147Val/c.439A>G
tryp_X-333c11.p1c	1425	C	A	288.78	Tb10.v4.0194	missense_variant	MODERATE	gCc/gAc	p.Ala148Asp/c.443C>A
tryp_X-333c11.p1c	1610	A	C	363.77	Tb10.v4.0194	missense_variant	MODERATE	Aac/Cac	p.Asn210His/c.628A>C
tryp_X-333c11.p1c	1620	C	A	327.78	Tb10.v4.0194	missense_variant	MODERATE	tCc/tAc	p.Ser213Tyr/c.638C>A
tryp_X-333c11.p1c	1622	A	T	343.78	Tb10.v4.0194	missense_variant	MODERATE	Aat/Tat	p.Asn214Tyr/c.640A>T
tryp_X-333c11.p1c	1639	A	G	53.74	Tb10.v4.0194	stop_lost	HIGH	tgA/tgG	p.Ter219Trpext*?/c.657A>G
tryp_X-333c11.p1c	4201	T	A	94.28	Tb10.v4.0195	missense_variant	MODERATE	Ttt/Att	p.Phe180Ile/c.538T>A
tryp_X-333c11.p1c	4208	T	A	94.28	Tb10.v4.0195	missense_variant	MODERATE	cTt/cAt	p.Leu182His/c.545T>A
tryp_X-333c11.p1c	4244	A	C	52.74	Tb10.v4.0195	missense_variant	MODERATE	gAa/gCa	p.Glu194Ala/c.581A>C
tryp_X-333c11.p1c	20276	G	A	94.28	Tb10.v4.0196	missense_variant	MODERATE	tGt/tAt	p.Cys88Tyr/c.263G>A
tryp_X-333c11.p1c	20278	A	G	94.28	Tb10.v4.0196	missense_variant	MODERATE	Agc/Ggc	p.Ser89Gly/c.265A>G
tryp_X-333c11.p1c	20299	C	A	53.74	Tb10.v4.0196	missense_variant	MODERATE	Cct/Act	p.Pro96Thr/c.286C>A
tryp_X-333c11.p1c	20426	T	C	108.77	Tb10.v4.0196	missense_variant	MODERATE	gTa/gCa	p.Val138Ala/c.413T>C
tryp_X-333c11.p1c	20465	A	C	91.28	Tb10.v4.0196	missense_variant	MODERATE	gAa/gCa	p.Glu151Ala/c.452A>C
tryp_X-333c11.p1c	20741	T	A	212.84	Tb10.v4.0196	missense_variant	MODERATE	cTt/cAt	p.Leu243His/c.728T>A
tryp_X-333c11.p1c	20836	G	A	76.28	Tb10.v4.0196	missense_variant	MODERATE	Gca/Aca	p.Ala275Thr/c.823G>A
tryp_X-333c11.p1c	20863	G	T	170.9	Tb10.v4.0196	missense_variant	MODERATE	Ggc/Tgc	p.Gly284Cys/c.850G>T
tryp_X-333c11.p1c	21683	G	A	120.03	Tb10.v4.0196	missense_variant	MODERATE	gGc/gAc	p.Gly557Asp/c.1670G>A
tryp_X-333c11.p1c	21713	C	A	228.84	Tb10.v4.0196	missense_variant	MODERATE	gCa/gAa	p.Ala567Glu/c.1700C>A
tryp_X-333c11.p1c	21760	G	T	236.84	Tb10.v4.0196	missense_variant	MODERATE	Ggc/Tgc	p.Gly583Cys/c.1747G>T
tryp_X-333c11.p1c	21830	T	A	449.77	Tb10.v4.0196	missense_variant	MODERATE	gTa/gAa	p.Val606Glu/c.1817T>A
tryp_X-333c11.p1c	22472	C	G	386.98	Tb10.v4.0196	missense_variant	MODERATE	tCc/tGc	p.Ser820Cys/c.2459C>G
tryp_X-333c11.p1c	22561	C	A	500.77	Tb10.v4.0196	missense_variant	MODERATE	Cca/Aca	p.Pro850Thr/c.2548C>A
tryp_X-333c11.p1c	22628	C	G	337.41	Tb10.v4.0196	missense_variant	MODERATE	tCc/tGc	p.Ser872Cys/c.2615C>G
tryp_X-36a02.p1c	6326	C	A	2879.77	Tb10.v4.0199	missense_variant	MODERATE	aCc/aAc	p.Thr103Asn/c.308C>A
tryp_X-36a02.p1c	6329	C	G	2989.77	Tb10.v4.0199	missense_variant	MODERATE	gCc/gGc	p.Ala104Gly/c.311C>G
tryp_X-36a02.p1c	6335	G	A	2897.77	Tb10.v4.0199	missense_variant	MODERATE	cGc/cAc	p.Arg106His/c.317G>A
tryp_X-432f03.p2kB42	2103	A	C	54.74	Tb10.v4.0208	missense_variant	MODERATE	caT/caG	p.His9Gln/c.27T>G
tryp_X-432f03.p2kB42	2110	T	A	53.74	Tb10.v4.0208	missense_variant	MODERATE	cAa/cTa	p.Gln7Leu/c.20A>T
tryp_X-432f03.p2kB42	2123	G	A	54.74	Tb10.v4.0208	stop_gained	HIGH	Caa/Taa	p.Gln3*/c.7C>T
tryp_X-432f03.p2kB42	2127	C	A	54.74	Tb10.v4.0208	start_lost	HIGH	atG/atT	p.Met1?/c.3G>T
tryp_X-432f03.p2kB42	10629	A	T	57.74	Tb10.v4.0211	missense_variant	MODERATE	Tca/Aca	p.Ser383Thr/c.1147T>A
tryp_X-432f03.p2kB42	10643	C	T	57.74	Tb10.v4.0211	missense_variant	MODERATE	gGa/gAa	p.Gly378Glu/c.1133G>A
tryp_X-432f03.p2kB42	10644	C	T	57.74	Tb10.v4.0211	missense_variant	MODERATE	Gga/Aga	p.Gly378Arg/c.1132G>A
tryp_X-432f03.p2kB42	10679	G	T	57.74	Tb10.v4.0211	missense_variant	MODERATE	aCa/aAa	p.Thr366Lys/c.1097C>A
tryp_X-432f03.p2kB42	11263	G	C	189.9	Tb10.v4.0211	missense_variant	MODERATE	aaC/aaG	p.Asn171Lys/c.513C>G
tryp_X-432f03.p2kB42	11265	T	C	191.9	Tb10.v4.0211	missense_variant	MODERATE	Aac/Gac	p.Asn171Asp/c.511A>G
tryp_X-432f03.p2kB42	11268	C	T	190.9	Tb10.v4.0211	missense_variant	MODERATE	Gca/Aca	p.Ala170Thr/c.508G>A
tryp_X-432f03.p2kB42	11288	G	T	151.03	Tb10.v4.0211	missense_variant	MODERATE	aCa/aAa	p.Thr163Lys/c.488C>A
tryp_X-432f03.p2kB42	11324	T	G	58.74	Tb10.v4.0211	missense_variant	MODERATE	aAc/aCc	p.Asn151Thr/c.452A>C
tryp_X-432f03.p2kB42	11327	G	C	58.74	Tb10.v4.0211	missense_variant	MODERATE	aCg/aGg	p.Thr150Arg/c.449C>G
tryp_X-432f03.p2kB42	11334	T	C	57.74	Tb10.v4.0211	missense_variant	MODERATE	Acc/Gcc	p.Thr148Ala/c.442A>G
tryp_X-46d09.q1c	1614	C	T	265.8	Tb10.v4.0224	missense_variant	MODERATE	Gat/Aat	p.Asp336Asn/c.1006G>A
tryp_X-46d09.q1c	1626	C	T	228.84	Tb10.v4.0224	missense_variant	MODERATE	Gga/Aga	p.Gly332Arg/c.994G>A
tryp_X-46d09.q1c	1631	G	A	228.84	Tb10.v4.0224	missense_variant	MODERATE	aCa/aTa	p.Thr330Ile/c.989C>T
tryp_X-46d09.q1c	1655	T	C	228.84	Tb10.v4.0224	missense_variant	MODERATE	tAt/tGt	p.Tyr322Cys/c.965A>G
tryp_X-46d09.q1c	1932	C	A	102.28	Tb10.v4.0224	missense_variant	MODERATE	Ggg/Tgg	p.Gly230Trp/c.688G>T
tryp_X-46d09.q1c	1968	C	T	103.28	Tb10.v4.0224	missense_variant	MODERATE	Gag/Aag	p.Glu218Lys/c.652G>A
tryp_X-46d09.q1c	1975	C	A	57.74	Tb10.v4.0224	missense_variant	MODERATE	tgG/tgT	p.Trp215Cys/c.645G>T
tryp_X-46d09.q1c	2310	T	A	86.77	Tb10.v4.0224	stop_gained	HIGH	Aga/Tga	p.Arg104*/c.310A>T
tryp_X-46d09.q1c	2594	T	G	482.77	Tb10.v4.0224	missense_variant	MODERATE	tAt/tCt	p.Tyr9Ser/c.26A>C
tryp_X-46d09.q1c	8368	T	C	52.74	Tb10.v4.0226	missense_variant	MODERATE	Atg/Gtg	p.Met207Val/c.619A>G
tryp_X-46d09.q1c	8396	G	C	44.74	Tb10.v4.0226	missense_variant	MODERATE	gaC/gaG	p.Asp197Glu/c.591C>G
tryp_X-46d09.q1c	8404	T	C	54.74	Tb10.v4.0226	missense_variant	MODERATE	Acc/Gcc	p.Thr195Ala/c.583A>G
tryp_X-48f04.q1c	2829	A	G	45.74	Tb10.v4.0229	missense_variant	MODERATE	gTa/gCa	p.Val9Ala/c.26T>C
tryp_X-76f06.p1c	1362	G	A	135.03	Tb10.v4.0251	missense_variant	MODERATE	aGc/aAc	p.Ser22Asn/c.65G>A
tryp_X-76f06.p1c	1812	A	G	52.74	Tb10.v4.0251	missense_variant	MODERATE	cAc/cGc	p.His172Arg/c.515A>G
tryp_X-76f06.p1c	1821	A	G	52.74	Tb10.v4.0251	missense_variant	MODERATE	aAa/aGa	p.Lys175Arg/c.524A>G
tryp_X-76f06.p1c	1824	C	T	52.74	Tb10.v4.0251	missense_variant	MODERATE	cCg/cTg	p.Pro176Leu/c.527C>T
tryp_X-76f06.p1c	1826	G	A	52.74	Tb10.v4.0251	missense_variant	MODERATE	Gac/Aac	p.Asp177Asn/c.529G>A
tryp_X-76f06.p1c	1838	A	G	52.74	Tb10.v4.0251	missense_variant	MODERATE	Agc/Ggc	p.Ser181Gly/c.541A>G
tryp_X-76f06.p1c	1949	A	G	54.74	Tb10.v4.0251	missense_variant	MODERATE	Agc/Ggc	p.Ser218Gly/c.652A>G
tryp_X-76f06.p1c	1953	G	A	54.74	Tb10.v4.0251	missense_variant	MODERATE	aGa/aAa	p.Arg219Lys/c.656G>A
tryp_X-76f06.p1c	1954	A	T	54.74	Tb10.v4.0251	missense_variant	MODERATE	agA/agT	p.Arg219Ser/c.657A>T
tryp_X-76f06.p1c	1956	G	A	53.74	Tb10.v4.0251	missense_variant	MODERATE	cGa/cAa	p.Arg220Gln/c.659G>A
tryp_X-76f06.p1c	1962	A	C	53.74	Tb10.v4.0251	stop_lost	HIGH	tAg/tCg	p.Ter222Serext*?/c.665A>C
tryp_X-76f06.p1c	31770	G	A	749.77	Tb10.v4.0263	missense_variant	MODERATE	Gac/Aac	p.Asp143Asn/c.427G>A
tryp_XI-1007b07.p1k	7780	G	A	147.03	Tb11.0040	missense_variant	MODERATE	gCt/gTt	p.Ala228Val/c.683C>T
tryp_XI-1007b07.p1k	7781	C	G	147.03	Tb11.0040	missense_variant	MODERATE	Gct/Cct	p.Ala228Pro/c.682G>C
tryp_XI-1011b06.p1k	4985	T	C	324.77	Tb11.0060	missense_variant	MODERATE	gTc/gCc	p.Val78Ala/c.233T>C
tryp_XI-1011b06.p1k	5185	C	A	58.74	Tb11.0060	missense_variant	MODERATE	Cca/Aca	p.Pro145Thr/c.433C>A
tryp_XI-1011b06.p1k	5195	A	C	57.74	Tb11.0060	missense_variant	MODERATE	cAc/cCc	p.His148Pro/c.443A>C
tryp_XI-1011b06.p1k	5255	A	C	83.8	Tb11.0060	missense_variant	MODERATE	cAc/cCc	p.His168Pro/c.503A>C
tryp_XI-1011b06.p1k	5276	C	T	130.03	Tb11.0060	missense_variant	MODERATE	cCa/cTa	p.Pro175Leu/c.524C>T
tryp_XI-1011b06.p1k	5392	T	C	94.28	Tb11.0060	missense_variant	MODERATE	Tct/Cct	p.Ser214Pro/c.640T>C
tryp_XI-1011b06.p1k	5414	C	T	46.74	Tb11.0060	missense_variant	MODERATE	cCa/cTa	p.Pro221Leu/c.662C>T
tryp_XI-1011b06.p1k	6645	G	A	50.74	Tb11.0070	missense_variant	MODERATE	Gtt/Att	p.Val27Ile/c.79G>A
tryp_XI-1011b06.p1k	6685	G	A	91.28	Tb11.0070	missense_variant	MODERATE	tGt/tAt	p.Cys40Tyr/c.119G>A
tryp_XI-1011b06.p1k	6765	G	A	68.28	Tb11.0070	missense_variant	MODERATE	Gtt/Att	p.Val67Ile/c.199G>A
tryp_XI-1011b06.p1k	6978	C	A	134.98	Tb11.0070	missense_variant	MODERATE	Cca/Aca	p.Pro138Thr/c.412C>A
tryp_XI-1011b06.p1k	6985	C	T	132.03	Tb11.0070	missense_variant	MODERATE	tCg/tTg	p.Ser140Leu/c.419C>T
tryp_XI-1011b06.p1k	7006	T	C	222.84	Tb11.0070	missense_variant	MODERATE	gTc/gCc	p.Val147Ala/c.440T>C
tryp_XI-1011b06.p1k	7045	T	C	136.03	Tb11.0070	missense_variant	MODERATE	gTc/gCc	p.Val160Ala/c.479T>C
tryp_XI-1011b06.p1k	7237	C	T	53.74	Tb11.0070	missense_variant	MODERATE	cCa/cTa	p.Pro224Leu/c.671C>T
tryp_XI-1011b06.p1k	12192	T	C	540.77	Tb11.0080	missense_variant	MODERATE	gTc/gCc	p.Val124Ala/c.371T>C
tryp_XI-1011b06.p1k	12194	C	T	441.31	Tb11.0080	missense_variant	MODERATE	Cat/Tat	p.His125Tyr/c.373C>T
tryp_XI-1011b06.p1k	12221	T	C	363.77	Tb11.0080	missense_variant	MODERATE	Tac/Cac	p.Tyr134His/c.400T>C
tryp_XI-1011b06.p1k	12242	C	A	415.77	Tb11.0080	missense_variant	MODERATE	Cca/Aca	p.Pro141Thr/c.421C>A
tryp_XI-1011b06.p1k	12282	C	A	398.31	Tb11.0080	missense_variant	MODERATE	tCc/tAc	p.Ser154Tyr/c.461C>A
tryp_XI-1032b03.p2k737	866	A	T	216.84	Tb11.0090	missense_variant	MODERATE	gaT/gaA	p.Asp307Glu/c.921T>A
tryp_XI-1032b03.p2k737	869	G	T	160.77	Tb11.0090	missense_variant	MODERATE	gaC/gaA	p.Asp306Glu/c.918C>A
tryp_XI-1032b03.p2k737	1474	G	T	95.28	Tb11.0090	missense_variant	MODERATE	Cta/Ata	p.Leu105Ile/c.313C>A
tryp_XI-1032b03.p2k737	1486	G	C	95.28	Tb11.0090	missense_variant	MODERATE	Cta/Gta	p.Leu101Val/c.301C>G
tryp_XI-1032b03.p2k737	10674	G	A	57.74	Tb11.0120	stop_gained	HIGH	Cag/Tag	p.Gln77*/c.229C>T
tryp_XI-1032b03.p2k737	10815	G	T	57.74	Tb11.0120	missense_variant	MODERATE	Ctg/Atg	p.Leu30Met/c.88C>A
tryp_XI-1032b03.p2k737	10818	C	T	42.74	Tb11.0120	missense_variant	MODERATE	Gct/Act	p.Ala29Thr/c.85G>A
tryp_XI-1032b03.p2k737	10830	G	T	57.74	Tb11.0120	missense_variant	MODERATE	Caa/Aaa	p.Gln25Lys/c.73C>A
tryp_XI-1032b03.p2k737	10868	T	C	98.28	Tb11.0120	missense_variant	MODERATE	aAa/aGa	p.Lys12Arg/c.35A>G
tryp_XI-1032b03.p2k737	17976	C	A	99.28	Tb11.0150	missense_variant	MODERATE	Gca/Tca	p.Ala344Ser/c.1030G>T
tryp_XI-1032b03.p2k737	17985	T	C	97.28	Tb11.0150	missense_variant	MODERATE	Aag/Gag	p.Lys341Glu/c.1021A>G
tryp_XI-1032b03.p2k737	18008	A	C	98.28	Tb11.0150	missense_variant	MODERATE	gTa/gGa	p.Val333Gly/c.998T>G
tryp_XI-1032b03.p2k737	18023	T	C	98.28	Tb11.0150	missense_variant	MODERATE	aAc/aGc	p.Asn328Ser/c.983A>G
tryp_XI-1032b03.p2k737	20071	T	G	315.78	Tb11.0160	missense_variant	MODERATE	caA/caC	p.Gln197His/c.591A>C
tryp_XI-1032b03.p2k737	20361	T	C	334.77	Tb11.0160	missense_variant	MODERATE	Aaa/Gaa	p.Lys101Glu/c.301A>G
tryp_XI-1032b03.p2k737	20415	A	T	280.8	Tb11.0160	missense_variant	MODERATE	Tac/Aac	p.Tyr83Asn/c.247T>A
tryp_XI-1032b03.p2k737	20457	G	C	187.9	Tb11.0160	missense_variant	MODERATE	Ctg/Gtg	p.Leu69Val/c.205C>G
tryp_XI-1032b03.p2k737	20499	G	C	214.77	Tb11.0160	missense_variant	MODERATE	Caa/Gaa	p.Gln55Glu/c.163C>G
tryp_XI-1032b03.p2k737	21973	G	T	353.77	Tb11.0170	missense_variant	MODERATE	gCa/gAa	p.Ala425Glu/c.1274C>A
tryp_XI-1032b03.p2k737	25062	G	A	106.28	Tb11.0180	missense_variant	MODERATE	aCc/aTc	p.Thr500Ile/c.1499C>T
tryp_XI-1032b03.p2k737	25065	C	A	106.28	Tb11.0180	missense_variant	MODERATE	tGc/tTc	p.Cys499Phe/c.1496G>T
tryp_XI-1032h01.q1k	861	T	C	225.84	Tb11.0200	missense_variant	MODERATE	Acc/Gcc	p.Thr92Ala/c.274A>G
tryp_XI-1032h01.q1k	4532	A	G	135.03	Tb11.0220	missense_variant	MODERATE	Aca/Gca	p.Thr28Ala/c.82A>G
tryp_XI-1032h01.q1k	4533	C	A	137.03	Tb11.0220	missense_variant	MODERATE	aCa/aAa	p.Thr28Lys/c.83C>A
tryp_XI-1032h01.q1k	4572	C	A	343.78	Tb11.0220	missense_variant	MODERATE	aCg/aAg	p.Thr41Lys/c.122C>A
tryp_XI-1032h01.q1k	4574	T	A	339.78	Tb11.0220	stop_lost	HIGH	Taa/Aaa	p.Ter42Lysext*?/c.124T>A
tryp_XI-1032h01.q1k	5911	C	T	58.74	Tb11.0230	missense_variant	MODERATE	aCc/aTc	p.Thr47Ile/c.140C>T
tryp_XI-1032h01.q1k	5926	C	G	58.74	Tb11.0230	missense_variant	MODERATE	aCc/aGc	p.Thr52Ser/c.155C>G
tryp_XI-1032h01.q1k	5929	C	A	57.74	Tb11.0230	missense_variant	MODERATE	cCc/cAc	p.Pro53His/c.158C>A
tryp_XI-1032h01.q1k	5931	A	G	57.74	Tb11.0230	missense_variant	MODERATE	Atc/Gtc	p.Ile54Val/c.160A>G
tryp_XI-1032h01.q1k	5935	A	C	56.74	Tb11.0230	missense_variant	MODERATE	aAg/aCg	p.Lys55Thr/c.164A>C
tryp_XI-1032h01.q1k	5937	C	G	57.74	Tb11.0230	missense_variant	MODERATE	Caa/Gaa	p.Gln56Glu/c.166C>G
tryp_XI-1032h01.q1k	5938	A	C	56.74	Tb11.0230	missense_variant	MODERATE	cAa/cCa	p.Gln56Pro/c.167A>C
tryp_XI-1032h01.q1k	5944	A	C	58.74	Tb11.0230	missense_variant	MODERATE	gAa/gCa	p.Glu58Ala/c.173A>C
tryp_XI-1032h01.q1k	5946	A	G	58.74	Tb11.0230	missense_variant	MODERATE	Ata/Gta	p.Ile59Val/c.175A>G
tryp_XI-1032h01.q1k	5948	A	G	58.74	Tb11.0230	missense_variant	MODERATE	atA/atG	p.Ile59Met/c.177A>G
tryp_XI-1032h01.q1k	5962	G	C	57.74	Tb11.0230	missense_variant	MODERATE	gGt/gCt	p.Gly64Ala/c.191G>C
tryp_XI-1032h01.q1k	5971	G	A	57.74	Tb11.0230	missense_variant	MODERATE	aGa/aAa	p.Arg67Lys/c.200G>A
tryp_XI-1032h01.q1k	5973	G	C	57.74	Tb11.0230	missense_variant	MODERATE	Gag/Cag	p.Glu68Gln/c.202G>C
tryp_XI-1032h01.q1k	5977	C	T	41.74	Tb11.0230	missense_variant	MODERATE	aCa/aTa	p.Thr69Ile/c.206C>T
tryp_XI-1036e06.p1k	26975	C	T	51.74	Tb11.0380	missense_variant	MODERATE	Ccc/Tcc	p.Pro562Ser/c.1684C>T
tryp_XI-1056c09.q1k	1005	G	T	51.74	Tb11.0440	missense_variant	MODERATE	Ggc/Tgc	p.Gly18Cys/c.52G>T
tryp_XI-1056c09.q1k	1017	G	A	52.74	Tb11.0440	missense_variant	MODERATE	Gca/Aca	p.Ala22Thr/c.64G>A
tryp_XI-1056c09.q1k	1105	G	A	37.74	Tb11.0440	missense_variant	MODERATE	gGc/gAc	p.Gly51Asp/c.152G>A
tryp_XI-1056c09.q1k	1194	G	A	32.74	Tb11.0440	missense_variant	MODERATE	Gca/Aca	p.Ala81Thr/c.241G>A
tryp_XI-1056c09.q1k	1203	C	A	36.74	Tb11.0440	missense_variant	MODERATE	Cct/Act	p.Pro84Thr/c.250C>A
tryp_XI-1056c09.q1k	1219	C	A	52.74	Tb11.0440	missense_variant	MODERATE	tCt/tAt	p.Ser89Tyr/c.266C>A
tryp_XI-1056c09.q1k	1299	T	C	169.79	Tb11.0440	missense_variant	MODERATE	Tgg/Cgg	p.Trp116Arg/c.346T>C
tryp_XI-1056c09.q1k	1301	G	C	190.84	Tb11.0440	missense_variant	MODERATE	tgG/tgC	p.Trp116Cys/c.348G>C
tryp_XI-1056c09.q1k	1411	G	A	114.03	Tb11.0440	missense_variant	MODERATE	tGc/tAc	p.Cys153Tyr/c.458G>A
tryp_XI-1056c09.q1k	1436	C	A	47.74	Tb11.0440	missense_variant	MODERATE	ttC/ttA	p.Phe161Leu/c.483C>A
tryp_XI-1056c09.q1k	1538	G	C	124.81	Tb11.0440	missense_variant	MODERATE	tgG/tgC	p.Trp195Cys/c.585G>C
tryp_XI-1056c09.q1k	9230	T	G	159.77	Tb11.0450	missense_variant	MODERATE	tTg/tGg	p.Leu57Trp/c.170T>G
tryp_XI-1056c09.q1k	9232	G	C	171.9	Tb11.0450	missense_variant	MODERATE	Gct/Cct	p.Ala58Pro/c.172G>C
tryp_XI-1056c09.q1k	18137	C	A	62.74	Tb11.0480	missense_variant	MODERATE	ttC/ttA	p.Phe102Leu/c.306C>A
tryp_XI-1056c09.q1k	18141	G	C	62.74	Tb11.0480	missense_variant	MODERATE	Ggt/Cgt	p.Gly104Arg/c.310G>C
tryp_XI-1056c09.q1k	18149	G	A	62.74	Tb11.0480	missense_variant	MODERATE	atG/atA	p.Met106Ile/c.318G>A
tryp_XI-1056c09.q1k	18150	T	C	62.74	Tb11.0480	missense_variant	MODERATE	Tgc/Cgc	p.Cys107Arg/c.319T>C
tryp_XI-1056c09.q1k	18151	G	A	62.74	Tb11.0480	missense_variant	MODERATE	tGc/tAc	p.Cys107Tyr/c.320G>A
tryp_XI-1056c09.q1k	18162	T	G	62.74	Tb11.0480	missense_variant	MODERATE	Tat/Gat	p.Tyr111Asp/c.331T>G
tryp_XI-1056c09.q1k	18165	T	G	62.74	Tb11.0480	missense_variant	MODERATE	Tat/Gat	p.Tyr112Asp/c.334T>G
tryp_XI-1056c09.q1k	18176	C	A	62.74	Tb11.0480	missense_variant	MODERATE	ttC/ttA	p.Phe115Leu/c.345C>A
tryp_XI-1056c09.q1k	18493	G	T	52.74	Tb11.0480	missense_variant	MODERATE	tGg/tTg	p.Trp221Leu/c.662G>T
tryp_XI-1079d10.p1k	5592	A	C	136.03	Tb11.0500	missense_variant	MODERATE	Act/Cct	p.Thr315Pro/c.943A>C
tryp_XI-1126c12.p1k	2009	A	C	95.28	Tb11.0630	missense_variant	MODERATE	Tct/Gct	p.Ser428Ala/c.1282T>G
tryp_XI-1126c12.p1k	2018	A	G	93.28	Tb11.0630	missense_variant	MODERATE	Tgc/Cgc	p.Cys425Arg/c.1273T>C
tryp_XI-1126c12.p1k	2021	C	G	94.28	Tb11.0630	missense_variant	MODERATE	Gct/Cct	p.Ala424Pro/c.1270G>C
tryp_XI-1126c12.p1k	2048	T	C	92.28	Tb11.0630	missense_variant	MODERATE	Att/Gtt	p.Ile415Val/c.1243A>G
tryp_XI-1126c12.p1k	2072	T	G	95.28	Tb11.0630	missense_variant	MODERATE	Aac/Cac	p.Asn407His/c.1219A>C
tryp_XI-1126c12.p1k	2073	T	G	47.74	Tb11.0630	missense_variant	MODERATE	aaA/aaC	p.Lys406Asn/c.1218A>C
tryp_XI-1126c12.p1k	2078	T	G	93.28	Tb11.0630	missense_variant	MODERATE	Aac/Cac	p.Asn405His/c.1213A>C
tryp_XI-1126c12.p1k	2087	A	T	93.28	Tb11.0630	missense_variant	MODERATE	Tgg/Agg	p.Trp402Arg/c.1204T>A
tryp_XI-1126c12.p1k	2097	T	G	96.28	Tb11.0630	missense_variant	MODERATE	aaA/aaC	p.Lys398Asn/c.1194A>C
tryp_XI-1126c12.p1k	2101	T	G	89.28	Tb11.0630	stop_lost	HIGH	tAa/tCa	p.Ter397Serext*?/c.1190A>C
tryp_XI-1126c12.p1k	2102	A	C	92.28	Tb11.0630	stop_lost	HIGH	Taa/Gaa	p.Ter397Gluext*?/c.1189T>G
tryp_XI-1126c12.p1k	2104	C	G	94.28	Tb11.0630	missense_variant	MODERATE	aGa/aCa	p.Arg396Thr/c.1187G>C
tryp_XI-1126c12.p1k	2105	T	A	77.28	Tb11.0630	stop_gained	HIGH	Aga/Tga	p.Arg396*/c.1186A>T
tryp_XI-1126c12.p1k	2123	T	G	95.28	Tb11.0630	missense_variant	MODERATE	Aca/Cca	p.Thr390Pro/c.1168A>C
tryp_XI-1126c12.p1k	2125	T	C	92.28	Tb11.0630	missense_variant	MODERATE	gAc/gGc	p.Asp389Gly/c.1166A>G
tryp_XI-1126c12.p1k	2140	G	C	92.28	Tb11.0630	missense_variant	MODERATE	cCa/cGa	p.Pro384Arg/c.1151C>G
tryp_XI-1126c12.p1k	2141	G	C	94.28	Tb11.0630	missense_variant	MODERATE	Cca/Gca	p.Pro384Ala/c.1150C>G
tryp_XI-1126c12.p1k	2143	G	C	94.28	Tb11.0630	missense_variant	MODERATE	aCa/aGa	p.Thr383Arg/c.1148C>G
tryp_XI-1126c12.p1k	2703	C	G	134.03	Tb11.0630	missense_variant	MODERATE	agG/agC	p.Arg196Ser/c.588G>C
tryp_XI-1126c12.p1k	2731	G	A	294.78	Tb11.0630	missense_variant	MODERATE	aCt/aTt	p.Thr187Ile/c.560C>T
tryp_XI-1126c12.p1k	2844	T	A	335.78	Tb11.0630	missense_variant	MODERATE	gaA/gaT	p.Glu149Asp/c.447A>T
tryp_XI-1130e12.q1k	9738	G	T	137.03	Tb11.0670	missense_variant	MODERATE	Gca/Tca	p.Ala318Ser/c.952G>T
tryp_XI-1133d10.q1k	15924	G	C	600.77	Tb11.0750	missense_variant	MODERATE	aGc/aCc	p.Ser456Thr/c.1367G>C
tryp_XI-1138e03.p1k	4415	C	A	94.28	Tb11.0760	missense_variant	MODERATE	ttC/ttA	p.Phe50Leu/c.150C>A
tryp_XI-1138e03.p1k	4459	T	C	63.81	Tb11.0760	missense_variant	MODERATE	gTc/gCc	p.Val65Ala/c.194T>C
tryp_XI-1138e03.p1k	4500	C	A	88.77	Tb11.0760	missense_variant	MODERATE	Cca/Aca	p.Pro79Thr/c.235C>A
tryp_XI-1138e03.p1k	4551	C	T	317.78	Tb11.0760	missense_variant	MODERATE	Cat/Tat	p.His96Tyr/c.286C>T
tryp_XI-1138e03.p1k	4645	G	A	195.84	Tb11.0760	missense_variant	MODERATE	tGt/tAt	p.Cys127Tyr/c.380G>A
tryp_XI-1138e03.p1k	4669	T	C	177.77	Tb11.0760	missense_variant	MODERATE	gTc/gCc	p.Val135Ala/c.404T>C
tryp_XI-1138e03.p1k	5078	T	C	316.77	Tb11.0770	missense_variant	MODERATE	gTc/gCc	p.Val105Ala/c.314T>C
tryp_XI-1138e03.p1k	5158	T	A	141.9	Tb11.0770	missense_variant	MODERATE	Tcc/Acc	p.Ser132Thr/c.394T>A
tryp_XI-1138e03.p1k	5359	C	A	92.28	Tb11.0770	missense_variant	MODERATE	Cca/Aca	p.Pro199Thr/c.595C>A
tryp_XI-1138e03.p1k	5495	T	C	436.77	Tb11.0770	missense_variant	MODERATE	gTc/gCc	p.Val244Ala/c.731T>C
tryp_XI-1138e03.p1k	5723	G	A	45.74	Tb11.0770	missense_variant	MODERATE	tGc/tAc	p.Cys320Tyr/c.959G>A
tryp_XI-1138e03.p1k	6365	T	C	1002.77	Tb11.0780	missense_variant	MODERATE	gTc/gCc	p.Val5Ala/c.14T>C
tryp_XI-1138e03.p1k	6476	C	A	490.77	Tb11.0780	missense_variant	MODERATE	tCc/tAc	p.Ser42Tyr/c.125C>A
tryp_XI-1138e03.p1k	6584	A	C	51.74	Tb11.0780	missense_variant	MODERATE	cAc/cCc	p.His78Pro/c.233A>C
tryp_XI-1138e03.p1k	6713	T	C	426.77	Tb11.0780	missense_variant	MODERATE	gTc/gCc	p.Val121Ala/c.362T>C
tryp_XI-1138e03.p1k	6875	A	T	157.9	Tb11.0780	missense_variant	MODERATE	aAt/aTt	p.Asn175Ile/c.524A>T
tryp_XI-1138e03.p1k	7189	T	C	551.77	Tb11.0780	missense_variant	MODERATE	Tct/Cct	p.Ser280Pro/c.838T>C
tryp_XI-1150d08.q1k	2024	C	T	135.03	Tb11.0800	missense_variant	MODERATE	tGc/tAc	p.Cys311Tyr/c.932G>A
tryp_XI-1150d08.q1k	2025	A	G	134.03	Tb11.0800	missense_variant	MODERATE	Tgc/Cgc	p.Cys311Arg/c.931T>C
tryp_XI-1150d08.q1k	2038	G	T	139.03	Tb11.0800	missense_variant	MODERATE	ttC/ttA	p.Phe306Leu/c.918C>A
tryp_XI-1150d08.q1k	2503	G	T	213.77	Tb11.0800	stop_gained	HIGH	taC/taA	p.Tyr151*/c.453C>A
tryp_XI-1150d08.q1k	5483	C	A	74.28	Tb11.0810	missense_variant	MODERATE	atG/atT	p.Met168Ile/c.504G>T
tryp_XI-256a10.p1c	6676	G	A	58.74	Tb11.0920	missense_variant	MODERATE	Ctt/Ttt	p.Leu465Phe/c.1393C>T
tryp_XI-256a10.p1c	9636	T	G	57.74	Tb11.0930	missense_variant	MODERATE	gaA/gaC	p.Glu334Asp/c.1002A>C
tryp_XI-256a10.p1c	9647	T	C	56.74	Tb11.0930	missense_variant	MODERATE	Aca/Gca	p.Thr331Ala/c.991A>G
tryp_XI-256a10.p1c	9652	C	G	57.74	Tb11.0930	missense_variant	MODERATE	tGt/tCt	p.Cys329Ser/c.986G>C
tryp_XI-256a10.p1c	9655	T	C	57.74	Tb11.0930	missense_variant	MODERATE	aAa/aGa	p.Lys328Arg/c.983A>G
tryp_XI-256a10.p1c	9678	A	T	57.74	Tb11.0930	missense_variant	MODERATE	caT/caA	p.His320Gln/c.960T>A
tryp_XI-256a10.p1c	15006	G	C	220.84	Tb11.0950	missense_variant	MODERATE	aCc/aGc	p.Thr381Ser/c.1142C>G
tryp_XI-256a10.p1c	15009	T	C	222.84	Tb11.0950	missense_variant	MODERATE	gAa/gGa	p.Glu380Gly/c.1139A>G
tryp_XI-256a10.p1c	15013	T	A	203.84	Tb11.0950	missense_variant	MODERATE	Acg/Tcg	p.Thr379Ser/c.1135A>T
tryp_XI-256a10.p1c	15018	G	C	221.84	Tb11.0950	missense_variant	MODERATE	gCa/gGa	p.Ala377Gly/c.1130C>G
tryp_XI-256a10.p1c	18410	A	G	48.74	Tb11.0960	missense_variant	MODERATE	Aac/Gac	p.Asn282Asp/c.844A>G
tryp_XI-256a10.p1c	18426	A	G	52.74	Tb11.0960	missense_variant	MODERATE	aAg/aGg	p.Lys287Arg/c.860A>G
tryp_XI-256a10.p1c	18427	G	C	53.74	Tb11.0960	missense_variant	MODERATE	aaG/aaC	p.Lys287Asn/c.861G>C
tryp_XI-256a10.p1c	18440	A	G	53.74	Tb11.0960	missense_variant	MODERATE	Agc/Ggc	p.Ser292Gly/c.874A>G
tryp_XI-256a10.p1c	19225	T	G	89.28	Tb11.0960	missense_variant	MODERATE	aaT/aaG	p.Asn553Lys/c.1659T>G
tryp_XI-266b02.p1c	9813	G	C	974.77	Tb11.0990	missense_variant	MODERATE	Cta/Gta	p.Leu249Val/c.745C>G
tryp_XI-270f07.q2k6013	5804	A	G	57.74	Tb11.1010	missense_variant	MODERATE	Aga/Gga	p.Arg190Gly/c.568A>G
tryp_XI-270f07.q2k6013	5817	G	A	58.74	Tb11.1010	missense_variant	MODERATE	cGa/cAa	p.Arg194Gln/c.581G>A
tryp_XI-270f07.q2k6013	5855	A	G	58.74	Tb11.1010	missense_variant	MODERATE	Agc/Ggc	p.Ser207Gly/c.619A>G
tryp_XI-311f03.p2k913w	3846	C	A	102.28	Tb11.1030	missense_variant	MODERATE	aCa/aAa	p.Thr133Lys/c.398C>A
tryp_XI-311f03.p2k913w	3849	C	T	102.28	Tb11.1030	missense_variant	MODERATE	gCa/gTa	p.Ala134Val/c.401C>T
tryp_XI-311f03.p2k913w	4232	G	A	62.74	Tb11.1030	missense_variant	MODERATE	Ggc/Agc	p.Gly262Ser/c.784G>A
tryp_XI-311f03.p2k913w	6858	C	G	277.8	Tb11.1040	missense_variant	MODERATE	agC/agG	p.Ser242Arg/c.726C>G
tryp_XI-311f03.p2k913w	7476	C	A	151.03	Tb11.1040	missense_variant	MODERATE	aaC/aaA	p.Asn448Lys/c.1344C>A
tryp_XI-321e04.q2k4065	5657	G	A	53.74	Tb11.1080	missense_variant	MODERATE	Ggc/Agc	p.Gly90Ser/c.268G>A
tryp_XI-321e04.q2k4065	5658	G	A	53.74	Tb11.1080	missense_variant	MODERATE	gGc/gAc	p.Gly90Asp/c.269G>A
tryp_XI-321e04.q2k4065	5663	T	C	52.74	Tb11.1080	stop_lost	HIGH	Tga/Cga	p.Ter92Argext*?/c.274T>C
tryp_XI-321e04.q2k4065	5666	G	A	53.74	Tb11.1080	missense_variant	MODERATE	Gag/Aag	p.Glu93Lys/c.277G>A
tryp_XI-321e04.q2k4065	5668	G	C	54.74	Tb11.1080	missense_variant	MODERATE	gaG/gaC	p.Glu93Asp/c.279G>C
tryp_XI-339b02.q2k2024	9069	C	T	134.03	Tb11.1110	missense_variant	MODERATE	cCt/cTt	p.Pro552Leu/c.1655C>T
tryp_XI-374h12.q2kA203	968	C	A	730.9	Tb11.1140	stop_gained	HIGH	Gga/Tga	p.Gly261*/c.781G>T
tryp_XI-374h12.q2kA203	4293	C	G	94.28	Tb11.1150	stop_lost	HIGH	taG/taC	p.Ter157Tyrext*?/c.471G>C
tryp_XI-374h12.q2kA203	4294	T	G	96.28	Tb11.1150	stop_lost	HIGH	tAg/tCg	p.Ter157Serext*?/c.470A>C
tryp_XI-374h12.q2kA203	4304	G	A	96.28	Tb11.1150	missense_variant	MODERATE	Cct/Tct	p.Pro154Ser/c.460C>T
tryp_XI-374h12.q2kA203	4308	A	C	94.28	Tb11.1150	missense_variant	MODERATE	aaT/aaG	p.Asn152Lys/c.456T>G
tryp_XI-374h12.q2kA203	4327	A	C	92.28	Tb11.1150	missense_variant	MODERATE	cTg/cGg	p.Leu146Arg/c.437T>G
tryp_XI-374h12.q2kA203	4351	T	C	50.74	Tb11.1150	missense_variant	MODERATE	tAc/tGc	p.Tyr138Cys/c.413A>G
tryp_XI-374h12.q2kA203	16276	A	C	197.84	Tb11.1180	missense_variant	MODERATE	agA/agC	p.Arg387Ser/c.1161A>C
tryp_XI-390c04.p2kA614	4798	G	A	45.74	Tb11.1190	missense_variant	MODERATE	aGt/aAt	p.Ser1423Asn/c.4268G>A
tryp_XI-390c04.p2kA614	5593	A	G	89.28	Tb11.1190	missense_variant	MODERATE	tAc/tGc	p.Tyr1688Cys/c.5063A>G
tryp_XI-390c04.p2kA614	6933	T	C	54.74	Tb11.1190	missense_variant	MODERATE	Tca/Cca	p.Ser2135Pro/c.6403T>C
tryp_XI-390c04.p2kA614	6946	A	G	54.74	Tb11.1190	missense_variant	MODERATE	aAc/aGc	p.Asn2139Ser/c.6416A>G
tryp_XI-390c04.p2kA614	7239	G	A	86.28	Tb11.1190	missense_variant	MODERATE	Gct/Act	p.Ala2237Thr/c.6709G>A
tryp_XI-425g10.p1k	8302	C	A	527.77	Tb11.1260	missense_variant	MODERATE	caC/caA	p.His122Gln/c.366C>A
tryp_XI-425g10.p1k	8385	C	G	52.74	Tb11.1260	missense_variant	MODERATE	aCa/aGa	p.Thr150Arg/c.449C>G
tryp_XI-425g10.p1k	8397	A	T	52.74	Tb11.1260	missense_variant	MODERATE	aAc/aTc	p.Asn154Ile/c.461A>T
tryp_XI-425g10.p1k	8398	C	G	52.74	Tb11.1260	missense_variant	MODERATE	aaC/aaG	p.Asn154Lys/c.462C>G
tryp_XI-425g10.p1k	8409	G	C	51.74	Tb11.1260	missense_variant	MODERATE	gGa/gCa	p.Gly158Ala/c.473G>C
tryp_XI-425g10.p1k	8415	C	G	52.74	Tb11.1260	missense_variant	MODERATE	gCc/gGc	p.Ala160Gly/c.479C>G
tryp_XI-425g10.p1k	8417	G	A	52.74	Tb11.1260	missense_variant	MODERATE	Gcg/Acg	p.Ala161Thr/c.481G>A
tryp_XI-425g10.p1k	8418	C	G	51.74	Tb11.1260	missense_variant	MODERATE	gCg/gGg	p.Ala161Gly/c.482C>G
tryp_XI-425g10.p1k	8427	A	G	53.74	Tb11.1260	missense_variant	MODERATE	cAa/cGa	p.Gln164Arg/c.491A>G
tryp_XI-425g10.p1k	8431	A	C	52.74	Tb11.1260	missense_variant	MODERATE	gaA/gaC	p.Glu165Asp/c.495A>C
tryp_X-54d09.q1c	13719	A	C	246.77	Tb10.v4.0244	missense_variant	MODERATE	Ttt/Gtt	p.Phe39Val/c.115T>G
tryp_X-54d09.q1c	13739	C	T	265.8	Tb10.v4.0244	missense_variant	MODERATE	gGc/gAc	p.Gly32Asp/c.95G>A
tryp_X-54d09.q1c	13820	A	C	89.77	Tb10.v4.0244	missense_variant	MODERATE	tTt/tGt	p.Phe5Cys/c.14T>G
tryp_XI-431h02.p1k	2878	C	A	1031.77	Tb11.1270	missense_variant	MODERATE	tCc/tAc	p.Ser42Tyr/c.125C>A
tryp_XI-431h02.p1k	3166	A	C	324.78	Tb11.1270	missense_variant	MODERATE	cAt/cCt	p.His138Pro/c.413A>C
tryp_XI-431h02.p1k	3231	G	A	284.78	Tb11.1270	missense_variant	MODERATE	Gtt/Att	p.Val160Ile/c.478G>A
tryp_XI-431h02.p1k	3384	T	C	560.77	Tb11.1270	missense_variant	MODERATE	Tac/Cac	p.Tyr211His/c.631T>C
tryp_XI-431h02.p1k	3667	A	T	366.03	Tb11.1270	missense_variant	MODERATE	aAt/aTt	p.Asn305Ile/c.914A>T
tryp_XI-431h02.p1k	3679	G	A	498.77	Tb11.1270	missense_variant	MODERATE	tGt/tAt	p.Cys309Tyr/c.926G>A
tryp_XI-431h02.p1k	3864	T	C	259.78	Tb11.1270	missense_variant	MODERATE	Tat/Cat	p.Tyr371His/c.1111T>C
tryp_XI-431h02.p1k	3952	T	C	422.89	Tb11.1270	missense_variant	MODERATE	gTc/gCc	p.Val400Ala/c.1199T>C
tryp_XI-431h02.p1k	5245	C	A	52.74	Tb11.1280	missense_variant	MODERATE	Cca/Aca	p.Pro155Thr/c.463C>A
tryp_XI-431h02.p1k	5390	G	A	184.9	Tb11.1280	missense_variant	MODERATE	tGt/tAt	p.Cys203Tyr/c.608G>A
tryp_XI-431h02.p1k	10169	T	C	227.8	Tb11.1290	missense_variant	MODERATE	Tct/Cct	p.Ser193Pro/c.577T>C
tryp_XI-431h02.p1k	10195	T	A	134.03	Tb11.1290	missense_variant	MODERATE	ttT/ttA	p.Phe201Leu/c.603T>A
tryp_XI-431h02.p1k	10220	C	A	173.9	Tb11.1290	missense_variant	MODERATE	Cca/Aca	p.Pro210Thr/c.628C>A
tryp_XI-431h02.p1k	10235	G	A	54.74	Tb11.1290	missense_variant	MODERATE	Gtt/Att	p.Val215Ile/c.643G>A
tryp_XI-431h02.p1k	12691	C	A	54.74	Tb11.1300	missense_variant	MODERATE	tCc/tAc	p.Ser185Tyr/c.554C>A
tryp_XI-431h02.p1k	13963	C	A	187.84	Tb11.1310	missense_variant	MODERATE	Cca/Aca	p.Pro52Thr/c.154C>A
tryp_XI-431h02.p1k	13978	G	A	129.03	Tb11.1310	missense_variant	MODERATE	Gtt/Att	p.Val57Ile/c.169G>A
tryp_XI-431h02.p1k	14002	T	C	45.74	Tb11.1310	missense_variant	MODERATE	Tcc/Ccc	p.Ser65Pro/c.193T>C
tryp_XI-431h02.p1k	14011	A	G	117.03	Tb11.1310	missense_variant	MODERATE	Acc/Gcc	p.Thr68Ala/c.202A>G
tryp_XI-431h02.p1k	14018	G	A	134.03	Tb11.1310	missense_variant	MODERATE	tGt/tAt	p.Cys70Tyr/c.209G>A
tryp_XI-431h02.p1k	14281	T	C	126.77	Tb11.1310	missense_variant	MODERATE	Tcc/Ccc	p.Ser158Pro/c.472T>C
tryp_XI-431h02.p1k	14282	C	A	160.9	Tb11.1310	missense_variant	MODERATE	tCc/tAc	p.Ser158Tyr/c.473C>A
tryp_XI-431h02.p1k	14321	T	C	128.03	Tb11.1310	missense_variant	MODERATE	gTc/gCc	p.Val171Ala/c.512T>C
tryp_XI-881g06.q2k5028	2932	G	T	98.28	Tb11.1490	missense_variant	MODERATE	gGg/gTg	p.Gly487Val/c.1460G>T
tryp_XI-881g06.q2k5028	2947	T	A	99.28	Tb11.1490	stop_gained	HIGH	tTa/tAa	p.Leu492*/c.1475T>A
tryp_XI-881g06.q2k5028	2958	C	A	97.28	Tb11.1490	missense_variant	MODERATE	Cct/Act	p.Pro496Thr/c.1486C>A
tryp_XI-881g06.q2k5028	13338	G	T	50.74	Tb11.1520	missense_variant	MODERATE	gaG/gaT	p.Glu82Asp/c.246G>T
tryp_XI-881g06.q2k5028	16198	G	C	138.03	Tb11.1530	missense_variant	MODERATE	Cat/Gat	p.His99Asp/c.295C>G
tryp_XI-881g06.q2k5028	16201	T	G	134.03	Tb11.1530	missense_variant	MODERATE	Aaa/Caa	p.Lys98Gln/c.292A>C
tryp_XI-891h01.q1k	9843	C	T	380.77	Tb11.1580	missense_variant	MODERATE	Gta/Ata	p.Val116Ile/c.346G>A
tryp_XI-891h01.q1k	10077	T	C	54.74	Tb11.1580	missense_variant	MODERATE	Agt/Ggt	p.Ser38Gly/c.112A>G
tryp_XI-891h01.q1k	10088	G	C	92.28	Tb11.1580	stop_gained	HIGH	tCa/tGa	p.Ser34*/c.101C>G
tryp_XI-891h01.q1k	10098	C	T	96.28	Tb11.1580	missense_variant	MODERATE	Gat/Aat	p.Asp31Asn/c.91G>A
tryp_XI-891h01.q1k	10103	A	G	98.28	Tb11.1580	missense_variant	MODERATE	gTt/gCt	p.Val29Ala/c.86T>C
tryp_XI-891h01.q1k	10106	A	C	57.74	Tb11.1580	missense_variant	MODERATE	aTa/aGa	p.Ile28Arg/c.83T>G
tryp_XI-891h01.q1k	10127	G	C	95.28	Tb11.1580	missense_variant	MODERATE	gCa/gGa	p.Ala21Gly/c.62C>G
tryp_XI-891h01.q1k	10134	A	C	96.28	Tb11.1580	missense_variant	MODERATE	Tca/Gca	p.Ser19Ala/c.55T>G
tryp_XI-891h01.q1k	10149	G	C	94.28	Tb11.1580	missense_variant	MODERATE	Ccc/Gcc	p.Pro14Ala/c.40C>G
tryp_XI-891h01.q1k	10172	G	A	78.28	Tb11.1580	missense_variant	MODERATE	gCc/gTc	p.Ala6Val/c.17C>T
tryp_XI-905b11.p1k	2396	C	T	474.77	Tb11.1670	missense_variant	MODERATE	tGt/tAt	p.Cys541Tyr/c.1622G>A
tryp_XI-905b11.p1k	2421	T	G	487.79	Tb11.1670	missense_variant	MODERATE	Agt/Cgt	p.Ser533Arg/c.1597A>C
tryp_XI-905b11.p1k	2515	G	T	205.79	Tb11.1670	missense_variant	MODERATE	ttC/ttA	p.Phe501Leu/c.1503C>A
tryp_XI-905b11.p1k	2549	G	A	319.78	Tb11.1670	missense_variant	MODERATE	cCa/cTa	p.Pro490Leu/c.1469C>T
tryp_XI-905b11.p1k	2744	C	T	201.84	Tb11.1670	missense_variant	MODERATE	tGt/tAt	p.Cys425Tyr/c.1274G>A
tryp_XI-905b11.p1k	2759	G	T	117.03	Tb11.1670	missense_variant	MODERATE	tCc/tAc	p.Ser420Tyr/c.1259C>A
tryp_XI-905b11.p1k	3039	A	G	177.9	Tb11.1670	missense_variant	MODERATE	Tac/Cac	p.Tyr327His/c.979T>C
tryp_XI-905b11.p1k	3122	C	T	198.84	Tb11.1670	missense_variant	MODERATE	tGt/tAt	p.Cys299Tyr/c.896G>A
tryp_XI-905b11.p1k	3134	T	A	159.9	Tb11.1670	missense_variant	MODERATE	aAt/aTt	p.Asn295Ile/c.884A>T
tryp_XI-905b11.p1k	3138	A	G	92.8	Tb11.1670	missense_variant	MODERATE	Tcc/Ccc	p.Ser294Pro/c.880T>C
tryp_XI-905b11.p1k	3455	G	T	38.74	Tb11.1670	missense_variant	MODERATE	cCc/cAc	p.Pro188His/c.563C>A
tryp_XI-905b11.p1k	3470	G	T	57.74	Tb11.1670	missense_variant	MODERATE	tCt/tAt	p.Ser183Tyr/c.548C>A
tryp_XI-905b11.p1k	3504	G	A	83.77	Tb11.1670	missense_variant	MODERATE	Cat/Tat	p.His172Tyr/c.514C>T
tryp_XI-905b11.p1k	3515	G	T	83.28	Tb11.1670	missense_variant	MODERATE	cCt/cAt	p.Pro168His/c.503C>A
tryp_XI-905b11.p1k	3584	G	A	55.74	Tb11.1670	missense_variant	MODERATE	cCa/cTa	p.Pro145Leu/c.434C>T
tryp_XI-905b11.p1k	3596	A	G	57.74	Tb11.1670	missense_variant	MODERATE	gTc/gCc	p.Val141Ala/c.422T>C
tryp_XI-905b11.p1k	3605	T	G	38.74	Tb11.1670	missense_variant	MODERATE	cAt/cCt	p.His138Pro/c.413A>C
tryp_XI-905b11.p1k	3617	C	T	58.74	Tb11.1670	missense_variant	MODERATE	tGt/tAt	p.Cys134Tyr/c.401G>A
tryp_XI-905b11.p1k	3711	T	A	98.28	Tb11.1670	missense_variant	MODERATE	Ata/Tta	p.Ile103Leu/c.307A>T
tryp_XI-905b11.p1k	8938	C	T	279.78	Tb11.1680	missense_variant	MODERATE	Gtt/Att	p.Val249Ile/c.745G>A
tryp_XI-905b11.p1k	8974	A	G	510.77	Tb11.1680	missense_variant	MODERATE	Tac/Cac	p.Tyr237His/c.709T>C
tryp_XI-905b11.p1k	9150	G	T	98.28	Tb11.1680	missense_variant	MODERATE	tCc/tAc	p.Ser178Tyr/c.533C>A
tryp_XI-905b11.p1k	9205	C	T	249.8	Tb11.1680	missense_variant	MODERATE	Gtt/Att	p.Val160Ile/c.478G>A
tryp_XI-905b11.p1k	9220	G	T	213.31	Tb11.1680	missense_variant	MODERATE	Cca/Aca	p.Pro155Thr/c.463C>A
tryp_XI-905b11.p1k	9271	A	G	192.84	Tb11.1680	missense_variant	MODERATE	Tcc/Ccc	p.Ser138Pro/c.412T>C
tryp_XI-905b11.p1k	9439	T	G	37.74	Tb11.1680	missense_variant	MODERATE	Agt/Cgt	p.Ser82Arg/c.244A>C
tryp_XI-905b11.p1k	9448	A	T	54.74	Tb11.1680	missense_variant	MODERATE	Tca/Aca	p.Ser79Thr/c.235T>A
tryp_XI-905b11.p1k	9463	C	T	51.74	Tb11.1680	missense_variant	MODERATE	Gtt/Att	p.Val74Ile/c.220G>A
tryp_XI-905b11.p1k	9499	A	G	51.74	Tb11.1680	missense_variant	MODERATE	Tcc/Ccc	p.Ser62Pro/c.184T>C
tryp_XI-905b11.p1k	9528	G	T	54.74	Tb11.1680	missense_variant	MODERATE	tCc/tAc	p.Ser52Tyr/c.155C>A
tryp_XI-905b11.p1k	9529	A	T	54.74	Tb11.1680	missense_variant	MODERATE	Tcc/Acc	p.Ser52Thr/c.154T>A
tryp_XI-905b11.p1k	9558	G	T	91.28	Tb11.1680	missense_variant	MODERATE	cCc/cAc	p.Pro42His/c.125C>A
tryp_XI-905b11.p1k	9583	C	T	101.28	Tb11.1680	missense_variant	MODERATE	Gtt/Att	p.Val34Ile/c.100G>A
tryp_XI-905b11.p1k	9598	G	T	102.28	Tb11.1680	missense_variant	MODERATE	Cca/Aca	p.Pro29Thr/c.85C>A
tryp_XI-905b11.p1k	9637	A	G	103.28	Tb11.1680	missense_variant	MODERATE	Tat/Cat	p.Tyr16His/c.46T>C
tryp_XI-905b11.p1k	9648	T	G	98.28	Tb11.1680	missense_variant	MODERATE	cAc/cCc	p.His12Pro/c.35A>C
tryp_XI-944h10.q1k	4498	A	G	728.77	Tb11.1700	missense_variant	MODERATE	atA/atG	p.Ile27Met/c.81A>G
tryp_XI-974h12.q1k	1983	G	C	48.74	Tb11.1740	missense_variant	MODERATE	tGc/tCc	p.Cys637Ser/c.1910G>C
tryp_XI-974h12.q1k	2156	G	A	62.74	Tb11.1740	missense_variant	MODERATE	Gca/Aca	p.Ala695Thr/c.2083G>A
tryp_XI-974h12.q1k	2168	C	T	62.74	Tb11.1740	missense_variant	MODERATE	Ctt/Ttt	p.Leu699Phe/c.2095C>T
tryp_XI-974h12.q1k	2175	A	G	62.74	Tb11.1740	missense_variant	MODERATE	tAt/tGt	p.Tyr701Cys/c.2102A>G
tryp_XI-974h12.q1k	2180	A	G	62.74	Tb11.1740	missense_variant	MODERATE	Att/Gtt	p.Ile703Val/c.2107A>G
tryp_XI-974h12.q1k	2769	A	G	54.74	Tb11.1750	missense_variant	MODERATE	Att/Gtt	p.Ile66Val/c.196A>G
tryp_XI-974h12.q1k	5836	C	A	129.03	Tb11.1750	missense_variant	MODERATE	cCa/cAa	p.Pro1088Gln/c.3263C>A
tryp_XI-974h12.q1k	6448	T	C	93.28	Tb11.1750	missense_variant	MODERATE	gTa/gCa	p.Val1292Ala/c.3875T>C
tryp_XI-974h12.q1k	11431	C	T	140.03	Tb11.1770	missense_variant	MODERATE	Ctt/Ttt	p.Leu699Phe/c.2095C>T
tryp_XI-974h12.q1k	11438	A	G	142.03	Tb11.1770	missense_variant	MODERATE	tAt/tGt	p.Tyr701Cys/c.2102A>G
tryp_XI-974h12.q1k	13202	A	G	53.74	Tb11.1770	missense_variant	MODERATE	tAt/tGt	p.Tyr1289Cys/c.3866A>G
Tb927_04_v5.1	308820	C	A	155.9	Tb927.4.1160	missense_variant	MODERATE	aaG/aaT	p.Lys237Asn/c.711G>T
Tb927_04_v5.1	519402	T	C	130.03	Tb927.4.2070	missense_variant	MODERATE	Act/Gct	p.Thr3741Ala/c.11221A>G
Tb927_04_v5.1	520577	T	C	40.74	Tb927.4.2070	missense_variant	MODERATE	gAt/gGt	p.Asp3349Gly/c.10046A>G
Tb927_04_v5.1	678182	A	G	49.74	Tb927.4.2580	missense_variant	MODERATE	Aac/Gac	p.Asn174Asp/c.520A>G
Tb927_04_v5.1	847271	A	G	103.28	Tb927.4.3200	missense_variant	MODERATE	cTt/cCt	p.Leu280Pro/c.839T>C
Tb927_04_v5.1	847273	C	T	93.28	Tb927.4.3200	missense_variant	MODERATE	atG/atA	p.Met279Ile/c.837G>A
Tb927_04_v5.1	847277	A	G	102.28	Tb927.4.3200	missense_variant	MODERATE	gTc/gCc	p.Val278Ala/c.833T>C
Tb927_04_v5.1	851588	A	T	57.74	Tb927.4.3230	missense_variant	MODERATE	aTa/aAa	p.Ile128Lys/c.383T>A
Tb927_04_v5.1	851589	T	C	58.74	Tb927.4.3230	missense_variant	MODERATE	Ata/Gta	p.Ile128Val/c.382A>G
Tb927_04_v5.1	851593	T	A	57.74	Tb927.4.3230	missense_variant	MODERATE	gaA/gaT	p.Glu126Asp/c.378A>T
Tb927_04_v5.1	851603	A	T	54.74	Tb927.4.3230	missense_variant	MODERATE	aTt/aAt	p.Ile123Asn/c.368T>A
Tb927_04_v5.1	852774	A	T	273.8	Tb927.4.3240	missense_variant	MODERATE	gTg/gAg	p.Val144Glu/c.431T>A
Tb927_04_v5.1	852795	G	A	270.8	Tb927.4.3240	missense_variant	MODERATE	aCc/aTc	p.Thr137Ile/c.410C>T
Tb927_04_v5.1	852803	T	G	268.8	Tb927.4.3240	missense_variant	MODERATE	agA/agC	p.Arg134Ser/c.402A>C
Tb927_04_v5.1	853823	T	C	53.74	Tb927.4.3250	missense_variant	MODERATE	Aat/Gat	p.Asn235Asp/c.703A>G
Tb927_04_v5.1	855472	G	T	158.77	Tb927.4.3260	missense_variant	MODERATE	cCa/cAa	p.Pro90Gln/c.269C>A
Tb927_04_v5.1	855514	T	G	102.28	Tb927.4.3260	missense_variant	MODERATE	gAa/gCa	p.Glu76Ala/c.227A>C
Tb927_04_v5.1	855529	T	C	102.28	Tb927.4.3260	missense_variant	MODERATE	aAg/aGg	p.Lys71Arg/c.212A>G
Tb927_04_v5.1	855535	T	C	99.28	Tb927.4.3260	missense_variant	MODERATE	aAa/aGa	p.Lys69Arg/c.206A>G
Tb927_04_v5.1	855536	T	C	88.77	Tb927.4.3260	missense_variant	MODERATE	Aaa/Gaa	p.Lys69Glu/c.205A>G
Tb927_04_v5.1	855539	A	G	99.28	Tb927.4.3260	missense_variant	MODERATE	Tat/Cat	p.Tyr68His/c.202T>C
Tb927_04_v5.1	855542	C	T	99.28	Tb927.4.3260	missense_variant	MODERATE	Gta/Ata	p.Val67Ile/c.199G>A
Tb927_04_v5.1	855545	T	C	98.28	Tb927.4.3260	missense_variant	MODERATE	Aag/Gag	p.Lys66Glu/c.196A>G
Tb927_04_v5.1	855563	C	T	99.28	Tb927.4.3260	missense_variant	MODERATE	Gct/Act	p.Ala60Thr/c.178G>A
Tb927_04_v5.1	1008076	A	G	54.74	Tb927.4.3860	missense_variant	MODERATE	Tgc/Cgc	p.Cys964Arg/c.2890T>C
Tb927_04_v5.1	1099344	G	A	129.03	Tb927.4.4150	missense_variant	MODERATE	tCc/tTc	p.Ser421Phe/c.1262C>T
Tb927_04_v5.1	1173413	A	T	54.74	Tb927.4.4420	missense_variant	MODERATE	Ttg/Atg	p.Leu1114Met/c.3340T>A
Tb927_04_v5.1	1173416	G	A	54.74	Tb927.4.4420	missense_variant	MODERATE	Ctc/Ttc	p.Leu1113Phe/c.3337C>T
Tb927_04_v5.1	1173430	G	A	90.28	Tb927.4.4420	missense_variant	MODERATE	cCa/cTa	p.Pro1108Leu/c.3323C>T
Tb927_04_v5.1	1179776	T	C	94.28	Tb927.4.4430	missense_variant	MODERATE	Aaa/Gaa	p.Lys610Glu/c.1828A>G
Tb927_04_v5.1	1181552	G	C	45.74	Tb927.4.4430	missense_variant	MODERATE	Cta/Gta	p.Leu18Val/c.52C>G
Tb927_04_v5.1	1181561	C	A	53.74	Tb927.4.4430	missense_variant	MODERATE	Gtc/Ttc	p.Val15Phe/c.43G>T
Tb927_04_v5.1	1194764	C	T	256.8	Tb927.4.4460	missense_variant	MODERATE	Gga/Aga	p.Gly327Arg/c.979G>A
Tb927_04_v5.1	1199553	G	C	94.28	Tb927.4.4470	missense_variant	MODERATE	ttC/ttG	p.Phe188Leu/c.564C>G
Tb927_04_v5.1	1199555	A	G	54.74	Tb927.4.4470	missense_variant	MODERATE	Ttc/Ctc	p.Phe188Leu/c.562T>C
Tb927_04_v5.1	1323373	G	C	142.03	Tb927.4.4840	missense_variant	MODERATE	gCa/gGa	p.Ala437Gly/c.1310C>G
Tb927_04_v5.1	1359776	C	T	54.74	Tb927.4.4950	missense_variant	MODERATE	gGg/gAg	p.Gly188Glu/c.563G>A
Tb927_04_v5.1	1367966	T	C	120.03	Tb927.4.5000	missense_variant	MODERATE	aAa/aGa	p.Lys851Arg/c.2552A>G
Tb927_04_v5.1	1480678	C	A	57.74	Tb927.4.5410	missense_variant	MODERATE	aCa/aAa	p.Thr300Lys/c.899C>A
Tb927_04_v5.1	1480680	A	G	57.74	Tb927.4.5410	missense_variant	MODERATE	Ata/Gta	p.Ile301Val/c.901A>G
Tb927_04_v5.1	1480681	T	A	53.74	Tb927.4.5410	missense_variant	MODERATE	aTa/aAa	p.Ile301Lys/c.902T>A
Tb927_04_v5.1	1480684	T	C	53.74	Tb927.4.5410	missense_variant	MODERATE	cTc/cCc	p.Leu302Pro/c.905T>C
Tb927_04_v5.1	1483155	G	T	95.28	Tb927.4.5420	missense_variant	MODERATE	cGg/cTg	p.Arg210Leu/c.629G>T
Tb927_04_v5.1	1483200	C	A	54.74	Tb927.4.5420	missense_variant	MODERATE	gCa/gAa	p.Ala225Glu/c.674C>A
Tb927_04_v5.1	1483203	G	A	54.74	Tb927.4.5420	missense_variant	MODERATE	aGc/aAc	p.Ser226Asn/c.677G>A
Tb927_04_v5.1	1483214	T	A	47.74	Tb927.4.5420	missense_variant	MODERATE	Tta/Ata	p.Leu230Ile/c.688T>A
Tb927_04_v5.1	1483218	T	C	53.74	Tb927.4.5420	missense_variant	MODERATE	gTc/gCc	p.Val231Ala/c.692T>C
Tb927_04_v5.1	1483220	G	T	54.74	Tb927.4.5420	stop_gained	HIGH	Gag/Tag	p.Glu232*/c.694G>T
Tb927_04_v5.1	1483222	G	C	53.74	Tb927.4.5420	missense_variant	MODERATE	gaG/gaC	p.Glu232Asp/c.696G>C
Tb927_04_v5.1	1483223	A	G	53.74	Tb927.4.5420	missense_variant	MODERATE	Agg/Ggg	p.Arg233Gly/c.697A>G
Tb927_04_v5.1	1483225	G	C	53.74	Tb927.4.5420	missense_variant	MODERATE	agG/agC	p.Arg233Ser/c.699G>C
Tb927_04_v5.1	1483233	G	A	54.74	Tb927.4.5420	missense_variant	MODERATE	gGc/gAc	p.Gly236Asp/c.707G>A
Tb927_04_v5.1	1483235	T	G	54.74	Tb927.4.5420	missense_variant	MODERATE	Ttg/Gtg	p.Leu237Val/c.709T>G
Tb927_04_v5.1	1483544	A	C	133.03	Tb927.4.5420	missense_variant	MODERATE	Agc/Cgc	p.Ser340Arg/c.1018A>C
Tb927_04_v5.1	1483548	A	C	133.03	Tb927.4.5420	missense_variant	MODERATE	gAc/gCc	p.Asp341Ala/c.1022A>C
Tb927_04_v5.1	1486478	C	G	352.78	Tb927.4.5430	missense_variant	MODERATE	Cca/Gca	p.Pro414Ala/c.1240C>G
Tb927_04_v5.1	1490162	G	A	406.77	Tb927.4.5450	missense_variant	MODERATE	tCg/tTg	p.Ser469Leu/c.1406C>T
Tb927_04_v5.1	1491305	A	C	50.74	Tb927.4.5450	missense_variant	MODERATE	cTt/cGt	p.Leu88Arg/c.263T>G
Tb927_04_v5.1	1491440	G	T	178.9	Tb927.4.5450	missense_variant	MODERATE	gCa/gAa	p.Ala43Glu/c.128C>A
Tb927_04_v5.1	1493405	G	A	58.74	Tb927.4.5460	missense_variant	MODERATE	aCt/aTt	p.Thr308Ile/c.923C>T
Tb927_04_v5.1	1537216	G	T	200.77	Tb927.4.5620	missense_variant	MODERATE	aCg/aAg	p.Thr40Lys/c.119C>A
Tb927_04_v5.1	1542370	C	T	2489.77	Tb927.4.5640	missense_variant	MODERATE	aGc/aAc	p.Ser235Asn/c.704G>A
Tb927_04_v5.1	1588582	C	T	2641.77	Tb927.4.5790	missense_variant	MODERATE	aGa/aAa	p.Arg13Lys/c.38G>A
Tb927_01_v5.1	713	T	C	52.74	Tb927.1.05	missense_variant	MODERATE	Aag/Gag	p.Lys417Glu/c.1249A>G
Tb927_01_v5.1	718	T	G	54.74	Tb927.1.05	missense_variant	MODERATE	gAg/gCg	p.Glu415Ala/c.1244A>C
Tb927_01_v5.1	719	C	T	53.74	Tb927.1.05	missense_variant	MODERATE	Gag/Aag	p.Glu415Lys/c.1243G>A
Tb927_01_v5.1	722	T	C	54.74	Tb927.1.05	missense_variant	MODERATE	Aat/Gat	p.Asn414Asp/c.1240A>G
Tb927_01_v5.1	729	T	G	54.74	Tb927.1.05	missense_variant	MODERATE	gaA/gaC	p.Glu411Asp/c.1233A>C
Tb927_01_v5.1	8104	G	C	276.77	Tb927.1.20	missense_variant	MODERATE	tCt/tGt	p.Ser151Cys/c.452C>G
Tb927_01_v5.1	8344	A	C	94.28	Tb927.1.20	missense_variant	MODERATE	tTt/tGt	p.Phe71Cys/c.212T>G
Tb927_01_v5.1	11807	T	C	34.74	Tb927.1.30	missense_variant	MODERATE	tTt/tCt	p.Phe217Ser/c.650T>C
Tb927_01_v5.1	252138	T	C	57.74	Tb927.1.790	missense_variant	MODERATE	aAt/aGt	p.Asn417Ser/c.1250A>G
Tb927_01_v5.1	379622	G	T	262.8	Tb927.1.1520	missense_variant	MODERATE	cGt/cTt	p.Arg9Leu/c.26G>T
Tb927_01_v5.1	379835	A	C	52.74	Tb927.1.1520	missense_variant	MODERATE	cAt/cCt	p.His80Pro/c.239A>C
Tb927_01_v5.1	443194	G	C	51.74	Tb927.1.1740	missense_variant	MODERATE	gaG/gaC	p.Glu602Asp/c.1806G>C
Tb927_01_v5.1	443201	C	A	94.28	Tb927.1.1740	missense_variant	MODERATE	Cta/Ata	p.Leu605Ile/c.1813C>A
Tb927_01_v5.1	445654	G	C	54.74	Tb927.1.1740	missense_variant	MODERATE	gaG/gaC	p.Glu1422Asp/c.4266G>C
Tb927_01_v5.1	446269	G	C	50.74	Tb927.1.1740	missense_variant	MODERATE	gaG/gaC	p.Glu1627Asp/c.4881G>C
Tb927_01_v5.1	446276	C	A	53.74	Tb927.1.1740	missense_variant	MODERATE	Cta/Ata	p.Leu1630Ile/c.4888C>A
Tb927_01_v5.1	451435	G	C	48.74	Tb927.1.1740	missense_variant	MODERATE	gaG/gaC	p.Glu3349Asp/c.10047G>C
Tb927_01_v5.1	451681	G	C	53.74	Tb927.1.1740	missense_variant	MODERATE	gaG/gaC	p.Glu3431Asp/c.10293G>C
Tb927_01_v5.1	451688	C	A	53.74	Tb927.1.1740	missense_variant	MODERATE	Cta/Ata	p.Leu3434Ile/c.10300C>A
Tb927_01_v5.1	452296	G	C	46.74	Tb927.1.1740	missense_variant	MODERATE	gaG/gaC	p.Glu3636Asp/c.10908G>C
Tb927_01_v5.1	452303	C	A	91.28	Tb927.1.1740	missense_variant	MODERATE	Cta/Ata	p.Leu3639Ile/c.10915C>A
Tb927_01_v5.1	456116	C	A	53.74	Tb927.1.1740	missense_variant	MODERATE	Cta/Ata	p.Leu4910Ile/c.14728C>A
Tb927_01_v5.1	457831	G	C	53.74	Tb927.1.1740	missense_variant	MODERATE	gaG/gaC	p.Glu5481Asp/c.16443G>C
Tb927_01_v5.1	457838	C	A	34.74	Tb927.1.1740	missense_variant	MODERATE	Cta/Ata	p.Leu5484Ile/c.16450C>A
Tb927_01_v5.1	458200	G	C	81.28	Tb927.1.1740	missense_variant	MODERATE	gaG/gaC	p.Glu5604Asp/c.16812G>C
Tb927_01_v5.1	460291	G	C	132.03	Tb927.1.1740	missense_variant	MODERATE	gaG/gaC	p.Glu6301Asp/c.18903G>C
Tb927_01_v5.1	460414	G	C	47.74	Tb927.1.1740	missense_variant	MODERATE	gaG/gaC	p.Glu6342Asp/c.19026G>C
Tb927_01_v5.1	460421	C	A	143.03	Tb927.1.1740	missense_variant	MODERATE	Cta/Ata	p.Leu6345Ile/c.19033C>A
Tb927_01_v5.1	511651	G	A	1108.77	Tb927.1.1940	missense_variant	MODERATE	aGg/aAg	p.Arg11Lys/c.32G>A
Tb927_01_v5.1	521201	G	C	1840.77	Tb927.1.2040	missense_variant	MODERATE	gCt/gGt	p.Ala421Gly/c.1262C>G
Tb927_01_v5.1	564153	G	A	178.9	Tb927.1.2250	missense_variant	MODERATE	Gag/Aag	p.Glu8Lys/c.22G>A
Tb927_01_v5.1	564154	A	G	175.9	Tb927.1.2250	missense_variant	MODERATE	gAg/gGg	p.Glu8Gly/c.23A>G
Tb927_01_v5.1	566053	A	C	615.77	Tb927.1.2280	missense_variant	MODERATE	Ata/Cta	p.Ile22Leu/c.64A>C
Tb927_01_v5.1	566054	T	C	671.77	Tb927.1.2280	missense_variant	MODERATE	aTa/aCa	p.Ile22Thr/c.65T>C
Tb927_01_v5.1	614705	C	T	208.84	Tb927.1.2620	missense_variant	MODERATE	aGg/aAg	p.Arg78Lys/c.233G>A
Tb927_01_v5.1	614739	A	G	256.8	Tb927.1.2620	missense_variant	MODERATE	Tca/Cca	p.Ser67Pro/c.199T>C
Tb927_01_v5.1	618218	G	A	804.77	Tb927.1.2660	missense_variant	MODERATE	atG/atA	p.Met19Ile/c.57G>A
Tb927_01_v5.1	740190	A	T	57.74	Tb927.1.3460	missense_variant	MODERATE	Tat/Aat	p.Tyr136Asn/c.406T>A
Tb927_01_v5.1	740213	A	T	58.74	Tb927.1.3460	missense_variant	MODERATE	aTa/aAa	p.Ile128Lys/c.383T>A
Tb927_01_v5.1	740217	A	T	57.74	Tb927.1.3460	missense_variant	MODERATE	Tat/Aat	p.Tyr127Asn/c.379T>A
Tb927_01_v5.1	740221	A	T	58.74	Tb927.1.3460	stop_gained	HIGH	taT/taA	p.Tyr125*/c.375T>A
Tb927_01_v5.1	740229	T	A	58.74	Tb927.1.3460	missense_variant	MODERATE	Aat/Tat	p.Asn123Tyr/c.367A>T
Tb927_01_v5.1	740255	G	A	308.78	Tb927.1.3460	missense_variant	MODERATE	tCt/tTt	p.Ser114Phe/c.341C>T
Tb927_01_v5.1	766231	T	A	98.28	Tb927.1.3610	missense_variant	MODERATE	Aac/Tac	p.Asn173Tyr/c.517A>T
Tb927_01_v5.1	859476	A	T	333.78	Tb927.1.4060	missense_variant	MODERATE	Ata/Tta	p.Ile63Leu/c.187A>T
Tb927_01_v5.1	859492	A	G	222.84	Tb927.1.4060	missense_variant	MODERATE	tAt/tGt	p.Tyr68Cys/c.203A>G
Tb927_01_v5.1	859497	T	C	179.9	Tb927.1.4060	missense_variant	MODERATE	Tat/Cat	p.Tyr70His/c.208T>C
Tb927_01_v5.1	880488	C	T	631.77	Tb927.1.4270	missense_variant	MODERATE	aGa/aAa	p.Arg8Lys/c.23G>A
Tb927_01_v5.1	942594	A	T	140.03	Tb927.1.4560	missense_variant	MODERATE	Atc/Ttc	p.Ile25Phe/c.73A>T
Tb927_01_v5.1	944816	C	T	262.8	Tb927.1.4570	missense_variant	MODERATE	tCc/tTc	p.Ser13Phe/c.38C>T
Tb927_01_v5.1	944821	T	C	304.78	Tb927.1.4570	missense_variant	MODERATE	Ttt/Ctt	p.Phe15Leu/c.43T>C
Tb927_01_v5.1	944890	C	T	391.77	Tb927.1.4570	missense_variant	MODERATE	Cgc/Tgc	p.Arg38Cys/c.112C>T
Tb927_01_v5.1	944960	T	G	381.77	Tb927.1.4570	missense_variant	MODERATE	cTt/cGt	p.Leu61Arg/c.182T>G
Tb927_01_v5.1	944965	G	A	362.77	Tb927.1.4570	missense_variant	MODERATE	Gtt/Att	p.Val63Ile/c.187G>A
Tb927_01_v5.1	945001	T	A	338.78	Tb927.1.4570	missense_variant	MODERATE	Ttt/Att	p.Phe75Ile/c.223T>A
Tb927_01_v5.1	945009	A	T	338.78	Tb927.1.4570	missense_variant	MODERATE	ttA/ttT	p.Leu77Phe/c.231A>T
Tb927_01_v5.1	945014	T	C	318.41	Tb927.1.4570	missense_variant	MODERATE	tTg/tCg	p.Leu79Ser/c.236T>C
Tb927_01_v5.1	1038449	C	T	54.74	Tb927.1.5235	missense_variant	MODERATE	tCc/tTc	p.Ser49Phe/c.146C>T
Tb927_01_v5.1	1038452	G	A	50.74	Tb927.1.5235	missense_variant	MODERATE	cGc/cAc	p.Arg50His/c.149G>A
Tb927_01_v5.1	1038458	A	G	36.74	Tb927.1.5235	missense_variant	MODERATE	tAt/tGt	p.Tyr52Cys/c.155A>G
Tb927_01_v5.1	1038459	T	A	53.74	Tb927.1.5235	stop_gained	HIGH	taT/taA	p.Tyr52*/c.156T>A
Tb927_01_v5.1	1053300	A	G	106.28	Tb927.1.5310	missense_variant	MODERATE	Acc/Gcc	p.Thr74Ala/c.220A>G
Tb927_01_v5.1	1058932	A	G	338.78	Tb927.1.5340	missense_variant	MODERATE	aTa/aCa	p.Ile130Thr/c.389T>C
Tb927_01_v5.1	1058949	T	C	89.28	Tb927.1.5340	missense_variant	MODERATE	Aaa/Gaa	p.Lys125Glu/c.373A>G
Tb927_02_v5.1	608779	G	C	106.28	Tb927.2.3300	missense_variant	MODERATE	aaG/aaC	p.Lys33Asn/c.99G>C
Tb927_02_v5.1	608798	G	A	106.28	Tb927.2.3300	missense_variant	MODERATE	Gcg/Acg	p.Ala40Thr/c.118G>A
Tb927_02_v5.1	609003	A	G	51.74	Tb927.2.3300	missense_variant	MODERATE	gAg/gGg	p.Glu108Gly/c.323A>G
Tb927_02_v5.1	712718	C	T	52.74	Tb927.2.4050	missense_variant	MODERATE	gGg/gAg	p.Gly616Glu/c.1847G>A
Tb927_02_v5.1	712725	T	C	172.84	Tb927.2.4050	missense_variant	MODERATE	Act/Gct	p.Thr614Ala/c.1840A>G
Tb927_02_v5.1	769150	A	G	126.03	Tb927.2.4340	missense_variant	MODERATE	Tca/Cca	p.Ser16Pro/c.46T>C
Tb927_02_v5.1	1061342	A	G	46.74	Tb927.2.5860	missense_variant	MODERATE	Atc/Gtc	p.Ile583Val/c.1747A>G
Tb927_02_v5.1	1061786	A	G	95.28	Tb927.2.5860	missense_variant	MODERATE	Atg/Gtg	p.Met731Val/c.2191A>G
Tb927_02_v5.1	1061788	G	T	74.28	Tb927.2.5860	missense_variant	MODERATE	atG/atT	p.Met731Ile/c.2193G>T
Tb927_02_v5.1	1066094	A	G	211.84	Tb927.2.5870	missense_variant	MODERATE	Atc/Gtc	p.Ile911Val/c.2731A>G
Tb927_02_v5.1	1118060	G	C	62.74	Tb927.2.6200	missense_variant	MODERATE	tgG/tgC	p.Trp40Cys/c.120G>C
Tb927_02_v5.1	1118061	G	C	62.74	Tb927.2.6200	missense_variant	MODERATE	Gaa/Caa	p.Glu41Gln/c.121G>C
Tb927_02_v5.1	1118104	C	A	84.28	Tb927.2.6200	missense_variant	MODERATE	gCa/gAa	p.Ala55Glu/c.164C>A
Tb927_02_v5.1	1135153	T	G	62.74	Tb927.2.6230	missense_variant	MODERATE	Tcc/Gcc	p.Ser19Ala/c.55T>G
Tb927_02_v5.1	1135160	A	C	62.74	Tb927.2.6230	missense_variant	MODERATE	gAa/gCa	p.Glu21Ala/c.62A>C
Tb927_02_v5.1	1135552	C	A	54.74	Tb927.2.6230	missense_variant	MODERATE	Ctc/Atc	p.Leu152Ile/c.454C>A
Tb927_02_v5.1	1135571	A	T	54.74	Tb927.2.6230	missense_variant	MODERATE	cAa/cTa	p.Gln158Leu/c.473A>T
Tb927_02_v5.1	1135574	C	G	53.74	Tb927.2.6230	missense_variant	MODERATE	gCt/gGt	p.Ala159Gly/c.476C>G
Tb927_02_v5.1	1135576	A	C	54.74	Tb927.2.6230	missense_variant	MODERATE	Atc/Ctc	p.Ile160Leu/c.478A>C
Tb927_02_v5.1	1135586	A	G	49.74	Tb927.2.6230	missense_variant	MODERATE	cAg/cGg	p.Gln163Arg/c.488A>G
Tb927_02_v5.1	1138944	T	G	53.74	Tb927.2.6240	missense_variant	MODERATE	Tcc/Gcc	p.Ser165Ala/c.493T>G
Tb927_02_v5.1	1138956	A	C	53.74	Tb927.2.6240	missense_variant	MODERATE	Atg/Ctg	p.Met169Leu/c.505A>C
Tb927_02_v5.1	1149030	C	G	53.74	Tb927.2.6280	missense_variant	MODERATE	atC/atG	p.Ile19Met/c.57C>G
Tb927_02_v5.1	1149143	C	A	53.74	Tb927.2.6280	missense_variant	MODERATE	gCa/gAa	p.Ala57Glu/c.170C>A
Tb927_02_v5.1	1150058	G	A	57.74	Tb927.2.6280	missense_variant	MODERATE	cGg/cAg	p.Arg362Gln/c.1085G>A
Tb927_02_v5.1	1150172	C	T	58.74	Tb927.2.6280	missense_variant	MODERATE	aCc/aTc	p.Thr400Ile/c.1199C>T
Tb927_02_v5.1	1178215	C	A	31.74	Tb927.2.6380	missense_variant	MODERATE	agG/agT	p.Arg498Ser/c.1494G>T
Tb927_02_v5.1	1184545	T	C	96.28	Tb927.2.6404	missense_variant	MODERATE	Att/Gtt	p.Ile116Val/c.346A>G
Tb927_02_v5.1	1184558	G	C	93.28	Tb927.2.6404	missense_variant	MODERATE	gaC/gaG	p.Asp111Glu/c.333C>G
Tb927_02_v5.1	1184562	A	C	95.28	Tb927.2.6404	missense_variant	MODERATE	tTc/tGc	p.Phe110Cys/c.329T>G
Tb927_02_v5.1	1184568	C	T	171.9	Tb927.2.6404	missense_variant	MODERATE	aGc/aAc	p.Ser108Asn/c.323G>A
Tb927_02_v5.1	1184712	G	A	96.28	Tb927.2.6404	missense_variant	MODERATE	aCt/aTt	p.Thr60Ile/c.179C>T
Tb927_02_v5.1	1190041	T	C	170.9	Tb927.2.6430	missense_variant	MODERATE	Act/Gct	p.Thr215Ala/c.643A>G
Tb927_03_v5.1	7784	C	G	67.81	Tb927.3.140	missense_variant	MODERATE	Cgc/Ggc	p.Arg263Gly/c.787C>G
Tb927_03_v5.1	7788	G	A	37.74	Tb927.3.140	missense_variant	MODERATE	cGa/cAa	p.Arg264Gln/c.791G>A
Tb927_03_v5.1	7796	A	G	54.74	Tb927.3.140	missense_variant	MODERATE	Aaa/Gaa	p.Lys267Glu/c.799A>G
Tb927_03_v5.1	7805	C	A	53.74	Tb927.3.140	missense_variant	MODERATE	Caa/Aaa	p.Gln270Lys/c.808C>A
Tb927_03_v5.1	8434	C	A	54.74	Tb927.3.140	missense_variant	MODERATE	ttC/ttA	p.Phe479Leu/c.1437C>A
Tb927_03_v5.1	8458	T	G	99.28	Tb927.3.140	missense_variant	MODERATE	caT/caG	p.His487Gln/c.1461T>G
Tb927_03_v5.1	8463	T	G	99.28	Tb927.3.140	missense_variant	MODERATE	tTc/tGc	p.Phe489Cys/c.1466T>G
Tb927_03_v5.1	8467	C	A	99.28	Tb927.3.140	missense_variant	MODERATE	ttC/ttA	p.Phe490Leu/c.1470C>A
Tb927_03_v5.1	8468	G	T	99.28	Tb927.3.140	missense_variant	MODERATE	Gat/Tat	p.Asp491Tyr/c.1471G>T
Tb927_03_v5.1	12997	C	T	91.28	Tb927.3.160	missense_variant	MODERATE	gCt/gTt	p.Ala46Val/c.137C>T
Tb927_03_v5.1	13461	T	A	151.03	Tb927.3.160	missense_variant	MODERATE	Ttt/Att	p.Phe201Ile/c.601T>A
Tb927_03_v5.1	13464	C	T	151.03	Tb927.3.160	missense_variant	MODERATE	Cat/Tat	p.His202Tyr/c.604C>T
Tb927_03_v5.1	13564	G	A	38.74	Tb927.3.160	missense_variant	MODERATE	gGa/gAa	p.Gly235Glu/c.704G>A
Tb927_03_v5.1	13567	A	G	58.74	Tb927.3.160	missense_variant	MODERATE	aAa/aGa	p.Lys236Arg/c.707A>G
Tb927_03_v5.1	13607	A	G	54.74	Tb927.3.160	missense_variant	MODERATE	atA/atG	p.Ile249Met/c.747A>G
Tb927_03_v5.1	13614	A	G	52.74	Tb927.3.160	missense_variant	MODERATE	Aat/Gat	p.Asn252Asp/c.754A>G
Tb927_03_v5.1	74070	A	C	53.74	Tb927.3.360	missense_variant	MODERATE	aAa/aCa	p.Lys366Thr/c.1097A>C
Tb927_03_v5.1	74085	T	C	53.74	Tb927.3.360	missense_variant	MODERATE	aTc/aCc	p.Ile371Thr/c.1112T>C
Tb927_03_v5.1	74463	C	T	139.03	Tb927.3.360	missense_variant	MODERATE	tCg/tTg	p.Ser497Leu/c.1490C>T
Tb927_03_v5.1	108391	G	A	52.74	Tb927.3.500	missense_variant	MODERATE	Gca/Aca	p.Ala31Thr/c.91G>A
Tb927_03_v5.1	108397	G	C	53.74	Tb927.3.500	missense_variant	MODERATE	Gca/Cca	p.Ala33Pro/c.97G>C
Tb927_03_v5.1	108451	A	G	57.74	Tb927.3.500	missense_variant	MODERATE	Acg/Gcg	p.Thr51Ala/c.151A>G
Tb927_03_v5.1	108496	G	A	62.74	Tb927.3.500	missense_variant	MODERATE	Gta/Ata	p.Val66Ile/c.196G>A
Tb927_03_v5.1	108508	T	G	62.74	Tb927.3.500	missense_variant	MODERATE	Tca/Gca	p.Ser70Ala/c.208T>G
Tb927_03_v5.1	108529	A	G	62.74	Tb927.3.500	missense_variant	MODERATE	Agc/Ggc	p.Ser77Gly/c.229A>G
Tb927_03_v5.1	108539	G	A	62.74	Tb927.3.500	missense_variant	MODERATE	aGc/aAc	p.Ser80Asn/c.239G>A
Tb927_03_v5.1	108563	C	G	62.74	Tb927.3.500	missense_variant	MODERATE	gCg/gGg	p.Ala88Gly/c.263C>G
Tb927_03_v5.1	108572	G	A	62.74	Tb927.3.500	missense_variant	MODERATE	aGg/aAg	p.Arg91Lys/c.272G>A
Tb927_03_v5.1	108581	C	T	62.74	Tb927.3.500	missense_variant	MODERATE	gCg/gTg	p.Ala94Val/c.281C>T
Tb927_03_v5.1	108596	C	T	62.74	Tb927.3.500	missense_variant	MODERATE	tCa/tTa	p.Ser99Leu/c.296C>T
Tb927_03_v5.1	108601	G	A	62.74	Tb927.3.500	missense_variant	MODERATE	Ggc/Agc	p.Gly101Ser/c.301G>A
Tb927_03_v5.1	114172	T	C	50.74	Tb927.3.510	missense_variant	MODERATE	aTg/aCg	p.Met163Thr/c.488T>C
Tb927_03_v5.1	1050476	A	G	129.77	Tb927.3.3760	missense_variant	MODERATE	Act/Gct	p.Thr5Ala/c.13A>G
Tb927_03_v5.1	1492646	T	C	154.9	Tb927.3.5310	missense_variant	MODERATE	cTt/cCt	p.Leu1327Pro/c.3980T>C
Tb927_03_v5.1	1492654	C	G	126.03	Tb927.3.5310	missense_variant	MODERATE	Caa/Gaa	p.Gln1330Glu/c.3988C>G
Tb927_03_v5.1	1493540	C	T	52.74	Tb927.3.5310	missense_variant	MODERATE	gCt/gTt	p.Ala1625Val/c.4874C>T
Tb927_03_v5.1	1493542	G	A	37.74	Tb927.3.5310	missense_variant	MODERATE	Gct/Act	p.Ala1626Thr/c.4876G>A
Tb927_03_v5.1	1494151	A	G	31.74	Tb927.3.5310	missense_variant	MODERATE	Act/Gct	p.Thr1829Ala/c.5485A>G
Tb927_03_v5.1	1607814	G	A	5679.77	Tb927.3.5760	missense_variant	MODERATE	gCg/gTg	p.Ala183Val/c.548C>T
Tb927_03_v5.1	1638782	T	G	6402.77	Tb927.3.5850	missense_variant	MODERATE	Atc/Ctc	p.Ile176Leu/c.526A>C
Tb927_05_v5.1	3693	G	A	53.74	Tb927.5.110	missense_variant	MODERATE	gCt/gTt	p.Ala67Val/c.200C>T
Tb927_05_v5.1	3699	A	T	54.74	Tb927.5.110	missense_variant	MODERATE	aTc/aAc	p.Ile65Asn/c.194T>A
Tb927_05_v5.1	3706	G	T	54.74	Tb927.5.110	missense_variant	MODERATE	Ctt/Att	p.Leu63Ile/c.187C>A
Tb927_05_v5.1	3728	T	G	54.74	Tb927.5.110	missense_variant	MODERATE	aaA/aaC	p.Lys55Asn/c.165A>C
Tb927_05_v5.1	3765	T	C	53.74	Tb927.5.110	missense_variant	MODERATE	gAa/gGa	p.Glu43Gly/c.128A>G
Tb927_05_v5.1	3775	T	C	54.74	Tb927.5.110	missense_variant	MODERATE	Agc/Ggc	p.Ser40Gly/c.118A>G
Tb927_05_v5.1	45146	A	C	95.28	Tb927.5.210	missense_variant	MODERATE	gAa/gCa	p.Glu26Ala/c.77A>C
Tb927_05_v5.1	45148	A	C	54.74	Tb927.5.210	missense_variant	MODERATE	Ata/Cta	p.Ile27Leu/c.79A>C
Tb927_05_v5.1	45149	T	C	95.28	Tb927.5.210	missense_variant	MODERATE	aTa/aCa	p.Ile27Thr/c.80T>C
Tb927_05_v5.1	45154	A	G	94.28	Tb927.5.210	missense_variant	MODERATE	Aac/Gac	p.Asn29Asp/c.85A>G
Tb927_05_v5.1	45155	A	G	94.28	Tb927.5.210	missense_variant	MODERATE	aAc/aGc	p.Asn29Ser/c.86A>G
Tb927_05_v5.1	45158	A	G	96.28	Tb927.5.210	missense_variant	MODERATE	gAa/gGa	p.Glu30Gly/c.89A>G
Tb927_05_v5.1	45159	A	T	96.28	Tb927.5.210	missense_variant	MODERATE	gaA/gaT	p.Glu30Asp/c.90A>T
Tb927_05_v5.1	45165	T	G	96.28	Tb927.5.210	missense_variant	MODERATE	ttT/ttG	p.Phe32Leu/c.96T>G
Tb927_05_v5.1	45172	G	C	96.28	Tb927.5.210	missense_variant	MODERATE	Gaa/Caa	p.Glu35Gln/c.103G>C
Tb927_05_v5.1	45178	G	T	96.28	Tb927.5.210	missense_variant	MODERATE	Gtg/Ttg	p.Val37Leu/c.109G>T
Tb927_05_v5.1	45179	T	A	95.28	Tb927.5.210	missense_variant	MODERATE	gTg/gAg	p.Val37Glu/c.110T>A
Tb927_05_v5.1	45182	A	C	95.28	Tb927.5.210	missense_variant	MODERATE	cAa/cCa	p.Gln38Pro/c.113A>C
Tb927_05_v5.1	45183	A	T	96.28	Tb927.5.210	missense_variant	MODERATE	caA/caT	p.Gln38His/c.114A>T
Tb927_05_v5.1	45887	A	G	53.74	Tb927.5.210	stop_lost	HIGH	tAg/tGg	p.Ter273Trpext*?/c.818A>G
Tb927_05_v5.1	45889	C	G	53.74	Tb927.5.210	missense_variant	MODERATE	Cag/Gag	p.Gln274Glu/c.820C>G
Tb927_05_v5.1	45890	A	G	54.74	Tb927.5.210	missense_variant	MODERATE	cAg/cGg	p.Gln274Arg/c.821A>G
Tb927_05_v5.1	45899	T	C	54.74	Tb927.5.210	missense_variant	MODERATE	gTa/gCa	p.Val277Ala/c.830T>C
Tb927_05_v5.1	45902	A	G	53.74	Tb927.5.210	missense_variant	MODERATE	aAa/aGa	p.Lys278Arg/c.833A>G
Tb927_05_v5.1	45908	C	T	52.74	Tb927.5.210	missense_variant	MODERATE	aCt/aTt	p.Thr280Ile/c.839C>T
Tb927_05_v5.1	45916	T	A	53.74	Tb927.5.210	missense_variant	MODERATE	Tat/Aat	p.Tyr283Asn/c.847T>A
Tb927_05_v5.1	45920	C	T	38.74	Tb927.5.210	missense_variant	MODERATE	cCt/cTt	p.Pro284Leu/c.851C>T
Tb927_05_v5.1	45922	G	A	50.74	Tb927.5.210	missense_variant	MODERATE	Gct/Act	p.Ala285Thr/c.853G>A
Tb927_05_v5.1	50503	C	A	48.74	Tb927.5.230	missense_variant	MODERATE	Cag/Aag	p.Gln35Lys/c.103C>A
Tb927_05_v5.1	54971	T	C	56.74	Tb927.5.240	missense_variant	MODERATE	Tgc/Cgc	p.Cys366Arg/c.1096T>C
Tb927_05_v5.1	76992	T	C	58.74	Tb927.5.310	missense_variant	MODERATE	Atc/Gtc	p.Ile120Val/c.358A>G
Tb927_05_v5.1	276203	T	C	3531.77	Tb927.5.640	missense_variant	MODERATE	Tat/Cat	p.Tyr47His/c.139T>C
Tb927_05_v5.1	506278	G	T	139.03	Tb927.5.1390	missense_variant	MODERATE	aCc/aAc	p.Thr229Asn/c.686C>A
Tb927_05_v5.1	506291	G	C	139.03	Tb927.5.1390	missense_variant	MODERATE	Caa/Gaa	p.Gln225Glu/c.673C>G
Tb927_05_v5.1	506307	A	C	160.77	Tb927.5.1390	missense_variant	MODERATE	aaT/aaG	p.Asn219Lys/c.657T>G
Tb927_05_v5.1	506357	C	T	53.74	Tb927.5.1390	missense_variant	MODERATE	Gac/Aac	p.Asp203Asn/c.607G>A
Tb927_05_v5.1	506380	G	A	53.74	Tb927.5.1390	missense_variant	MODERATE	aCg/aTg	p.Thr195Met/c.584C>T
Tb927_05_v5.1	506381	T	C	47.74	Tb927.5.1390	missense_variant	MODERATE	Acg/Gcg	p.Thr195Ala/c.583A>G
Tb927_05_v5.1	506410	G	C	31.74	Tb927.5.1390	missense_variant	MODERATE	aCg/aGg	p.Thr185Arg/c.554C>G
Tb927_05_v5.1	506434	G	T	53.74	Tb927.5.1390	missense_variant	MODERATE	aCg/aAg	p.Thr177Lys/c.530C>A
Tb927_05_v5.1	506438	T	C	50.74	Tb927.5.1390	missense_variant	MODERATE	Att/Gtt	p.Ile176Val/c.526A>G
Tb927_05_v5.1	506470	C	T	299.78	Tb927.5.1390	missense_variant	MODERATE	gGa/gAa	p.Gly165Glu/c.494G>A
Tb927_05_v5.1	506476	T	G	283.78	Tb927.5.1390	missense_variant	MODERATE	aAg/aCg	p.Lys163Thr/c.488A>C
Tb927_05_v5.1	507485	T	C	302.78	Tb927.5.1400	missense_variant	MODERATE	Atc/Gtc	p.Ile148Val/c.442A>G
Tb927_05_v5.1	512154	C	T	1012.77	Tb927.5.1430	missense_variant	MODERATE	Gct/Act	p.Ala227Thr/c.679G>A
Tb927_05_v5.1	1295848	C	A	1454.77	Tb927.5.4000	missense_variant	MODERATE	Caa/Aaa	p.Gln128Lys/c.382C>A
Tb927_05_v5.1	1375932	C	T	95.28	Tb927.5.4460	missense_variant	MODERATE	Gtc/Atc	p.Val131Ile/c.391G>A
Tb927_05_v5.1	1424468	A	C	54.74	Tb927.5.4590	missense_variant	MODERATE	cAa/cCa	p.Gln19Pro/c.56A>C
Tb927_05_v5.1	1424492	T	G	52.74	Tb927.5.4590	missense_variant	MODERATE	cTt/cGt	p.Leu27Arg/c.80T>G
Tb927_05_v5.1	1425886	A	G	54.74	Tb927.5.4600	missense_variant	MODERATE	tAt/tGt	p.Tyr182Cys/c.545A>G
Tb927_05_v5.1	1431226	A	G	1821.77	Tb927.5.4610	missense_variant	MODERATE	atA/atG	p.Ile17Met/c.51A>G
Tb927_05_v5.1	1431939	C	G	57.74	Tb927.5.4610	missense_variant	MODERATE	aCa/aGa	p.Thr255Arg/c.764C>G
Tb927_05_v5.1	1431950	G	A	58.74	Tb927.5.4610	missense_variant	MODERATE	Ggt/Agt	p.Gly259Ser/c.775G>A
Tb927_05_v5.1	1431962	C	A	58.74	Tb927.5.4610	missense_variant	MODERATE	Cac/Aac	p.His263Asn/c.787C>A
Tb927_05_v5.1	1431977	A	G	58.74	Tb927.5.4610	missense_variant	MODERATE	Agt/Ggt	p.Ser268Gly/c.802A>G
Tb927_05_v5.1	1431978	G	C	58.74	Tb927.5.4610	missense_variant	MODERATE	aGt/aCt	p.Ser268Thr/c.803G>C
Tb927_05_v5.1	1437853	C	T	93.28	Tb927.5.4630	missense_variant	MODERATE	Cct/Tct	p.Pro222Ser/c.664C>T
Tb927_05_v5.1	1437854	C	A	91.28	Tb927.5.4630	missense_variant	MODERATE	cCt/cAt	p.Pro222His/c.665C>A
Tb927_05_v5.1	1437856	A	G	94.28	Tb927.5.4630	missense_variant	MODERATE	Aat/Gat	p.Asn223Asp/c.667A>G
Tb927_05_v5.1	1437875	G	A	95.28	Tb927.5.4630	missense_variant	MODERATE	gGa/gAa	p.Gly229Glu/c.686G>A
Tb927_05_v5.1	1437887	G	A	65.28	Tb927.5.4630	missense_variant	MODERATE	gGc/gAc	p.Gly233Asp/c.698G>A
Tb927_05_v5.1	1437890	A	G	89.28	Tb927.5.4630	missense_variant	MODERATE	aAa/aGa	p.Lys234Arg/c.701A>G
Tb927_05_v5.1	1445889	A	C	315.78	Tb927.5.4660	stop_lost	HIGH	Tga/Gga	p.Ter55Glyext*?/c.163T>G
Tb927_05_v5.1	1445969	T	C	106.28	Tb927.5.4660	missense_variant	MODERATE	gAa/gGa	p.Glu28Gly/c.83A>G
Tb927_05_v5.1	1448239	T	G	91.28	Tb927.5.4670	missense_variant	MODERATE	gaA/gaC	p.Glu159Asp/c.477A>C
Tb927_05_v5.1	1450950	T	A	139.03	Tb927.5.4680	missense_variant	MODERATE	caA/caT	p.Gln268His/c.804A>T
Tb927_05_v5.1	1450951	T	C	176.9	Tb927.5.4680	missense_variant	MODERATE	cAa/cGa	p.Gln268Arg/c.803A>G
Tb927_05_v5.1	1450952	G	C	173.9	Tb927.5.4680	missense_variant	MODERATE	Caa/Gaa	p.Gln268Glu/c.802C>G
Tb927_05_v5.1	1462258	G	A	62.74	Tb927.5.4710	missense_variant	MODERATE	Ccg/Tcg	p.Pro252Ser/c.754C>T
Tb927_05_v5.1	1462260	T	G	62.74	Tb927.5.4710	missense_variant	MODERATE	gAa/gCa	p.Glu251Ala/c.752A>C
Tb927_05_v5.1	1467855	C	T	97.28	Tb927.5.4740	missense_variant	MODERATE	gGc/gAc	p.Gly510Asp/c.1529G>A
Tb927_05_v5.1	1467856	C	T	99.28	Tb927.5.4740	missense_variant	MODERATE	Ggc/Agc	p.Gly510Ser/c.1528G>A
Tb927_05_v5.1	1479515	T	C	519.77	Tb927.5.4760	missense_variant	MODERATE	gAa/gGa	p.Glu239Gly/c.716A>G
Tb927_05_v5.1	1485284	C	T	58.74	Tb927.5.4780	missense_variant	MODERATE	Gat/Aat	p.Asp438Asn/c.1312G>A
Tb927_05_v5.1	1485286	G	T	58.74	Tb927.5.4780	missense_variant	MODERATE	aCa/aAa	p.Thr437Lys/c.1310C>A
Tb927_05_v5.1	1485287	T	A	57.74	Tb927.5.4780	missense_variant	MODERATE	Aca/Tca	p.Thr437Ser/c.1309A>T
Tb927_05_v5.1	1485291	C	A	58.74	Tb927.5.4780	missense_variant	MODERATE	gaG/gaT	p.Glu435Asp/c.1305G>T
Tb927_05_v5.1	1485294	C	A	58.74	Tb927.5.4780	missense_variant	MODERATE	tgG/tgT	p.Trp434Cys/c.1302G>T
Tb927_05_v5.1	1485661	A	G	140.03	Tb927.5.4780	missense_variant	MODERATE	aTc/aCc	p.Ile312Thr/c.935T>C
Tb927_05_v5.1	1485701	A	C	134.03	Tb927.5.4780	missense_variant	MODERATE	Tgt/Ggt	p.Cys299Gly/c.895T>G
Tb927_05_v5.1	1519103	C	T	58.74	Tb927.5.4860	missense_variant	MODERATE	Ggg/Agg	p.Gly277Arg/c.829G>A
Tb927_05_v5.1	1519111	T	C	261.8	Tb927.5.4860	stop_lost	HIGH	tAg/tGg	p.Ter274Trpext*?/c.821A>G
Tb927_05_v5.1	1519462	A	G	186.9	Tb927.5.4860	missense_variant	MODERATE	aTa/aCa	p.Ile157Thr/c.470T>C
Tb927_05_v5.1	1519567	G	T	173.77	Tb927.5.4860	missense_variant	MODERATE	aCt/aAt	p.Thr122Asn/c.365C>A
Tb927_05_v5.1	1519597	G	A	99.28	Tb927.5.4860	missense_variant	MODERATE	gCt/gTt	p.Ala112Val/c.335C>T
Tb927_05_v5.1	1520729	A	T	144.03	Tb927.5.4870	missense_variant	MODERATE	aaT/aaA	p.Asn398Lys/c.1194T>A
Tb927_05_v5.1	1520877	T	G	217.84	Tb927.5.4870	missense_variant	MODERATE	aAt/aCt	p.Asn349Thr/c.1046A>C
Tb927_05_v5.1	1520887	G	T	218.84	Tb927.5.4870	missense_variant	MODERATE	Caa/Aaa	p.Gln346Lys/c.1036C>A
Tb927_05_v5.1	1520916	T	G	485.77	Tb927.5.4870	stop_lost	HIGH	tAa/tCa	p.Ter336Serext*?/c.1007A>C
Tb927_05_v5.1	1527860	C	T	62.74	Tb927.5.4900	missense_variant	MODERATE	cGc/cAc	p.Arg408His/c.1223G>A
Tb927_05_v5.1	1567019	T	G	141.03	Tb927.5.5000	missense_variant	MODERATE	cAc/cCc	p.His488Pro/c.1463A>C
Tb927_05_v5.1	1571646	C	T	115.77	Tb927.5.5020	missense_variant	MODERATE	gGa/gAa	p.Gly209Glu/c.626G>A
Tb927_05_v5.1	1596088	A	T	181.9	Tb927.5.5110	missense_variant	MODERATE	Tct/Act	p.Ser501Thr/c.1501T>A
Tb927_05_v5.1	1596104	T	A	168.9	Tb927.5.5110	missense_variant	MODERATE	ttA/ttT	p.Leu495Phe/c.1485A>T
Tb927_05_v5.1	1596176	G	T	58.74	Tb927.5.5110	stop_gained	HIGH	taC/taA	p.Tyr471*/c.1413C>A
Tb927_05_v5.1	1596178	A	C	58.74	Tb927.5.5110	missense_variant	MODERATE	Tac/Gac	p.Tyr471Asp/c.1411T>G
Tb927_05_v5.1	1598797	G	T	50.74	Tb927.5.5120	stop_gained	HIGH	tCa/tAa	p.Ser492*/c.1475C>A
Tb927_05_v5.1	1602468	G	T	53.74	Tb927.5.5130	missense_variant	MODERATE	aaC/aaA	p.Asn275Lys/c.825C>A
Tb927_05_v5.1	1602469	T	G	53.74	Tb927.5.5130	missense_variant	MODERATE	aAc/aCc	p.Asn275Thr/c.824A>C
Tb927_05_v5.1	1602470	T	G	53.74	Tb927.5.5130	missense_variant	MODERATE	Aac/Cac	p.Asn275His/c.823A>C
Tb927_05_v5.1	1602476	T	G	53.74	Tb927.5.5130	missense_variant	MODERATE	Aaa/Caa	p.Lys273Gln/c.817A>C
Tb927_05_v5.1	1602482	G	T	53.74	Tb927.5.5130	missense_variant	MODERATE	Cac/Aac	p.His271Asn/c.811C>A
Tb927_05_v5.1	1602490	T	C	53.74	Tb927.5.5130	missense_variant	MODERATE	gAa/gGa	p.Glu268Gly/c.803A>G
Tb927_05_v5.1	1602496	C	T	53.74	Tb927.5.5130	missense_variant	MODERATE	aGc/aAc	p.Ser266Asn/c.797G>A
Tb927_05_v5.1	1604143	C	A	88.77	Tb927.5.5140	missense_variant	MODERATE	aaG/aaT	p.Lys137Asn/c.411G>T
Tb927_05_v5.1	1604201	G	A	98.28	Tb927.5.5140	missense_variant	MODERATE	cCt/cTt	p.Pro118Leu/c.353C>T
Tb927_05_v5.1	1604220	C	A	98.28	Tb927.5.5140	missense_variant	MODERATE	Gta/Tta	p.Val112Leu/c.334G>T
Tb927_05_v5.1	1604242	A	T	99.28	Tb927.5.5140	missense_variant	MODERATE	aaT/aaA	p.Asn104Lys/c.312T>A
Tb927_05_v5.1	1604247	C	G	99.28	Tb927.5.5140	missense_variant	MODERATE	Gta/Cta	p.Val103Leu/c.307G>C
Tb927_05_v5.1	1604264	G	T	99.28	Tb927.5.5140	missense_variant	MODERATE	cCc/cAc	p.Pro97His/c.290C>A
Tb927_05_v5.1	1604283	C	G	143.03	Tb927.5.5140	missense_variant	MODERATE	Gaa/Caa	p.Glu91Gln/c.271G>C
Tb927_05_v5.1	1604288	T	C	139.03	Tb927.5.5140	missense_variant	MODERATE	cAg/cGg	p.Gln89Arg/c.266A>G
Tb927_05_v5.1	1604292	G	A	144.03	Tb927.5.5140	missense_variant	MODERATE	Ctt/Ttt	p.Leu88Phe/c.262C>T
Tb927_05_v5.1	1604322	C	A	144.03	Tb927.5.5140	missense_variant	MODERATE	Gat/Tat	p.Asp78Tyr/c.232G>T
Tb927_05_v5.1	1604356	G	T	102.28	Tb927.5.5140	missense_variant	MODERATE	gaC/gaA	p.Asp66Glu/c.198C>A
Tb927_05_v5.1	1604433	T	G	48.74	Tb927.5.5140	missense_variant	MODERATE	Act/Cct	p.Thr41Pro/c.121A>C
Tb927_05_v5.1	1605642	C	A	62.74	Tb927.5.5150	missense_variant	MODERATE	Gct/Tct	p.Ala499Ser/c.1495G>T
Tb927_05_v5.1	1605663	G	A	62.74	Tb927.5.5150	missense_variant	MODERATE	Cct/Tct	p.Pro492Ser/c.1474C>T
Tb927_05_v5.1	1605669	G	A	62.74	Tb927.5.5150	stop_gained	HIGH	Cag/Tag	p.Gln490*/c.1468C>T
Tb927_05_v5.1	1605746	T	C	98.28	Tb927.5.5150	missense_variant	MODERATE	aAa/aGa	p.Lys464Arg/c.1391A>G
Tb927_05_v5.1	1611714	G	T	121.03	Tb927.5.5170	missense_variant	MODERATE	gCa/gAa	p.Ala510Glu/c.1529C>A
Tb927_05_v5.1	1611753	A	G	143.03	Tb927.5.5170	missense_variant	MODERATE	tTt/tCt	p.Phe497Ser/c.1490T>C
Tb927_05_v5.1	1611770	A	T	138.03	Tb927.5.5170	missense_variant	MODERATE	aaT/aaA	p.Asn491Lys/c.1473T>A
Tb927_05_v5.1	1613927	A	T	136.03	Tb927.5.5180	stop_gained	HIGH	tTg/tAg	p.Leu201*/c.602T>A
Tb927_05_v5.1	1613952	T	C	136.03	Tb927.5.5180	missense_variant	MODERATE	Aat/Gat	p.Asn193Asp/c.577A>G
Tb927_05_v5.1	1614066	A	C	95.28	Tb927.5.5180	missense_variant	MODERATE	Tgt/Ggt	p.Cys155Gly/c.463T>G
Tb927_05_v5.1	1614191	G	A	53.74	Tb927.5.5180	missense_variant	MODERATE	cCt/cTt	p.Pro113Leu/c.338C>T
Tb927_05_v5.1	1614201	T	C	49.74	Tb927.5.5180	missense_variant	MODERATE	Acc/Gcc	p.Thr110Ala/c.328A>G
Tb927_05_v5.1	1614210	C	A	54.74	Tb927.5.5180	missense_variant	MODERATE	Gta/Tta	p.Val107Leu/c.319G>T
Tb927_05_v5.1	1614232	A	T	58.74	Tb927.5.5180	missense_variant	MODERATE	aaT/aaA	p.Asn99Lys/c.297T>A
Tb927_05_v5.1	1614236	A	G	57.74	Tb927.5.5180	missense_variant	MODERATE	gTa/gCa	p.Val98Ala/c.293T>C
Tb927_05_v5.1	1614237	C	G	57.74	Tb927.5.5180	missense_variant	MODERATE	Gta/Cta	p.Val98Leu/c.292G>C
Tb927_05_v5.1	1614248	G	A	57.74	Tb927.5.5180	missense_variant	MODERATE	gCg/gTg	p.Ala94Val/c.281C>T
Tb927_05_v5.1	1614254	G	T	58.74	Tb927.5.5180	missense_variant	MODERATE	cCc/cAc	p.Pro92His/c.275C>A
Tb927_05_v5.1	1614273	C	G	58.74	Tb927.5.5180	missense_variant	MODERATE	Gaa/Caa	p.Glu86Gln/c.256G>C
Tb927_05_v5.1	1614278	T	C	58.74	Tb927.5.5180	missense_variant	MODERATE	cAg/cGg	p.Gln84Arg/c.251A>G
Tb927_05_v5.1	1614282	G	A	57.74	Tb927.5.5180	missense_variant	MODERATE	Ctt/Ttt	p.Leu83Phe/c.247C>T
Tb927_05_v5.1	1614312	C	A	106.28	Tb927.5.5180	missense_variant	MODERATE	Gat/Tat	p.Asp73Tyr/c.217G>T
Tb927_05_v5.1	1614346	G	T	184.9	Tb927.5.5180	missense_variant	MODERATE	gaC/gaA	p.Asp61Glu/c.183C>A
Tb927_05_v5.1	1614407	C	A	347.78	Tb927.5.5180	missense_variant	MODERATE	gGt/gTt	p.Gly41Val/c.122G>T
Tb927_05_v5.1	1614423	T	G	351.78	Tb927.5.5180	missense_variant	MODERATE	Act/Cct	p.Thr36Pro/c.106A>C
Tb927_05_v5.1	1614425	C	T	351.78	Tb927.5.5180	missense_variant	MODERATE	gGt/gAt	p.Gly35Asp/c.104G>A
Tb927_05_v5.1	1614445	T	G	355.78	Tb927.5.5180	stop_lost	HIGH	taA/taC	p.Ter28Tyrext*?/c.84A>C
Tb927_05_v5.1	1614482	A	T	265.8	Tb927.5.5180	missense_variant	MODERATE	tTt/tAt	p.Phe16Tyr/c.47T>A
Tb927_05_v5.1	1626384	C	A	86.77	Tb927.5.5230	missense_variant	MODERATE	aGa/aTa	p.Arg351Ile/c.1052G>T
Tb927_05_v5.1	1626871	A	C	268.8	Tb927.5.5230	missense_variant	MODERATE	Tgc/Ggc	p.Cys189Gly/c.565T>G
Tb927_05_v5.1	1626958	A	G	382.77	Tb927.5.5230	missense_variant	MODERATE	Tat/Cat	p.Tyr160His/c.478T>C
Tb927_05_v5.1	1626966	G	A	324.77	Tb927.5.5230	missense_variant	MODERATE	tCa/tTa	p.Ser157Leu/c.470C>T
Tb927_05_v5.1	1627032	T	A	178.9	Tb927.5.5230	missense_variant	MODERATE	cAg/cTg	p.Gln135Leu/c.404A>T
Tb927_05_v5.1	1627046	T	A	179.9	Tb927.5.5230	missense_variant	MODERATE	ttA/ttT	p.Leu130Phe/c.390A>T
Tb927_05_v5.1	1627109	A	T	85.77	Tb927.5.5230	missense_variant	MODERATE	ttT/ttA	p.Phe109Leu/c.327T>A
Tb927_05_v5.1	1627123	C	T	95.28	Tb927.5.5230	missense_variant	MODERATE	Gtt/Att	p.Val105Ile/c.313G>A
Tb927_05_v5.1	1627128	C	T	95.28	Tb927.5.5230	missense_variant	MODERATE	gGa/gAa	p.Gly103Glu/c.308G>A
Tb927_05_v5.1	1632256	G	T	49.74	Tb927.5.5260	missense_variant	MODERATE	gCt/gAt	p.Ala337Asp/c.1010C>A
Tb927_05_v5.1	1635837	C	T	102.28	Tb927.5.5270	missense_variant	MODERATE	Gca/Aca	p.Ala58Thr/c.172G>A
Tb927_05_v5.1	1635869	A	T	186.9	Tb927.5.5270	missense_variant	MODERATE	aTa/aAa	p.Ile47Lys/c.140T>A
Tb927_05_v5.1	1635876	C	G	184.9	Tb927.5.5270	missense_variant	MODERATE	Gaa/Caa	p.Glu45Gln/c.133G>C
Tb927_05_v5.1	1637564	C	A	62.74	Tb927.5.5280	missense_variant	MODERATE	tgG/tgT	p.Trp495Cys/c.1485G>T
Tb927_05_v5.1	1639000	C	A	50.74	Tb927.5.5280	missense_variant	MODERATE	Gtt/Ttt	p.Val17Phe/c.49G>T
Tb927_05_v5.1	1639024	C	T	54.74	Tb927.5.5280	missense_variant	MODERATE	Ggc/Agc	p.Gly9Ser/c.25G>A
Tb927_05_v5.1	1639026	T	C	50.74	Tb927.5.5280	missense_variant	MODERATE	cAc/cGc	p.His8Arg/c.23A>G
Tb927_05_v5.1	1647770	G	T	57.74	Tb927.5.5310	missense_variant	MODERATE	tCc/tAc	p.Ser470Tyr/c.1409C>A
Tb927_05_v5.1	1647782	T	C	58.74	Tb927.5.5310	missense_variant	MODERATE	gAa/gGa	p.Glu466Gly/c.1397A>G
Tb927_05_v5.1	1647803	C	G	57.74	Tb927.5.5310	missense_variant	MODERATE	aGt/aCt	p.Ser459Thr/c.1376G>C
Tb927_05_v5.1	1647836	A	G	95.28	Tb927.5.5310	missense_variant	MODERATE	aTa/aCa	p.Ile448Thr/c.1343T>C
Tb927_05_v5.1	1647947	C	T	99.28	Tb927.5.5310	missense_variant	MODERATE	aGa/aAa	p.Arg411Lys/c.1232G>A
Tb927_05_v5.1	1647953	G	T	73.28	Tb927.5.5310	missense_variant	MODERATE	cCa/cAa	p.Pro409Gln/c.1226C>A
Tb927_05_v5.1	1647954	G	C	103.28	Tb927.5.5310	missense_variant	MODERATE	Cca/Gca	p.Pro409Ala/c.1225C>G
Tb927_05_v5.1	1647955	T	A	103.28	Tb927.5.5310	missense_variant	MODERATE	gaA/gaT	p.Glu408Asp/c.1224A>T
Tb927_05_v5.1	1647962	G	T	102.28	Tb927.5.5310	missense_variant	MODERATE	gCa/gAa	p.Ala406Glu/c.1217C>A
Tb927_05_v5.1	1647964	G	T	103.28	Tb927.5.5310	missense_variant	MODERATE	gaC/gaA	p.Asp405Glu/c.1215C>A
Tb927_05_v5.1	1647968	C	G	98.28	Tb927.5.5310	missense_variant	MODERATE	gGc/gCc	p.Gly404Ala/c.1211G>C
Tb927_05_v5.1	1657085	T	C	143.03	Tb927.5.5340	missense_variant	MODERATE	Ata/Gta	p.Ile305Val/c.913A>G
Tb927_05_v5.1	1657238	A	C	218.84	Tb927.5.5340	stop_lost	HIGH	Tga/Gga	p.Ter254Glyext*?/c.760T>G
Tb927_05_v5.1	1657256	G	A	259.8	Tb927.5.5340	missense_variant	MODERATE	Ctt/Ttt	p.Leu248Phe/c.742C>T
Tb927_05_v5.1	1657610	T	C	122.77	Tb927.5.5340	missense_variant	MODERATE	Aaa/Gaa	p.Lys130Glu/c.388A>G
Tb927_05_v5.1	1657753	T	C	132.03	Tb927.5.5340	missense_variant	MODERATE	gAc/gGc	p.Asp82Gly/c.245A>G
Tb927_05_v5.1	1666973	G	A	58.74	Tb927.5.5370	stop_gained	HIGH	Cag/Tag	p.Gln481*/c.1441C>T
Tb927_05_v5.1	1666974	C	A	58.74	Tb927.5.5370	missense_variant	MODERATE	ttG/ttT	p.Leu480Phe/c.1440G>T
Tb927_05_v5.1	1666979	T	C	54.74	Tb927.5.5370	missense_variant	MODERATE	Aca/Gca	p.Thr479Ala/c.1435A>G
Tb927_05_v5.1	1667797	C	T	94.28	Tb927.5.5370	missense_variant	MODERATE	cGt/cAt	p.Arg206His/c.617G>A
Tb927_05_v5.1	1667798	G	T	96.28	Tb927.5.5370	missense_variant	MODERATE	Cgt/Agt	p.Arg206Ser/c.616C>A
Tb927_05_v5.1	1667799	C	G	96.28	Tb927.5.5370	missense_variant	MODERATE	gaG/gaC	p.Glu205Asp/c.615G>C
Tb927_05_v5.1	1667801	C	T	95.28	Tb927.5.5370	missense_variant	MODERATE	Gag/Aag	p.Glu205Lys/c.613G>A
Tb927_05_v5.1	1667807	G	A	95.28	Tb927.5.5370	missense_variant	MODERATE	Cgc/Tgc	p.Arg203Cys/c.607C>T
Tb927_05_v5.1	1667815	G	C	91.28	Tb927.5.5370	missense_variant	MODERATE	aCc/aGc	p.Thr200Ser/c.599C>G
Tb927_05_v5.1	1667817	G	C	96.28	Tb927.5.5370	missense_variant	MODERATE	agC/agG	p.Ser199Arg/c.597C>G
Tb927_05_v5.1	1667821	T	A	91.28	Tb927.5.5370	missense_variant	MODERATE	tAc/tTc	p.Tyr198Phe/c.593A>T
Tb927_05_v5.1	1667825	A	G	53.74	Tb927.5.5370	stop_lost	HIGH	Tag/Cag	p.Ter197Glnext*?/c.589T>C
Tb927_05_v5.1	1667826	T	G	54.74	Tb927.5.5370	missense_variant	MODERATE	caA/caC	p.Gln196His/c.588A>C
Tb927_05_v5.1	1669564	A	T	53.74	Tb927.5.5380	missense_variant	MODERATE	Tct/Act	p.Ser474Thr/c.1420T>A
Tb927_05_v5.1	1669567	A	G	53.74	Tb927.5.5380	missense_variant	MODERATE	Ttt/Ctt	p.Phe473Leu/c.1417T>C
Tb927_05_v5.1	1670568	G	C	211.84	Tb927.5.5380	missense_variant	MODERATE	cCg/cGg	p.Pro139Arg/c.416C>G
Tb927_05_v5.1	1672830	T	C	93.28	Tb927.5.5390	missense_variant	MODERATE	Aat/Gat	p.Asn355Asp/c.1063A>G
Tb927_05_v5.1	1672845	T	C	84.28	Tb927.5.5390	missense_variant	MODERATE	Atc/Gtc	p.Ile350Val/c.1048A>G
Tb927_05_v5.1	1672853	T	C	88.28	Tb927.5.5390	missense_variant	MODERATE	aAc/aGc	p.Asn347Ser/c.1040A>G
Tb927_05_v5.1	1672875	C	T	87.28	Tb927.5.5390	missense_variant	MODERATE	Gga/Aga	p.Gly340Arg/c.1018G>A
Tb927_05_v5.1	1672883	C	G	94.28	Tb927.5.5390	missense_variant	MODERATE	gGc/gCc	p.Gly337Ala/c.1010G>C
Tb927_05_v5.1	1672884	C	T	90.28	Tb927.5.5390	missense_variant	MODERATE	Ggc/Agc	p.Gly337Ser/c.1009G>A
Tb927_05_v5.1	1672891	A	T	95.28	Tb927.5.5390	missense_variant	MODERATE	gaT/gaA	p.Asp334Glu/c.1002T>A
Tb927_05_v5.1	1672892	T	G	96.28	Tb927.5.5390	missense_variant	MODERATE	gAt/gCt	p.Asp334Ala/c.1001A>C
Tb927_05_v5.1	1672893	C	T	96.28	Tb927.5.5390	missense_variant	MODERATE	Gat/Aat	p.Asp334Asn/c.1000G>A
Tb927_05_v5.1	1672916	T	G	96.28	Tb927.5.5390	missense_variant	MODERATE	aAc/aCc	p.Asn326Thr/c.977A>C
Tb927_05_v5.1	1672928	T	G	96.28	Tb927.5.5390	missense_variant	MODERATE	aAc/aCc	p.Asn322Thr/c.965A>C
Tb927_05_v5.1	1673730	T	G	91.28	Tb927.5.5390	missense_variant	MODERATE	Atc/Ctc	p.Ile55Leu/c.163A>C
Tb927_05_v5.1	1673739	C	G	91.28	Tb927.5.5390	missense_variant	MODERATE	Gct/Cct	p.Ala52Pro/c.154G>C
Tb927_05_v5.1	1673750	A	G	93.28	Tb927.5.5390	missense_variant	MODERATE	gTg/gCg	p.Val48Ala/c.143T>C
Tb927_05_v5.1	1673762	T	G	94.28	Tb927.5.5390	missense_variant	MODERATE	gAg/gCg	p.Glu44Ala/c.131A>C
Tb927_05_v5.1	1673799	C	T	133.03	Tb927.5.5390	missense_variant	MODERATE	Gcc/Acc	p.Ala32Thr/c.94G>A
Tb927_05_v5.1	1673807	G	T	136.03	Tb927.5.5390	missense_variant	MODERATE	aCg/aAg	p.Thr29Lys/c.86C>A
Tb927_05_v5.1	1679528	T	G	180.77	Tb927.5.5400	missense_variant	MODERATE	aTa/aGa	p.Ile535Arg/c.1604T>G
Tb927_05_v5.1	1679537	G	A	180.77	Tb927.5.5400	missense_variant	MODERATE	gGt/gAt	p.Gly538Asp/c.1613G>A
Tb927_05_v5.1	1694514	A	G	1161.77	Tb927.5.5420	stop_lost	HIGH	Tga/Cga	p.Ter146Argext*?/c.436T>C
Tb927_05_v5.1	1697892	T	G	101.28	Tb927.5.5430	missense_variant	MODERATE	aaA/aaC	p.Lys423Asn/c.1269A>C
Tb927_05_v5.1	1714144	G	A	57.74	Tb927.5.5460	stop_gained	HIGH	Cag/Tag	p.Gln426*/c.1276C>T
Tb927_05_v5.1	1716725	G	A	53.74	Tb927.5.5470	missense_variant	MODERATE	aCt/aTt	p.Thr382Ile/c.1145C>T
Tb927_05_v5.1	1717148	G	C	269.77	Tb927.5.5470	missense_variant	MODERATE	aCc/aGc	p.Thr241Ser/c.722C>G
Tb927_05_v5.1	1717160	C	T	292.78	Tb927.5.5470	missense_variant	MODERATE	aGg/aAg	p.Arg237Lys/c.710G>A
Tb927_05_v5.1	1719996	C	A	206.77	Tb927.5.5480	missense_variant	MODERATE	aGa/aTa	p.Arg498Ile/c.1493G>T
Tb927_05_v5.1	1720062	T	G	98.28	Tb927.5.5480	missense_variant	MODERATE	cAt/cCt	p.His476Pro/c.1427A>C
Tb927_05_v5.1	1720063	G	A	99.28	Tb927.5.5480	missense_variant	MODERATE	Cat/Tat	p.His476Tyr/c.1426C>T
Tb927_05_v5.1	1721257	T	G	47.74	Tb927.5.5480	missense_variant	MODERATE	Aaa/Caa	p.Lys78Gln/c.232A>C
Tb927_05_v5.1	1732086	T	C	176.9	Tb927.5.5510	missense_variant	MODERATE	gAg/gGg	p.Glu463Gly/c.1388A>G
Tb927_05_v5.1	1749703	G	T	176.9	Tb927.5.5560	missense_variant	MODERATE	Cgc/Agc	p.Arg45Ser/c.133C>A
Tb927_05_v5.1	1749706	C	G	174.9	Tb927.5.5560	missense_variant	MODERATE	Gat/Cat	p.Asp44His/c.130G>C
Tb927_05_v5.1	1749709	C	A	174.9	Tb927.5.5560	missense_variant	MODERATE	Ggc/Tgc	p.Gly43Cys/c.127G>T
Tb927_05_v5.1	1749715	T	G	96.28	Tb927.5.5560	missense_variant	MODERATE	Aaa/Caa	p.Lys41Gln/c.121A>C
Tb927_05_v5.1	1749718	C	A	95.28	Tb927.5.5560	missense_variant	MODERATE	Gac/Tac	p.Asp40Tyr/c.118G>T
Tb927_05_v5.1	1749721	T	G	93.28	Tb927.5.5560	missense_variant	MODERATE	Atc/Ctc	p.Ile39Leu/c.115A>C
Tb927_05_v5.1	1749724	C	T	93.28	Tb927.5.5560	missense_variant	MODERATE	Ggc/Agc	p.Gly38Ser/c.112G>A
Tb927_05_v5.1	1749726	C	G	93.28	Tb927.5.5560	missense_variant	MODERATE	aGa/aCa	p.Arg37Thr/c.110G>C
Tb927_05_v5.1	1749739	A	C	53.74	Tb927.5.5560	missense_variant	MODERATE	Tca/Gca	p.Ser33Ala/c.97T>G
Tb927_05_v5.1	1749748	G	C	52.74	Tb927.5.5560	missense_variant	MODERATE	Cta/Gta	p.Leu30Val/c.88C>G
Tb927_05_v5.1	1749763	T	G	52.74	Tb927.5.5560	missense_variant	MODERATE	Atg/Ctg	p.Met25Leu/c.73A>C
Tb927_05_v5.1	1749765	T	C	52.74	Tb927.5.5560	missense_variant	MODERATE	gAt/gGt	p.Asp24Gly/c.71A>G
Tb927_05_v5.1	1749774	C	T	44.74	Tb927.5.5560	missense_variant	MODERATE	gGt/gAt	p.Gly21Asp/c.62G>A
Tb927_05_v5.1	1773035	T	C	94.28	Tb927.5.5610	missense_variant	MODERATE	gTc/gCc	p.Val383Ala/c.1148T>C
Tb927_05_v5.1	1773296	C	A	131.03	Tb927.5.5610	missense_variant	MODERATE	tCc/tAc	p.Ser470Tyr/c.1409C>A
Tb927_05_v5.1	1783267	C	A	62.74	Tb927.5.5640	missense_variant	MODERATE	gCa/gAa	p.Ala417Glu/c.1250C>A
Tb927_05_v5.1	1783294	G	T	62.74	Tb927.5.5640	missense_variant	MODERATE	aGa/aTa	p.Arg426Ile/c.1277G>T
Tb927_05_v5.1	1783324	A	G	62.74	Tb927.5.5640	missense_variant	MODERATE	gAa/gGa	p.Glu436Gly/c.1307A>G
Tb927_05_v5.1	1783326	A	C	62.74	Tb927.5.5640	missense_variant	MODERATE	Act/Cct	p.Thr437Pro/c.1309A>C
Tb927_05_v5.1	1783350	G	A	106.28	Tb927.5.5640	missense_variant	MODERATE	Gaa/Aaa	p.Glu445Lys/c.1333G>A
Tb927_05_v5.1	1792672	T	C	570.56	Tb927.5.5670	missense_variant	MODERATE	aTa/aCa	p.Ile456Thr/c.1367T>C
Tb927_06_v5.1	28208	G	C	50.74	Tb927.6.170	missense_variant	MODERATE	cCc/cGc	p.Pro1254Arg/c.3761C>G
Tb927_06_v5.1	139232	C	T	53.74	Tb927.6.300	missense_variant	MODERATE	Gga/Aga	p.Gly659Arg/c.1975G>A
Tb927_06_v5.1	139235	C	T	53.74	Tb927.6.300	missense_variant	MODERATE	Gat/Aat	p.Asp658Asn/c.1972G>A
Tb927_06_v5.1	166141	G	A	95.28	Tb927.6.330	missense_variant	MODERATE	gGt/gAt	p.Gly1265Asp/c.3794G>A
Tb927_06_v5.1	166146	A	G	99.28	Tb927.6.330	missense_variant	MODERATE	Acc/Gcc	p.Thr1267Ala/c.3799A>G
Tb927_06_v5.1	166149	T	A	99.28	Tb927.6.330	missense_variant	MODERATE	Tgt/Agt	p.Cys1268Ser/c.3802T>A
Tb927_06_v5.1	166152	T	C	98.28	Tb927.6.330	stop_lost	HIGH	Taa/Caa	p.Ter1269Glnext*?/c.3805T>C
Tb927_06_v5.1	170012	T	C	95.28	Tb927.6.340	missense_variant	MODERATE	cTg/cCg	p.Leu932Pro/c.2795T>C
Tb927_06_v5.1	170015	G	C	77.28	Tb927.6.340	missense_variant	MODERATE	gGa/gCa	p.Gly933Ala/c.2798G>C
Tb927_06_v5.1	170017	A	G	95.28	Tb927.6.340	missense_variant	MODERATE	Att/Gtt	p.Ile934Val/c.2800A>G
Tb927_06_v5.1	185117	A	T	124.03	Tb927.6.390	missense_variant	MODERATE	cTt/cAt	p.Leu726His/c.2177T>A
Tb927_06_v5.1	185345	C	T	151.03	Tb927.6.390	missense_variant	MODERATE	aGc/aAc	p.Ser650Asn/c.1949G>A
Tb927_06_v5.1	230032	A	C	38.74	Tb927.6.540	missense_variant	MODERATE	gAa/gCa	p.Glu246Ala/c.737A>C
Tb927_06_v5.1	230249	T	A	165.77	Tb927.6.540	missense_variant	MODERATE	aaT/aaA	p.Asn318Lys/c.954T>A
Tb927_06_v5.1	230256	A	G	224.84	Tb927.6.540	missense_variant	MODERATE	Atg/Gtg	p.Met321Val/c.961A>G
Tb927_06_v5.1	321361	G	A	54.74	Tb927.6.770	missense_variant	MODERATE	Ggt/Agt	p.Gly169Ser/c.505G>A
Tb927_06_v5.1	492067	G	T	259.8	Tb927.6.1330	missense_variant	MODERATE	Ctt/Att	p.Leu181Ile/c.541C>A
Tb927_06_v5.1	492098	G	T	95.28	Tb927.6.1330	missense_variant	MODERATE	aaC/aaA	p.Asn170Lys/c.510C>A
Tb927_06_v5.1	492105	T	C	54.74	Tb927.6.1330	missense_variant	MODERATE	aAc/aGc	p.Asn168Ser/c.503A>G
Tb927_06_v5.1	492106	T	C	54.74	Tb927.6.1330	missense_variant	MODERATE	Aac/Gac	p.Asn168Asp/c.502A>G
Tb927_06_v5.1	492107	C	A	54.74	Tb927.6.1330	missense_variant	MODERATE	caG/caT	p.Gln167His/c.501G>T
Tb927_06_v5.1	492109	G	T	54.74	Tb927.6.1330	missense_variant	MODERATE	Cag/Aag	p.Gln167Lys/c.499C>A
Tb927_06_v5.1	492118	C	T	54.74	Tb927.6.1330	missense_variant	MODERATE	Gag/Aag	p.Glu164Lys/c.490G>A
Tb927_06_v5.1	492123	G	T	54.74	Tb927.6.1330	missense_variant	MODERATE	gCc/gAc	p.Ala162Asp/c.485C>A
Tb927_06_v5.1	492125	T	A	54.74	Tb927.6.1330	missense_variant	MODERATE	aaA/aaT	p.Lys161Asn/c.483A>T
Tb927_06_v5.1	492126	T	C	53.74	Tb927.6.1330	missense_variant	MODERATE	aAa/aGa	p.Lys161Arg/c.482A>G
Tb927_06_v5.1	492129	C	T	53.74	Tb927.6.1330	missense_variant	MODERATE	gGg/gAg	p.Gly160Glu/c.479G>A
Tb927_06_v5.1	492138	A	G	54.74	Tb927.6.1330	missense_variant	MODERATE	cTt/cCt	p.Leu157Pro/c.470T>C
Tb927_06_v5.1	492156	T	C	54.74	Tb927.6.1330	missense_variant	MODERATE	gAg/gGg	p.Glu151Gly/c.452A>G
Tb927_06_v5.1	492157	C	A	54.74	Tb927.6.1330	stop_gained	HIGH	Gag/Tag	p.Glu151*/c.451G>T
[truncated: 1,590 more rows]

## Sheet: final.FB6_80D.indel
#CHROM	POS	REF	ALT	QUAL	EFF[*].GENE	EFF[*].EFFECT	EFF[*].IMPACT	EFF[*].CODON	EFF[*].AA
[truncated: 610 more rows]

[truncated: 7 more sheets: final.FB6_80C5.snp, final.FB6_80C5.indel, final.FB6_80D4.snp, final.FB6_80D4.indel, final.FB6_80CDC5D4.snp, final.FB6_80CDC5D4.indel, Sheet1]
