# Supplementary material for: The trypanocidal benzoxaborole AN7973 inhibits trypanosome mRNA processing
Source: PLoS Pathog. 2018 Sep 25;14(9):e1007315. doi: 10.1371/journal.ppat.1007315 (PMC6173450; doi:10.1371/journal.ppat.1007315)
Supplement: S4 Table — For a detailed legend see the top sheet. (XLSX) [file ppat.1007315.s004.xlsx]

## Sheet: Legend
The first Table shows copy number results for a list of genes in which each gene family is represented by one member. Columns E-J show the raw mapped reads, and columns J-N are the reads per million reads divided by the coding regoin length in column D (in kilobases). In lines O-R the rpkm for the resistant lines are divided by the same result for the starting cell line. IN columns S-U, a change …
The other table includes ratios for all genes.

## Sheet: unique genes only
GeneID	Annotation	Class	CDS length	WT reads	80C reads	80C5 reads	80D reads	80D4 reads	WT rpkm	80C rpkm	80C5 rpkm	80D rpkm	80D4 rpkm	80C rpkm/WT	80C5 rpkm/WT	80D rpkm/WT	80D4 rpkm /WT	Increased in any resistant line	Decreased in any resistant line	UP in 80C4 and 80D5	AVERAGE RIBOSOMES/mRNA BS Sysmo	AVERAGE RIBOSOMES/mRNA PC Sysmo
Tb927.10.5780	amino acid tansporter, putative	Amino.acid.transport	1731	1305	1044	689	1173	1660	71.9	62.5	85.7	69.1	84.8	0.9	1.2	1	1.2	0	0	0	3.54	5.49
Tb927.11.15840	Amino acid transporter AAT16 Lys, Arg, high affinity Lysine	Amino.acid.transport	1389	2145	1924	1188	1816	2423	147.3	143.5	184.2	133.3	154.2	1	1.3	0.9	1	0	0	0	6.38	10.32
Tb927.8.4700	amino acid transporter, AAT5	Amino.acid.transport	1377	1484	1280	606	1274	1573	102.8	96.3	94.8	94.3	101	0.9	0.9	0.9	1	0	0	0	0.24	11.19
Tb927.4.3930	amino acid transporter, putative	Amino.acid.transport	1362	1440	1372	626	1387	1406	100.8	104.4	99	103.8	91.3	1	1	1	0.9	0	0	0	2.42	11.03
Tb927.10.9850	amino acid transporter, putative	Amino.acid.transport	1689	1109	940	437	1098	1380	62.6	57.7	55.7	66.3	72.2	0.9	0.9	1.1	1.2	0	0	0	5.47	3.6
Tb927.8.5450	amino acid transporter, putative (AAT6)	Amino.acid.transport	1467	1338	1250	497	1210	1391	87	88.3	73	84.1	83.8	1	0.8	1	1	0	0	0	8.88	4.99
Tb927.10.6500	amino acid transporter, putative,amino acid permease, putative	Amino.acid.transport	1362	1460	1318	680	1320	1718	102.2	100.3	107.5	98.8	111.5	1	1.1	1	1.1	0	0	0	2.24	2.24
Tb927.6.4660	cationic amino acid transporter, putative	Amino.acid.transport	1620	1513	1334	969	1445	2086	89.1	85.3	128.8	90.9	113.8	1	1.4	1	1.3	0	0	0	0.99	1.13
Tb927.9.10340	Polyamine transporter 1 (TbPOT1)	Amino.acid.transport	1479	1165	1009	632	1155	1529	75.1	70.7	92	79.6	91.4	0.9	1.2	1.1	1.2	0	0	0	1.14	4.83
Tb927.11.6680	Polyamine transporter 2 (TbPOT2)	Amino.acid.transport	1524	1410	1227	491	1366	1622	88.2	83.4	69.4	91.4	94.1	0.9	0.8	1	1.1	0	0	0	0.74	8.51
Tb927.4.360	1,2-Dihydroxy-3-keto-5-methylthiopentene dioxygenase, putative	Amino.acids	843	770	737	387	736	787	87.1	90.6	98.9	89	82.5	1	1.1	1	0.9	0	0	0	2.75	15.76
Tb927.11.1560	1,2-Dihydroxy-3-keto-5-methylthiopentene dioxygenase, putative	Amino.acids	996	773	710	457	785	810	74	73.9	98.8	80.3	71.9	1	1.3	1.1	1	0	0	0	5.31	28.18
Tb927.8.6060	2-amino-3-ketobutyrate coenzyme A ligase, putative	Amino.acids	1215	1407	1055	505	1156	1547	110.4	90	89.5	97	112.6	0.8	0.8	0.9	1	0	0	0	18.07	9.26
Tb927.11.6630	3-methylcrotonoyl-CoA carboxylase beta subunit, putative	Amino.acids	1839	1562	1364	780	1480	1961	81	76.9	91.4	82	94.3	0.9	1.1	1	1.2	0	0	0	5.57	19.84
Tb927.8.2020	agmatinase, putative	Amino.acids	996	978	893	417	920	1123	93.7	92.9	90.2	94.1	99.7	1	1	1	1.1	0	0	0	1.55	1.32
Tb927.5.1280	alanine racemase, putative	Amino.acids	774	1286	1173	592	751	839	158.5	157.1	164.7	98.9	95.8	1	1	0.6	0.6	0	0	0	5.64	3.34
Tb927.1.3000	amidohydrolase, putative	Amino.acids	1209	1453	1385	506	1450	1788	114.6	118.7	90.1	122.2	130.7	1	0.8	1.1	1.1	0	0	0	6.62	6.41
Tb927.9.6170	arginine kinase (AK) in cytosol and flagellum	Amino.acids	1215	1458	1251	561	1318	1392	114.5	106.7	99.5	110.6	101.3	0.9	0.9	1	0.9	0	0	0	9.98	31.74
Tb927.7.1110	asparagine synthetase a, putative	Amino.acids	1056	1012	966	455	941	1162	91.4	94.8	92.8	90.8	97.3	1	1	1	1.1	0	0	0	8.9	22.47
Tb927.10.3660	aspartate aminotransferase	Amino.acids	1212	1139	1075	386	1108	1101	89.6	91.9	68.6	93.2	80.3	1	0.8	1	0.9	0	0	0	21.9	62.26
Tb927.11.5090	aspartate aminotransferase, mitochondrial	Amino.acids	1254	984	901	275	911	631	74.8	74.5	47.2	74	44.5	1	0.6	1	0.6	0	0	0	1.01	18.01
Tb927.2.4590	branched-chain amino acid aminotransferase, putative	Amino.acids	1104	1452	1355	438	1319	1247	125.4	127.2	85.5	121.8	99.9	1	0.7	1	0.8	0	0	0	4.68	6.1
Tb927.11.2230	carnitine O-acetyltransferase, putative (CAT)	Amino.acids	2214	1785	1546	675	1644	1575	76.9	72.4	65.7	75.7	62.9	0.9	0.9	1	0.8	0	0	0	13.64	32.49
Tb927.10.470	choline dehydrogenase, putative	Amino.acids	1578	1382	1287	605	1303	1482	83.5	84.5	82.6	84.2	83	1	1	1	1	0	0	0	7.35	12
Tb927.9.12320	cystathione gamma lyase, putative	Amino.acids	1233	939	741	390	778	934	72.6	62.3	68.1	64.3	67	0.9	0.9	0.9	0.9	0	0	0	17.69	37.08
Tb11.02.5400	cystathionine beta-synthase, putative	Amino.acids	1089	574	601	246	633	548	50.3	57.2	48.7	59.2	44.5	1.1	1	1.2	0.9	0	0	0	#VALUE!	#DIV/0!
Tb927.10.2750	deoxyhypusine synthase	Amino.acids	1386	1599	1300	497	1289	1285	110	97.2	77.2	94.8	82	0.9	0.7	0.9	0.7	0	0	0	1.96	2.43
Tb927.1.870	deoxyhypusine synthase, putative	Amino.acids	1029	1078	949	454	1030	1131	99.9	95.6	95	102	97.2	1	1	1	1	0	0	0	2.99	2.49
Tb927.7.5560	glucosamine-fructose-6-phosphate aminotransferase, putative	Amino.acids	1980	1736	1414	679	1493	1594	83.6	74	73.9	76.9	71.2	0.9	0.9	0.9	0.9	0	0	0	9.01	25.81
Tb927.10.11970	glutamine aminotransferase (GlnAT)	Amino.acids	1290	1253	1193	407	1276	1198	92.6	95.8	68	100.8	82.1	1	0.7	1.1	0.9	0	0	0	16.75	41.09
Tb927.5.3800	glutamine hydrolysing (not ammonia-dependent) carbomoyl phosphate synthase, putative	Amino.acids	5502	4987	6553	1655	4641	4567	86.4	123.4	64.8	86	73.4	1.4	0.8	1	0.8	0	0	0	10.6	351.16
Tb927.7.4970	glutamine synthetase, putative	Amino.acids	1146	440	342	215	357	612	36.6	30.9	40.4	31.8	47.2	0.8	1.1	0.9	1.3	0	0	0	23.16	10.42
Tb927.7.6940	glutaminyl cyclase, putative	Amino.acids	2244	1800	1672	1145	1864	2387	76.5	77.2	109.9	84.7	94	1	1.4	1.1	1.2	0	0	0	2.06	1.8
Tb927.11.9670	glycine synthase, aminomethyltransferase, mitochondrial, putative (GCVT1)	Amino.acids	1128	1376	1243	592	1262	1425	116.3	114.2	113	114	111.7	1	1	1	1	0	0	0	8.29	6.12
Tb927.1.1270	homocysteine S-methyltransferase, putative	Amino.acids	1302	363	324	257	336	421	26.6	25.8	42.5	26.3	28.6	1	1.6	1	1.1	1	0	0	3.95	5.25
Tb927.6.4430	homoserine kinase and VSG silencing factor	Amino.acids	1008	1157	1084	547	1234	1219	109.5	111.4	116.9	124.8	106.9	1	1.1	1.1	1	0	0	0	0.78	3.62
Tb927.11.1670	ISCS2, NFS cysteine desulfurase	Amino.acids	1314	1126	1080	509	1113	1444	81.7	85.2	83.4	86.3	97.1	1	1	1.1	1.2	0	0	0	3.6	6.23
Tb927.11.1540	isovaleryl-coA dehydrogenase, putative	Amino.acids	1236	1178	1077	645	1112	1297	90.9	90.3	112.4	91.7	92.8	1	1.2	1	1	0	0	0	12.21	24.68
Tb927.9.2010	kynureninase, putative	Amino.acids	1392	1539	1375	523	1556	1613	105.4	102.4	80.9	113.9	102.4	1	0.8	1.1	1	0	0	0	10.55	57.94
Tb927.10.4460	leucine carboxyl methyltransferase, putative	Amino.acids	903	488	415	165	371	555	51.5	47.6	39.4	41.9	54.3	0.9	0.8	0.8	1.1	0	0	0	3.87	1.17
Tb927.7.5920	mercaptopyruvate sulfurtransferase, putative (MST)	Amino.acids	1125	1201	1079	378	1144	1214	101.8	99.4	72.4	103.6	95.4	1	0.7	1	0.9	0	0	0	6.22	14.2
Tb927.10.4000	methylglutaconyl-CoA hydratase, mitochondrial precursor, putative	Amino.acids	834	622	575	288	653	686	71.1	71.4	74.4	79.8	72.7	1	1	1.1	1	0	0	0	7.78	4.15
Tb927.7.7040	methylthioadenosine phosphorylase, putative (MTAP)	Amino.acids	930	1048	1132	446	1154	1073	107.5	126.1	103.3	126.5	102	1.2	1	1.2	0.9	0	0	0	6.11	25.73
Tb927.9.1960	nitrilase, putative	Amino.acids	822	731	585	290	641	778	84.8	73.8	76	79.5	83.7	0.9	0.9	0.9	1	0	0	0	10.83	1.48
Tb927.7.1910	pyridoxal phosphate containing glycine decarboxylase, putative	Amino.acids	2913	2496	2286	1042	2390	2815	81.7	81.3	77	83.6	85.4	1	0.9	1	1	0	0	0	7.78	29.14
Tb927.8.3130	S-adenosyl-methyltransferase mraW-like protein, putative	Amino.acids	1425	1505	1424	727	1628	1907	100.7	103.6	109.9	116.4	118.3	1	1.1	1.2	1.2	0	0	0	1.63	1.86
Tb927.11.9590	S-adenosylhomocysteine hydrolase, putative	Amino.acids	1314	4338	4470	1371	4728	4235	314.9	352.5	224.7	366.7	284.9	1.1	0.7	1.2	0.9	0	0	0	16.68	20.83
Tb927.9.12910	selenocysteine lyase	Amino.acids	1356	1233	1158	605	1167	1491	86.7	88.5	96.1	87.7	97.2	1	1.1	1	1.1	0	0	0	1.44	0.64
Tb927.7.4390	threonine synthase, putative	Amino.acids	2028	2060	1898	806	1978	2427	96.9	97	85.6	99.4	105.8	1	0.9	1	1.1	0	0	0	25.54	14.77
Tb927.1.4690	arginine N-methyltransferase (PRMT1)	Arg.methylation	1038	754	703	636	682	985	69.3	70.2	132	67	83.9	1	1.9	1	1.2	1	0	0	2.81	9.7
Tb927.10.3560	arginine N-methyltransferase, PRMT1 prozyme	Arg.methylation	1170	608	539	282	468	700	49.6	47.7	51.9	40.8	52.9	1	1	0.8	1.1	0	0	0	4.66	22.8
Tb927.5.3960	arginine N-methyltransferase, type I (PRMT6)	Arg.methylation	1107	857	1122	367	770	749	73.8	105	71.4	70.9	59.8	1.4	1	1	0.8	0	0	0	2.09	1.67
Tb927.10.640	arginine N-methyltransferase, type II (PRMT5)	Arg.methylation	2355	2099	1830	1035	1929	2695	85	80.5	94.7	83.5	101.2	0.9	1.1	1	1.2	0	0	0	2.83	2.7
Tb927.7.5490	arginine N-methyltransferase, type III (PRMT7)	Arg.methylation	1173	993	875	430	987	1057	80.7	77.3	79	85.8	79.7	1	1	1.1	1	0	0	0	8.73	7.05
Tb927.9.3280	acidocalcisomal exopolyphosphatase	Calcium	1152	882	830	391	867	1013	73	74.7	73.1	76.7	77.7	1	1	1.1	1.1	0	0	0	2.55	1.54
Tb927.11.7060	acidocalcisomal pyrophosphatase (VSP1)	Calcium	1245	1035	920	418	1018	1196	79.3	76.6	72.3	83.3	84.9	1	0.9	1.1	1.1	0	0	0	3.74	14.64
Tb927.10.370	calcineurin B subunit, putative	Calcium	540	210	197	76	161	227	37.1	37.8	30.3	30.4	37.2	1	0.8	0.8	1	0	0	0	1.39	0.57
Tb927.10.2880	calcium channel protein, putative	Calcium	8082	7171	6518	2849	6678	8424	84.6	83.6	75.9	84.2	92.1	1	0.9	1	1.1	0	0	0	15.69	143.44
Tb927.6.2720	calcium-binding protein, putative	Calcium	1080	849	684	448	747	1175	75	65.6	89.3	70.5	96.2	0.9	1.2	0.9	1.3	0	0	0	4.67	4.89
Tb927.11.13020	calmodulin	Calcium	450	598	538	143	472	645	126.7	123.9	68.4	106.9	126.7	1	0.5	0.8	1	0	1	0	1.18	1.38
Tb927.9.11230	calmodulin-like protein, putative,EF hand containing protein	Calcium	426	361	307	154	290	520	80.8	74.7	77.9	69.4	107.9	0.9	1	0.9	1.3	0	0	0	1.52	0.79
Tb927.11.3680	calmodulin, putative	Calcium	471	369	345	258	355	560	74.7	75.9	118	76.8	105.1	1	1.6	1	1.4	1	0	0	3.62	2.1
Tb927.11.9790	calmodulin, putative	Calcium	492	344	321	141	308	561	66.7	67.6	61.7	63.8	100.8	1	0.9	1	1.5	1	0	0	1.34	0.38
Tb927.9.6130	calmodulin, putative	Calcium	474	408	382	214	368	448	82.1	83.5	97.2	79.1	83.6	1	1.2	1	1	0	0	0	4.83	14.59
Tb927.6.4710	calmodulin, putative	Calcium	2022	1735	1522	777	1659	2094	81.8	78	82.8	83.6	91.5	1	1	1	1.1	0	0	0	7.62	14.56
Tb927.11.7940	calmodulin, putative	Calcium	465	441	417	244	426	643	90.5	92.9	113	93.4	122.2	1	1.2	1	1.4	0	0	0	0.87	0.45
Tb927.11.12220	catalytic subunit of the vacuolar transporter chaperone 4, polyphosphate polymerase, Vtc4	Calcium	2382	2413	2150	830	2456	2422	96.6	93.5	75.1	105.1	89.9	1	0.8	1.1	0.9	0	0	0	7.27	13.7
Tb927.4.3330	hypothetical protein, conserved, EF hand	Calcium	552	331	313	181	291	444	57.2	58.8	70.6	53.7	71.1	1	1.2	0.9	1.2	0	0	0	3.7	3.63
Tb927.10.6960	hypothetical protein, conserved, EF hand superfamily (E-4)	Calcium	963	1531	1516	399	1698	1400	151.6	163.1	89.2	179.7	128.5	1.1	0.6	1.2	0.8	0	0	0	7.22	12.9
Tb927.11.16390	(CKS1 cyclin dependent kinases regulatory subunit, putative	Cell.cycle	297	282	229	207	255	445	90.6	79.9	150.1	87.5	132.5	0.9	1.7	1	1.5	1	0	1	2.1	6.22
Tb927.11.17000	AIR9	Cell.cycle	3000	2001	1802	728	1989	1979	63.6	62.2	52.3	67.6	58.3	1	0.8	1.1	0.9	0	0	0	55.16	102.12
Tb927.10.15690	anaphase promoting complex, subunit 10-like protein	Cell.cycle	708	836	803	213	834	653	112.6	117.5	64.8	120.1	81.5	1	0.6	1.1	0.7	0	0	0	1.74	0.56
Tb927.11.8220	AUK1 aurora B kinase	Cell.cycle	930	746	631	317	658	698	76.5	70.3	73.4	72.1	66.3	0.9	1	0.9	0.9	0	0	0	9.68	32.89
Tb927.7.7360	cdc2-related kinase (CRK2)	Cell.cycle	1038	1426	1456	584	1499	1246	131	145.4	121.2	147.2	106.1	1.1	0.9	1.1	0.8	0	0	0	4.8	8.02
Tb927.7.5580	cell cycle associated protein MOB1-B	Cell.cycle	678	677	609	273	618	722	95.2	93.1	86.7	92.9	94.1	1	0.9	1	1	0	0	0	1.06	1.98
Tb927.1.1060	Cell cycle checkpoint protein RAD1-like, putative	Cell.cycle	918	636	597	197	630	620	66.1	67.4	46.2	69.9	59.7	1	0.7	1.1	0.9	0	0	0	1.4	1.77
Tb927.11.2710	cell division cycle 45 (CDC45), putative	Cell.cycle	2058	1301	1152	529	1339	1395	60.3	58	55.4	66.3	59.9	1	0.9	1.1	1	0	0	0	3	18.72
Tb927.11.12430	cell division cycle phosphatase 14, putative	Cell.cycle	2457	2411	2075	1017	2282	2275	93.6	87.5	89.2	94.7	81.9	0.9	1	1	0.9	0	0	0	13.81	15.76
Tb927.6.2150	cell division cycle protein 16, putative	Cell.cycle	1644	1429	1222	420	1168	1604	82.9	77	55	72.4	86.2	0.9	0.7	0.9	1	0	0	0	6.77	6.73
Tb927.8.6500	cell division cycle protein, putative	Cell.cycle	1620	1683	1506	631	1546	1460	99.1	96.3	83.9	97.3	79.7	1	0.8	1	0.8	0	0	0	3.8	15.42
Tb927.1.3230	cell division cycle protein, putative	Cell.cycle	2148	2700	2591	1099	2720	2549	119.9	125	110.2	129.1	104.9	1	0.9	1.1	0.9	0	0	0	1.78	1
Tb927.4.2260	Centrin1	Cell.cycle	549	565	572	116	569	459	98.2	108	45.5	105.6	73.9	1.1	0.5	1.1	0.8	0	1	0	1.79	5.36
Tb927.8.1080	Centrin2	Cell.cycle	591	765	715	287	779	812	123.5	125.4	104.6	134.3	121.5	1	0.8	1.1	1	0	0	0	2.28	4.03
Tb927.10.8710	Centrin3	Cell.cycle	498	272	224	162	208	322	52.1	46.6	70.1	42.6	57.2	0.9	1.3	0.8	1.1	0	0	0	6.45	4.05
Tb927.7.3410	Centrin4 - basal bodies and bilobe	Cell.cycle	450	549	441	181	531	583	116.4	101.6	86.6	120.3	114.5	0.9	0.7	1	1	0	0	0	1.99	4.19
Tb927.11.13900	Centrin5	Cell.cycle	561	450	438	291	433	721	76.5	80.9	111.7	78.7	113.6	1.1	1.5	1	1.5	1	0	1	2.16	1.36
Tb927.3.1610	CLK kinase	Cell.cycle	1980	925	762	498	840	1129	44.6	39.9	54.2	43.2	50.4	0.9	1.2	1	1.1	0	0	0	1.6	1.5
Tb927.10.1070	CRK1 cdc2- like protein kinase	Cell.cycle	906	792	727	485	862	982	83.4	83.2	115.3	97	95.8	1	1.4	1.2	1.1	0	0	0	3.37	24.25
Tb927.11.12310	CRK12 cdc2- like protein kinase	Cell.cycle	2310	2087	1977	1075	2051	2476	86.2	88.7	100.2	90.5	94.8	1	1.2	1	1.1	0	0	0	5.76	21.95
Tb927.10.4990	CRK3 cdc2- like protein kinase	Cell.cycle	936	412	347	172	357	477	42	38.4	39.6	38.9	45.1	0.9	0.9	0.9	1.1	0	0	0	4.34	3.08
Tb927.8.5390	CRK4 cdc2- like protein kinase	Cell.cycle	1395	1158	850	438	970	1235	79.2	63.1	67.6	70.9	78.3	0.8	0.9	0.9	1	0	0	0	1.71	3.28
Tb927.2.4510	CRK9 cdc2- like protein kinase	Cell.cycle	2325	2314	1979	958	2134	2355	94.9	88.2	88.8	93.5	89.5	0.9	0.9	1	0.9	0	0	0	5.86	22.25
Tb927.3.4170	CRK9AP	Cell.cycle	360	471	486	158	500	525	124.8	139.9	94.5	141.6	128.9	1.1	0.8	1.1	1	0	0	0	3.01	0.86
Tb927.11.12610	CYC1, cyclin 1	Cell.cycle	1005	1153	1093	450	1261	1095	109.4	112.7	96.4	127.9	96.3	1	0.9	1.2	0.9	0	0	0	6.75	7.51
Tb927.8.6340	CYC10, CYC2-like cyclin	Cell.cycle	1011	810	722	392	776	725	76.4	74	83.5	78.2	63.4	1	1.1	1	0.8	0	0	0	10.78	135.55
Tb927.8.6350	CYC11, CYC2-like cyclin	Cell.cycle	2364	2197	2137	782	2272	1921	88.6	93.7	71.3	98	71.8	1.1	0.8	1.1	0.8	0	0	0	1.42	16.15
Tb927.10.9160	CYC12, L-type cyclin	Cell.cycle	1920	1938	1776	837	1896	2347	96.3	95.9	93.9	100.6	108.1	1	1	1	1.1	0	0	0	8.43	5.31
Tb927.11.14080	CYC2, G1 cyclin	Cell.cycle	636	571	485	288	476	544	85.6	79	97.5	76.3	75.6	0.9	1.1	0.9	0.9	0	0	0	2.46	13.57
Tb927.6.1460	CYC3, mitotic cyclin	Cell.cycle	1245	932	716	515	803	1318	71.4	59.6	89.1	65.7	93.6	0.8	1.2	0.9	1.3	0	0	0	1.92	0.46
Tb927.7.7170	CYC4, CYC2-like cyclin	Cell.cycle	2175	2274	2205	850	2112	1953	99.7	105.1	84.2	99	79.4	1.1	0.8	1	0.8	0	0	0	4.01	58.21
Tb927.10.11440	CYC5, CYC2-like cyclin, putative, G1 cyclin CycE4	Cell.cycle	2700	2106	2103	807	2230	1975	74.4	80.7	64.4	84.2	64.7	1.1	0.9	1.1	0.9	0	0	0	10.58	80.43
Tb927.11.16720	CYC6,mitotic cyclin	Cell.cycle	1281	1508	1310	457	1481	1105	112.3	106	76.8	117.8	76.3	0.9	0.7	1	0.7	0	0	0	6.66	160.62
Tb927.6.5020	CYC7, CYC2-like cyclin	Cell.cycle	642	374	321	145	366	306	55.6	51.8	48.6	58.1	42.1	0.9	0.9	1	0.8	0	0	0	0.07	0.08
Tb927.11.14030	CYC9	Cell.cycle	846	866	791	447	815	1137	97.6	96.9	113.8	98.2	118.8	1	1.2	1	1.2	0	0	0	3.7	0.5
Tb927.11.11500	cyclin dependent kinase-binding protein, putative	Cell.cycle	1695	2132	1910	614	1985	1965	120	116.8	78	119.4	102.5	1	0.7	1	0.9	0	0	0	0.65	6.22
Tb927.11.1000	kinetoplastid kinetochore protein 16	Cell.cycle	426	511	448	347	405	727	114.4	109	175.4	96.9	150.9	1	1.5	0.8	1.3	1	0	0	0.8	0.9
Tb927.10.6330	KKT1 kinetochore protein	Cell.cycle	4785	2289	2126	1141	2361	2939	45.6	46	51.4	50.3	54.3	1	1.1	1.1	1.2	0	0	0	14.83	54.87
Tb927.7.2110	KKT11 Kinetochore protein	Cell.cycle	756	134	119	153	143	205	16.9	16.3	43.6	19.3	24	1	2.6	1.1	1.4	1	0	0	3.92	11.37
Tb927.8.1680	KKT12 Kinetochore protein	Cell.cycle	603	681	603	341	616	831	107.7	103.6	121.8	104.1	121.8	1	1.1	1	1.1	0	0	0	2.25	15.16
Tb927.7.4860	KKT13 Kinetochore protein	Cell.cycle	1020	522	426	213	416	522	48.8	43.3	45	41.6	45.2	0.9	0.9	0.9	0.9	0	0	0	2.91	15.82
Tb927.10.7240	KKT14 Kinetochore protein	Cell.cycle	2058	2180	2027	812	2233	2217	101	102.1	85	110.6	95.2	1	0.8	1.1	0.9	0	0	0	7.15	6.96
Tb927.6.3760	KKT15 Kinetochore protein	Cell.cycle	1017	965	864	447	945	1092	90.5	88	94.7	94.7	94.9	1	1	1	1	0	0	0	4.55	7.38
Tb927.11.10000	KKT16 Kinetochore protein	Cell.cycle	660	691	580	581	626	1029	99.9	91.1	189.6	96.7	137.8	0.9	1.9	1	1.4	1	0	0	2.79	1.36
Tb927.3.2330	KKT17 Kinetochore protein	Cell.cycle	1857	1890	1693	567	1680	2037	97.1	94.5	65.8	92.2	97	1	0.7	0.9	1	0	0	0	4.55	4.47
Tb927.9.3800	KKT18 Kinetochore protein	Cell.cycle	1797	1589	1543	575	1510	1846	84.3	89	68.9	85.6	90.8	1.1	0.8	1	1.1	0	0	0	4.76	5.18
Tb927.11.10520	KKT2 kinetochore protein, tyrosine kinase, putative	Cell.cycle	3783	3826	3527	1408	3644	4011	96.5	96.6	80.2	98.2	93.7	1	0.8	1	1	0	0	0	7.88	40.25
Tb927.8.4760	KKT20 Kinetochore protein	Cell.cycle	798	624	578	270	546	702	74.6	75.1	72.9	69.7	77.8	1	1	0.9	1	0	0	0	0.79	0.2
Tb927.9.10920	KKT3 kinetochore protein, PK6 protein kinase,	Cell.cycle	3177	2789	2690	1221	2656	2836	83.7	87.7	82.8	85.2	78.9	1	1	1	0.9	0	0	0	7.51	30.29
Tb927.8.3680	KKT4 kinetochore protein	Cell.cycle	1938	1958	1793	756	1972	1866	96.4	95.9	84	103.7	85.1	1	0.9	1.1	0.9	0	0	0	6.3	13.18
Tb927.7.4850	KKT5 Kinetochore protein	Cell.cycle	687	281	235	146	248	372	39	35.4	45.8	36.8	47.9	0.9	1.2	0.9	1.2	0	0	0	5.25	5.45
Tb927.6.1210	KKT6 kinetochore protein	Cell.cycle	618	701	570	141	566	585	108.2	95.6	49.1	93.3	83.7	0.9	0.5	0.9	0.8	0	1	0	1.88	1.65
Tb927.11.1030	KKT7 Kinetochore protein	Cell.cycle	1935	1781	1651	765	1768	1711	87.8	88.4	85.2	93.1	78.2	1	1	1.1	0.9	0	0	0	6.64	50.02
Tb927.4.5110	KKT8 Kinetochore protein	Cell.cycle	1200	1207	1073	651	1180	1537	95.9	92.7	116.9	100.2	113.2	1	1.2	1	1.2	0	0	0	5.88	21.92
Tb927.8.1150	KKT9 Kinetochore protein	Cell.cycle	1029	1128	1091	671	1041	1286	104.6	109.9	140.5	103.1	110.5	1.1	1.3	1	1.1	0	0	0	7.85	33.17
Tb927.7.1590	mitotic cyclin,cyclin CycB3 (CYC8)	Cell.cycle	1410	1362	1083	471	1165	1330	92.1	79.6	72	84.2	83.4	0.9	0.8	0.9	0.9	0	0	0	3.9	41.31
Tb927.11.7216	origin recognition complex subunit 1 (ORC1), (CDC6)	Cell.cycle	1311	518	473	150	495	538	37.7	37.4	24.6	38.5	36.3	1	0.7	1	1	0	0	0	#N/A	#N/A
Tb927.8.4810	prohibitin 1 (PHB1)	Cell.cycle	834	644	652	281	540	775	73.6	81	72.6	66	82.1	1.1	1	0.9	1.1	0	0	0	2.84	2.7
Tb927.10.4310	prohibitin 2 (PHB2)	Cell.cycle	888	397	364	167	421	538	42.6	42.5	40.5	48.3	53.6	1	1	1.1	1.3	0	0	0	5.19	11.91
Tb927.11.6550	PUF nine target 1 (PNT1)	Cell.cycle	1593	1464	1277	815	1394	1835	87.7	83.1	110.2	89.2	101.8	0.9	1.3	1	1.2	0	0	0	1.11	3.91
Tb927.10.6240	ras-like small GTPase, putative (TbRHP) spindle formation and mitosis	Cell.cycle	1212	3146	3032	1221	3216	3136	247.6	259.3	217	270.4	228.7	1	0.9	1.1	0.9	0	0	0	2.39	1.62
Tb927.7.1190	regulator of chromosome condensation, putative	Cell.cycle	3459	3197	2815	1259	2872	3764	88.2	84.3	78.4	84.6	96.2	1	0.9	1	1.1	0	0	0	7.79	13.12
Tb927.7.1210	regulator of chromosome condensation, putative	Cell.cycle	2523	2485	2354	1038	2581	2432	93.9	96.7	88.6	104.3	85.2	1	0.9	1.1	0.9	0	0	0	1.39	12.57
Tb927.3.1750	rev7, putative,mitotic spindle checkpoint component, Mad2-like HORMA domain	Cell.cycle	606	511	430	283	473	633	80.4	73.5	100.6	79.6	92.3	0.9	1.3	1	1.1	0	0	0	0.71	0.5
Tb927.4.3420	WEE1 protein kinase	Cell.cycle	1812	2047	1985	943	2049	2186	107.7	113.5	112.1	115.3	106.6	1.1	1	1.1	1	0	0	0	4.87	5.14
Tb927.7.1320	10 kDa heat shock protein, putative (HSP10)	Chaperone	303	443	353	109	415	349	139.4	120.7	77.5	139.6	101.8	0.9	0.6	1	0.7	0	0	0	0.75	0.6
Tb927.2.5980	ATP-dependent Clp protease subunit, heat shock protein 104 (HSP104)	Chaperone	2613	2702	2505	1150	2674	2490	98.6	99.3	94.8	104.3	84.2	1	1	1.1	0.9	0	0	0	9.96	16.8
Tb927.2.3030	ATP-dependent Clp protease subunit, heat shock protein 78 (HSP78)	Chaperone	2439	2413	2248	944	2313	2408	94.4	95.5	83.4	96.7	87.3	1	0.9	1	0.9	0	0	0	11.53	56.69
Tb927.9.12730	chaperone protein DNAj, endoplasmatic reticulum	Chaperone	1356	1226	1395	1147	1256	1534	86.2	106.6	182.2	94.4	100	1.2	2.1	1.1	1.2	1	0	0	3.76	20.5
Tb927.10.2290	chaperone protein DNAj, endoplasmatic reticulum	Chaperone	1251	1246	1288	688	1238	1101	95	106.7	118.5	100.9	77.8	1.1	1.2	1.1	0.8	0	0	0	5.28	36.48
Tb927.11.15130	chaperone protein DNAj, putative	Chaperone	960	1170	1072	764	1143	962	116.2	115.7	171.4	121.4	88.6	1	1.5	1	0.8	1	0	0	4.6	7.64
Tb927.10.8540	chaperone protein DNAj, putative	Chaperone	1011	881	791	629	815	1117	83.1	81.1	134	82.2	97.7	1	1.6	1	1.2	1	0	0	9.56	6.16
Tb927.10.12530	chaperone protein DNAj, putative	Chaperone	501	513	390	376	480	776	97.7	80.7	161.7	97.6	136.9	0.8	1.7	1	1.4	1	0	0	0.36	0.5
Tb927.7.6660	chaperone protein DNAj, putative	Chaperone	774	704	571	337	680	1109	86.8	76.5	93.8	89.5	126.7	0.9	1.1	1	1.5	1	0	0	0.97	1.9
Tb927.8.1030	chaperone protein DNAj, putative	Chaperone	882	838	891	566	919	1136	90.6	104.7	138.2	106.2	113.9	1.2	1.5	1.2	1.3	1	0	0	2.58	2.31
Tb927.5.2880	chaperone protein DNAj, putative	Chaperone	567	849	611	292	520	560	142.8	111.7	110.9	93.5	87.3	0.8	0.8	0.7	0.6	0	0	0	1.5	1.63
Tb927.7.540	chaperone protein DNAj, putative	Chaperone	1374	1274	1097	435	1131	962	88.4	82.7	68.2	83.9	61.9	0.9	0.8	0.9	0.7	0	0	0	5.31	12.97
Tb927.1.1230	chaperone protein DNAj, putative	Chaperone	1443	1360	1174	485	1194	1234	89.9	84.3	72.4	84.3	75.6	0.9	0.8	0.9	0.8	0	0	0	2.66	0.82
Tb927.7.4590	chaperone protein DNAj, putative	Chaperone	1641	777	669	325	690	744	45.2	42.2	42.7	42.9	40.1	0.9	0.9	0.9	0.9	0	0	0	2.06	2.26
Tb927.9.8410	chaperone protein DNAj, putative	Chaperone	1005	998	817	423	819	1054	94.7	84.2	90.7	83.1	92.7	0.9	1	0.9	1	0	0	0	2.41	42.93
Tb927.7.990	chaperone protein DNAj, putative	Chaperone	2337	2078	1704	935	1772	2182	84.8	75.6	86.2	77.3	82.5	0.9	1	0.9	1	0	0	0	6.93	24.3
Tb927.11.16980	chaperone protein DNAj, putative	Chaperone	927	955	899	413	812	1027	98.3	100.5	96	89.3	97.9	1	1	0.9	1	0	0	0	3.99	10.42
Tb927.10.9840	chaperone protein DNAj, putative	Chaperone	789	959	695	484	771	1032	115.9	91.3	132.1	99.6	115.6	0.8	1.1	0.9	1	0	0	0	2.72	8.61
Tb927.2.3960	chaperone protein DNAj, putative	Chaperone	693	380	367	198	308	423	52.3	54.9	61.5	45.3	54	1	1.2	0.9	1	0	0	0	1.89	0.81
Tb927.9.8160	chaperone protein DNAj, putative	Chaperone	1293	933	781	530	753	971	68.8	62.6	88.3	59.4	66.4	0.9	1.3	0.9	1	0	0	0	3.54	34.51
Tb927.11.5220	chaperone protein DNAj, putative	Chaperone	2301	2007	1728	940	1766	2290	83.2	77.8	88	78.2	88	0.9	1.1	0.9	1.1	0	0	0	9.66	16.52
Tb927.4.650	chaperone protein DNAj, putative	Chaperone	738	863	690	298	771	696	111.5	96.9	87	106.5	83.4	0.9	0.8	1	0.7	0	0	0	3.83	1.6
Tb927.4.2970	chaperone protein DNAj, putative	Chaperone	1008	536	421	303	507	490	50.7	43.3	64.7	51.3	43	0.9	1.3	1	0.8	0	0	0	0.87	3.29
Tb927.3.1760	chaperone protein DNAj, putative	Chaperone	783	849	712	242	762	834	103.4	94.2	66.6	99.2	94.2	0.9	0.6	1	0.9	0	0	0	2.09	0.6
Tb927.10.13830	chaperone protein DNAj, putative	Chaperone	723	858	821	304	828	803	113.2	117.7	90.6	116.7	98.2	1	0.8	1	0.9	0	0	0	2.85	9.83
Tb927.7.680	chaperone protein DNAj, putative	Chaperone	2325	1577	1519	663	1518	1517	64.7	67.7	61.4	66.5	57.7	1	0.9	1	0.9	0	0	0	1.99	9.01
Tb927.8.7010	chaperone protein DNAj, putative	Chaperone	609	846	813	338	794	856	132.5	138.3	119.5	132.9	124.3	1	0.9	1	0.9	0	0	0	2.63	1
Tb927.6.3850	chaperone protein DNAj, putative	Chaperone	870	532	548	295	515	535	58.3	65.3	73	60.3	54.4	1.1	1.3	1	0.9	0	0	0	0.08	0.08
Tb927.11.16740	chaperone protein DNAj, putative	Chaperone	1155	1158	1131	649	1127	1141	95.6	101.5	121	99.5	87.3	1.1	1.3	1	0.9	0	0	0	2.73	3.84
Tb927.6.3730	chaperone protein DNAj, putative	Chaperone	921	839	723	381	808	886	86.9	81.4	89.1	89.4	85	0.9	1	1	1	0	0	0	2.92	0.55
Tb927.7.740	chaperone protein DNAj, putative	Chaperone	1644	1613	1395	713	1536	1753	93.6	87.9	93.4	95.2	94.3	0.9	1	1	1	0	0	0	2.78	6.15
Tb927.10.12380	chaperone protein DNAj, putative	Chaperone	1743	1687	1627	743	1620	1732	92.3	96.7	91.8	94.7	87.8	1	1	1	1	0	0	0	3.03	1.15
Tb927.8.8310	chaperone protein DNAj, putative	Chaperone	1446	1241	1049	618	1147	1338	81.9	75.2	92.1	80.8	81.8	0.9	1.1	1	1	0	0	0	8.71	3.7
Tb927.1.1960	chaperone protein DNAj, putative	Chaperone	1977	1926	1811	1150	1828	2134	92.9	94.9	125.3	94.2	95.4	1	1.3	1	1	0	0	0	7.55	29.1
Tb927.1.4300	chaperone protein DNAj, putative	Chaperone	1476	1350	1245	751	1310	1428	87.2	87.4	109.6	90.5	85.5	1	1.3	1	1	0	0	0	5.96	29.25
Tb927.11.5710	chaperone protein DNAj, putative	Chaperone	1272	823	770	307	753	974	61.7	62.7	52	60.3	67.7	1	0.8	1	1.1	0	0	0	3.27	4.08
Tb927.9.14180	chaperone protein DNAj, putative	Chaperone	969	1051	996	480	954	1211	103.4	106.5	106.7	100.3	110.5	1	1	1	1.1	0	0	0	2.29	1.93
Tb927.10.14730	chaperone protein DNAj, putative	Chaperone	1332	690	611	379	669	837	49.4	47.5	61.3	51.2	55.5	1	1.2	1	1.1	0	0	0	5.87	10.03
Tb927.7.6200	chaperone protein DNAj, putative	Chaperone	855	736	719	435	712	849	82.1	87.1	109.6	84.9	87.8	1.1	1.3	1	1.1	0	0	0	1.21	1.8
Tb927.3.1430	chaperone protein DNAj, putative	Chaperone	1152	933	885	409	855	1174	77.2	79.6	76.5	75.6	90.1	1	1	1	1.2	0	0	0	2.65	1.79
Tb927.6.3120	chaperone protein DNAj, putative	Chaperone	891	579	548	303	518	805	62	63.7	73.2	59.3	79.9	1	1.2	1	1.3	0	0	0	7.35	2.14
Tb927.10.12640	chaperone protein DNAj, putative	Chaperone	1893	1737	1697	737	1773	1441	87.5	92.9	83.9	95.5	67.3	1.1	1	1.1	0.8	0	0	0	4.13	8.49
Tb927.10.6610	chaperone protein DNAj, putative	Chaperone	825	1070	981	411	1077	1052	123.7	123.2	107.3	133.1	112.7	1	0.9	1.1	0.9	0	0	0	2.38	5.77
Tb927.4.3980	chaperone protein DNAj, putative	Chaperone	1488	1576	1440	674	1566	1581	101	100.3	97.6	107.3	93.9	1	1	1.1	0.9	0	0	0	6.2	0.57
Tb927.9.10950	chaperone protein DNAj, putative	Chaperone	864	778	765	395	831	754	85.9	91.8	98.5	98	77.1	1.1	1.1	1.1	0.9	0	0	0	3.15	50.93
Tb927.2.5160	chaperone protein DNAj, putative	Chaperone	1203	965	1021	543	973	1122	76.5	88	97.2	82.4	82.4	1.2	1.3	1.1	1.1	0	0	0	8.33	8.53
Tb927.3.2290	chaperone protein DNAj, putative	Chaperone	1122	1030	963	546	1018	1280	87.6	88.9	104.8	92.5	100.8	1	1.2	1.1	1.2	0	0	0	1.65	0.71
Tb927.8.4470	chaperone protein DNAj, putative	Chaperone	714	734	723	411	741	986	98	104.9	124	105.8	122.1	1.1	1.3	1.1	1.2	0	0	0	0.99	0.76
Tb927.11.1010	chaperone protein DNAj, putative	Chaperone	1116	927	905	507	944	1277	79.2	84	97.9	86.2	101.2	1.1	1.2	1.1	1.3	0	0	0	5.25	3.62
Tb927.8.1010	chaperone protein DNAj, putative	Chaperone	1473	1860	1875	781	2012	1736	120.4	131.9	114.2	139.2	104.2	1.1	0.9	1.2	0.9	0	0	0	4.63	3.45
Tb927.10.5040	chaperone protein DNAj, putative	Chaperone	873	367	346	225	421	544	40.1	41.1	55.5	49.2	55.1	1	1.4	1.2	1.4	0	0	0	4.06	7.34
Tb927.6.2170	co-chaperone GrpE, putative	Chaperone	669	261	294	122	255	389	37.2	45.5	39.3	38.8	51.4	1.2	1.1	1	1.4	0	0	0	2.3	5.24
Tb927.1.1720	cyclophilin 15, putative	Chaperone	1227	1241	1057	558	1138	1395	96.5	89.3	98	94.5	100.5	0.9	1	1	1	0	0	0	7.11	5.39
Tb927.11.880	cyclophilin a,cyclophilin type peptidyl-prolyl cis-trans isomerase (CYPA)	Chaperone	534	678	606	261	679	640	121.1	117.6	105.3	129.6	105.9	1	0.9	1.1	0.9	0	0	0	9.89	4.54
Tb927.10.13220	cyclophilin type peptidyl-prolyl cis-trans isomerase, putative (PPIase)	Chaperone	2742	2546	2310	837	2281	2752	88.6	87.3	65.7	84.8	88.7	1	0.7	1	1	0	0	0	2.03	3.42
Tb927.9.11740	cyclophilin type peptidyl-prolyl cis-trans isomerase, putative (PPIase)	Chaperone	552	434	380	201	412	544	75	71.3	78.4	76.1	87.1	1	1	1	1.2	0	0	0	0.82	1.75
Tb927.2.1560	cyclophilin type peptidyl-prolyl cis-trans isomerase, putative (PPIase)	Chaperone	591	554	520	301	496	688	89.4	91.2	109.7	85.5	102.9	1	1.2	1	1.2	0	0	0	2.09	3.62
Tb927.9.14420	cyclophilin type peptidyl-prolyl cis-trans isomerase, putative (PPIase)	Chaperone	1155	1239	1090	422	1291	1260	102.3	97.8	78.7	113.9	96.4	1	0.8	1.1	0.9	0	0	0	2.32	5.29
Tb927.9.3440	cyclophilin type peptidyl-prolyl cis-trans isomerase, putative (PPIase)	Chaperone	957	955	904	434	948	1139	95.2	97.9	97.7	101	105.2	1	1	1.1	1.1	0	0	0	4.13	3.34
Tb927.5.1370	cyclophilin-type peptidyl-prolyl cis-trans isomerase, putative (PPIase)	Chaperone	714	779	633	605	512	885	104.1	91.9	182.5	73.1	109.6	0.9	1.8	0.7	1.1	1	0	0	2.04	2.98
Tb927.7.4770	cyclophilin-type peptidyl-prolyl cis-trans isomerase, putative (PPIase)	Chaperone	522	224	198	126	208	369	40.9	39.3	52	40.6	62.5	1	1.3	1	1.5	1	0	0	6.11	1.21
Tb927.8.6910	cyclophilin-type peptidyl-prolyl cis-trans isomerase, putative (PPIase)	Chaperone	588	612	513	264	484	541	99.3	90.4	96.7	83.9	81.3	0.9	1	0.8	0.8	0	0	0	1.38	1.18
Tb927.7.280	cyclophilin-type peptidyl-prolyl cis-trans isomerase, putative (PPIase)	Chaperone	678	627	505	268	561	840	88.2	77.2	85.1	84.3	109.5	0.9	1	1	1.2	0	0	0	4.94	1.74
Tb927.8.5230	cyclophilin-type peptidyl-prolyl cis-trans isomerase, putative (PPIase)	Chaperone	732	736	658	266	734	839	95.9	93.2	78.3	102.2	101.3	1	0.8	1.1	1.1	0	0	0	4.81	3.68
Tb927.8.2000	cyclophilin, putative (NCP1) (in PUF7-TAP)	Chaperone	789	973	761	441	829	1066	117.6	100	120.4	107.1	119.4	0.9	1	0.9	1	0	0	0	2.01	11.46
Tb927.5.1020	disulfide isomerase, putative	Chaperone	1770	3098	2975	1278	1922	2160	166.9	174.2	155.5	110.7	107.9	1	0.9	0.7	0.6	0	0	0	2.85	2.35
Tb927.10.16100	FK506-binding protein (FKBP)-type peptidyl-prolyl isomerase	Chaperone	1278	763	789	264	845	676	56.9	64	44.5	67.4	46.8	1.1	0.8	1.2	0.8	0	0	0	6.17	7.32
Tb927.10.15590	FKBP-type peptidyl-prolyl cis-trans isomerase, conserved	Chaperone	591	220	240	153	217	230	35.5	42.1	55.8	37.4	34.4	1.2	1.6	1.1	1	1	0	0	5.69	1.77
Tb927.10.15600	FKBP-type peptidyl-prolyl cis-trans isomerase, conserved	Chaperone	1002	880	713	383	798	885	83.8	73.7	82.3	81.2	78.1	0.9	1	1	0.9	0	0	0	2.66	1.21
Tb927.9.9860	GRP170, HSP70 and actin-like ATPase domains	Chaperone	2163	1264	1112	634	1083	1862	55.7	53.3	63.1	51	76.1	1	1.1	0.9	1.4	0	0	0	3.81	6.56
Tb927.7.710	heat shock 70 kDa protein, putative (HSP70.4)	Chaperone	1920	1760	1577	669	1721	1745	87.4	85.1	75.1	91.4	80.3	1	0.9	1	0.9	0	0	0	8.32	71.83
Tb927.7.1030	heat shock 70 kDa protein, putative (HSP70b)	Chaperone	2514	2646	2474	1108	2568	3089	100.4	102	94.9	104.1	108.6	1	0.9	1	1.1	0	0	0	2.46	6.09
Tb927.3.3330	heat shock protein 20, putative	Chaperone	426	391	373	233	338	585	87.5	90.7	117.8	80.9	121.4	1	1.3	0.9	1.4	0	0	0	2.36	2.09
Tb927.11.11330	heat shock protein 70, major HSP70	Chaperone	1986	11360	11852	3684	12377	8341	545.6	618.5	399.5	635.2	371.3	1.1	0.7	1.2	0.7	0	0	0	15.44	27.98
Tb927.10.10980	heat shock protein 83, HSP83	Chaperone	2115	1630	1747	518	1698	1055	73.5	85.6	52.8	81.8	44.1	1.2	0.7	1.1	0.6	0	0	0	0.71	87.71
Tb927.10.10890	heat shock protein 83, HSP83	Chaperone	2115	2707	2728	960	2899	2103	122.1	133.7	97.8	139.7	87.9	1.1	0.8	1.1	0.7	0	0	0	#N/A	#N/A
Tb927.11.2650	heat shock protein 84, putative, mit HSp90	Chaperone	2262	2229	2083	807	2182	2159	94	95.4	76.8	98.3	84.4	1	0.8	1	0.9	0	0	0	14.17	81.77
Tb927.7.2070	heat shock protein DNAJ, putative	Chaperone	987	871	788	938	756	1089	84.2	82.7	204.7	78.1	97.5	1	2.4	0.9	1.2	1	0	0	4.56	4.97
Tb927.5.1520	heat shock protein HslU1, in mitochondrion	Chaperone	1428	2410	1966	1115	1539	1844	161	142.7	168.2	109.8	114.2	0.9	1	0.7	0.7	0	0	0	8.66	57.04
Tb927.11.12230	heat shock protein HslU2, in mitochondrion	Chaperone	1491	1547	1386	632	1571	1679	99	96.3	91.3	107.4	99.5	1	0.9	1.1	1	0	0	0	5.68	14.33
Tb927.10.12710	heat shock protein, HSP110	Chaperone	2436	2390	2209	1081	2305	2481	93.6	94	95.6	96.4	90	1	1	1	1	0	0	0	21.46	95.48
Tb927.10.5660	heat shock protein, putative	Chaperone	1008	859	696	490	695	1003	81.3	71.6	104.7	70.3	88	0.9	1.3	0.9	1.1	0	0	0	2.06	3.99
Tb927.3.5340	Hsc70-interacting protein (Hip), putative	Chaperone	1155	1228	1032	504	1211	1149	101.4	92.6	94	106.9	87.9	0.9	0.9	1.1	0.9	0	0	0	10.1	7.49
Tb927.10.2620	HSP20 cold-shock domain (p23-like)	Chaperone	579	616	449	258	522	603	101.5	80.4	96	91.9	92.1	0.8	0.9	0.9	0.9	0	0	0	2.96	2.81
Tb927.11.16050	HSP20 domain	Chaperone	1809	1798	1485	1168	1568	2141	94.8	85.1	139.1	88.3	104.6	0.9	1.5	0.9	1.1	1	0	0	7.02	8.82
Tb927.9.13290	HSP20 domain	Chaperone	1017	933	817	568	835	1334	87.5	83.3	120.3	83.7	116	1	1.4	1	1.3	0	0	0	2.09	1.04
Tb927.9.10230	HSP20 domain (p23-like)	Chaperone	507	624	568	219	533	397	117.4	116.1	93	107.1	69.2	1	0.8	0.9	0.6	0	0	0	3.04	7.83
Tb927.10.14380	Hsp70 protein, putative	Chaperone	2586	2541	2302	1085	2408	2541	93.7	92.3	90.4	94.9	86.9	1	1	1	0.9	0	0	0	7.97	23.42
Tb927.9.4500	HSP70, endoplasmatic reticulum, HSP70.a	Chaperone	2508	2366	2182	992	2265	2251	90	90.2	85.2	92	79.3	1	0.9	1	0.9	0	0	0	12.06	17.81
Tb927.9.1560	hypothetical protein, conserved, DNAj domain	Chaperone	1395	1071	985	795	1009	1211	73.2	73.2	122.8	73.7	76.7	1	1.7	1	1	1	0	0	4.44	7.52
Tb927.10.14740	hypothetical protein, conserved, DnaJ domain	Chaperone	1158	1075	1040	490	1101	1274	88.5	93.1	91.1	96.9	97.3	1.1	1	1.1	1.1	0	0	0	2.68	3.56
Tb927.11.15480	hypothetical, HSP20-like chaperone	Chaperone	627	368	261	130	263	359	56	43.1	44.7	42.8	50.6	0.8	0.8	0.8	0.9	0	0	0	2.17	1.52
Tb927.8.3580	mitochondrial chaperone BCS1, putative	Chaperone	1443	1779	1712	661	1727	1756	117.6	123	98.7	122	107.6	1	0.8	1	0.9	0	0	0	2.19	3.9
Tb927.10.9420	mitochondrial chaperone BCS1, putative	Chaperone	1599	1655	1415	639	1473	1848	98.7	91.7	86.1	93.9	102.2	0.9	0.9	1	1	0	0	0	1.63	1.27
Tb927.9.9780	peptidyl-prolyl cis-trans isomerase (cyclophilin- 40), putative	Chaperone	1065	1034	908	405	886	1126	92.6	88.4	81.9	84.8	93.5	1	0.9	0.9	1	0	0	0	3.4	3.04
Tb927.3.3100	peptidyl-prolyl cis-trans isomerase NIMA-interacting 4, putative	Chaperone	369	343	262	247	256	385	88.7	73.6	144.2	70.7	92.2	0.8	1.6	0.8	1	1	0	0	0.54	0.63
Tb927.7.2480	peptidyl-prolyl cis-trans isomerase, putative (PAR45)	Chaperone	1152	1161	1142	849	1044	1498	96.1	102.7	158.7	92.4	115	1.1	1.7	1	1.2	1	0	0	1.85	2.78
Tb927.10.4620	peptidyl-prolyl cis-trans isomerase, putative (PPIase)	Chaperone	327	154	141	89	182	215	44.9	44.7	58.6	56.7	58.1	1	1.3	1.3	1.3	0	0	0	1.1	0.46
Tb927.8.690	peptidyl-prolyl cis-trans isomerase/rotamase, putative,PPIase, putative (PIN1)	Chaperone	348	320	266	220	294	493	87.7	79.2	136.2	86.1	125.2	0.9	1.6	1	1.4	1	0	0	1.67	1.15
Tb927.5.580	prefoldin subunit, putative	Chaperone	408	694	515	420	440	562	162.2	130.8	221.7	109.9	121.8	0.8	1.4	0.7	0.8	0	0	0	2.03	1.56
Tb927.7.570	prefoldin, putative	Chaperone	594	546	440	233	407	659	87.7	76.8	84.5	69.8	98.1	0.9	1	0.8	1.1	0	0	0	2.17	1.44
Tb927.7.2590	prefoldin, putative	Chaperone	513	630	538	302	608	708	117.1	108.7	126.8	120.8	122	0.9	1.1	1	1	0	0	0	1.73	5.01
Tb927.7.5790	protein disulfide isomerase, ERp44-like	Chaperone	408	168	176	132	169	270	39.3	44.7	69.7	42.2	58.5	1.1	1.8	1.1	1.5	1	0	1	2.84	3.96
Tb927.10.8230	protein disulfide isomerase,ERp57-like, cofactor wth calnexin, putative	Chaperone	1494	834	688	290	730	1005	53.2	47.7	41.8	49.8	59.5	0.9	0.8	0.9	1.1	0	0	0	5.75	8.06
Tb927.7.1300	protein disulfide isomerase,ERp72-like, cofactor wth calnexin, putative	Chaperone	1134	1044	1021	272	930	952	87.8	93.3	51.7	83.6	74.2	1.1	0.6	1	0.8	0	0	0	5.35	14.14
Tb927.1.3200	SGT1-like protein, putative	Chaperone	666	725	704	326	802	711	103.8	109.5	105.4	122.7	94.4	1.1	1	1.2	0.9	0	0	0	6.04	15.92
Tb927.5.2940	stress-induced protein sti1, putative	Chaperone	1653	2297	1900	810	1337	1322	132.5	119.1	105.5	82.4	70.7	0.9	0.8	0.6	0.5	0	1	0	7.54	15.91
Tb927.10.4450	stress-inducible protein STI1-like, putative	Chaperone	774	304	315	119	313	318	37.5	42.2	33.1	41.2	36.3	1.1	0.9	1.1	1	0	0	0	2.82	1.38
Tb927.4.2220	TPR-repeat-containing chaperone protein DNAJ, putative	Chaperone	2118	2422	2025	766	1999	2038	109.1	99.1	77.9	96.2	85.1	0.9	0.7	0.9	0.8	0	0	0	10.37	68.56
Tb927.4.880	TPR-repeat-containing chaperone protein DNAJ, putative	Chaperone	1917	1807	1668	598	1733	2098	89.9	90.2	67.2	92.1	96.7	1	0.7	1	1.1	0	0	0	5.5	3.06
Tb927.7.3630	TPR-repeat-containing chaperone protein DNAJ, putative	Chaperone	1587	1610	1439	823	1450	2001	96.8	94	111.7	93.1	111.5	1	1.2	1	1.2	0	0	0	2.2	12.57
Tb927.10.5180	TPR-repeat-containing chaperone protein DNAJ, putative	Chaperone	2922	1187	1109	533	1213	1279	38.7	39.3	39.3	42.3	38.7	1	1	1.1	1	0	0	0	11.72	37.7
Tb927.10.4900	TPR-repeat-containing chaperone protein DNAJ, putative,TPR repeat protein	Chaperone	1500	1251	1049	519	1130	1690	79.5	72.5	74.5	76.8	99.6	0.9	0.9	1	1.3	0	0	0	3.16	16.4
Tb927.11.16760	Tric complex alpha subunit (TCP-1-alpha)	Chaperone	1518	1499	1429	558	1456	1226	94.2	97.6	79.2	97.8	71.4	1	0.8	1	0.8	0	0	0	13.39	39.56
Tb927.11.1900	Tric complex beta subunit (TCP-1-beta)	Chaperone	1590	1424	1288	400	1239	1278	85.4	83.9	54.2	79.4	71.1	1	0.6	0.9	0.8	0	0	0	9.16	31.62
Tb927.10.1060	Tric complex delta subunit (TCP-1-delta)	Chaperone	1611	1649	1518	669	1545	1573	97.6	97.7	89.4	97.7	86.3	1	0.9	1	0.9	0	0	0	12.65	93.09
Tb927.11.14250	Tric complex epsilon subunit (TCP-1-epsilon)	Chaperone	1617	1738	1551	548	1585	1680	102.5	99.4	73	99.9	91.8	1	0.7	1	0.9	0	0	0	11.97	62.69
Tb927.9.11270	Tric complex eta subunit (TCP-1-eta)	Chaperone	1707	1678	1615	595	1613	1934	93.8	98	75.1	96.3	100.2	1	0.8	1	1.1	0	0	0	13.22	40.43
Tb927.8.3150	Tric complex gamma subunit (TCP-1-gamma)	Chaperone	1671	2208	2003	719	2190	2016	126	124.2	92.7	133.6	106.7	1	0.7	1.1	0.8	0	0	0	13.84	85.96
Tb927.10.8190	Tric complex theta subunit (TCP-1-theta)	Chaperone	1614	1870	1767	629	1721	1870	110.5	113.5	83.9	108.7	102.4	1	0.8	1	0.9	0	0	0	8.18	29.59
Tb927.11.3240	Tric complex zeta subunit (TCP-1-zeta)	Chaperone	1635	1603	1574	500	1594	1269	93.5	99.8	65.9	99.4	68.6	1.1	0.7	1.1	0.7	0	0	0	10.35	19.22
Tb927.8.5890	Anti-silencing function ASF1B	Chromatin	675	503	406	291	419	636	71.1	62.3	92.9	63.3	83.3	0.9	1.3	0.9	1.2	0	0	0	2.17	1.08
Tb927.1.630	anti-silencing protein ASF1A	Chromatin	516	396	412	178	417	525	73.2	82.7	74.3	82.4	89.9	1.1	1	1.1	1.2	0	0	0	0.99	4.16
Tb927.10.7420	bromodomain factor 2 BDF2	Chromatin	675	944	924	388	985	1007	133.4	141.9	123.8	148.7	131.9	1.1	0.9	1.1	1	0	0	0	4.18	9.12
Tb927.10.8150	Bromodomain protein BDF1	Chromatin	906	939	830	293	912	1023	98.9	94.9	69.7	102.6	99.8	1	0.7	1	1	0	0	0	1.27	1.55
Tb927.11.10070	Bromodomain protein BDF3	Chromatin	666	648	650	326	687	746	92.8	101.1	105.4	105.1	99	1.1	1.1	1.1	1.1	0	0	0	4.8	16.22
Tb927.7.4380	Bromodomain protein BDF4	Chromatin	1893	1765	1418	972	1629	2202	88.9	77.6	110.6	87.7	102.8	0.9	1.2	1	1.2	0	0	0	4.25	3.01
Tb927.11.13400	Bromodomain protein BDFx	Chromatin	1983	1717	1854	874	1896	2376	82.6	96.9	94.9	97.5	105.9	1.2	1.1	1.2	1.3	0	0	0	5.05	10.09
Tb927.10.7050	chromatin assembly factor 1 subunit B, putative	Chromatin	1653	1503	1400	757	1479	1753	86.7	87.8	98.6	91.2	93.7	1	1.1	1.1	1.1	0	0	0	2.62	5.06
Tb927.10.7510	chromatin binding protein, putative	Chromatin	1470	1542	1419	667	1538	1997	100	100	97.7	106.6	120.1	1	1	1.1	1.2	0	0	0	6.54	5.73
Tb927.9.4900	condensin subunit 1, putative	Chromatin	3777	3491	3284	1174	3084	3662	88.2	90.1	67	83.2	85.7	1	0.8	0.9	1	0	0	0	9.02	16.43
Tb927.6.4820	CPC1, chromosomal passenger complex	Chromatin	792	634	632	258	570	825	76.3	82.7	70.2	73.4	92.1	1.1	0.9	1	1.2	0	0	0	4.39	4.12
Tb927.11.14840	CPC2, chromosomal passenger complex	Chromatin	753	546	454	488	549	747	69.2	62.5	139.6	74.3	87.7	0.9	2	1.1	1.3	1	0	0	0.81	0.68
Tb927.8.1920	DOT1A	Chromatin	888	457	389	155	468	498	49.1	45.4	37.6	53.7	49.6	0.9	0.8	1.1	1	0	0	0	3.39	1.14
Tb927.8.5770	Elongator-like Protein 3a ELP3a	Chromatin	2040	1887	1567	612	1623	2079	88.2	79.6	64.6	81.1	90.1	0.9	0.7	0.9	1	0	0	0	3.4	2.16
Tb927.3.3490	high mobility group protein, putative (TDP1)	Chromatin	816	610	511	274	634	748	71.3	64.9	72.3	79.2	81	0.9	1	1.1	1.1	0	0	0	3.85	31.89
Tb927.7.4560	histone acetyltransferase HAT1	Chromatin	1401	671	622	298	694	655	45.7	46	45.8	50.5	41.3	1	1	1.1	0.9	0	0	0	7.45	10.66
Tb927.11.11530	histone acetyltransferase HAT2	Chromatin	1815	1826	1653	697	1717	1784	96	94.4	82.7	96.4	86.9	1	0.9	1	0.9	0	0	0	1.7	1.28
Tb927.10.8310	Histone acetyltransferase HAT3	Chromatin	852	538	563	253	545	738	60.2	68.5	64	65.2	76.6	1.1	1.1	1.1	1.3	0	0	0	0.92	0.55
Tb927.10.1680	histone deacetylase 1 (DAC1 or HDAC1)	Chromatin	1167	687	659	460	790	1013	56.1	58.5	84.9	69	76.7	1	1.5	1.2	1.4	1	0	0	2.13	1.04
Tb927.11.15600	histone deacetylase 2 (DAC2 or HDAC2)	Chromatin	1701	1485	1440	777	1469	1761	83.3	87.7	98.4	88	91.5	1.1	1.2	1.1	1.1	0	0	0	0.35	0.3
Tb927.2.2190	histone deacetylase 3 (DAC3 or HDAC3)	Chromatin	2058	1542	1348	540	1431	1690	71.5	67.9	56.5	70.9	72.6	0.9	0.8	1	1	0	0	0	4.61	16.19
Tb927.5.2900	histone deacetylase 4 (DAC4 HDAC4)	Chromatin	1761	2568	2407	1112	1607	1923	139.1	141.6	136	93	96.5	1	1	0.7	0.7	0	0	0	2.84	15.73
Tb927.7.2820	histone H2A	Chromatin	405	675	623	231	687	744	159	159.4	122.9	172.9	162.4	1	0.8	1.1	1	0	0	0	0.47	0.94
Tb927.7.6360	histone H2A variant Z (h2aZ)	Chromatin	540	592	537	218	607	534	104.6	103.1	87	114.6	87.4	1	0.8	1.1	0.8	0	0	0	8.87	28.83
Tb927.11.7350	histone H2B variant V (H2BVAR)	Chromatin	432	476	392	214	449	467	105.1	94	106.7	105.9	95.6	0.9	1	1	0.9	0	0	0	3.23	15.93
Tb927.1.2430	histone H3	Chromatin	402	2235	2218	1278	2389	2379	530.3	571.8	684.8	605.7	523.1	1.1	1.3	1.1	1	0	0	0	0.68	7.39
Tb927.10.15350	histone H3 variant V (h3vaR)	Chromatin	420	182	196	243	157	234	41.3	48.4	124.6	38.1	49.3	1.2	3	0.9	1.2	1	0	0	8.62	27.79
Tb927.5.4170	histone H4	Chromatin	303	763	1049	426	690	1339	240.2	358.8	302.8	232.1	390.7	1.5	1.3	1	1.6	1	0	0	0.25	0.62
Tb927.1.570	Histone-lysine N-methyltransferase, H3 lysine-76 specific (DOT1B)	Chromatin	828	907	747	539	783	1145	104.5	93.5	140.2	96.4	122.2	0.9	1.3	0.9	1.2	0	0	0	3.02	1.95
Tb927.11.13640	J-binding protein (JBP1)	Chromatin	2520	2464	2188	861	2323	2258	93.3	90	73.6	94	79.2	1	0.8	1	0.8	0	0	0	7.85	8.17
Tb927.9.5730	nucleosome assembly protein-like protein	Chromatin	1269	1089	1081	646	989	1418	81.8	88.3	109.6	79.4	98.8	1.1	1.3	1	1.2	0	0	0	6.96	19.7
Tb927.10.15180	nucleosome assembly protein, putative	Chromatin	1101	1104	1131	617	1152	1287	95.6	106.5	120.7	106.6	103.3	1.1	1.3	1.1	1.1	0	0	0	3.41	16.67
Tb927.10.1440	Pob3	Chromatin	648	514	479	238	509	666	75.7	76.6	79.1	80.1	90.9	1	1	1.1	1.2	0	0	0	2.28	6.18
Tb927.9.10100	Possible histone methyltransferase: 7 SET domains.	Chromatin	4350	4175	3774	1302	4050	4574	91.5	89.9	64.5	94.9	93	1	0.7	1	1	0	0	0	12.38	257.92
Tb927.11.6780	regulator of chromatin condensation, putative (RCC1)	Chromatin	1683	1631	1488	573	1538	1964	92.4	91.6	73.3	93.1	103.2	1	0.8	1	1.1	0	0	0	4.55	3.23
Tb927.11.370	repressor activator protein 1 (RAP1)	Chromatin	2568	2144	2079	1077	2052	2637	79.6	83.9	90.3	81.4	90.8	1.1	1.1	1	1.1	0	0	0	6.53	13.87
Tb927.7.1690	silent information regulator 2 (SIR2RP1)	Chromatin	1056	921	834	377	812	1078	83.2	81.8	76.9	78.4	90.2	1	0.9	0.9	1.1	0	0	0	3.38	3.24
Tb927.9.11850	structural maintenance of chromosome 1 (SMC1)	Chromatin	3828	3213	2940	1304	2882	3287	80.1	79.6	73.4	76.7	75.9	1	0.9	1	0.9	0	0	0	11.15	67.28
Tb927.10.10340	structural maintenance of chromosome 2 (SMC2)	Chromatin	3528	2741	2539	1162	2468	2819	74.1	74.6	70.9	71.3	70.6	1	1	1	1	0	0	0	9.27	25.56
Tb927.5.3510	structural maintenance of chromosome 3 (SMC3)	Chromatin	3600	2281	3116	1165	2113	3262	60.4	89.7	69.7	59.8	80.1	1.5	1.2	1	1.3	1	0	0	8.67	26.28
Tb927.10.740	structural maintenance of chromosome 4 (SMC4)	Chromatin	4101	2939	2434	1573	2465	2926	68.4	61.5	82.6	61.3	63.1	0.9	1.2	0.9	0.9	0	0	0	7.19	32.36
Tb927.2.1810	transcription silencer (ISWI)	Chromatin	3483	3332	3126	1519	3309	3337	91.2	93	93.9	96.8	84.7	1	1	1.1	0.9	0	0	0	5.77	35.05
Tb927.11.1450	2-oxoglutarate dehydrogenase E1 component, putative	Citric.acid.cycle	3027	2888	2629	1050	2651	3026	91	90	74.7	89.3	88.4	1	0.8	1	1	0	0	0	31.01	266.7
Tb927.11.9980	2-oxoglutarate dehydrogenase E1 component, putative	Citric.acid.cycle	3018	3164	2928	1210	3151	3233	100	100.5	86.4	106.4	94.7	1	0.9	1.1	0.9	0	0	0	53.45	313.11
Tb927.11.11680	2-oxoglutarate dehydrogenase E2 component, putative	Citric.acid.cycle	1152	1439	1381	379	1561	1094	119.1	124.2	70.9	138.1	83.9	1	0.6	1.2	0.7	0	0	0	21.55	131.62
Tb927.10.14000	aconitase (ACO)	Citric.acid.cycle	2694	2225	1870	785	1946	2360	78.8	71.9	62.8	73.6	77.4	0.9	0.8	0.9	1	0	0	0	19.37	103.25
Tb927.10.13430	citrate synthase, putative	Citric.acid.cycle	1455	1187	1020	467	1021	1280	77.8	72.6	69.1	71.5	77.8	0.9	0.9	0.9	1	0	0	0	15.32	30.23
Tb927.11.16730	dihydrolipoyl dehydrogenase (GCVL-2)	Citric.acid.cycle	1434	1588	1693	720	1795	1362	105.6	122.4	108.1	127.6	84	1.2	1	1.2	0.8	0	0	0	23.61	39.09
Tb927.3.4500	fumarate hydratase, class I (FHc)	Citric.acid.cycle	1698	971	948	371	918	892	54.5	57.9	47.1	55.1	46.4	1.1	0.9	1	0.9	0	0	0	10.75	72.99
Tb927.11.5050	fumarate hydratase, class I (FHm)	Citric.acid.cycle	1668	1385	1191	626	1165	1437	79.2	74	80.8	71.2	76.2	0.9	1	0.9	1	0	0	0	7.75	51.48
Tb927.9.5900	glutamate dehydrogenase (GDH)	Citric.acid.cycle	2979	2727	2554	1017	2553	2592	87.3	88.8	73.5	87.3	76.9	1	0.8	1	0.9	0	0	0	43.46	408.46
Tb927.8.3690	isocitrate dehydrogenase [NADP], mitochondrial precursor, putative (IDH)	Citric.acid.cycle	1314	1152	1036	548	1147	1244	83.6	81.7	89.8	89	83.7	1	1.1	1.1	1	0	0	0	5.99	34.98
Tb927.11.900	isocitrate dehydrogenase, putative (IDH)	Citric.acid.cycle	1242	1062	1039	359	1039	1136	81.6	86.7	62.3	85.3	80.9	1.1	0.8	1	1	0	0	0	21.02	32.31
Tb927.10.2560	mitochondrial malate dehydrogenase (mMDH)	Citric.acid.cycle	957	1609	1481	619	1419	1651	160.4	160.4	139.3	151.1	152.5	1	0.9	0.9	1	0	0	0	10.02	10.45
Tb927.10.3650	NADH-dependent fumarate reductase, putative	Citric.acid.cycle	3699	3270	2960	1573	3114	3501	84.3	82.9	91.6	85.8	83.7	1	1.1	1	1	0	0	0	13.45	79.92
Tb927.11.4780	pyruvate dehydrogenase (lipoamide) kinase, putative	Citric.acid.cycle	1338	1100	1037	390	1023	1373	78.4	80.3	62.8	77.9	90.7	1	0.8	1	1.2	0	0	0	5.15	2.4
Tb927.10.2350	pyruvate dehydrogenase complex E3 binding protein, putative	Citric.acid.cycle	783	604	479	256	486	662	73.6	63.4	70.4	63.3	74.7	0.9	1	0.9	1	0	0	0	5.15	28.66
Tb927.10.12700	pyruvate dehydrogenase E1 alpha subunit, putative	Citric.acid.cycle	1137	1125	951	527	960	1321	94.4	86.7	99.8	86.1	102.7	0.9	1.1	0.9	1.1	0	0	0	26.31	41.39
Tb927.3.1790	pyruvate dehydrogenase E1 beta subunit, putative	Citric.acid.cycle	1047	985	1021	382	1006	1155	89.7	101.1	78.6	97.9	97.5	1.1	0.9	1.1	1.1	0	0	0	15.1	9.93
Tb927.10.7410	succinyl-CoA ligase [GDP-forming] beta-chain, putative	Citric.acid.cycle	1260	1462	1503	592	1559	1659	110.7	123.6	101.2	126.1	116.4	1.1	0.9	1.1	1.1	0	0	0	10.81	45.88
Tb927.3.2230	succinyl-CoA synthetase alpha subunit, putative	Citric.acid.cycle	906	581	502	168	531	565	61.2	57.4	39.9	59.7	55.1	0.9	0.7	1	0.9	0	0	0	13.18	19.13
Tb927.11.2690	succinyl-coA:3-ketoacid-coenzyme A transferase, mitochondrial precursor, putative	Citric.acid.cycle	1482	1438	1195	577	1311	1224	92.5	83.6	83.9	90.2	73	0.9	0.9	1	0.8	0	0	0	12.3	111.13
Tb927.10.11800	33 kDa inner dynein arm light chain, axonemal, putative,dynein light chain, putative	Cytoskeleton	1122	767	724	337	764	678	65.2	66.9	64.7	69.4	53.4	1	1	1.1	0.8	0	0	0	4.83	11.48
Tb927.9.8850	actin A	Cytoskeleton	1131	1202	1155	511	1139	1586	101.4	105.8	97.3	102.6	124	1	1	1	1.2	0	0	0	6.29	9.83
Tb927.10.15800	actin related protein 2, putative	Cytoskeleton	1203	603	554	266	580	748	47.8	47.7	47.6	49.1	55	1	1	1	1.2	0	0	0	2.36	1.12
Tb927.9.5350	actin related protein 3, putative	Cytoskeleton	1251	1168	1174	699	1208	1480	89	97.3	120.4	98.4	104.6	1.1	1.4	1.1	1.2	0	0	0	2.44	1.27
Tb927.11.10110	actin-like protein, putative	Cytoskeleton	1185	1382	1226	655	1309	1486	111.2	107.2	119.1	112.6	110.9	1	1.1	1	1	0	0	0	4.56	3.31
Tb927.10.2000	actin-like protein, putative	Cytoskeleton	1677	1502	1389	770	1351	1852	85.4	85.8	98.9	82.1	97.6	1	1.2	1	1.1	0	0	0	2.51	3.16
Tb927.3.3020	actin-like protein, putative	Cytoskeleton	981	1146	1115	545	1198	1217	111.4	117.8	119.7	124.5	109.7	1.1	1.1	1.1	1	0	0	0	1.71	1.39
Tb927.4.980	actin, putative	Cytoskeleton	1119	1082	1177	794	1211	1299	92.2	109	152.8	110.3	102.6	1.2	1.7	1.2	1.1	1	0	0	2.1	2.91
Tb927.9.5440	actin, putative	Cytoskeleton	1266	1392	1244	509	1302	1367	104.9	101.8	86.6	104.8	95.5	1	0.8	1	0.9	0	0	0	5.97	2.41
Tb927.11.3880	actin, putative (TRYPARP)	Cytoskeleton	1302	1084	953	455	1081	1269	79.4	75.9	75.3	84.6	86.2	1	0.9	1.1	1.1	0	0	0	3.72	4.34
Tb927.1.2340	alpha tubulin	Cytoskeleton	1356	6124	6481	2112	7048	5088	430.7	495.3	335.5	529.8	331.7	1.1	0.8	1.2	0.8	0	0	0	4.44	15.83
Tb927.3.1400	alpha-tubulin N-acetyltransferase, putative	Cytoskeleton	1005	853	728	380	740	918	81	75.1	81.4	75	80.7	0.9	1	0.9	1	0	0	0	4.36	4.1
Tb927.11.12360	ankyrin repeat protein, putative	Cytoskeleton	480	569	518	196	540	700	113.1	111.8	88	114.7	128.9	1	0.8	1	1.1	0	0	0	3.02	0.84
Tb927.9.13100	ankyrin repeat protein, putative	Cytoskeleton	540	582	517	239	597	592	102.8	99.2	95.3	112.7	96.9	1	0.9	1.1	0.9	0	0	0	1.14	0.61
Tb927.4.1170	ankyrin, putative	Cytoskeleton	1020	804	659	257	683	818	75.2	67	54.3	68.2	70.9	0.9	0.7	0.9	0.9	0	0	0	2.45	1.81
Tb927.10.10600	ARP2/3 complex 16kDa subunit, putative	Cytoskeleton	336	140	116	284	132	425	39.7	35.8	182.1	40	111.8	0.9	4.6	1	2.8	1	0	1	0.48	0.29
Tb927.2.2900	ARP2/3 complex subunit, putative	Cytoskeleton	543	333	367	341	338	606	58.5	70	135.3	63.4	98.7	1.2	2.3	1.1	1.7	1	0	1	1.58	0.57
Tb927.8.4410	ARP2/3 complex subunit, putative	Cytoskeleton	1011	974	853	503	955	988	91.9	87.4	107.2	96.3	86.4	1	1.2	1	0.9	0	0	0	2.16	5.26
Tb927.10.4540	ARP2/3 complex subunit, putative	Cytoskeleton	552	577	518	257	546	694	99.7	97.2	100.3	100.8	111.1	1	1	1	1.1	0	0	0	1.83	1.1
Tb927.10.13190	ARP2/3 complex subunit, putative	Cytoskeleton	1158	1148	1094	542	1131	1613	94.6	97.9	100.8	99.5	123.1	1	1.1	1.1	1.3	0	0	0	2.68	3.29
Tb927.9.10670	Bardet-Biedl syndrome 1 protein homolog (BBS1-like protein 1), putative	Cytoskeleton	1836	1685	1378	644	1409	1678	87.5	77.8	75.6	78.2	80.8	0.9	0.9	0.9	0.9	0	0	0	2.35	4.09
Tb927.10.6830	Bardet-Biedl syndrome 4 protein homolog (BBS4-like protein 4), putative	Cytoskeleton	1401	798	717	279	706	718	54.3	53	42.9	51.4	45.3	1	0.8	0.9	0.8	0	0	0	1.86	1.63
Tb927.8.6070	basal body component,ML protein (TBBC)	Cytoskeleton	4239	4301	4005	1988	4047	4460	96.8	97.9	101	97.3	93	1	1	1	1	0	0	0	6.08	30.78
Tb927.4.3440	BB50	Cytoskeleton	1353	1585	1587	660	1858	1563	111.7	121.6	105.1	140	102.1	1.1	0.9	1.3	0.9	0	0	0	1.81	1.4
Tb927.1.1100	BBP109	Cytoskeleton	2913	2878	2680	1228	2693	2884	94.2	95.3	90.8	94.2	87.5	1	1	1	0.9	0	0	0	3.78	12.02
Tb927.10.12950	BBP110	Cytoskeleton	2880	3140	2929	1578	3097	3411	104	105.4	118	109.6	104.7	1	1.1	1.1	1	0	0	0	2.82	4.4
Tb927.11.15070	BBP119	Cytoskeleton	3231	2741	2396	1216	2545	3309	80.9	76.9	81.1	80.3	90.5	1	1	1	1.1	0	0	0	3.03	17.27
Tb927.10.12870	BBP120	Cytoskeleton	3264	2910	2533	1410	2783	3560	85	80.4	93	86.9	96.4	0.9	1.1	1	1.1	0	0	0	11.24	25.66
Tb927.8.6490	BBP122	Cytoskeleton	3240	3010	2573	990	2759	2909	88.6	82.3	65.8	86.8	79.4	0.9	0.7	1	0.9	0	0	0	0.37	38.22
Tb927.5.3280	BBP135	Cytoskeleton	3567	5596	4793	1556	3489	3165	149.6	139.3	94	99.7	78.4	0.9	0.6	0.7	0.5	0	1	0	2.95	4.26
Tb927.3.5160	BBP136	Cytoskeleton	3699	3633	3321	1763	3510	4214	93.7	93	102.7	96.7	100.7	1	1.1	1	1.1	0	0	0	2.34	10.04
Tb927.10.4210	BBP38	Cytoskeleton	984	785	675	428	706	966	76.1	71.1	93.7	73.1	86.8	0.9	1.2	1	1.1	0	0	0	0.84	0.84
Tb927.3.4400	BBP41	Cytoskeleton	1083	1029	877	493	987	1454	90.6	83.9	98.1	92.9	118.7	0.9	1.1	1	1.3	0	0	0	2.58	2.7
Tb927.8.4210	BBP46	Cytoskeleton	1260	1041	978	411	958	972	78.8	80.4	70.3	77.5	68.2	1	0.9	1	0.9	0	0	0	8.08	205.2
Tb927.10.14520	BBP52	Cytoskeleton	1401	1001	982	485	1080	1230	68.1	72.6	74.6	78.6	77.6	1.1	1.1	1.2	1.1	0	0	0	8.07	6.15
Tb927.8.4580	BBP58	Cytoskeleton	1452	1802	1709	764	1788	2032	118.4	122	113.3	125.5	123.7	1	1	1.1	1	0	0	0	9.25	19.76
Tb927.10.350	BBP59	Cytoskeleton	1539	599	554	241	520	616	37.1	37.3	33.7	34.4	35.4	1	0.9	0.9	1	0	0	0	3.94	75.62
Tb927.8.2590	BBP60	Cytoskeleton	1638	1776	1672	861	1810	1888	103.4	105.8	113.2	112.6	101.9	1	1.1	1.1	1	0	0	0	4.22	8.67
Tb927.5.4340	BBP65	Cytoskeleton	1758	1628	2345	714	1568	1502	88.3	138.2	87.5	90.9	75.5	1.6	1	1	0.9	1	0	0	5.15	6.14
Tb927.10.3140	BBP68	Cytoskeleton	1893	1603	1518	666	1501	1902	80.8	83.1	75.8	80.8	88.8	1	0.9	1	1.1	0	0	0	3.12	3.5
Tb927.11.2700	BBP69	Cytoskeleton	1890	1963	1697	700	1823	1846	99.1	93.1	79.8	98.3	86.3	0.9	0.8	1	0.9	0	0	0	5.44	23.26
Tb927.10.15190	BBP72	Cytoskeleton	1983	1926	1787	624	1783	2114	92.6	93.4	67.8	91.6	94.2	1	0.7	1	1	0	0	0	4.59	4.44
Tb927.10.5910	BBP86	Cytoskeleton	2271	2491	2375	948	2493	2475	104.6	108.4	89.9	111.9	96.3	1	0.9	1.1	0.9	0	0	0	4.98	18.3
Tb927.7.3880	BBP87	Cytoskeleton	2331	1513	1326	756	1483	1661	61.9	59	69.9	64.8	63	1	1.1	1	1	0	0	0	9.37	32.55
Tb927.3.5450	BBP96	Cytoskeleton	2700	2456	2208	1227	2314	2686	86.8	84.7	97.9	87.4	87.9	1	1.1	1	1	0	0	0	4.61	9.47
Tb927.1.2330	beta tubulin	Cytoskeleton	1329	4580	4636	1484	4991	3824	328.7	361.5	240.5	382.8	254.4	1.1	0.7	1.2	0.8	0	0	0	3.93	19.77
Tb927.11.13700	BLD10	Cytoskeleton	2265	2245	1825	680	2001	2121	94.5	83.5	64.7	90	82.8	0.9	0.7	1	0.9	0	0	0	2.25	7.33
Tb927.10.14890	C-terminal motor kinesin KIFC1	Cytoskeleton	2463	1305	1160	464	1206	1192	50.5	48.8	40.6	49.9	42.8	1	0.8	1	0.8	0	0	0	23.83	28.01
Tb927.11.9110	C-terminal motor kinesin, Kinesin-14B	Cytoskeleton	2010	1351	1193	588	1419	1222	64.1	61.5	63	72	53.7	1	1	1.1	0.8	0	0	0	2.62	7.45
Tb927.10.4170	CAP292 Clathrin-associated protein, resembles yeast myosins, homologue of centrosome-associated protein CEP250	Cytoskeleton	7620	7098	6534	2646	6809	7140	88.8	88.9	74.8	91.1	82.8	1	0.8	1	0.9	0	0	0	7.92	53.63
Tb927.4.2080	CC2D is a FAZ-ER protein, also present on the basal bodies. CC2D is required for FAZ filament assembly.	Cytoskeleton	2721	1765	1522	1033	1655	2036	61.9	58	81.8	62	66.1	0.9	1.3	1	1.1	0	0	0	12.37	52.9
Tb927.7.6840	Centrosomal spindle body, CEP44	Cytoskeleton	525	618	460	164	537	645	112.3	90.8	67.3	104.3	108.6	0.8	0.6	0.9	1	0	0	0	0.81	0.59
Tb927.7.6250	CEP120A	Cytoskeleton	1281	1597	1655	833	1724	1814	118.9	133.9	140.1	137.2	125.2	1.1	1.2	1.2	1.1	0	0	0	0.8	2.42
Tb927.11.8920	CEP120B	Cytoskeleton	1677	2028	1895	808	1899	2136	115.3	117.1	103.8	115.4	112.6	1	0.9	1	1	0	0	0	5.46	3.78
Tb927.5.2440	CEP164	Cytoskeleton	3534	4727	4146	2358	2801	3464	127.6	121.6	143.7	80.8	86.6	1	1.1	0.6	0.7	0	0	0	3.68	28.53
Tb927.1.3560	CEP164	Cytoskeleton	2598	2028	1815	1114	1848	2424	74.5	72.4	92.4	72.5	82.5	1	1.2	1	1.1	0	0	0	3.08	42.12
Tb927.10.10690	CEP19	Cytoskeleton	1152	743	605	237	620	716	61.5	54.4	44.3	54.9	54.9	0.9	0.7	0.9	0.9	0	0	0	2.45	9.46
Tb927.10.5990	CEP57	Cytoskeleton	1332	696	637	223	617	693	49.8	49.6	36.1	47.2	46	1	0.7	0.9	0.9	0	0	0	6.66	7.05
Tb927.11.8860	CEP76	Cytoskeleton	1899	1529	1389	529	1366	1649	76.8	75.8	60	73.3	76.8	1	0.8	1	1	0	0	0	4.62	6
Tb927.11.15800	CIF1 = TOEFAZ1	Cytoskeleton	2382	2482	2324	1509	2448	2891	99.4	101.1	136.5	104.7	107.3	1	1.4	1.1	1.1	0	0	0	14.85	59.57
Tb927.9.14290	CIF2	Cytoskeleton	1407	1548	1543	599	1601	1438	104.9	113.7	91.7	116	90.3	1.1	0.9	1.1	0.9	0	0	0	13.92	10.19
Tb927.10.16110	CMF1, possible component of motile flagella	Cytoskeleton	1161	581	574	237	567	467	47.7	51.2	44	49.8	35.6	1.1	0.9	1	0.7	0	0	0	5.06	10.02
Tb927.7.2790	CMF10, possible component of motile flagella	Cytoskeleton	2106	1901	1723	744	1788	1806	86.1	84.8	76.1	86.5	75.8	1	0.9	1	0.9	0	0	0	8.7	5.49
Tb927.10.9870	CMF12, possible component of motile flagella	Cytoskeleton	798	566	524	268	501	743	67.6	68	72.3	64	82.3	1	1.1	0.9	1.2	0	0	0	4.3	1.94
Tb927.10.10090	CMF14, possible component of motile flagella, TbTBC-L	Cytoskeleton	3261	3404	2829	1324	3085	3341	99.6	89.9	87.5	96.4	90.6	0.9	0.9	1	0.9	0	0	0	3.54	10.05
Tb927.11.7560	CMF15, T. brucei components of motile flagella (TbCMF15)	Cytoskeleton	1890	1909	1703	613	1937	1859	96.3	93.4	69.9	104.5	87	1	0.7	1.1	0.9	0	0	0	17.25	49.03
Tb927.11.1430	CMF2, T. brucei components of motile flagella (TbCMF2)	Cytoskeleton	2259	1978	1882	692	1806	1842	83.5	86.3	66	81.5	72.1	1	0.8	1	0.9	0	0	0	13.27	74.58
Tb927.5.2950	CMF3, T. brucei components of motile flagella (TbCMF3)	Cytoskeleton	2340	2880	2692	1091	1801	1955	117.4	119.2	100.4	78.4	73.9	1	0.9	0.7	0.6	0	0	0	14.11	14.53
Tb927.3.4230	CMF33 subtilisin-like serine peptidase	Cytoskeleton	4167	4062	3540	1898	3943	4700	93	88	98.1	96.4	99.7	0.9	1.1	1	1.1	0	0	0	9.07	16.48
Tb927.10.7690	CMF4, T. brucei components of motile flagella (TbCMF4)	Cytoskeleton	2175	2193	2017	978	2018	2317	96.2	96.1	96.9	94.6	94.2	1	1	1	1	0	0	0	10.09	24.03
Tb927.2.4810	CMF5, T. brucei components of motile flagella (TbCMF5)	Cytoskeleton	4023	3925	3631	1713	4022	4679	93.1	93.5	91.7	101.9	102.8	1	1	1.1	1.1	0	0	0	13.45	48.56
Tb927.10.3310	CMF76b, possible component of motile flagella	Cytoskeleton	2841	2548	2163	1279	2262	3013	85.5	78.9	97	81.2	93.8	0.9	1.1	0.9	1.1	0	0	0	8.76	34.1
Tb927.11.10900	CMF9, MENG,flagellar component	Cytoskeleton	2547	2544	2366	1307	2351	3124	95.3	96.3	110.5	94.1	108.4	1	1.2	1	1.1	0	0	0	7.35	21.42
Tb927.3.5180	cofilin/actin depolymerizing factor, putative	Cytoskeleton	411	395	318	303	337	499	91.7	80.2	158.8	83.6	107.3	0.9	1.7	0.9	1.2	1	0	0	2.3	4.63
Tb927.11.11650	Component of motile flagella 64	Cytoskeleton	3021	3208	2846	1692	3037	3932	101.3	97.6	120.6	102.5	115.1	1	1.2	1	1.1	0	0	0	7.21	8.46
Tb927.8.3100	coronin (CRN12)	Cytoskeleton	1572	1823	1687	668	1595	1784	110.6	111.2	91.5	103.4	100.3	1	0.8	0.9	0.9	0	0	0	12.05	16.64
Tb927.4.560	Cytoplasmic dynein 2 heavy chain (DYNC2H1), putative	Cytoskeleton	12699	11386	10116	4284	10084	13162	85.5	82.6	72.7	80.9	91.6	1	0.9	0.9	1.1	0	0	0	20.76	123.92
Tb927.11.10930	delta tubulin,tubulin delta chain (TUBD1)	Cytoskeleton	1470	2066	2089	763	2136	1589	134	147.3	111.8	148.1	95.6	1.1	0.8	1.1	0.7	0	0	0	1.18	1.31
Tb927.8.4870	DIGIT, flagellar component	Cytoskeleton	3615	3143	2815	1280	3000	3687	82.9	80.7	76.3	84.6	90.2	1	0.9	1	1.1	0	0	0	12.46	41.39
Tb927.10.14110	DIP13	Cytoskeleton	360	372	401	138	324	457	98.6	115.4	82.6	91.7	112.2	1.2	0.8	0.9	1.1	0	0	0	0.77	0.84
Tb927.10.1130	dynein arm light chain, axonemal, putative	Cytoskeleton	825	542	484	212	520	542	62.7	60.8	55.3	64.2	58.1	1	0.9	1	0.9	0	0	0	7.81	3.71
Tb927.7.820	dynein arm light chain, axonemal, putative	Cytoskeleton	921	967	884	425	918	1004	100.1	99.5	99.4	101.6	96.4	1	1	1	1	0	0	0	6.27	15.07
Tb927.11.8160	dynein heavy chain	Cytoskeleton	12459	11006	10122	4056	10432	11646	84.3	84.2	70.1	85.3	82.6	1	0.8	1	1	0	0	0	22.5	114.59
Tb927.11.11220	dynein heavy chain	Cytoskeleton	12729	11995	10868	4390	11034	13040	89.9	88.5	74.3	88.3	90.6	1	0.8	1	1	0	0	0	22.04	211.96
Tb927.11.3250	dynein heavy chain	Cytoskeleton	13977	11943	10602	4309	10952	12896	81.5	78.6	66.4	79.9	81.6	1	0.8	1	1	0	0	0	29.12	286.78
Tb927.11.2430	dynein heavy chain DHC1b or DYNC2H2, cytoplasmic type	Cytoskeleton	12924	11472	10387	4446	10578	12876	84.7	83.3	74.1	83.4	88.1	1	0.9	1	1	0	0	0	20.01	199.58
Tb927.4.870	dynein heavy chain DNAH10 IAD-1alpha inner arm dynein heavy chain	Cytoskeleton	13800	13045	11813	4505	12412	14133	90.2	88.7	70.3	91.7	90.5	1	0.8	1	1	0	0	0	14.47	231.54
Tb927.8.7840	dynein heavy chain, putative, not a DHC in Wickstead analysis	Cytoskeleton	2397	2556	2316	1223	2552	2472	101.7	100.1	109.9	108.5	91.2	1	1.1	1.1	0.9	0	0	0	1.34	3.96
Tb927.2.4060	dynein intermediate chain IC 138	Cytoskeleton	2595	2715	2441	1241	2660	3136	99.8	97.5	103	104.5	106.8	1	1	1	1.1	0	0	0	6.05	26.17
Tb927.11.2270	dynein intermediate chain IC140 (IDA7)	Cytoskeleton	2430	2377	2361	793	2268	1973	93.3	100.7	70.3	95.1	71.8	1.1	0.8	1	0.8	0	0	0	9.38	32.03
Tb927.11.14300	dynein intermediate chain IC70, putative	Cytoskeleton	1809	1654	1431	632	1500	1855	87.2	82	75.3	84.5	90.6	0.9	0.9	1	1	0	0	0	17.48	39.4
Tb927.11.5000	dynein intermediate chain IC78, putative	Cytoskeleton	1968	1704	1558	658	1584	1935	82.6	82	72	82	86.9	1	0.9	1	1.1	0	0	0	14.14	58.12
Tb927.11.5510	dynein light chain p28, axonemal, putative	Cytoskeleton	708	651	515	346	537	762	87.7	75.4	105.3	77.3	95.1	0.9	1.2	0.9	1.1	0	0	0	2.24	3.45
Tb927.5.4440	dynein light chain, putative	Cytoskeleton	273	288	414	109	233	316	100.6	157.2	86	87	102.3	1.6	0.9	0.9	1	1	0	0	0.93	1.02
Tb927.10.15580	dynein light chain, putative	Cytoskeleton	393	252	209	100	152	244	61.2	55.1	54.8	39.4	54.9	0.9	0.9	0.6	0.9	0	0	0	1.68	1.34
Tb927.11.5680	dynein light chain, putative	Cytoskeleton	633	503	460	230	431	534	75.8	75.3	78.3	69.4	74.6	1	1	0.9	1	0	0	0	2.15	2.4
Tb927.10.4690	dynein light chain, putative	Cytoskeleton	339	418	414	234	387	532	117.6	126.6	148.7	116.4	138.7	1.1	1.3	1	1.2	0	0	0	1.26	1.27
Tb927.10.6670	dynein light chain, putative	Cytoskeleton	378	283	287	149	294	401	71.4	78.7	84.9	79.3	93.8	1.1	1.2	1.1	1.3	0	0	0	1.42	0.83
Tb927.10.13110	dynein light chain, putative,dynein light chain 2B, redicted dynein modulator,roadblock/LC7 family member	Cytoskeleton	357	341	259	208	314	452	91.1	75.2	125.5	89.6	111.9	0.8	1.4	1	1.2	0	0	0	1.98	3.03
Tb927.10.10320	dynein light chain, putative,dynein Tctex1 family, putative	Cytoskeleton	330	328	285	86	290	500	94.8	89.5	56.1	89.6	133.9	0.9	0.6	0.9	1.4	0	0	0	1.33	1.12
Tb927.10.13370	dynein light chain, putative,dynein Tctex1 family, putative	Cytoskeleton	600	681	674	306	680	767	108.3	116.4	109.9	115.5	113	1.1	1	1.1	1	0	0	0	3.72	1.46
Tb927.11.3660	dynein light chain, putative,dynein Tctex1 family, putative	Cytoskeleton	351	129	102	49	138	185	35.1	30.1	30.1	40.1	46.6	0.9	0.9	1.1	1.3	0	0	0	0.93	2.39
Tb927.11.7740	dynein light chain, putative,dynein Tctex2 family, putative	Cytoskeleton	348	46	30	69	64	88	12.6	8.9	42.7	18.7	22.4	0.7	3.4	1.5	1.8	1	0	1	0.53	3.31
Tb927.9.12820	dynein light chain, putative,dynein Tctex2 family, putative	Cytoskeleton	375	341	277	231	288	411	86.7	76.6	132.7	78.3	96.9	0.9	1.5	0.9	1.1	1	0	0	1.47	0.9
Tb927.11.16810	dynein light intermediate chain D1bLIC, putative	Cytoskeleton	1257	1410	1231	720	1286	1252	107	101.5	123.4	104.3	88	0.9	1.2	1	0.8	0	0	0	6.66	24.3
Tb927.11.7240	dynein regulatory complex subunit CMF70	Cytoskeleton	1524	840	684	388	750	894	52.6	46.5	54.8	50.2	51.9	0.9	1	1	1	0	0	0	7.67	5.76
Tb927.9.14480	dynein-associated protein, putative	Cytoskeleton	297	331	306	97	340	310	106.3	106.8	70.3	116.7	92.3	1	0.7	1.1	0.9	0	0	0	0.88	0.75
Tb927.10.5960	engulfment and cell motility domain 2, putative	Cytoskeleton	1380	534	452	309	500	626	36.9	33.9	48.2	36.9	40.1	0.9	1.3	1	1.1	0	0	0	6.06	19.46
Tb927.10.1140	epsilon tubulin (TUBE1)	Cytoskeleton	1464	957	877	460	877	1012	62.3	62.1	67.7	61.1	61.1	1	1.1	1	1	0	0	0	3.16	3.08
Tb927.11.670	epsinR	Cytoskeleton	1518	749	813	351	757	872	47.1	55.5	49.8	50.8	50.8	1.2	1.1	1.1	1.1	0	0	0	20.96	18.74
Tb927.3.5540	FAP133, Component of the IFT dynein motor	Cytoskeleton	1605	1476	1332	541	1290	1584	87.7	86	72.6	81.9	87.2	1	0.8	0.9	1	0	0	0	5.18	7.07
Tb927.8.7070	FAZ15 flagellar attachment zone protein	Cytoskeleton	951	1119	915	354	1010	1119	112.2	99.7	80.2	108.2	104	0.9	0.7	1	0.9	0	0	0	4.95	8.89
Tb927.10.12920	FAZ18 flagellar attachment zone protein	Cytoskeleton	2916	2602	2496	1147	2538	3015	85.1	88.7	84.7	88.7	91.4	1	1	1	1.1	0	0	0	10.34	23.94
Tb927.3.3300	FAZ19 flagellar attachment zone protein	Cytoskeleton	2445	2414	2362	1062	2557	2854	94.2	100.1	93.6	106.6	103.2	1.1	1	1.1	1.1	0	0	0	17.53	37.95
Tb927.1.4310	FAZ2 flagellar attachment zone protein	Cytoskeleton	4917	6120	6493	2440	6647	5785	118.7	136.8	106.9	137.8	104	1.2	0.9	1.2	0.9	0	0	0	46.73	240.74
Tb927.11.9290	FAZ20 protein tyrosine kinase, putative	Cytoskeleton	2292	2362	2098	1025	2198	2022	98.3	94.9	96.3	97.7	78	1	1	1	0.8	0	0	0	9.15	58.99
Tb927.11.12530	FAZ3 flagellar attachment zone protein	Cytoskeleton	2421	2505	2369	940	2456	2592	98.7	101.4	83.6	103.4	94.6	1	0.8	1	1	0	0	0	19.2	67.18
Tb927.9.10530	FAZ4 flagellar attachment zone protein	Cytoskeleton	3132	2614	2359	1448	2393	2971	79.6	78.1	99.6	77.9	83.9	1	1.3	1	1.1	0	0	0	11.68	73.31
Tb927.10.840	FAZ6 flagellar attachment zone protein	Cytoskeleton	5160	3745	3585	2026	3705	3860	69.2	72	84.6	73.2	66.1	1	1.2	1.1	1	0	0	0	#N/A	#N/A
Tb927.10.14320	FAZ9 flagellar attachment zone protein	Cytoskeleton	3402	3469	3172	1336	3376	3909	97.3	96.6	84.6	101.1	101.6	1	0.9	1	1	0	0	0	17.89	27.46
Tb927.11.11720	FG-GAP repeat protein, putative,intergrin alpha chain protein, putative	Cytoskeleton	1869	1741	1326	525	1532	1894	88.8	73.5	60.5	83.5	89.6	0.8	0.7	0.9	1	0	0	0	3.82	3.1
Tb927.1.1340	FG-GAP repeat protein, putative,intergrin alpha chain protein, putative	Cytoskeleton	2229	1898	1736	817	1680	2171	81.2	80.7	78.9	76.8	86.1	1	1	0.9	1.1	0	0	0	4.62	1.82
Tb927.7.6460	FG-GAP repeat protein, putative,intergrin alpha chain protein, putative	Cytoskeleton	2538	2741	2516	1025	2689	2860	103	102.7	87	108	99.6	1	0.8	1	1	0	0	0	5.81	13.15
Tb927.11.16110	FG-GAP repeat protein, putative,intergrin alpha chain protein, putative	Cytoskeleton	2112	2124	1969	745	2063	2368	95.9	96.6	76	99.6	99.1	1	0.8	1	1	0	0	0	2.89	4.18
Tb927.6.2020	FG-GAP repeat protein, putative,intergrin alpha chain protein, putative	Cytoskeleton	2211	1967	1777	892	1790	2066	84.9	83.3	86.9	82.5	82.6	1	1	1	1	0	0	0	4.27	8.02
Tb927.3.3640	FG-GAP repeat protein, putative,intergrin alpha chain protein, putative	Cytoskeleton	2256	2329	2266	1044	2337	2736	98.5	104.1	99.7	105.6	107.2	1.1	1	1.1	1.1	0	0	0	5.02	5.46
Tb927.11.2400	Flabarin-like	Cytoskeleton	657	488	511	268	466	601	70.8	80.6	87.9	72.3	80.9	1.1	1.2	1	1.1	0	0	0	3.33	1.48
Tb927.11.2410	Flabarin, flagellar membrane protein in Leishmania & tryps	Cytoskeleton	669	629	528	266	522	718	89.7	81.8	85.6	79.5	94.9	0.9	1	0.9	1.1	0	0	0	#N/A	#N/A
Tb927.10.5430	Flagellar C1a complex subunit C1a-32, putative	Cytoskeleton	846	809	700	340	803	1073	91.2	85.7	86.6	96.7	112.1	0.9	0.9	1.1	1.2	0	0	0	4.46	9.66
Tb927.3.2310	flagellar component,PACRGA	Cytoskeleton	903	847	840	365	864	938	89.5	96.4	87.1	97.5	91.8	1.1	1	1.1	1	0	0	0	11.73	17.92
Tb927.10.7290	Flagellar Member 2 (FLAM2)	Cytoskeleton	3468	3561	3296	1118	3531	3207	97.9	98.5	69.4	103.8	81.7	1	0.7	1.1	0.8	0	0	0	10.11	157.66
Tb927.8.7950	Flagellar Member 4 (FLAM4)	Cytoskeleton	5244	5475	4852	2302	5228	5736	99.6	95.9	94.6	101.6	96.7	1	0.9	1	1	0	0	0	17.29	57.16
Tb927.9.13440	Flagellar Member 5 (FLAM5)	Cytoskeleton	4737	4509	3914	1713	4178	4961	90.8	85.6	77.9	89.9	92.6	0.9	0.9	1	1	0	0	0	21.13	121.84
Tb927.3.5020	Flagellar Member 6 (FLAM6)	Cytoskeleton	4242	4314	4008	1744	3986	4902	97	97.9	88.6	95.8	102.2	1	0.9	1	1.1	0	0	0	15.58	33.88
Tb927.8.4050	flagellar membrane protein that interacts with FLA1, similar to FLA3	Cytoskeleton	2253	2594	2503	995	2601	2560	109.8	115.1	95.1	117.7	100.4	1	0.9	1.1	0.9	0	0	0	1.29	35.43
Tb927.11.5640	Flagellar pocket collar protein	Cytoskeleton	2775	2506	2309	1098	2410	2467	86.1	86.2	85.2	88.5	78.6	1	1	1	0.9	0	0	0	8.89	38.43
Tb927.8.6370	Flagellar pocket collar protein FPC4	Cytoskeleton	1335	1371	1340	595	1555	1329	97.9	104	96	118.7	88	1.1	1	1.2	0.9	0	0	0	5.52	66.92
Tb927.11.12150	flagellar protein essential for flagellar pocket biogenesis (BILBO1)	Cytoskeleton	1764	2039	2042	844	2138	1664	110.2	120	103.1	123.5	83.4	1.1	0.9	1.1	0.8	0	0	0	6.16	33.2
Tb927.1.2670	flagellar protein PF16	Cytoskeleton	1542	1479	1344	502	1385	1221	91.5	90.3	70.1	91.5	70	1	0.8	1	0.8	0	0	0	9.15	27.28
Tb927.10.13960	flagellar protein PF20	Cytoskeleton	1770	1850	1586	709	1702	1964	99.7	92.9	86.3	98	98.1	0.9	0.9	1	1	0	0	0	10.2	8.01
Tb927.8.4640	flagellar protofilament ribbon protein, putative	Cytoskeleton	1158	1083	1031	524	1080	1070	89.2	92.3	97.5	95.1	81.7	1	1.1	1.1	0.9	0	0	0	6.76	23.08
Tb927.3.3690	flagellar radial spoke protein-like, putative	Cytoskeleton	1647	1589	1559	810	1729	1826	92	98.1	105.9	107	98	1.1	1.2	1.2	1.1	0	0	0	14.55	20.91
Tb927.3.1110	flagellar transport protein, putative (PIFTA1)	Cytoskeleton	1434	811	736	349	810	726	53.9	53.2	52.4	57.6	44.8	1	1	1.1	0.8	0	0	0	6.1	14.39
Tb927.3.5490	flagellar transport protein, putative (PIFTB2)	Cytoskeleton	2028	1550	1173	645	1198	1630	72.9	59.9	68.5	60.2	71.1	0.8	0.9	0.8	1	0	0	0	10.13	32.52
Tb927.3.3000	flagellar transport protein, putative (PIFTC3)	Cytoskeleton	1701	1604	1435	659	1504	1823	89.9	87.4	83.4	90.1	94.7	1	0.9	1	1.1	0	0	0	12.43	32.29
Tb927.11.6050	Flagellar-associated PapD-like, putative	Cytoskeleton	5124	4608	4464	2030	4474	5016	85.8	90.3	85.3	89	86.5	1.1	1	1	1	0	0	0	17.28	43.47
Tb927.10.8940	Flagellum tageting protein KHARON1	Cytoskeleton	1236	1317	1243	494	1294	1133	101.6	104.2	86.1	106.7	81	1	0.8	1.1	0.8	0	0	0	50.31	155.76
Tb927.11.3090	FOR20	Cytoskeleton	456	511	491	304	475	526	106.9	111.6	143.6	106.2	102	1	1.3	1	1	0	0	0	1.94	0.86
Tb927.10.9250	G-actin binding protein, putative, CAP/Srv2p, putative	Cytoskeleton	810	739	682	386	755	938	87	87.3	102.6	95	102.4	1	1.2	1.1	1.2	0	0	0	8.62	12.92
Tb927.4.2350	G-actin binding protein, putative, twinfilin, putative	Cytoskeleton	963	1064	964	454	1045	1336	105.4	103.7	101.5	110.6	122.6	1	1	1	1.2	0	0	0	4.7	5.14
Tb927.6.2400	Gamma tubulin complex subunit GCP4	Cytoskeleton	2010	1797	1649	668	1722	1914	85.3	85	71.6	87.3	84.2	1	0.8	1	1	0	0	0	5.74	4.04
Tb927.3.910	gamma-tubulin	Cytoskeleton	1344	1177	961	536	1113	1253	83.5	74.1	85.9	84.4	82.4	0.9	1	1	1	0	0	0	3.56	10.63
Tb927.10.9770	gamma-tubulin complex subunit GCP2	Cytoskeleton	2355	1752	1706	732	1635	1845	71	75.1	67	70.8	69.3	1.1	0.9	1	1	0	0	0	3.27	2.65
Tb927.11.11340	gamma-tubulin complex subunit GCP3	Cytoskeleton	2400	1741	1619	716	1488	1751	69.2	69.9	64.3	63.2	64.5	1	0.9	0.9	0.9	0	0	0	5.47	10.97
Tb927.10.850	hook complex protein, conserved	Cytoskeleton	4509	4513	3857	2005	4118	4419	95.5	88.6	95.8	93.1	86.6	0.9	1	1	0.9	0	0	0	#N/A	#N/A
Tb927.8.3010	hook complex protein, conserved	Cytoskeleton	2214	2427	2170	1007	2221	2560	104.6	101.6	98	102.2	102.2	1	0.9	1	1	0	0	0	5.89	52.8
Tb927.10.3010	hook complex protein, conserved	Cytoskeleton	3672	7942	7758	3666	8403	8085	206.3	219	215	233.2	194.6	1.1	1	1.1	0.9	0	0	0	8.6	6.38
Tb927.10.8820	hook complex protein, conserved	Cytoskeleton	2301	2082	1772	996	2073	2120	86.3	79.8	93.2	91.8	81.4	0.9	1.1	1.1	0.9	0	0	0	7.34	72.02
Tb927.7.7000	hook complex protein, conserved	Cytoskeleton	4791	3834	3773	1608	4058	4076	76.3	81.6	72.3	86.3	75.2	1.1	0.9	1.1	1	0	0	0	23.14	70.02
Tb927.4.3120	hook complex protein, conserved	Cytoskeleton	2802	1470	1318	640	1520	1737	50	48.7	49.2	55.3	54.8	1	1	1.1	1.1	0	0	0	5.59	29.65
Tb927.6.3150	Hydin,flagellar component	Cytoskeleton	13566	10158	8849	5556	9037	11690	71.4	67.6	88.2	67.9	76.2	0.9	1.2	1	1.1	0	0	0	26.59	161.11
Tb927.5.1070	hypothetical protein, conserved	Cytoskeleton	2748	4595	4324	2303	3066	3207	159.5	163.1	180.5	113.7	103.2	1	1.1	0.7	0.6	0	0	0	#N/A	#N/A
Tb927.11.5750	hypothetical protein, conserved	Cytoskeleton	2757	2629	2268	1132	2479	2650	90.9	85.3	88.4	91.6	85	0.9	1	1	0.9	0	0	0	3.8	11.92
Tb927.4.2400	hypothetical protein, conserved	Cytoskeleton	4287	4275	3812	1759	3942	4597	95.1	92.2	88.4	93.7	94.8	1	0.9	1	1	0	0	0	4.54	25.18
Tb927.10.15760	hypothetical protein, conserved, in flagellar proteomes, low homology to d tRNA methyltransferase of s: cerevisiae	Cytoskeleton	948	633	609	185	580	384	63.7	66.6	42	62.4	35.8	1	0.7	1	0.6	0	0	0	12.3	22.16
Tb927.7.3740	hypothetical protein, conserved, in flagellum	Cytoskeleton	2550	2478	2317	1259	2590	2758	92.7	94.2	106.3	103.5	95.6	1	1.1	1.1	1	0	0	0	18.67	30.56
Tb927.10.450	hypothetical protein, conserved, microtubule binding domains. very K/E rich	Cytoskeleton	1758	1044	1163	2047	1262	2052	56.6	68.6	250.8	73.2	103.2	1.2	4.4	1.3	1.8	1	0	1	16.79	29.62
Tb927.6.3220	hypothetical protein, conserved, no domains, no yeast or human match	Cytoskeleton	3240	1824	1668	688	1783	2123	53.7	53.4	45.7	56.1	57.9	1	0.9	1	1.1	0	0	0	6.91	27.05
Tb927.11.2610	hypothetical protein, conserved, no domains, no yeast or human match	Cytoskeleton	1386	1414	1494	832	1528	1350	97.3	111.7	129.3	112.4	86.1	1.1	1.3	1.2	0.9	0	0	0	17.87	61.25
Tb927.6.1730	hypothetical protein, conserved, resembles various yeast myosins	Cytoskeleton	3831	2892	2511	1173	2528	3350	72	67.9	66	67.3	77.3	0.9	0.9	0.9	1.1	0	0	0	15	9.23
Tb927.10.6790	hypothetical protein, conserved, spindle pole body domain	Cytoskeleton	5184	5401	5264	2408	5289	6201	99.4	105.2	100.1	104	105.7	1.1	1	1	1.1	0	0	0	3.61	8.51
Tb927.3.1420	hypothetical protein, conserved, trypanosome-specific, C-terminal Kelch motif	Cytoskeleton	10779	10285	9280	4779	9952	11538	91	89.2	95.5	94.1	94.6	1	1	1	1	0	0	0	7.17	13.66
Tb927.10.12990	hypothetical protein, conserved,predicted ankyrin repeat family protein	Cytoskeleton	891	1032	941	306	932	971	110.5	109.4	74	106.6	96.3	1	0.7	1	0.9	0	0	0	1.6	1.75
Tb927.1.3250	hypothetical protein, myosin heavy-chain like	Cytoskeleton	5307	5634	5211	2622	5412	6824	101.3	101.8	106.4	103.9	113.7	1	1.1	1	1.1	0	0	0	9.81	37.05
Tb927.10.15290	hypothetical protein, tubulin-binding CAP cofactor domain (cytoskeletal)	Cytoskeleton	4938	3856	3624	1377	3642	4276	74.5	76.1	60.1	75.2	76.5	1	0.8	1	1	0	0	0	16	57.93
Tb927.8.3250	IAD-1beta inner arm dynein heavy chain	Cytoskeleton	14025	13056	12090	4984	12842	14760	88.8	89.3	76.5	93.3	93	1	0.9	1.1	1	0	0	0	27.02	203.48
Tb927.2.5270	IAD-3 inner arm dynein heavy chain	Cytoskeleton	12741	12210	10764	4465	11253	13053	91.4	87.6	75.5	90	90.6	1	0.8	1	1	0	0	0	25.87	163.74
Tb927.10.5350	IAD-4 inner arm dynein heavy chain	Cytoskeleton	12429	5320	4791	1955	4688	6225	40.8	39.9	33.9	38.4	44.3	1	0.8	0.9	1.1	0	0	0	17.46	59.1
Tb927.7.920	IAD-5 inner arm dynein heavy chain, clathrin-associated	Cytoskeleton	12339	10146	8851	3452	9075	10466	78.4	74.3	60.3	75	75	0.9	0.8	1	1	0	0	0	17.49	132.85
Tb927.11.16830	IFT22 (was RABL5) (in UPF1-TAP)	Cytoskeleton	660	674	600	375	630	656	97.4	94.2	122.4	97.3	87.9	1	1.3	1	0.9	0	0	0	2.97	9.36
Tb927.10.5380	intraflagellar transport protein IFT122	Cytoskeleton	3729	1654	1386	705	1552	2169	42.3	38.5	40.7	42.4	51.4	0.9	1	1	1.2	0	0	0	26.54	61.23
Tb927.5.3030	intraflagellar transport protein IFT122B	Cytoskeleton	3783	5506	5093	2336	3616	4561	138.8	139.5	133	97.4	106.6	1	1	0.7	0.8	0	0	0	21.19	99.23
Tb927.10.14470	intraflagellar transport protein IFT140	Cytoskeleton	5091	4956	4457	1999	4701	5492	92.8	90.7	84.6	94.1	95.4	1	0.9	1	1	0	0	0	21.92	88.94
Tb927.10.1170	intraflagellar transport protein IFT172	Cytoskeleton	5244	3080	2725	996	2851	3185	56	53.9	40.9	55.4	53.7	1	0.7	1	1	0	0	0	21.72	98.9
Tb927.6.3290	intraflagellar transport protein IFT20	Cytoskeleton	393	363	382	167	376	441	88.1	100.7	91.5	97.5	99.2	1.1	1	1.1	1.1	0	0	0	2.04	1.67
Tb927.2.4530	intraflagellar transport protein IFT43	Cytoskeleton	714	931	929	392	935	789	124.4	134.8	118.3	133.5	97.7	1.1	1	1.1	0.8	0	0	0	6.68	1.34
Tb927.6.3100	intraflagellar transport protein IFT46	Cytoskeleton	1308	944	910	551	963	1205	68.8	72.1	90.7	75	81.4	1	1.3	1.1	1.2	0	0	0	7.64	24.67
Tb927.10.14980	intraflagellar transport protein IFT52	Cytoskeleton	1968	1523	1473	818	1494	1811	73.8	77.6	89.5	77.4	81.3	1.1	1.2	1	1.1	0	0	0	11.81	37.84
Tb927.10.11310	intraflagellar transport protein IFT55/IFT57	Cytoskeleton	1242	952	791	589	738	1208	73.1	66	102.1	60.6	86	0.9	1.4	0.8	1.2	0	0	0	5.23	12.82
Tb927.7.3370	intraflagellar transport protein IFT74	Cytoskeleton	1791	1864	1649	863	1823	1901	99.3	95.4	103.8	103.7	93.8	1	1	1	0.9	0	0	0	9.83	33.21
Tb927.10.14990	intraflagellar transport protein IFT80/CHE2	Cytoskeleton	2349	2086	1973	949	2001	2384	84.7	87	87	86.8	89.7	1	1	1	1.1	0	0	0	16.51	36.99
Tb927.10.2640	intraflagellar transport protein IFT81	Cytoskeleton	2223	1512	1362	619	1445	1617	64.9	63.5	60	66.3	64.3	1	0.9	1	1	0	0	0	11.86	44.93
Tb927.11.1740	intraflagellar transport protein IFT88	Cytoskeleton	2403	2024	1929	918	1923	2297	80.3	83.2	82.3	81.6	84.5	1	1	1	1.1	0	0	0	17	24.89
Tb927.11.2880	KIN-A, kinesin, mitotic spindle	Cytoskeleton	2589	2621	2425	842	2454	2598	96.6	97.1	70.1	96.6	88.7	1	0.7	1	0.9	0	0	0	4.57	28.95
Tb927.7.5040	KIN-B, kinesin, mitotic spindle mid-zone	Cytoskeleton	1875	885	749	430	844	1077	45	41.4	49.4	45.9	50.8	0.9	1.1	1	1.1	0	0	0	5.38	9.02
Tb927.11.10760	KIN-D kinesin, associated with sub-pellicular microtubules, essential	Cytoskeleton	1854	1835	1721	892	1863	2095	94.4	96.2	103.6	102.4	99.9	1	1.1	1.1	1.1	0	0	0	17.88	77.26
Tb927.5.2410	kinesin	Cytoskeleton	4020	5189	4252	2075	3018	3358	123.1	109.6	111.2	76.5	73.8	0.9	0.9	0.6	0.6	0	0	0	17.84	125.3
Tb927.6.1770	kinesin	Cytoskeleton	1887	1752	1634	697	1609	1424	88.6	89.7	79.6	86.9	66.7	1	0.9	1	0.8	0	0	0	8.88	14.86
Tb927.3.2020	kinesin	Cytoskeleton	2241	2248	2008	854	2103	2516	95.7	92.9	82.1	95.6	99.2	1	0.9	1	1	0	0	0	6.19	15.09
Tb927.11.6400	kinesin	Cytoskeleton	2961	3182	3090	1103	3273	2834	102.5	108.1	80.2	112.7	84.6	1.1	0.8	1.1	0.8	0	0	0	8.32	21.21
Tb927.7.7120	kinesin	Cytoskeleton	2433	2437	2313	987	2443	2387	95.5	98.5	87.4	102.3	86.7	1	0.9	1.1	0.9	0	0	0	#N/A	#N/A
Tb927.6.4390	kinesin	Cytoskeleton	3336	2478	2388	1057	2500	2691	70.8	74.2	68.2	76.4	71.3	1	1	1.1	1	0	0	0	11.74	16.65
Tb927.1.1350	kinesin heavy chain, Kinesin-1	Cytoskeleton	2661	2446	1961	982	2095	2717	87.7	76.4	79.5	80.2	90.3	0.9	0.9	0.9	1	0	0	0	2.9	28.19
Tb927.9.3650	kinesin KIF13-1, depolymerising, spindle regulation	Cytoskeleton	2076	2087	2130	902	2071	2178	95.9	106.3	93.6	101.7	92.7	1.1	1	1.1	1	0	0	0	10.12	21.01
Tb927.8.2630	Kinesin KIN-C. Trypanosome-specific kinesin family 2	Cytoskeleton	2253	2099	2057	1129	2107	1947	88.9	94.6	107.9	95.3	76.4	1.1	1.2	1.1	0.9	0	0	0	11.62	156.78
Tb927.7.4830	Kinesin-12	Cytoskeleton	1551	635	584	278	603	692	39	39	38.6	39.6	39.4	1	1	1	1	0	0	0	0.7	0.72
Tb927.11.2490	Kinesin-3	Cytoskeleton	4719	4230	3764	2278	4012	4529	85.5	82.7	104	86.7	84.8	1	1.2	1	1	0	0	0	9.13	85.82
Tb927.7.5650	Kinesin-4/10	Cytoskeleton	1917	1745	1532	666	1512	2034	86.8	82.8	74.8	80.4	93.8	1	0.9	0.9	1.1	0	0	0	1.72	5.54
Tb927.11.13920	kinesin-II 85 Kd subunit, family 2	Cytoskeleton	3348	2877	2695	1664	2818	3221	82	83.4	107.1	85.8	85	1	1.3	1	1	0	0	0	11.9	36.75
Tb927.6.2880	Kinesin-like but poor match	Cytoskeleton	3258	2317	1956	1482	1951	2774	67.8	62.2	98	61	75.3	0.9	1.4	0.9	1.1	0	0	0	9.73	15.73
Tb927.8.6830	Kinesin-like but poor match	Cytoskeleton	5460	6499	5962	2622	6293	7462	113.5	113.2	103.4	117.5	120.8	1	0.9	1	1.1	0	0	0	9.38	18.76
Tb927.7.4110	Kinesin-like but poor match	Cytoskeleton	2685	2133	1982	966	2120	2236	75.8	76.5	77.5	80.5	73.6	1	1	1.1	1	0	0	0	7.59	9.72
Tb927.11.12180	kinesin, 4/10 family.	Cytoskeleton	2751	2781	2785	1159	2894	2670	96.4	104.9	90.7	107.2	85.8	1.1	0.9	1.1	0.9	0	0	0	1.17	19.22
Tb927.10.15390	kinesin, clathrin-associated, Trypanosome-specific kinesin family 2	Cytoskeleton	3288	1441	1390	536	1409	1678	41.8	43.8	35.1	43.7	45.1	1	0.8	1	1.1	0	0	0	8.4	57.91
Tb927.11.5300	kinesin, Kif13-3, predicted centromere-associated	Cytoskeleton	1701	1486	1291	609	1367	1414	83.3	78.7	77.1	81.9	73.5	0.9	0.9	1	0.9	0	0	0	8.46	28.87
Tb927.4.2730	Kinesin, kinesin-12	Cytoskeleton	2412	2183	1852	988	1941	2570	86.3	79.6	88.2	82	94.2	0.9	1	1	1.1	0	0	0	5.58	6.67
Tb927.3.2040	kinesin, Kinesin-16	Cytoskeleton	3219	3448	3102	1144	3222	3051	102.2	99.9	76.5	102	83.8	1	0.7	1	0.8	0	0	0	5.68	44.08
Tb927.11.4660	kinesin, MCAK-like KIF13-2, tip of flagellum	Cytoskeleton	2073	1967	1746	782	1925	1936	90.5	87.3	81.3	94.6	82.6	1	0.9	1	0.9	0	0	0	7.42	28.87
Tb927.11.3280	kinesin, MCAK-like KIF13-5	Cytoskeleton	2160	1990	1744	862	1906	2050	87.9	83.7	86	89.9	83.9	1	1	1	1	0	0	0	8.94	29.54
Tb927.5.2090	kinesin, putative	Cytoskeleton	3267	5096	4823	2296	3420	3686	148.8	153	151.4	106.7	99.7	1	1	0.7	0.7	0	0	0	10.64	66.98
Tb927.10.12490	kinesin, putative	Cytoskeleton	3399	3643	3359	1340	3209	3533	102.2	102.4	84.9	96.2	91.9	1	0.8	0.9	0.9	0	0	0	7.31	19.52
Tb927.10.12440	kinesin, putative	Cytoskeleton	2499	1732	1534	651	1771	1929	66.1	63.6	56.1	72.2	68.2	1	0.8	1.1	1	0	0	0	4.24	9.84
Tb927.7.6290	kinesin, putative (TbKIF9A)	Cytoskeleton	2676	2685	2610	1061	2549	2716	95.7	101.1	85.4	97.1	89.7	1.1	0.9	1	0.9	0	0	0	8.89	22.54
Tb927.7.7260	kinesin, putative (TbKIF9B)	Cytoskeleton	3126	2782	2619	1227	2781	2755	84.9	86.8	84.5	90.7	77.9	1	1	1.1	0.9	0	0	0	4.75	13.28
Tb927.4.2140	MBO2,flagellar component	Cytoskeleton	3003	3225	2732	1242	3032	3554	102.4	94.3	89.1	102.9	104.6	0.9	0.9	1	1	0	0	0	7.47	14.27
Tb927.9.9870	MCAK-like kinesin, putative	Cytoskeleton	1449	1038	997	454	851	1409	68.3	71.3	67.5	59.9	86	1	1	0.9	1.3	0	0	0	5.62	13.42
Tb927.9.7720	Member of IFT complex A, tetratricopeptide repeat protein	Cytoskeleton	4089	3854	3704	1235	3640	4415	89.9	93.9	65.1	90.7	95.4	1	0.7	1	1.1	0	0	0	16.5	44.84
Tb927.11.16200	microtubule-associated protein,corset-associated protein 17 (CAP17)	Cytoskeleton	399	400	332	367	305	487	95.6	86.2	198.1	77.9	107.9	0.9	2.1	0.8	1.1	1	0	0	4.1	1.86
Tb927.8.3430	MKS1	Cytoskeleton	1506	989	878	398	1009	919	62.6	60.4	56.9	68.3	53.9	1	0.9	1.1	0.9	0	0	0	1.66	1.45
Tb927.9.4640	MKS6	Cytoskeleton	4827	4693	4231	1841	4180	5589	92.7	90.8	82.1	88.3	102.4	1	0.9	1	1.1	0	0	0	1.43	9.6
Tb927.1.1910	MORN repeat-containing protein	Cytoskeleton	3777	3880	3693	1826	3796	4438	98	101.3	104.1	102.4	103.9	1	1.1	1	1.1	0	0	0	6.55	7.76
Tb927.6.4670	MORN repeat-containing protein,flagellar component (TbMORN1)	Cytoskeleton	1077	1054	993	674	1047	1273	93.3	95.6	134.8	99.1	104.5	1	1.4	1.1	1.1	0	0	0	6.18	29.79
Tb927.11.16310	myosin heavy chain, putative, in MCM-BP-TAP	Cytoskeleton	3180	2774	2431	997	2449	2920	83.2	79.2	67.5	78.5	81.2	1	0.8	0.9	1	0	0	0	0.78	7.03
Tb927.10.870	myosin-like	Cytoskeleton	4056	3817	3524	1584	3564	4123	89.8	90	84.1	89.6	89.9	1	0.9	1	1	0	0	0	10.48	51.34
Tb927.6.870	myotubularin, putative	Cytoskeleton	5319	4525	4277	1884	4595	4519	81.1	83.3	76.3	88	75.1	1	0.9	1.1	0.9	0	0	0	7.22	26.51
Tb927.1.3300	myotubularin, putative,zinc-binding phosphatase, putative	Cytoskeleton	2619	2534	2234	1022	2354	2502	92.3	88.4	84.1	91.6	84.5	1	0.9	1	0.9	0	0	0	14.49	17.94
Tb927.7.4290	Nuclear migration protein NudC (animals), 46% identity	Cytoskeleton	894	904	906	666	824	1169	96.4	105	160.5	93.9	115.6	1.1	1.7	1	1.2	1	0	0	4.99	6.48
Tb927.3.930	OADalpha outer arm dynein heavy chain	Cytoskeleton	13920	12954	11561	4777	12301	14038	88.8	86.1	73.9	90.1	89.1	1	0.8	1	1	0	0	0	26.11	328.79
Tb927.11.16090	outer dynein arm docking complex, DC2	Cytoskeleton	1905	1940	1695	824	1889	1788	97.1	92.2	93.2	101.1	83	0.9	1	1	0.9	0	0	0	7.49	43.38
Tb927.11.3290	p166, conserved	Cytoskeleton	4506	4559	4259	1813	4289	4673	96.5	98	86.7	97	91.7	1	0.9	1	1	0	0	0	6.67	40.01
Tb927.9.9940	PACRGB,flagellar component	Cytoskeleton	939	813	703	325	751	913	82.6	77.6	74.6	81.5	86	0.9	0.9	1	1	0	0	0	7.1	10.49
Tb927.3.4290	paraflagellar rod component PFR1	Cytoskeleton	1770	2203	2097	733	2261	2104	118.7	122.8	89.2	130.2	105.1	1	0.8	1.1	0.9	0	0	0	2.56	20.91
Tb927.11.13500	paraflagellar rod protein par1	Cytoskeleton	1779	1988	1994	863	1967	2323	106.6	116.2	104.5	112.7	115.4	1.1	1	1.1	1.1	0	0	0	16.79	46.66
Tb927.5.4480	paraflagellar rod protein par4, putative	Cytoskeleton	1740	626	808	388	573	693	34.3	48.1	48	33.6	35.2	1.4	1.4	1	1	0	0	0	7.01	28.67
Tb927.8.6660	paraflagellar rod protein PFC1	Cytoskeleton	1824	2075	1918	771	1982	2155	108.5	109	91	110.8	104.4	1	0.8	1	1	0	0	0	28.98	76.77
Tb927.2.3660	paraflagellar rod protein PFC10	Cytoskeleton	10734	8657	7855	3229	7892	9296	76.9	75.8	64.8	74.9	76.6	1	0.8	1	1	0	0	0	10.62	28.58
Tb927.2.2160	paraflagellar rod protein PFC11	Cytoskeleton	990	916	824	474	849	898	88.2	86.3	103.1	87.4	80.2	1	1.2	1	0.9	0	0	0	7.39	45.7
Tb927.11.4740	paraflagellar rod protein PFC12	Cytoskeleton	1545	1423	1270	588	1437	1565	87.8	85.2	82	94.8	89.5	1	0.9	1.1	1	0	0	0	5.08	8.09
Tb927.2.950	paraflagellar rod protein PFC13	Cytoskeleton	4185	7750	7415	3540	7336	8154	176.6	183.6	182.2	178.7	172.2	1	1	1	1	0	0	0	0.86	5.82
Tb927.10.9570	paraflagellar rod protein PFC14	Cytoskeleton	3249	1710	1632	940	1631	2601	50.2	52.1	62.3	51.2	70.8	1	1.2	1	1.4	0	0	0	13.18	37.22
Tb927.10.15250	paraflagellar rod protein PFC15	Cytoskeleton	1458	437	387	184	374	448	28.6	27.5	27.2	26.1	27.2	1	1	0.9	1	0	0	0	13.34	55.62
Tb927.10.11300	paraflagellar rod protein PFC16	Cytoskeleton	381	178	158	91	138	215	44.6	43	51.4	36.9	49.9	1	1.2	0.8	1.1	0	0	0	4.2	2.04
Tb927.11.11210	paraflagellar rod protein PFC17	Cytoskeleton	1083	893	856	377	758	916	78.6	81.9	75	71.3	74.8	1	1	0.9	1	0	0	0	5.23	5.55
Tb927.10.8930	paraflagellar rod protein PFC18	Cytoskeleton	2133	1829	1638	737	1604	1682	81.8	79.6	74.4	76.6	69.7	1	0.9	0.9	0.9	0	0	0	18.67	35.16
Tb927.10.10140	paraflagellar rod protein PFC19	Cytoskeleton	996	1032	992	303	1017	1197	98.8	103.2	65.5	104.1	106.2	1	0.7	1.1	1.1	0	0	0	8.55	8.28
Tb927.8.3790	paraflagellar rod protein PFC2	Cytoskeleton	672	666	693	245	606	790	94.5	106.9	78.5	91.9	103.9	1.1	0.8	1	1.1	0	0	0	5.07	9.59
Tb927.10.13330	paraflagellar rod protein PFC20	Cytoskeleton	4047	3187	2866	1318	3040	3401	75.1	73.4	70.1	76.6	74.3	1	0.9	1	1	0	0	0	9.85	46.03
Tb927.8.1550	paraflagellar rod protein PFC3	Cytoskeleton	2337	3029	3029	854	3147	2365	123.6	134.3	78.7	137.2	89.5	1.1	0.6	1.1	0.7	0	0	0	22.78	82.82
Tb927.6.4140	paraflagellar rod protein PFC4	Cytoskeleton	348	191	179	78	148	314	52.3	53.3	48.3	43.3	79.8	1	0.9	0.8	1.5	1	0	0	2.76	5.48
Tb927.7.1920	paraflagellar rod protein PFC5	Cytoskeleton	1632	1478	1272	478	1306	1448	86.4	80.8	63.1	81.6	78.4	0.9	0.7	0.9	0.9	0	0	0	11.24	15.29
Tb927.3.3770	paraflagellar rod protein PFC6	Cytoskeleton	861	765	905	304	869	603	84.7	108.9	76.1	102.9	61.9	1.3	0.9	1.2	0.7	0	0	0	4.06	6.51
Tb927.3.3750	paraflagellar rod protein PFC7	Cytoskeleton	531	434	425	366	560	618	78	82.9	148.5	107.5	102.9	1.1	1.9	1.4	1.3	1	0	0	7.97	5.17
Tb927.6.3670	paraflagellar rod protein PFC8	Cytoskeleton	9669	7692	6488	3636	6619	9119	75.9	69.5	81	69.8	83.4	0.9	1.1	0.9	1.1	0	0	0	16.08	80.14
Tb927.11.14880	paraflagellar rod protein PFC9	Cytoskeleton	1116	1181	1083	507	1232	1156	100.9	100.6	97.9	112.5	91.6	1	1	1.1	0.9	0	0	0	8.63	43.89
Tb927.8.4970	paraflagellar rod protein PFR2	Cytoskeleton	1803	1641	1498	524	1495	1456	86.8	86.1	62.6	84.5	71.4	1	0.7	1	0.8	0	0	0	2.66	20.35
Tb927.2.4330	paraflagellar rod protein PFR5	Cytoskeleton	2289	1554	1415	645	1503	1547	64.8	64.1	60.7	66.9	59.7	1	0.9	1	0.9	0	0	0	9.87	47.7
Tb927.7.6970	paraflagellar rod protein, putative	Cytoskeleton	2067	1203	1121	609	1117	1450	55.5	56.2	63.5	55.1	62	1	1.1	1	1.1	0	0	0	9.65	32.69
Tb927.10.11080	paraflagellar rod protein,I17 antigen	Cytoskeleton	3495	2325	1841	1120	1737	2599	63.4	54.6	69	50.7	65.7	0.9	1.1	0.8	1	0	0	0	1.34	289.14
Tb927.3.5310	paraflagellar rod protein,I2 antigen	Cytoskeleton	6387	4715	4323	2403	4053	5111	70.4	70.1	81	64.7	70.7	1	1.2	0.9	1	0	0	0	4.6	43.68
Tb927.11.260	PIFTF6 ,predicted WD40 repeat	Cytoskeleton	4071	3336	2823	1310	2886	3285	78.2	71.9	69.3	72.3	71.3	0.9	0.9	0.9	0.9	0	0	0	17.58	60.55
Tb927.10.2860	POC1	Cytoskeleton	2343	1795	1615	677	1764	1472	73.1	71.4	62.2	76.7	55.5	1	0.9	1	0.8	0	0	0	7.04	6.35
Tb927.11.6560	POC11	Cytoskeleton	1215	1726	1731	670	1759	1449	135.5	147.6	118.8	147.6	105.4	1.1	0.9	1.1	0.8	0	0	0	2.16	2.32
Tb927.10.7600	POC5	Cytoskeleton	1098	1223	1019	626	1140	1355	106.2	96.2	122.8	105.8	109.1	0.9	1.2	1	1	0	0	0	6.79	5.24
Tb927.11.320	Potential LC8 homologue (dynein light chain associated to multiple functions in other species such as flagellum beating and formation)	Cytoskeleton	273	313	211	148	251	316	109.4	80.1	116.8	93.7	102.3	0.7	1.1	0.9	0.9	0	0	0	1.54	0.77
Tb927.11.13780	profilin	Cytoskeleton	453	405	372	151	381	390	85.3	85.1	71.8	85.7	76.1	1	0.8	1	0.9	0	0	0	3.97	0.95
Tb927.3.2890	radial spoke protein RSP10, putative	Cytoskeleton	969	678	569	574	633	823	66.7	60.9	127.6	66.6	75.1	0.9	1.9	1	1.1	1	0	0	7.96	6.9
Tb927.5.2850	radial spoke protein RSP2, putative	Cytoskeleton	1557	2747	2487	1172	1806	1624	168.3	165.5	162.1	118.2	92.2	1	1	0.7	0.5	0	1	0	10.43	16.16
Tb927.11.1150	radial spoke protein RSP3, putative	Cytoskeleton	999	908	859	422	892	836	86.7	89.1	91	91	74	1	1	1	0.9	0	0	0	4.82	11.47
Tb927.11.4480	radial spoke protein RSP4/6, putative	Cytoskeleton	1758	1588	1426	758	1457	1679	86.2	84.1	92.9	84.5	84.4	1	1.1	1	1	0	0	0	8.61	20.54
Tb927.8.810	radial spoke protein RSP9, putative	Cytoskeleton	1002	931	841	733	998	904	88.6	87	157.6	101.5	79.8	1	1.8	1.1	0.9	1	0	0	5.35	7.16
Tb927.10.14010	RP2 basal body protein, required for axoneme formation	Cytoskeleton	1392	1245	1168	433	1113	1391	85.3	87	67	81.5	88.3	1	0.8	1	1	0	0	0	7.08	13.91
Tb927.11.3300	SAS4	Cytoskeleton	2799	3102	3153	1401	3383	2970	105.7	116.7	107.8	123.2	93.8	1.1	1	1.2	0.9	0	0	0	11.43	234.89
Tb927.9.10550	SAS6 centriole cartwheel protein	Cytoskeleton	2181	1821	1632	861	1759	1972	79.6	77.5	85	82.2	79.9	1	1.1	1	1	0	0	0	1.63	10.34
Tb927.4.3130	Spef1, flagellar component	Cytoskeleton	828	949	876	325	945	920	109.3	109.6	84.5	116.3	98.2	1	0.8	1.1	0.9	0	0	0	2.9	4.58
Tb927.10.15730	SPRY domain/Ankyrin repeats (3 copies), putative	Cytoskeleton	10383	8888	8134	4038	8431	9978	81.6	81.2	83.8	82.8	85	1	1	1	1	0	0	0	10.46	47.39
Tb927.11.3360	T. brucei components of motile flagella (TbCMF22) OADbeta outer arm dynein heavy chain, not a DHC in Wickstead analysis	Cytoskeleton	2730	2467	2173	950	2410	2474	86.2	82.5	75	90	80.1	1	0.9	1	0.9	0	0	0	11.66	28.56
Tb927.9.10370	TAX-1, flagellar protein	Cytoskeleton	1092	1041	860	797	870	1359	90.9	81.6	157.2	81.2	110	0.9	1.7	0.9	1.2	1	0	0	5.02	3.33
Tb927.10.650	TAX-2, flagellar protein	Cytoskeleton	663	689	655	371	660	926	99.1	102.4	120.5	101.5	123.5	1	1.2	1	1.2	0	0	0	3.75	2.94
Tb927.11.15100	Tb5.20 cytoskeletal protein	Cytoskeleton	3252	3045	2978	880	2809	2630	89.3	94.9	58.3	88	71.5	1.1	0.7	1	0.8	0	0	0	6.26	39.36
Tb927.11.2440	TBCCD1, bilobe, centrioles, cell body anterior	Cytoskeleton	1623	1465	1356	516	1366	1311	86.1	86.6	68.5	85.8	71.4	1	0.8	1	0.8	0	0	0	5.65	12.96
Tb927.8.6240	TbSAXO microtubule stabilizing	Cytoskeleton	801	899	847	528	961	1029	107	109.6	142	122.3	113.6	1	1.3	1.1	1.1	0	0	0	12.75	23.03
Tb927.11.13230	TbVAP, flagellar attachment zone	Cytoskeleton	651	680	658	544	732	720	99.6	104.7	180	114.6	97.8	1.1	1.8	1.2	1	1	0	0	4.49	27.56
Tb927.10.6350	trypanin	Cytoskeleton	1362	725	638	368	730	892	50.8	48.5	58.2	54.6	57.9	1	1.1	1.1	1.1	0	0	0	2.63	3.12
Tb927.9.15050	trypanin-related protein, putative	Cytoskeleton	1386	1256	1179	565	1070	1388	86.4	88.2	87.8	78.7	88.5	1	1	0.9	1	0	0	0	5.37	5.99
Tb927.9.15470	Trypanosome-specific kinesin family 1	Cytoskeleton	2046	1667	1405	771	1502	1547	77.7	71.2	81.2	74.8	66.8	0.9	1	1	0.9	0	0	0	3.47	29.38
Tb927.8.4840	Trypanosome-specific kinesin family 1	Cytoskeleton	3045	2879	2503	1156	2739	3239	90.2	85.2	81.8	91.7	94	0.9	0.9	1	1	0	0	0	4.11	1.54
Tb927.10.1110	Trypanosome-specific kinesin family 2	Cytoskeleton	5397	5310	4996	1942	5189	5201	93.8	95.9	77.5	98	85.2	1	0.8	1	0.9	0	0	0	0.38	2.18
Tb927.10.15400	Trypanosome-specific kinesin family 2	Cytoskeleton	5049	3478	3210	1465	3348	3757	65.7	65.9	62.5	67.6	65.8	1	1	1	1	0	0	0	15.72	72.28
Tb927.7.3000	Trypanosome-specific kinesin family 2	Cytoskeleton	4029	4157	4186	1583	4226	3979	98.4	107.7	84.6	106.9	87.3	1.1	0.9	1.1	0.9	0	0	0	4.86	24.27
Tb927.3.4960	Trypanosome-specific kinesin family 2	Cytoskeleton	4785	5724	5443	2435	5638	5830	114.1	117.9	109.6	120.1	107.7	1	1	1.1	0.9	0	0	0	4.36	50
Tb927.11.16150	tubulin binding cofactor A, putative	Cytoskeleton	387	243	208	237	198	473	59.9	55.7	131.9	52.1	108	0.9	2.2	0.9	1.8	1	0	1	0.35	0.42
Tb927.8.6200	tubulin folding cofactor D, putative	Cytoskeleton	4032	3820	3783	1753	3677	4229	90.4	97.2	93.6	92.9	92.7	1.1	1	1	1	0	0	0	6.24	26.63
Tb927.9.9580	tubulin tyrosine ligase protein, putative	Cytoskeleton	1974	1623	1453	728	1369	1894	78.4	76.3	79.4	70.7	84.8	1	1	0.9	1.1	0	0	0	2.71	12.96
Tb927.10.13870	tubulin tyrosine ligase protein, putative	Cytoskeleton	1305	1201	1036	527	1124	1493	87.8	82.3	87	87.8	101.1	0.9	1	1	1.2	0	0	0	3.57	4.07
Tb927.5.3860	tubulin tyrosine ligase, putative	Cytoskeleton	1575	1199	1736	509	1089	1597	72.6	114.2	69.6	70.5	89.6	1.6	1	1	1.2	1	0	0	3.91	9.92
Tb927.10.13950	tubulin-specific chaperone, putative	Cytoskeleton	699	698	627	273	667	896	95.2	93	84.1	97.3	113.3	1	0.9	1	1.2	0	0	0	3.49	5.38
Tb927.6.3570	tubulin-tyrosine ligase-like protein, conserved	Cytoskeleton	1902	1513	1247	601	1335	1686	75.9	67.9	68.1	71.5	78.4	0.9	0.9	0.9	1	0	0	0	3.93	5.08
Tb927.1.1550	tubulin-tyrosine ligase, putative	Cytoskeleton	2073	1814	1511	702	1617	2009	83.5	75.5	72.9	79.5	85.7	0.9	0.9	1	1	0	0	0	3.8	3.37
Tb927.2.5250	tubulin-tyrosine ligase, putative	Cytoskeleton	1182	1304	1186	501	1281	1572	105.2	104	91.3	110.5	117.6	1	0.9	1.1	1.1	0	0	0	0.59	0.55
Tb927.11.6810	tubulin-tyrsoine ligase-like protein, putative (TTL)	Cytoskeleton	2943	2726	2495	1049	2588	2924	88.3	87.9	76.8	89.6	87.8	1	0.9	1	1	0	0	0	9.97	30.14
Tb927.1.1540	Tubulin/FtsZ family, putative	Cytoskeleton	1956	1981	1838	778	1836	1755	96.6	97.4	85.7	95.7	79.3	1	0.9	1	0.8	0	0	0	4.42	7.23
Tb927.4.3390	tuzin, putative	Cytoskeleton	2028	2225	2184	1031	2342	2429	104.6	111.6	109.5	117.7	105.9	1.1	1	1.1	1	0	0	0	4.08	1.31
Tb927.2.4580	UNC119 (unc119)	Cytoskeleton	591	522	474	243	443	511	84.2	83.1	88.6	76.4	76.4	1	1.1	0.9	0.9	0	0	0	1.59	5.93
Tb927.6.3090	XMAP215, matches microtubule-associated proteins	Cytoskeleton	4866	4030	3561	1682	3420	4347	79	75.8	74.5	71.6	79	1	0.9	0.9	1	0	0	0	7.5	49.37
Tb927.1.1150	zeta tubulin	Cytoskeleton	1443	1111	970	315	1107	1234	73.4	69.7	47	78.2	75.6	0.9	0.6	1.1	1	0	0	0	1.55	0.87
Tb927.4.2480	8-oxoguanine DNA glycosylase, putative	DNA	1503	1489	1288	673	1359	1955	94.5	88.8	96.4	92.2	115	0.9	1	1	1.2	0	0	0	2.36	2.85
Tb927.11.11440	A/G-specific adenine glycosylase, putative	DNA	1533	1369	1232	611	1370	1829	85.2	83.3	85.8	91.1	105.5	1	1	1.1	1.2	0	0	0	0.73	0.52
Tb927.4.460	Alkylated DNA repair protein (alkB homolog), putative	DNA	972	972	910	411	867	1117	95.4	97	91.1	90.9	101.6	1	1	1	1.1	0	0	0	1.95	1.09
Tb927.8.5510	apurinic/apyrimidinic endonuclease, putative	DNA	1191	1138	1015	599	1130	1422	91.1	88.3	108.3	96.7	105.5	1	1.2	1.1	1.2	0	0	0	1.95	15.52
Tb927.7.2970	ATP-dependent DEAD/H RNA helicase, putative Mph1, DNA repair?	DNA	2475	1902	1614	1033	1779	2258	73.3	67.6	89.9	73.3	80.6	0.9	1.2	1	1.1	0	0	0	9.06	8.58
Tb927.11.12600	ATP-dependent DNA helicase, putative Srs2 homologue, DNA repair	DNA	2532	2667	2462	1048	2745	2991	100.5	100.8	89.2	110.5	104.4	1	0.9	1.1	1	0	0	0	6.1	6.75
Tb927.3.1360	cytosine-specific DNA methylase, putative	DNA	1866	1992	1839	806	2022	2350	101.8	102.1	93	110.4	111.3	1	0.9	1.1	1.1	0	0	0	0.24	0.11
Tb927.10.11100	deoxyribodipyrimidine photolyase, putative,DNA repair enzyme, putative	DNA	1707	1625	1462	667	1516	1870	90.8	88.8	84.2	90.5	96.8	1	0.9	1	1.1	0	0	0	2.63	5.94
Tb927.10.4480	DNA damage repair protein, putative	DNA	1842	979	846	334	841	975	50.7	47.6	39.1	46.5	46.8	0.9	0.8	0.9	0.9	0	0	0	1.37	1.11
Tb927.7.4080	DNA excision repair protein CSB	DNA	3381	3283	3165	1343	3367	3585	92.6	97	85.6	101.5	93.7	1	0.9	1.1	1	0	0	0	5.8	12.89
Tb927.6.4780	DNA ligase I, putative	DNA	2241	1836	1671	838	1699	2026	78.1	77.3	80.5	77.3	79.9	1	1	1	1	0	0	0	1.9	4.23
Tb927.11.6750	DNA ligase, putative	DNA	1728	1722	1849	740	1872	1833	95	110.9	92.2	110.4	93.8	1.2	1	1.2	1	0	0	0	1.74	1
Tb927.7.610	DNA ligase, putative,mitochondrial DNA ligase homolog, putative	DNA	1449	720	648	312	626	788	47.4	46.3	46.4	44	48.1	1	1	0.9	1	0	0	0	0.37	1.56
Tb927.7.600	DNA ligase, putative,mitochondrial DNA ligase homolog, putative	DNA	1542	1216	1099	497	1074	1516	75.2	73.9	69.4	71	86.9	1	0.9	0.9	1.2	0	0	0	1.66	3.68
Tb927.10.11020	DNA mismatch repair protein, putative,MSH2 (MSH2)	DNA	2856	2024	1975	703	2026	2202	67.6	71.7	53	72.3	68.2	1.1	0.8	1.1	1	0	0	0	4.83	15.62
Tb927.11.12350	DNA photolyase, putative	DNA	2547	2865	2681	996	3011	2720	107.3	109.1	84.2	120.5	94.4	1	0.8	1.1	0.9	0	0	0	1.53	7.06
Tb927.8.4880	DNA polymerase alpha catalytic subunit,DNA polymerase I	DNA	4023	3302	2987	1451	2963	3770	78.3	76.9	77.7	75.1	82.8	1	1	1	1.1	0	0	0	6.42	26.85
Tb927.2.1800	DNA polymerase delta catalytic subunit, putative (27H14.40)	DNA	3081	3101	2868	994	2969	2916	96	96.5	69.5	98.2	83.7	1	0.7	1	0.9	0	0	0	6.47	18.7
Tb927.3.1130	DNA polymerase delta subunit 2, putative	DNA	1701	1778	1552	775	1713	1994	99.7	94.6	98.1	102.6	103.6	0.9	1	1	1	0	0	0	2.87	3.24
Tb927.9.10440	DNA polymerase epsilon catalytic subunit, putative	DNA	6741	6008	5458	2344	5573	6881	85	83.9	74.9	84.3	90.2	1	0.9	1	1.1	0	0	0	5.14	17.01
Tb927.9.15030	DNA polymerase epsilon subunit b, putative	DNA	1608	1622	1348	714	1446	1710	96.2	86.9	95.6	91.7	94	0.9	1	1	1	0	0	0	#N/A	#N/A
Tb927.10.1710	DNA polymerase eta, putative	DNA	1578	1568	1325	753	1376	1984	94.8	87	102.8	88.9	111.1	0.9	1.1	0.9	1.2	0	0	0	1.17	1.48
Tb927.8.3350	DNA polymerase theta (helicase domain only), putative	DNA	3174	2248	1959	757	2150	2148	67.6	64	51.4	69	59.8	0.9	0.8	1	0.9	0	0	0	7.75	12.48
Tb927.11.5550	DNA polymerase theta, putative	DNA	2691	2314	2020	903	2171	2461	82	77.8	72.3	82.2	80.8	0.9	0.9	1	1	0	0	0	6.89	9.23
Tb927.8.3290	DNA polymerase zeta catalytic subunit, putative	DNA	5877	5616	5071	2341	5503	6937	91.1	89.4	85.8	95.4	104.3	1	0.9	1	1.1	0	0	0	4.24	2.91
Tb927.10.3110	DNA primase large subunit, putative	DNA	1734	1461	1383	581	1342	1535	80.4	82.7	72.2	78.9	78.3	1	0.9	1	1	0	0	0	3.77	5.49
Tb927.7.2310	DNA primase small subunit, putative	DNA	1266	1197	1061	568	1096	1296	90.2	86.9	96.6	88.2	90.5	1	1.1	1	1	0	0	0	2.04	3.3
Tb927.11.5430	DNA repair and recombination protein RAD54, putative	DNA	3114	2597	2384	946	2323	2748	79.5	79.3	65.4	76	78	1	0.8	1	1	0	0	0	6.76	7.2
Tb927.10.3550	DNA repair helicase, putative	DNA	3171	2545	2454	837	2462	2497	76.5	80.2	56.9	79.1	69.6	1	0.7	1	0.9	0	0	0	4.76	18.7
Tb927.7.2060	DNA repair protein ERCC1, putative	DNA	801	1009	958	434	877	1068	120.1	123.9	116.7	111.6	117.9	1	1	0.9	1	0	0	0	2.42	2.5
Tb927.5.3670	DNA repair protein XPF, putative	DNA	3729	3697	4847	1421	3307	3910	94.6	134.7	82.1	90.4	92.7	1.4	0.9	1	1	0	0	0	2.85	2.04
Tb927.9.11760	DNA repair protein XPG, RAD2, putative	DNA	2241	1908	1868	830	1864	2469	81.2	86.4	79.8	84.8	97.4	1.1	1	1	1.2	0	0	0	3.13	0.97
Tb927.11.750	DNA repair protein, putative	DNA	2955	2330	1943	1035	2017	2301	75.2	68.1	75.4	69.6	68.8	0.9	1	0.9	0.9	0	0	0	3.36	3.73
Tb927.11.8010	DNA repair protein, putative	DNA	2289	1823	1458	599	1592	1951	76	66	56.4	70.9	75.3	0.9	0.7	0.9	1	0	0	0	2.18	2.32
Tb927.8.6740	DNA repair protein, putative	DNA	1845	1805	1619	537	1672	1732	93.3	90.9	62.7	92.4	83	1	0.7	1	0.9	0	0	0	2.47	0.85
Tb927.3.5230	DNA repair protein, putative	DNA	1434	1554	1436	657	1488	1566	103.4	103.8	98.7	105.8	96.5	1	1	1	0.9	0	0	0	2.38	2.16
Tb927.3.4810	DNA replication complex GINS protein SLD5, putative	DNA	852	1022	860	309	962	1006	114.4	104.6	78.1	115.1	104.4	0.9	0.7	1	0.9	0	0	0	1.36	1.22
Tb927.11.7860	DNA replication licensing factor MCM2	DNA	2847	2915	2512	1062	2741	2588	97.7	91.4	80.3	98.1	80.4	0.9	0.8	1	0.8	0	0	0	2.4	12.95
Tb927.2.3930	DNA replication licensing factor MCM3	DNA	2439	1714	1539	836	1657	1954	67	65.4	73.8	69.2	70.8	1	1.1	1	1.1	0	0	0	7.04	15.03
Tb927.11.12250	DNA replication licensing factor MCM4	DNA	2511	2694	2594	1126	2606	3072	102.3	107.1	96.6	105.8	108.2	1	0.9	1	1.1	0	0	0	4.4	2.88
Tb927.11.5570	DNA replication licensing factor MCM5	DNA	2313	2071	1948	843	2062	2036	85.4	87.3	78.5	90.9	77.8	1	0.9	1.1	0.9	0	0	0	2.09	4.9
Tb927.11.11640	DNA replication licensing factor MCM6	DNA	2607	3160	2918	1145	2921	3169	115.6	116	94.6	114.2	107.5	1	0.8	1	0.9	0	0	0	3.19	5.68
Tb927.11.16140	DNA replication licensing factor MCM7	DNA	2196	1726	1508	616	1588	1984	75	71.2	60.4	73.7	79.9	0.9	0.8	1	1.1	0	0	0	2.64	8.27
Tb927.10.10410	DNA replication licensing factor MCM8	DNA	2136	1526	1399	531	1429	1596	68.1	67.9	53.5	68.2	66.1	1	0.8	1	1	0	0	0	6.32	2.9
Tb927.9.9600	DNA replication licensing factor MCM9	DNA	2322	2121	1912	896	2040	2360	87.1	85.3	83.1	89.5	89.8	1	1	1	1	0	0	0	5.26	7.46
Tb927.4.1330	DNA topoisomerase IB, large subunit	DNA	2091	1813	1462	1508	1569	2762	82.7	72.5	155.3	76.5	116.8	0.9	1.9	0.9	1.4	1	0	0	9.17	58.35
Tb927.11.11540	DNA topoisomerase II, putative (TOP2)	DNA	4275	3950	3565	1641	3712	4093	88.1	86.4	82.7	88.5	84.6	1	0.9	1	1	0	0	0	3.31	40.77
Tb927.11.9170	DNA topoisomerase III, putative	DNA	2526	2436	2290	981	2226	2440	92	94	83.7	89.8	85.4	1	0.9	1	0.9	0	0	0	2.08	3.07
Tb927.11.9520	DNA topoisomerase III, TOPO3alpha	DNA	2757	2698	2579	865	2578	2569	93.3	96.9	67.6	95.3	82.4	1	0.7	1	0.9	0	0	0	3.11	2.86
Tb927.9.6940	DNA topoisomerase type IB small subunit	DNA	822	801	738	399	679	805	92.9	93	104.6	84.2	86.6	1	1.1	0.9	0.9	0	0	0	4.25	10.81
Tb927.11.10640	DNA-(apurinic or apyrimidinic site) lyase, putative	DNA	1719	1721	1562	598	1624	1658	95.5	94.2	74.9	96.3	85.3	1	0.8	1	0.9	0	0	0	3.39	1.67
Tb927.9.4390	DNA-damage inducible protein DDI1-like protein (1L12.395)	DNA	1137	1306	1032	505	1125	1412	109.6	94.1	95.7	100.8	109.8	0.9	0.9	0.9	1	0	0	0	4.73	5.01
Tb927.9.11930	DNA-repair protein XPC	DNA	2307	2148	1786	808	1961	2428	88.8	80.2	75.4	86.6	93	0.9	0.8	1	1	0	0	0	4.63	2.44
Tb927.11.16270	DNAexcision repair helicase XPBR	DNA	2334	2434	2252	1138	2354	3147	99.5	100	105	102.8	119.2	1	1.1	1	1.2	0	0	0	1.22	1.76
Tb927.2.4390	endo/exonuclease Mre11 (MRE11)	DNA	2259	2070	1700	836	1883	2690	87.4	78	79.7	85	105.3	0.9	0.9	1	1.2	0	0	0	5.92	9.49
Tb927.11.12090	endonuclease III, putative	DNA	780	758	642	233	666	731	92.7	85.3	64.3	87	82.8	0.9	0.7	0.9	0.9	0	0	0	2.29	0.5
Tb927.11.7820	endonuclease/exonuclease/phosphatase, putative	DNA	1644	1273	1091	511	1145	1217	73.9	68.8	66.9	71	65.4	0.9	0.9	1	0.9	0	0	0	15.65	71.39
Tb927.10.5510	endonuclease/exonuclease/phosphatase, putative	DNA	1695	1376	1281	658	1264	1606	77.4	78.3	83.6	76	83.8	1	1.1	1	1.1	0	0	0	2.73	1.76
Tb927.3.830	flap endonuclease-1 (FEN-1), putative	DNA	1182	1084	900	598	952	1246	87.5	78.9	109	82.1	93.2	0.9	1.2	0.9	1.1	0	0	0	4.65	3.58
Tb927.4.4680	GINS complex subunit PSF3, replication initiation	DNA	537	406	360	306	390	633	72.1	69.5	122.7	74	104.2	1	1.7	1	1.4	1	0	0	1.05	0.31
Tb927.10.12310	helicase-like protein	DNA	2769	2646	2344	1019	2388	3129	91.1	87.7	79.3	87.9	99.9	1	0.9	1	1.1	0	0	0	0.73	0.57
Tb927.11.9330	helicase-like protein	DNA	3030	3060	2844	1162	2892	3578	96.3	97.3	82.6	97.3	104.4	1	0.9	1	1.1	0	0	0	0.95	3.21
Tb927.5.3940	helicase, putative	DNA	2016	2161	2841	776	1946	1849	102.2	146	82.9	98.4	81.1	1.4	0.8	1	0.8	0	0	0	2.88	3.28
Tb927.6.920	helicase, putative	DNA	2967	2845	2604	1132	2705	3065	91.5	91	82.2	92.9	91.3	1	0.9	1	1	0	0	0	#N/A	#N/A
Tb927.3.3090	helicase, putative	DNA	2892	3060	2746	1282	3003	3288	100.9	98.4	95.5	105.8	100.5	1	0.9	1	1	0	0	0	2.32	3.58
Tb927.9.13610	helicase, putative	DNA	3993	3912	3709	1452	3883	4019	93.4	96.3	78.3	99.1	89	1	0.8	1.1	1	0	0	0	26.17	154.47
Tb927.10.6900	HmdUGT, glucosyltransferase that converts HOMedU to base J	DNA	1968	1045	881	530	995	1007	50.6	46.4	58	51.5	45.2	0.9	1.1	1	0.9	0	0	0	#N/A	#N/A
Tb927.10.5490	HOP1 homologue, HORMA domain, involved in meiosis?	DNA	1272	1155	918	545	1099	1403	86.6	74.8	92.3	88.1	97.5	0.9	1.1	1	1.1	0	0	0	4.4	2.53
Tb927.2.5190	HOP2 putative homologue, involved in meiosis?	DNA	687	781	749	336	713	679	108.4	113	105.3	105.8	87.4	1	1	1	0.8	0	0	0	0.19	0.38
Tb927.11.8700	hypothetical protein, conserved, DNA PolY-like superfamily domain: trans-lesion DNA synthesis.	DNA	1746	1586	1630	771	1661	1645	86.6	96.7	95.1	97	83.3	1.1	1.1	1.1	1	0	0	0	4.25	4.2
Tb927.9.11070	hypothetical protein, conserved,predicted zinc finger protein, MIZ	DNA	1986	1850	1649	1141	1614	1980	88.8	86	123.7	82.8	88.1	1	1.4	0.9	1	0	0	0	11.84	16.85
Tb927.5.1700	Kinesin-2, also "replication Factor A 28 kDa subunit, or RPA1-2	DNA	768	1087	899	555	747	684	135	121.3	155.7	99.1	78.7	0.9	1.2	0.7	0.6	0	0	0	6.66	14.5
Tb927.3.5030	KU70 protein (KU70)	DNA	2214	2321	2245	932	2338	2684	100	105.1	90.7	107.6	107.2	1.1	0.9	1.1	1.1	0	0	0	4.33	4.47
Tb927.6.1760	KU80 protein (KU80)	DNA	1908	1780	1638	633	1765	1534	89	89	71.5	94.3	71.1	1	0.8	1.1	0.8	0	0	0	4.77	34.54
Tb927.8.6840	mismatch repair protein MLH1	DNA	2664	2719	2667	1328	2714	3224	97.3	103.7	107.4	103.8	107	1.1	1.1	1.1	1.1	0	0	0	8.08	8.82
Tb927.9.5240	mismatch repair protein MSH3	DNA	2808	2677	2512	1132	2611	3072	90.9	92.7	86.8	94.8	96.7	1	1	1	1.1	0	0	0	4.48	7.78
Tb927.10.1270	mismatch repair protein MSH4	DNA	3498	3360	3254	1548	3491	3847	91.6	96.4	95.3	101.7	97.2	1.1	1	1.1	1.1	0	0	0	1.73	3.41
Tb927.3.4280	mismatch repair protein MSH5	DNA	2199	2102	2056	731	2164	2352	91.2	96.9	71.6	100.3	94.6	1.1	0.8	1.1	1	0	0	0	3.02	0.44
Tb927.10.6410	mismatch repair protein MSH8	DNA	2994	2513	2148	1000	2303	2841	80.1	74.3	71.9	78.4	83.9	0.9	0.9	1	1	0	0	0	9.24	22.43
Tb927.9.14330	mismatch repair protein PMS1	DNA	2367	2408	2574	1025	2750	2871	97	112.7	93.3	118.4	107.2	1.2	1	1.2	1.1	0	0	0	4.3	1.92
Tb927.11.5670	MND1 homologue, putative involvement in meiosis	DNA	1116	908	859	412	838	981	77.6	79.8	79.5	76.5	77.7	1	1	1	1	0	0	0	0.79	2.81
Tb927.11.9510	nucleic acid binding protein, putative	DNA	1551	1456	1481	605	1525	1798	89.5	99	84	100.2	102.5	1.1	0.9	1.1	1.1	0	0	0	11.46	8.95
Tb927.9.12810	poly(ADP-ribose) glycohydrolase, putative	DNA	1596	1157	959	646	1090	1506	69.1	62.3	87.2	69.6	83.4	0.9	1.3	1	1.2	0	0	0	0.95	1.55
Tb927.5.3050	poly(ADP-ribose) polymerase, putative	DNA	1722	2153	1712	1370	1283	2136	119.2	103	171.4	75.9	109.7	0.9	1.4	0.6	0.9	0	0	0	0.86	5.31
Tb927.5.4070	PPL1 priming DNA polymerase	DNA	1827	1714	2406	660	1532	1506	89.5	136.5	77.8	85.5	72.9	1.5	0.9	1	0.8	1	0	0	0.41	0.22
Tb927.10.2520	PPL2 DNA primase polymerase	DNA	2199	1888	1643	723	1585	2109	81.9	77.4	70.8	73.5	84.8	0.9	0.9	0.9	1	0	0	0	8.37	9.91
Tb927.9.5190	proliferative cell nuclear antigen (PCNA), putative (28G16.165)	DNA	879	1006	884	304	942	841	109.2	104.2	74.5	109.2	84.6	1	0.7	1	0.8	0	0	0	7.77	16.7
Tb927.11.8210	RAD50 DNA repair-like protein	DNA	4050	3304	2960	1059	3245	2770	77.8	75.7	56.3	81.7	60.5	1	0.7	1.1	0.8	0	0	0	6.71	63.89
Tb927.11.8190	RAD51 protein (RAD51)	DNA	1122	1375	1100	430	1186	1184	116.9	101.6	82.5	107.7	93.3	0.9	0.7	0.9	0.8	0	0	0	5.6	5.83
Tb927.9.9620	RAD51/DMC1 protein, putative	DNA	1050	1086	1075	375	1025	1199	98.6	106.1	76.9	99.5	100.9	1.1	0.8	1	1	0	0	0	1.17	4.67
Tb927.7.6900	REC8, a rad 21 homologue, double-strand-break repair protein, putative	DNA	1755	2422	2488	1061	2628	2367	131.6	146.9	130.2	152.6	119.2	1.1	1	1.2	0.9	0	0	0	12.14	12.4
Tb927.11.2550	recombinase rad51, putative	DNA	1524	1438	1241	593	1357	1699	90	84.4	83.8	90.8	98.6	0.9	0.9	1	1.1	0	0	0	4.79	3.24
Tb927.8.5710	recombination initiation protein NBS1, putative	DNA	2757	2463	2050	1059	2220	2287	85.2	77.1	82.7	82.1	73.3	0.9	1	1	0.9	0	0	0	6.51	46.04
Tb927.6.3580	RECQ1 ATP-dependent DEAD/H DNA helicase	DNA	2742	2256	2012	887	1888	2518	78.5	76	69.7	70.2	81.2	1	0.9	0.9	1	0	0	0	1.23	2.69
Tb927.8.6690	RECQ2 ATP-dependent DEAD/H DNA helicase	DNA	4647	4462	4071	1862	4301	4813	91.6	90.8	86.3	94.3	91.6	1	0.9	1	1	0	0	0	11.54	21.62
Tb927.11.9130	replication factor A, 51kDa subunit, putative	DNA	1392	1407	1220	389	1452	1431	96.4	90.8	60.2	106.3	90.9	0.9	0.6	1.1	0.9	0	0	0	6.09	19.02
Tb927.11.5650	replication factor C large subunit, putative	DNA	1764	1577	1384	687	1440	1817	85.3	81.3	83.9	83.2	91.1	1	1	1	1.1	0	0	0	3.3	6.57
Tb927.1.1890	Replication Factor C Subunit 1-related protein	DNA	3525	3336	3079	1566	3242	4176	90.3	90.5	95.7	93.7	104.7	1	1.1	1	1.2	0	0	0	5.66	10.25
Tb927.6.3890	replication factor C, subunit 2, putative	DNA	1044	859	871	395	823	1020	78.5	86.5	81.5	80.3	86.4	1.1	1	1	1.1	0	0	0	4.25	8.76
Tb927.9.12300	replication factor C, subunit 3, putative	DNA	1074	868	797	462	762	1053	77.1	76.9	92.7	72.3	86.7	1	1.2	0.9	1.1	0	0	0	3.7	5.89
Tb927.11.9550	replication factor C, subunit 4, putative	DNA	1026	1111	1017	468	996	1205	103.3	102.7	98.2	98.9	103.8	1	1	1	1	0	0	0	1.44	3.56
Tb927.10.7990	replication factor C, subunit 5, putative,ATPase, putative	DNA	1050	1193	1140	370	1176	1330	108.4	112.5	75.9	114.2	112	1	0.7	1.1	1	0	0	0	4.5	4.48
Tb927.10.5070	ribonuclease H, putative	DNA	981	536	421	203	477	630	52.1	44.5	44.6	49.6	56.8	0.9	0.9	1	1.1	0	0	0	5.33	9.41
Tb927.7.4930	ribonuclease H1	DNA	906	368	391	162	357	431	38.7	44.7	38.5	40.2	42.1	1.2	1	1	1.1	0	0	0	2.39	1.63
Tb927.10.4730	ribonuclease HII, putative	DNA	1434	1077	1035	284	949	952	71.6	74.8	42.7	67.5	58.7	1	0.6	0.9	0.8	0	0	0	0.66	0.43
Tb927.4.1270	ruvB-like DNA helicase, putative	DNA	1380	1355	1234	809	1297	1609	93.6	92.7	126.3	95.8	103.1	1	1.3	1	1.1	0	0	0	5.34	19.88
Tb927.4.2000	ruvB-like DNA helicase, putative,ATP-dependent DNA helicase, putative	DNA	1425	1499	1276	573	1384	1666	100.3	92.8	86.6	99	103.4	0.9	0.9	1	1	0	0	0	5.24	18.25
Tb927.1.3120	separase, putative,cysteine peptidase, Clan CD, family C50, putative	DNA	3480	2649	2694	1015	2838	2937	72.6	80.2	62.8	83.1	74.6	1.1	0.9	1.1	1	0	0	0	5.45	1.73
Tb927.6.2890	single strand-specific nuclease, putative	DNA	831	670	509	265	518	693	76.9	63.5	68.7	63.5	73.7	0.8	0.9	0.8	1	0	0	0	2.12	7.51
Tb927.10.3860	SNF-7-like protein, putative	DNA	663	672	590	254	508	645	96.7	92.2	82.5	78.1	86	1	0.9	0.8	0.9	0	0	0	3.37	2.54
Tb927.3.5440	SNF2 DNA repair protein, putative	DNA	4494	4191	3752	1616	3686	4336	88.9	86.5	77.5	83.6	85.3	1	0.9	0.9	1	0	0	0	5.07	11.9
Tb927.11.7211	SNF2 DNA repair protein, putative	DNA	2859	1191	1062	391	1115	1180	39.7	38.5	29.5	39.7	36.5	1	0.7	1	0.9	0	0	0	#VALUE!	1.44
Tb927.7.4650	SNF2 DNA repair protein, putative	DNA	3234	1405	1241	507	1262	1514	41.4	39.8	33.8	39.8	41.4	1	0.8	1	1	0	0	0	18.23	4.68
Tb927.11.10730	SNF2 DNA repair protein, putative,ATP-dependent helicase, putative,SNF2 family helicase, putative	DNA	3636	4145	3753	1556	3940	4512	108.7	107	92.2	110.4	109.7	1	0.8	1	1	0	0	0	4.17	7.61
Tb927.11.5690	SNF2 DNA repair protein, putative,SNF2 family protein	DNA	3207	2315	1892	852	2004	2770	68.8	61.1	57.2	63.7	76.4	0.9	0.8	0.9	1.1	0	0	0	4.27	20.45
Tb927.11.5260	SNF2 DNA repair protein, putative,SNF2 family protein	DNA	2907	2604	2178	920	2359	2838	85.4	77.6	68.2	82.7	86.3	0.9	0.8	1	1	0	0	0	4.41	11.11
Tb927.5.3760	SPO11 meiotic recombination protein	DNA	1296	1076	1361	501	948	1249	79.2	108.8	83.3	74.6	85.2	1.4	1.1	0.9	1.1	0	0	0	0.06	2.92
Tb927.11.6090	tatD related deoxyribonuclease, putative	DNA	1005	79	103	58	94	147	7.5	10.6	12.4	9.5	12.9	1.4	1.7	1.3	1.7	1	0	1	1.37	3.8
Tb927.11.1600	tatD related deoxyribonuclease, putative	DNA	1065	1110	1080	398	1147	1067	99.4	105.1	80.5	109.8	88.6	1.1	0.8	1.1	0.9	0	0	0	1.5	1.38
Tb927.3.1830	TbRMI1, DNA recombination and antigenic switching	DNA	1428	1347	1174	744	1224	1456	90	85.2	112.2	87.4	90.1	0.9	1.2	1	1	0	0	0	2.8	1.51
Tb927.11.10190	telomerase reverse transcriptase, putative	DNA	3579	3607	3078	1366	3288	4241	96.1	89.1	82.2	93.6	104.8	0.9	0.9	1	1.1	0	0	0	4.42	1.62
Tb927.7.830	telomerase-associated protein, putative	DNA	8421	7379	6750	3049	6913	7841	83.6	83.1	78	83.7	82.3	1	0.9	1	1	0	0	0	10.76	48.76
Tb927.10.12850	ttaggg binding factor, telomer maintenance	DNA	1149	1321	1198	344	1179	1212	109.7	108.1	64.5	104.6	93.2	1	0.6	1	0.8	0	0	0	0.64	1.55
Tb927.2.5750	tyrosyl-DNA Phosphodiesterase (Tdp1), putative	DNA	1662	1306	1103	672	1191	1458	74.9	68.8	87.1	73	77.5	0.9	1.2	1	1	0	0	0	0.94	0.69
Tb927.10.13970	uracil-DNA glycosylase, putative	DNA	894	830	735	302	764	986	88.5	85.2	72.8	87.1	97.5	1	0.8	1	1.1	0	0	0	1.36	0.64
Tb927.6.4650	UV excision repair RAD23 protein, putative	DNA	1071	1251	1099	543	1191	1288	111.4	106.3	109.2	113.3	106.3	1	1	1	1	0	0	0	7.54	6.72
Tb927.9.11870	zinc finger protein, putative,predicted zinc finger protein, MIZ	DNA	858	750	614	525	714	1060	83.4	74.2	131.8	84.8	109.2	0.9	1.6	1	1.3	1	0	0	1.18	5
Tb927.9.10580	3-demethylubiquinone-9 3-methyltransferase, putative	Enzyme	867	615	558	432	549	669	67.7	66.7	107.3	64.5	68.2	1	1.6	1	1	1	0	0	2.16	3.22
Tb927.11.4940	AAA ATPase, putative	Enzyme	1572	1489	1424	620	1423	1445	90.3	93.9	85	92.3	81.3	1	0.9	1	0.9	0	0	0	1.77	2.27
Tb927.11.13360	AAA ATPase, putative	Enzyme	3846	3911	3746	1605	4057	4346	97	100.9	89.9	107.5	99.9	1	0.9	1.1	1	0	0	0	6.83	52.64
Tb927.11.6350	AAA ATPase, putative	Enzyme	3816	3619	3566	1745	3832	4020	90.5	96.8	98.5	102.3	93.1	1.1	1.1	1.1	1	0	0	0	4.32	8.01
Tb927.3.1440	AAA ATPase, putative,Spastin, putative	Enzyme	2445	2480	2141	1133	2327	2513	96.7	90.7	99.8	97	90.9	0.9	1	1	0.9	0	0	0	3.45	2.9
Tb927.6.3050	aldehyde dehydrogenase family, putative	Enzyme	1632	1034	927	660	951	1263	60.4	58.9	87.1	59.4	68.4	1	1.4	1	1.1	0	0	0	10.82	22.95
Tb927.6.4210	aldehyde dehydrogenase, putative (ALDH)	Enzyme	1788	1319	1184	797	1287	1913	70.4	68.6	96	73.4	94.6	1	1.4	1	1.3	0	0	0	4.54	12.58
Tb927.2.5180	aldo-keto reductase, putative	Enzyme	1020	1030	946	438	1011	957	96.3	96.1	92.5	101	82.9	1	1	1	0.9	0	0	0	1.37	2.32
Tb927.11.5360	aldo/keto reductase, putative	Enzyme	939	767	778	312	731	837	77.9	85.9	71.6	79.3	78.8	1.1	0.9	1	1	0	0	0	2.01	4.51
Tb927.9.3970	alpha/beta-hydrolase-like protein	Enzyme	615	862	832	298	903	937	133.7	140.2	104.4	149.7	134.7	1	0.8	1.1	1	0	0	0	1.09	3.33
Tb927.11.8460	amastin-like protein	Enzyme	1371	1171	949	702	1105	1295	81.5	71.7	110.3	82.1	83.5	0.9	1.4	1	1	0	0	0	0.55	0.68
Tb927.7.5080	ATP-NAD kinase-like protein	Enzyme	2172	1112	1095	459	1192	1173	48.8	52.2	45.5	55.9	47.7	1.1	0.9	1.1	1	0	0	0	2.83	6.35
Tb927.11.9160	ATPase-like protein, putative	Enzyme	1368	1451	1235	501	1227	1437	101.2	93.6	78.9	91.4	92.9	0.9	0.8	0.9	0.9	0	0	0	2.11	0.56
Tb927.10.8070	ATPase, putative	Enzyme	1479	1469	1381	897	1383	1778	94.7	96.8	130.6	95.3	106.3	1	1.4	1	1.1	0	0	0	0.77	1.82
Tb927.11.960	ATPase, putative,cell division control protein 48 homolog, putative	Enzyme	1974	1925	1828	736	1895	1853	93	96	80.3	97.8	83	1	0.9	1.1	0.9	0	0	0	2.96	0.93
Tb927.11.8730	ATPase, putative,S. cerevisiae cell division control protein 48 homolog, putative	Enzyme	1959	2238	2332	718	2400	2298	109	123.4	78.9	124.9	103.7	1.1	0.7	1.1	1	0	0	0	2.14	0.78
Tb927.8.6420	beta-ketoacyl-ACP reductase 2	Enzyme	1497	1508	1402	601	1434	1618	96.1	97.1	86.5	97.6	95.5	1	0.9	1	1	0	0	0	1.65	1.89
Tb927.11.10060	Biotin--acetyl-CoA-carboxylase ligase, putative,biotin--protein ligase, putative	Enzyme	744	737	672	346	749	869	94.5	93.6	100.2	102.6	103.3	1	1.1	1.1	1.1	0	0	0	6.29	5.69
Tb927.11.8260	carbonic anhydrase-like protein	Enzyme	1269	1353	1293	604	1307	1468	101.7	105.6	102.5	105	102.3	1	1	1	1	0	0	0	7.55	6.1
Tb927.8.3860	CIA1 Cytosolic iron-sulphur cluster biogenesis	Enzyme	1275	975	826	363	892	918	72.9	67.1	61.3	71.3	63.6	0.9	0.8	1	0.9	0	0	0	3.56	1.65
Tb927.6.2200	Class 1 glutamine amido-transferase domain, or protease	Enzyme	594	326	260	117	306	365	52.3	45.4	42.4	52.5	54.3	0.9	0.8	1	1	0	0	0	6.59	3.26
Tb927.6.3280	cyclosome subunit 1, putative	Enzyme	5514	4639	3964	1645	4052	4702	80.2	74.5	64.3	74.9	75.4	0.9	0.8	0.9	0.9	0	0	0	10.92	37.86
Tb927.7.5680	deoxyribose-phosphate aldolase, putative	Enzyme	843	811	692	426	873	961	91.8	85.1	108.8	105.5	100.8	0.9	1.2	1.1	1.1	0	0	0	2.1	2.92
Tb927.6.710	dephospho-CoA kinase, putative	Enzyme	726	864	804	397	917	1078	113.5	114.8	117.8	128.7	131.3	1	1	1.1	1.2	0	0	0	1.58	1.32
Tb927.8.7380	dihydrolipoamide dehydrogenase, point mutation,acetoin dehydrogenase e3 component, putative	Enzyme	1641	2042	1855	801	2133	2218	118.7	117.1	105.1	132.5	119.5	1	0.9	1.1	1	0	0	0	1.69	4.92
Tb927.4.5040	dihydrolipoamide dehydrogenase, putative	Enzyme	1818	1827	1747	847	1796	2371	95.8	99.6	100.4	100.7	115.3	1	1	1.1	1.2	0	0	0	2.15	6.48
Tb927.3.4390	dihydrolipoamide dehydrogenase, putative (GCVL-1)	Enzyme	1518	1355	1151	545	1246	1570	85.1	78.6	77.3	83.7	91.4	0.9	0.9	1	1.1	0	0	0	3.19	4.65
Tb927.8.5630	dihydroorotase, putative	Enzyme	1173	1341	1261	673	1215	1469	109	111.4	123.6	105.6	110.7	1	1.1	1	1	0	0	0	4.54	7.46
Tb927.5.3830	dihydroorotate dehydrogenase (fumarate), putative	Enzyme	942	906	1167	234	755	900	91.7	128.4	53.5	81.7	84.5	1.4	0.6	0.9	0.9	0	0	0	5.45	3.41
Tb927.3.4340	diphthamide synthesis protein, putative	Enzyme	1074	869	759	290	845	681	77.2	73.2	58.2	80.2	56.1	0.9	0.8	1	0.7	0	0	0	1.48	1.08
Tb927.4.4650	diphthine synthase, putative	Enzyme	810	868	734	495	844	1003	102.2	93.9	131.6	106.2	109.5	0.9	1.3	1	1.1	0	0	0	1.56	1.97
Tb927.6.2540	DREV methyltransferase, putative, Zinc finger domains	Enzyme	960	698	660	366	642	654	69.3	71.2	82.1	68.2	60.2	1	1.2	1	0.9	0	0	0	8.2	0.61
Tb927.2.4930	esterase, putative	Enzyme	738	557	458	230	495	574	72	64.3	67.1	68.4	68.8	0.9	0.9	1	1	0	0	0	11.92	16.74
Tb927.6.3320	ferric reductase transmembrane protein, putative	Enzyme	720	543	534	370	498	957	71.9	76.9	110.7	70.5	117.5	1.1	1.5	1	1.6	1	0	1	2.36	0.7
Tb927.11.4430	ferric reductase, putative,ferric reductase transmembrane component, putative	Enzyme	2340	2051	1708	1111	1783	2368	83.6	75.6	102.3	77.7	89.5	0.9	1.2	0.9	1.1	0	0	0	4.6	12.25
Tb927.2.5060	GTP binding protein, putative	Enzyme	1185	750	646	412	714	1185	60.4	56.5	74.9	61.4	88.4	0.9	1.2	1	1.5	1	0	0	1.93	2.01
Tb927.5.4310	GTP-binding protein, putative	Enzyme	2445	2117	3050	1175	2070	2630	82.6	129.3	103.5	86.3	95.1	1.6	1.3	1	1.2	1	0	0	5.6	7.58
Tb927.7.580	GTP-binding protein, putative	Enzyme	2049	1903	1645	1224	1724	2375	88.6	83.2	128.7	85.8	102.5	0.9	1.5	1	1.2	1	0	0	4.66	63.27
Tb927.10.7430	GTP-binding protein, putative	Enzyme	1419	1415	1225	518	1373	1667	95.1	89.5	78.6	98.6	103.8	0.9	0.8	1	1.1	0	0	0	4.39	3.5
Tb927.7.7450	GTP-binding protein, putative	Enzyme	1806	1738	1527	633	1623	2001	91.8	87.6	75.5	91.6	97.9	1	0.8	1	1.1	0	0	0	3.62	8.17
Tb927.4.2190	GTP-binding protein, putative	Enzyme	1776	1778	1700	751	1792	2296	95.5	99.2	91.1	102.8	114.3	1	1	1.1	1.2	0	0	0	3.04	3.5
Tb927.11.7370	haloacid dehalogenase hydrolase, putative	Enzyme	939	945	765	474	828	883	96	84.4	108.7	89.9	83.1	0.9	1.1	0.9	0.9	0	0	0	1.48	4.75
Tb927.11.8440	haloacid dehalogenase-like hydrolase, putative	Enzyme	864	764	649	311	738	700	84.3	77.8	77.5	87.1	71.6	0.9	0.9	1	0.8	0	0	0	3.39	2.69
Tb927.5.2370	hydrolase, alpha/beta fold family, putative	Enzyme	1206	1599	1309	608	1012	899	126.5	112.5	108.6	85.5	65.9	0.9	0.9	0.7	0.5	0	1	0	1.6	3.5
Tb927.5.2380	hydrolase, alpha/beta fold family, putative	Enzyme	939	1038	878	530	647	819	105.4	96.9	121.6	70.2	77.1	0.9	1.2	0.7	0.7	0	0	0	2.46	1.65
Tb927.10.7230	hypothetical protein, conserved, 7 nucleoside diphostate kinase domains	Enzyme	7566	6918	6874	2438	6840	7788	87.2	94.2	69.4	92.1	91	1.1	0.8	1.1	1	0	0	0	24.61	110.93
Tb927.3.4420	hypothetical protein, conserved, alpha/beta hydrolase domain	Enzyme	1332	1403	1128	563	1281	1768	100.5	87.8	91	98	117.3	0.9	0.9	1	1.2	0	0	0	5.61	3.38
Tb927.4.2240	hypothetical protein, conserved, D-aminoacid aminotransferase domain, used for synthesis of D-glutamic acid and D-alanine	Enzyme	1173	1188	1105	394	1080	1204	96.6	97.6	72.3	93.8	90.7	1	0.7	1	0.9	0	0	0	13.32	8.2
Tb927.11.7390	hypothetical protein, conserved, extremely weak but blast-back positive match to yeast PDH1 which may participate in conversion of 2-methylcitrate to 2-methylisocitrate	Enzyme	888	742	717	245	702	558	79.7	83.7	59.4	80.6	55.5	1.1	0.7	1	0.7	0	0	0	4.82	4.77
Tb927.7.5210	hypothetical protein, conserved, phosphatase domain and DUF	Enzyme	2697	2578	2198	1081	2406	2943	91.2	84.5	86.3	90.9	96.5	0.9	0.9	1	1.1	0	0	0	11.37	57.18
Tb927.7.5550	hypothetical protein, conserved, TLD domain	Enzyme	1095	978	825	500	841	1063	85.2	78.1	98.4	78.3	85.8	0.9	1.2	0.9	1	0	0	0	0.09	1.33
Tb927.5.1030	Iron-sulfur assembly protein 2 (Isa2)	Enzyme	522	896	846	500	600	684	163.7	168	206.3	117.2	115.8	1	1.3	0.7	0.7	0	0	0	3.54	5.56
Tb927.4.2460	kinatase, putative	Enzyme	3861	2584	2098	1081	2254	2662	63.8	56.3	60.3	59.5	60.9	0.9	0.9	0.9	1	0	0	0	1.97	10.82
Tb927.5.2650	L-galactonolactone oxidase (GAL/ALO)	Enzyme	1563	1876	1579	764	1142	1492	114.5	104.7	105.3	74.5	84.4	0.9	0.9	0.7	0.7	0	0	0	3.93	22.47
Tb927.5.4460	major vault protein, putative (MVP)	Enzyme	2517	846	1200	401	856	1023	32.1	49.4	34.3	34.7	35.9	1.5	1.1	1.1	1.1	1	0	0	11.64	41.65
Tb927.10.6310	major vault protein, putative (MVP)	Enzyme	2589	1291	1095	576	1159	1494	47.6	43.8	47.9	45.6	51	0.9	1	1	1.1	0	0	0	10.1	13.32
Tb927.10.1990	major vault protein, putative (MVP)	Enzyme	2592	4560	4682	1935	5178	4670	167.8	187.2	160.8	203.6	159.3	1.1	1	1.2	0.9	0	0	0	9.85	9.38
Tb927.8.1440	maoC-like dehydratase, putative	Enzyme	489	420	277	176	356	297	81.9	58.7	77.5	74.2	53.7	0.7	0.9	0.9	0.7	0	0	0	2.54	7.14
Tb927.10.6680	member of the NOL1/NOP2/sun family (S-adenosyl methionine methyltransferases)	Enzyme	2223	2100	1926	720	1974	2443	90.1	89.8	69.8	90.5	97.1	1	0.8	1	1.1	0	0	0	3.86	16.06
Tb927.1.1050	Metallo-dependent phosphatase-like domain-containing protein	Enzyme	3357	2028	1781	824	1859	2428	57.6	55	52.9	56.4	63.9	1	0.9	1	1.1	0	0	0	4.99	9.68
Tb927.11.10990	Methylthioribosephosphate isomerase (was annotated as EIF2B subunit)	Enzyme	1161	1326	1227	488	1232	1344	108.9	109.5	90.5	108.2	102.3	1	0.8	1	0.9	0	0	0	3.1	6.93
Tb927.5.490	methyltransferase, putative	Enzyme	2778	2638	2350	1139	1725	1944	90.6	87.7	88.3	63.3	61.9	1	1	0.7	0.7	0	0	0	3.43	14.29
Tb927.5.1460	Mo/Co carrier or lysine decarboxylase	Enzyme	981	1609	1481	606	1032	937	156.4	156.5	133.1	107.2	84.4	1	0.9	0.7	0.5	0	1	0	9.16	19.64
Tb927.11.11920	molybdenum cofactor biosynthesis protein, putative	Enzyme	2328	2492	2237	1435	2482	2900	102.1	99.6	132.8	108.7	110.1	1	1.3	1.1	1.1	0	0	0	3.2	7.83
Tb927.11.2330	molybdopterin synthase sulphurylase protein, putative	Enzyme	1518	1372	1406	601	1436	1451	86.2	96	85.3	96.4	84.5	1.1	1	1.1	1	0	0	0	7.78	3.56
Tb927.9.1400	Monooxygenase, putative	Enzyme	1371	2120	1967	630	2065	2048	147.5	148.7	99	153.5	132.1	1	0.7	1	0.9	0	0	0	2.65	0.79
Tb927.3.610	N-acetyltransferase complex ARD1 subunit, putative	Enzyme	561	366	331	246	341	587	62.2	61.1	94.5	62	92.5	1	1.5	1	1.5	1	0	1	#N/A	#N/A
Tb927.11.4530	N-acetyltransferase subunit ARD1 (ARD1)	Enzyme	720	714	690	429	727	998	94.6	99.3	128.3	102.9	122.5	1	1.4	1.1	1.3	0	0	0	2.29	2.54
Tb927.10.5670	N-acetyltransferase subunit Nat1, putative (NAT1)	Enzyme	2136	1682	1623	508	1686	1736	75.1	78.7	51.2	80.4	71.8	1	0.7	1.1	1	0	0	0	3.9	44.46
Tb927.7.2360	N-acetyltransferase, putative	Enzyme	927	913	807	524	741	1043	93.9	90.2	121.8	81.5	99.5	1	1.3	0.9	1.1	0	0	0	2.78	19.5
Tb927.9.3360	N-acetyltransferase, putative	Enzyme	1071	946	878	367	824	1242	84.2	85	73.8	78.4	102.5	1	0.9	0.9	1.2	0	0	0	1.59	2.38
Tb927.11.11100	N-acetyltransferase, putative	Enzyme	444	473	380	207	435	538	101.6	88.7	100.4	99.9	107.1	0.9	1	1	1.1	0	0	0	0.66	0.15
Tb927.10.3150	N-acetyltransferase, putative	Enzyme	618	609	488	360	606	790	94	81.8	125.5	99.9	113	0.9	1.3	1.1	1.2	0	0	0	3.59	4.19
Tb927.7.2530	N-acetyltransferase, putative	Enzyme	927	761	702	443	777	960	78.3	78.5	102.9	85.4	91.5	1	1.3	1.1	1.2	0	0	0	2.57	1.78
Tb927.11.14870	NAD synthase, putative	Enzyme	885	832	719	311	805	923	89.7	84.2	75.7	92.7	92.2	0.9	0.8	1	1	0	0	0	3.22	3.02
Tb927.4.1950	NADPH--cytochrome p450 reductase, putative (CPR)	Enzyme	1833	1687	1372	720	1455	1756	87.8	77.6	84.6	80.9	84.7	0.9	1	0.9	1	0	0	0	5.57	9.56
Tb927.9.13250	NADPH--cytochrome p450 reductase, putative (CPR)	Enzyme	2073	1925	1810	806	1839	2492	88.6	90.5	83.7	90.4	106.3	1	0.9	1	1.2	0	0	0	0.96	1.03
Tb927.10.10650	NAR1 Cytosolic iron-sulphur cluster biogenesis, hydrogenase large subunit	Enzyme	1428	1598	1346	587	1425	1354	106.7	97.7	88.5	101.7	83.8	0.9	0.8	1	0.8	0	0	0	7.12	3.15
Tb927.10.11590	nicotinate phosphoribosyltransferase, putative	Enzyme	1287	1266	1169	557	1130	1562	93.8	94.1	93.2	89.5	107.3	1	1	1	1.1	0	0	0	10.45	3.66
Tb927.6.2040	nitrate reductase, putative	Enzyme	1185	1010	1050	496	990	1104	81.3	91.8	90.2	85.1	82.4	1.1	1.1	1	1	0	0	0	1.69	1.74
Tb927.7.7230	nitroreductase (NTR)	Enzyme	963	1238	1038	395	1101	1153	122.6	111.7	88.3	116.5	105.8	0.9	0.7	1	0.9	0	0	0	2.54	3.9
Tb927.7.1930	nucleoside diphosphatase, putative,ectonucleoside triphosphate diphosphohydrolase 5, putative	Enzyme	1332	1236	1118	518	1132	1180	88.5	87	83.8	86.6	78.3	1	0.9	1	0.9	0	0	0	1.93	1.34
Tb927.10.1690	nucleotide binding protein, putative (NBP 1)	Enzyme	939	566	614	422	618	987	57.5	67.8	96.8	67.1	92.9	1.2	1.7	1.2	1.6	1	0	1	3.47	1.59
Tb927.8.1520	NUDIX hydrolase	Enzyme	1179	1352	1380	703	1454	1561	109.4	121.3	128.4	125.7	117	1.1	1.2	1.1	1.1	0	0	0	0.7	0.39
Tb927.6.2670	NUDIX hydrolase, conserved, has mRNA decapping activity in vitro	Enzyme	885	774	651	302	704	986	83.4	76.2	73.5	81.1	98.5	0.9	0.9	1	1.2	0	0	0	1.39	1.18
Tb927.10.4680	NUDIX hydrolase, conserved,predicted MutT/NUDIX family protein	Enzyme	897	919	845	350	935	1113	97.7	97.6	84	106.2	109.7	1	0.9	1.1	1.1	0	0	0	1.26	0.4
Tb927.11.9810	NUDIX hydrolase, homologue of YSA1	Enzyme	741	520	439	285	487	646	66.9	61.4	82.8	67	77.1	0.9	1.2	1	1.2	0	0	0	2.09	0.58
Tb927.5.4350	NUDIX hydrolase, putative	Enzyme	513	279	380	229	269	400	51.9	76.8	96.1	53.4	68.9	1.5	1.9	1	1.3	1	0	0	1.69	5.55
Tb927.11.7770	oxidoreductase-like protein	Enzyme	2580	2565	2291	997	2365	2401	94.8	92	83.2	93.4	82.3	1	0.9	1	0.9	0	0	0	2.12	5.8
Tb927.10.16040	oxidoreductase-protein, putative	Enzyme	1866	1524	1425	792	1509	1716	77.9	79.1	91.4	82.4	81.3	1	1.2	1.1	1	0	0	0	2.23	1.54
Tb927.10.9560	oxidoreductase, putative	Enzyme	1005	482	448	253	436	712	45.7	46.2	54.2	44.2	62.6	1	1.2	1	1.4	0	0	0	1.7	0.91
Tb927.8.3970	oxidoreductase, putative	Enzyme	1302	1635	1501	773	1726	1711	119.8	119.5	127.9	135.1	116.2	1	1.1	1.1	1	0	0	0	4.78	5.75
Tb927.11.9560	oxidoreductase, putative	Enzyme	1635	1562	1516	977	1647	1983	91.1	96.1	128.7	102.7	107.2	1.1	1.4	1.1	1.2	0	0	0	3.65	1.58
Tb927.3.4990	oxidoreductase, putative	Enzyme	1020	915	911	438	1019	1131	85.6	92.6	92.5	101.8	98	1.1	1.1	1.2	1.1	0	0	0	2.79	4.47
Tb927.10.8000	P-loop nucleoside triphosphate hydrolase, EF hand domains	Enzyme	3990	3922	3667	1807	3815	4637	93.8	95.2	97.5	97.5	102.7	1	1	1	1.1	0	0	0	6.9	12.17
Tb927.8.7510	p-nitrophenylphosphatase, putative	Enzyme	1170	1609	1735	469	1841	1664	131.2	153.7	86.3	160.4	125.7	1.2	0.7	1.2	1	0	0	0	3.62	2.12
Tb927.11.7290	pantothenate kinase subunit, putative	Enzyme	4404	2018	1953	792	2090	2201	43.7	46	38.7	48.4	44.2	1.1	0.9	1.1	1	0	0	0	18.13	142.92
Tb927.11.7420	phosphoadenosine phosphosulfate reductase-like protein	Enzyme	969	920	739	419	783	1151	90.6	79	93.1	82.4	105	0.9	1	0.9	1.2	0	0	0	3.81	4.87
Tb927.9.13380	phosphoinositide-binding protein, putative	Enzyme	1260	1205	1116	586	1095	955	91.2	91.8	100.2	88.6	67	1	1.1	1	0.7	0	0	0	17.34	39.83
Tb927.6.2940	phosphopantothenoylcysteine decarboxylase, putative (PPCDC)	Enzyme	756	627	577	364	672	860	79.1	79.1	103.7	90.6	100.6	1	1.3	1.1	1.3	0	0	0	2.57	1.36
Tb927.6.1580	polynucleotide kinase 3'-phosphatase, putative	Enzyme	1431	1367	1151	700	1197	1690	91.1	83.4	105.4	85.3	104.4	0.9	1.2	0.9	1.1	0	0	0	3.2	7.23
Tb927.11.14520	polypeptide deformylase, putative	Enzyme	783	825	750	303	806	929	100.5	99.3	83.4	104.9	104.9	1	0.8	1	1	0	0	0	2.96	0.94
Tb927.9.2320	POMP1 (possible S-Adenosyl methionine methyl transferase (yeast Cgt1 is involved in lipid homeostasis)	Enzyme	1104	805	706	419	737	977	69.5	66.3	81.7	68	78.2	1	1.2	1	1.1	0	0	0	2.48	22.22
Tb927.8.2960	Probable methyltransferase BTM2 homolog	Enzyme	1665	2109	2115	954	2168	2079	120.8	131.6	123.4	132.7	110.4	1.1	1	1.1	0.9	0	0	0	3.07	1.34
Tb927.10.7850	protein-L-isoaspartate, putative	Enzyme	726	766	680	420	734	767	100.6	97.1	124.6	103	93.4	1	1.2	1	0.9	0	0	0	1.95	0.29
Tb927.10.5750	protocatechuate 4,5-dioxygenase-like protein	Enzyme	810	716	638	302	625	755	84.3	81.6	80.3	78.6	82.4	1	1	0.9	1	0	0	0	4.84	2.4
Tb927.8.3740	pterin 4 alpha carbinolamine dehydratase, putative	Enzyme	810	655	536	433	536	730	77.1	68.6	115.1	67.4	79.7	0.9	1.5	0.9	1	1	0	0	1.04	0.23
Tb927.6.2740	pyridoxal kinase (pdxK)	Enzyme	903	728	626	283	641	816	76.9	71.8	67.5	72.3	79.9	0.9	0.9	0.9	1	0	0	0	5.09	1.65
Tb927.6.1850	quiescin sulfhydryl oxidase (QSOX)	Enzyme	1581	1173	1086	707	1109	1758	70.8	71.2	96.3	71.5	98.3	1	1.4	1	1.4	0	0	0	2.58	4.66
Tb927.9.12410	riboflavin kinase, putative	Enzyme	522	301	240	206	256	317	55	47.6	85	50	53.7	0.9	1.5	0.9	1	1	0	0	9.38	4.46
Tb927.7.6890	S-adenosyl-methionine-dependent methyl transferase, putative	Enzyme	765	1023	902	349	934	981	127.5	122.2	98.3	124.4	113.4	1	0.8	1	0.9	0	0	0	5.94	18.24
Tb927.6.4840	S-adenosylmethionine synthetase, putative (METK1)	Enzyme	1194	1252	1191	365	1290	850	100	103.4	65.8	110.1	62.9	1	0.7	1.1	0.6	0	0	0	0.33	5.85
Tb927.10.9410	selenophosphate synthetase, putative	Enzyme	1182	1035	955	619	1012	1470	83.5	83.7	112.8	87.3	109.9	1	1.4	1	1.3	0	0	0	3.35	4.6
Tb927.5.1210	short-chain dehydrogenase, putative	Enzyme	936	1315	1206	486	801	800	134	133.5	111.8	87.2	75.6	1	0.8	0.7	0.6	0	0	0	8.03	44.05
Tb927.9.14040	short-chain dehydrogenase, putative	Enzyme	1281	1231	1026	681	1047	1899	91.7	83	114.5	83.3	131	0.9	1.2	0.9	1.4	0	0	0	1.09	2.43
Tb927.10.6870	short-chain dehydrogenase, putative	Enzyme	1098	826	867	345	761	908	71.7	81.8	67.7	70.6	73.1	1.1	0.9	1	1	0	0	0	1.59	8.39
Tb927.10.12240	short-chain dehydrogenase, putative	Enzyme	984	1085	933	444	978	1325	105.2	98.3	97.2	101.3	119	0.9	0.9	1	1.1	0	0	0	6.85	3.81
Tb927.11.10020	short-chain dehydrogenase, putative	Enzyme	942	903	752	390	877	1054	91.4	82.7	89.2	94.9	98.9	0.9	1	1	1.1	0	0	0	1.88	1.64
Tb927.9.14070	short-chain dehydrogenase, putative	Enzyme	1392	1436	1321	717	1534	1373	98.4	98.3	110.9	112.3	87.2	1	1.1	1.1	0.9	0	0	0	3.45	7.67
Tb927.7.310	Thioredoxin domain, also matches human prostaglandin E synthetase	Enzyme	888	626	612	408	670	866	67.2	71.4	99	76.9	86.2	1.1	1.5	1.1	1.3	1	0	0	1.94	3.49
Tb927.9.15660	ACP6	ESAG	3729	1251	1263	527	1426	1483	32	35.1	30.4	39	35.2	1.1	1	1.2	1.1	0	0	0	0.31	5.35
Tb927.4.3290	ESAG2-like	ESAG	1281	942	792	1107	823	1765	70.1	64.1	186.1	65.5	121.8	0.9	2.7	0.9	1.7	1	0	1	#N/A	#N/A
Tb927.11.14620	ESAG2, putative	ESAG	1377	538	441	474	407	890	37.3	33.2	74.1	30.1	57.1	0.9	2	0.8	1.5	1	0	1	#N/A	#N/A
Tb927.4.3280	ESAG2, putative	ESAG	1233	950	786	744	861	1473	73.5	66.1	130	71.2	105.6	0.9	1.8	1	1.4	1	0	0	#N/A	#N/A
Tb927.10.4370	ESAG3, putative	ESAG	1353	377	412	327	364	560	26.6	31.6	52.1	27.4	36.6	1.2	2	1	1.4	1	0	0	1.72	2.47
Tb927.2.2020	ESAG3, putative	ESAG	1152	914	773	627	911	1315	75.7	69.5	117.2	80.6	100.9	0.9	1.5	1.1	1.3	1	0	0	1.26	4.99
Tb927.10.9500	ESAG3, putative	ESAG	1236	492	450	413	527	768	38	37.7	72	43.5	54.9	1	1.9	1.1	1.4	1	0	0	2.01	5.48
Tb927.5.340	ESAG5-related protein, putative	ESAG	1464	1128	877	436	668	894	73.5	62.1	64.1	46.5	54	0.8	0.9	0.6	0.7	0	0	0	5.25	15.89
Tb927.2.1920	ESAG5, putative	ESAG	1467	1290	1130	605	1136	1340	83.9	79.8	88.8	78.9	80.7	1	1.1	0.9	1	0	0	0	4.04	7.55
Tb927.4.810	ESAG5, putative	ESAG	1452	1211	924	463	1036	1434	79.5	65.9	68.7	72.7	87.3	0.8	0.9	0.9	1.1	0	0	0	4.89	1.14
Tb927.9.15890	ESAG5, putative	ESAG	1458	954	871	317	903	1092	62.4	61.9	46.8	63.1	66.2	1	0.8	1	1.1	0	0	0	5.64	7.1
Tb927.6.2850	ESAG8-associated protein, putative (PIE8)	ESAG	1683	1498	1283	531	1367	1247	84.9	79	68	82.8	65.5	0.9	0.8	1	0.8	0	0	0	3.2	166.62
Tb927.1.3670	ESAG8, putative	ESAG	2142	1287	1043	746	1149	1694	57.3	50.5	75	54.7	69.9	0.9	1.3	1	1.2	0	0	0	5.59	13.21
Tb927.5.4620	ESAG9, putative	ESAG	891	389	487	303	352	470	41.6	56.6	73.2	40.3	46.6	1.4	1.8	1	1.1	1	0	0	8.61	1.34
Tb927.9.7420	ESAG9, putative	ESAG	786	1	0	0	0	1	0.1	0	0	0	0.1	0	0	0	1	0	1	0	#VALUE!	#DIV/0!
Tb927.7.170	ESAG9, putative	ESAG	783	872	746	338	756	716	106.2	98.7	93	98.4	80.8	0.9	0.9	0.9	0.8	0	0	0	#VALUE!	17.89
Tb927.9.7370	ESAG9, putative	ESAG	777	692	586	312	601	711	84.9	78.2	86.5	78.8	80.9	0.9	1	0.9	1	0	0	0	#VALUE!	0.6
Tb927.9.7340	ESAG9, putative	ESAG	789	302	272	141	295	280	36.5	35.7	38.5	38.1	31.4	1	1.1	1	0.9	0	0	0	#VALUE!	48.95
Tb927.5.120	ESAG9, putative	ESAG	774	785	735	378	743	773	96.7	98.4	105.2	97.8	88.3	1	1.1	1	0.9	0	0	0	#VALUE!	0.8
Tb927.1.5080	ESAG9, putative	ESAG	780	849	775	354	853	762	103.8	103	97.8	111.5	86.4	1	0.9	1.1	0.8	0	0	0	0.96	9.46
Tb927.8.2610	5-methyltetrahydropteroyltriglutamate-homocysteine S-methyltransferase, putative	Folate	2346	2463	2202	850	2297	2471	100.1	97.3	78	99.8	93.1	1	0.8	1	0.9	0	0	0	1.42	1.2
Tb927.7.1600	DHCH bifunctional tetrahydrofolate dehydrogenase/cyclohydrolase	Folate	897	1061	1098	332	1068	875	112.8	126.9	79.7	121.4	86.2	1.1	0.7	1.1	0.8	0	0	0	1.21	1.01
Tb927.7.5480	dihydrofolate reductase-thymidylate synthase (DHFR-TS)	Folate	1584	1302	1132	459	1168	1281	78.4	74.1	62.4	75.2	71.5	0.9	0.8	1	0.9	0	0	0	4.08	25.94
Tb927.10.7520	folylpolyglutamate synthase, putative (FPGS)	Folate	1503	1708	1556	663	1721	2015	108.4	107.3	95	116.7	118.5	1	0.9	1.1	1.1	0	0	0	1.65	0.76
Tb927.8.3620	FT1 folate transporter	Folate	1899	4400	4358	1597	4085	4413	221	237.8	181.1	219.2	205.4	1.1	0.8	1	0.9	0	0	0	4.99	26.65
Tb927.8.2210	pteridine reductase (PTR1)	Folate	807	822	725	336	812	823	97.1	93.1	89.7	102.6	90.2	1	0.9	1.1	0.9	0	0	0	6.88	16.39
Tb927.11.7040	pterin-4-alpha-carbinolamine dehydratase, putative	Folate	375	295	242	251	240	486	75	66.9	144.2	65.2	114.6	0.9	1.9	0.9	1.5	1	0	1	0.83	0.41
Tb927.10.7930	2,3-bisphosphoglycerate-independent phosphoglycerate mutase (PGAM)	Glucose.glycerol	1656	1995	1983	618	2296	1832	114.9	124.1	80.4	141.3	97.8	1.1	0.7	1.2	0.9	0	0	0	20.01	34.81
Tb927.11.11490	2,3-bisphosphoglycerate-independent phosphoglycerate mutase-like protein, putative	Glucose.glycerol	2103	2110	2105	932	2256	2422	95.7	103.7	95.5	109.3	101.8	1.1	1	1.1	1.1	0	0	0	2.19	1.53
Tb927.7.1610	6-phosphofructo-2-kinase/fructose-2,6-biphosphatase, putative	Glucose.glycerol	1947	2070	1802	686	1713	2035	101.4	95.9	75.9	89.7	92.4	0.9	0.7	0.9	0.9	0	0	0	8.45	4.74
Tb927.8.1020	6-phosphofructo-2-kinase/fructose-2,6-biphosphatase, putative	Glucose.glycerol	2109	2138	1881	840	2134	2074	96.7	92.4	85.8	103.1	86.9	1	0.9	1.1	0.9	0	0	0	9.36	7.51
Tb927.3.2710	6-phosphofructo-2-kinase/fructose-2,6-bisphosphatase	Glucose.glycerol	3072	3000	2552	1352	2705	2895	93.1	86.1	94.8	89.7	83.3	0.9	1	1	0.9	0	0	0	11.08	9.23
Tb927.11.6330	6-phosphoglucolactonase	Glucose.glycerol	801	980	918	345	976	1217	116.7	118.8	92.8	124.2	134.3	1	0.8	1.1	1.2	0	0	0	7.32	0.83
Tb927.8.2520	Acetyl-CoA synthetase	Glucose.glycerol	2022	2640	2707	936	2874	2520	124.5	138.7	99.7	144.9	110.2	1.1	0.8	1.2	0.9	0	0	0	11.37	34.12
Tb927.4.1360	Aldose-1-epimerase, putative	Glucose.glycerol	882	923	813	340	845	1050	99.8	95.5	83	97.6	105.2	1	0.8	1	1.1	0	0	0	7.3	7.73
Tb927.10.9760	alternative oxidase	Glucose.glycerol	1056	1169	1010	437	1042	979	105.6	99.1	89.1	100.6	82	0.9	0.8	1	0.8	0	0	0	5.77	3.83
Tb927.10.7090	alternative oxidase (AOX or TAO complex)	Glucose.glycerol	990	1009	948	401	940	686	97.2	99.2	87.2	96.8	61.3	1	0.9	1	0.6	0	0	0	20.09	66.17
Tb927.3.3270	ATP-dependent phosphofructokinase (TbPFK)	Glucose.glycerol	1464	1910	1789	652	1872	1620	124.4	126.6	95.9	130.3	97.8	1	0.8	1	0.8	0	0	0	80.88	66.77
Tb927.11.11250	cytosolic malate dehydrogenase (cMDH)	Glucose.glycerol	987	963	884	465	903	1191	93.1	92.8	101.5	93.2	106.7	1	1.1	1	1.1	0	0	0	7.47	5.2
Tb927.10.2890	enolase	Glucose.glycerol	1290	1787	1736	552	1766	1415	132.1	139.5	92.2	139.5	97	1.1	0.7	1.1	0.7	0	0	0	16.09	16.2
Tb927.11.16410	enolase, putative	Glucose.glycerol	1524	1700	1521	621	1475	1816	106.4	103.4	87.8	98.6	105.3	1	0.8	0.9	1	0	0	0	5.83	3.12
Tb927.10.4520	fructose- 2,6- bisphosphatase-like protein	Glucose.glycerol	1437	1243	1062	490	1276	1417	82.5	76.6	73.4	90.5	87.2	0.9	0.9	1.1	1.1	0	0	0	3.16	2.72
Tb927.9.8720	fructose-1,6-bisphosphatase (FBPase)	Glucose.glycerol	1053	1051	894	426	912	958	95.2	88	87.1	88.3	80.4	0.9	0.9	0.9	0.8	0	0	0	8.13	12.04
Tb927.10.5620	fructose-bisphosphate aldolase, glycosomal (ALD)	Glucose.glycerol	1119	1415	1408	549	1473	1241	120.6	130.4	105.7	134.2	98	1.1	0.9	1.1	0.8	0	0	0	33.53	43.94
Tb927.11.16770	glucosamine-6-phosphate isomerase, putative	Glucose.glycerol	843	603	636	272	574	555	68.2	78.2	69.5	69.4	58.2	1.1	1	1	0.9	0	0	0	5.91	7.1
Tb927.4.2290	glucose transporter, putative	Glucose.glycerol	1659	1492	1256	646	1352	1583	85.8	78.5	83.9	83.1	84.4	0.9	1	1	1	0	0	0	1.73	2.13
Tb927.10.2490	glucose-6-phosphate 1-dehydrogenase (G6PD)	Glucose.glycerol	1677	837	692	271	698	893	47.6	42.8	34.8	42.4	47.1	0.9	0.7	0.9	1	0	0	0	7.75	31.13
Tb927.1.3830	glucose-6-phosphate isomerase, glycosomal (PGI)	Glucose.glycerol	1824	1456	1355	619	1401	1990	76.1	77	73.1	78.3	96.4	1	1	1	1.3	0	0	0	18.7	25.99
Tb927.10.6880	glyceraldehyde 3-phosphate dehydrogenase, cytosolic (GAP)	Glucose.glycerol	996	469	437	172	451	506	44.9	45.5	37.2	46.2	44.9	1	0.8	1	1	0	0	0	8.61	7.84
Tb927.6.4280	glyceraldehyde 3-phosphate dehydrogenase, glycosomal (GAPDH)	Glucose.glycerol	1080	2174	2197	588	2288	1663	192	210.8	117.3	215.9	136.1	1.1	0.6	1.1	0.7	0	0	0	16.41	21.05
Tb927.9.9820	glyceraldehyde-3-phosphate dehydrogenase, putative	Glucose.glycerol	1068	1002	929	416	1036	1111	89.5	90.1	83.9	98.9	92	1	0.9	1.1	1	0	0	0	6.6	4.78
Tb927.9.12550	glycerol kinase, glycosomal (glk1)	Glucose.glycerol	1539	1972	1930	744	1886	1997	122.2	130	104.1	124.9	114.7	1.1	0.9	1	0.9	0	0	0	7.73	39.22
Tb927.10.15910	glycerol uptake protein, putative	Glucose.glycerol	1830	654	663	269	593	625	34.1	37.5	31.7	33	30.2	1.1	0.9	1	0.9	0	0	0	4.09	0.15
Tb927.1.1130	glycerol-3-phosphate dehydrogenase (FAD-dependent), in TAO complex	Glucose.glycerol	1854	1048	955	469	1099	1105	53.9	53.4	54.5	60.4	52.7	1	1	1.1	1	0	0	0	3.46	2.55
Tb927.11.7380	glycerol-3-phosphate dehydrogenase (FAD-dependent), mitochondrial, TAO complex	Glucose.glycerol	1812	1595	1430	657	1479	1287	84	81.8	78.1	83.2	62.8	1	0.9	1	0.7	0	0	0	13.91	71.67
Tb927.8.3530	glycerol-3-phosphate dehydrogenase [NAD ], glycosomal	Glucose.glycerol	1065	2385	2416	586	2541	2114	213.6	235.1	118.5	243.2	175.5	1.1	0.6	1.1	0.8	0	0	0	25.05	26.78
Tb927.11.2920	glycerolphosphate mutase, putative	Glucose.glycerol	876	970	782	490	836	986	105.6	92.5	120.5	97.3	99.5	0.9	1.1	0.9	0.9	0	0	0	2.13	0.71
Tb927.10.15410	glycosomal malate dehydrogenase (gMDH)	Glucose.glycerol	972	1031	1023	411	1117	840	101.2	109.1	91.1	117.1	76.4	1.1	0.9	1.2	0.8	0	0	0	28.03	74.91
Tb927.2.4210	glycosomal phosphoenolpyruvate carboxykinase (PEPCK)	Glucose.glycerol	1578	1780	1532	540	1554	1585	107.6	100.6	73.7	100.4	88.8	0.9	0.7	0.9	0.8	0	0	0	22.41	96.33
Tb927.10.2020	hexokinase (HK2)	Glucose.glycerol	1416	1427	1340	296	1407	1013	96.1	98.1	45	101.3	63.2	1	0.5	1.1	0.7	0	1	0	23.06	62.56
Tb927.11.5350	myo-inositol/proton symporter (MIT)	Glucose.glycerol	1452	1028	757	772	870	1077	67.5	54	114.5	61.1	65.6	0.8	1.7	0.9	1	1	0	0	5.28	39.72
Tb927.8.980	Phosphoacetylglucosamine mutase PAGM, acts as phosphoglucomutase	Glucose.glycerol	1809	1687	1633	621	1651	1580	88.9	93.6	73.9	93	77.2	1.1	0.8	1	0.9	0	0	0	12.04	41.65
Tb927.1.710	phosphoglycerate kinase (PGKB)	Glucose.glycerol	1263	925	858	267	862	1064	69.9	70.4	45.5	69.6	74.5	1	0.7	1	1.1	0	0	0	11.66	7.39
Tb927.11.2380	phosphoglycerate kinase, putative	Glucose.glycerol	2742	2322	2170	795	2304	2531	80.8	82	62.4	85.6	81.6	1	0.8	1.1	1	0	0	0	4.43	38.33
Tb927.5.3580	phosphoglycerate mutase protein, putative	Glucose.glycerol	558	592	765	267	616	695	101.2	142.1	103.1	112.5	110.1	1.4	1	1.1	1.1	0	0	0	1.19	1.85
Tb927.11.2910	phosphoglycerate mutase, putative (iPGAM)	Glucose.glycerol	1152	1109	1137	461	1045	1359	91.8	102.3	86.2	92.5	104.3	1.1	0.9	1	1.1	0	0	0	4.43	13.48
Tb927.10.6440	Phosphomannomutase PMM, acts as phosphoglucomutase	Glucose.glycerol	738	628	493	248	583	813	81.2	69.2	72.4	80.5	97.4	0.9	0.9	1	1.2	0	0	0	2.24	2.53
Tb927.11.14780	phosphomannose isomerase, putative	Glucose.glycerol	1230	861	719	424	651	983	66.8	60.6	74.2	53.9	70.6	0.9	1.1	0.8	1.1	0	0	0	4.67	23.48
Tb927.11.9350	phosphonopyruvate decarboxylase-like protein, putative	Glucose.glycerol	1194	1055	926	382	1005	1447	84.3	80.4	68.9	85.8	107.1	1	0.8	1	1.3	0	0	0	2.32	1.11
Tb927.10.14140	pyruvate kinase 1 (PYK1)	Glucose.glycerol	1500	1753	1769	680	1834	1642	111.5	122.2	97.6	124.6	96.8	1.1	0.9	1.1	0.9	0	0	0	32.24	24.5
Tb927.11.6280	pyruvate phosphate dikinase (PPDK)	Glucose.glycerol	2742	2256	2035	854	2182	2469	78.5	76.9	67.1	81.1	79.6	1	0.9	1	1	0	0	0	22.98	224.33
Tb927.2.5800	sedoheptulose-1,7-bisphosphatase (SBPase)	Glucose.glycerol	999	806	826	502	803	859	77	85.7	108.2	81.9	76	1.1	1.4	1.1	1	0	0	0	8.1	7.23
Tb927.8.5600	transaldolase, putative	Glucose.glycerol	999	964	842	349	867	995	92	87.3	75.2	88.5	88	0.9	0.8	1	1	0	0	0	18.49	7.73
Tb927.11.5520	triosephosphate isomerase (TIM)	Glucose.glycerol	753	798	700	272	747	738	101.1	96.3	77.8	101.1	86.6	1	0.8	1	0.9	0	0	0	9.15	4.05
Tb927.9.9200	alpha-1,2-mannosyltransferase, putative	Glycans	1413	1468	1281	583	1366	1835	99.1	94	88.9	98.5	114.8	0.9	0.9	1	1.2	0	0	0	1.55	1.57
Tb927.11.16560	CMP-sialic acid transporter, putative	Glycans	1326	1102	1014	790	956	1484	79.3	79.2	128.3	73.5	98.9	1	1.6	0.9	1.2	1	0	0	1.5	6.34
Tb927.9.12790	dolichol kinase, putative	Glycans	1674	1412	1222	1027	1261	1781	80.4	75.7	132.1	76.8	94.1	0.9	1.6	1	1.2	1	0	0	1.48	11.02
Tb927.10.4610	dolicholphosphate-mannose synthase, putative	Glycans	780	454	422	210	391	581	55.5	56.1	58	51.1	65.8	1	1	0.9	1.2	0	0	0	4.51	0.92
Tb927.10.4700	dolicholphosphate-mannose synthase, putative	Glycans	705	775	753	302	774	813	104.8	110.7	92.3	111.9	101.9	1.1	0.9	1.1	1	0	0	0	2.82	0.59
Tb927.4.2230	dolichyl-P-Man:GDP-Man1GlcNAc2-PP-dolichyl alpha-1,3-mannosyltransferase, putative	Glycans	1530	1335	1236	607	1294	1385	83.2	83.7	85.5	86.2	80	1	1	1	1	0	0	0	3.4	2.13
Tb927.6.1140	dolichyl-P-Man:GDP-Man5GlcNAc2-PP-dolichyl alpha-1,2-mannosyltransferase, putative	Glycans	2025	1895	1566	850	1683	2273	89.3	80.1	90.4	84.7	99.2	0.9	1	0.9	1.1	0	0	0	2.47	5.03
Tb927.10.6530	dolichyl-P-Man:GDP-Man5GlcNAc2-PP-dolichyl alpha-1,3-mannosyltransferase, putative	Glycans	1215	1083	912	706	1011	1529	85	77.8	125.2	84.8	111.2	0.9	1.5	1	1.3	1	0	0	1.81	3.09
Tb927.2.4720	dolichyl-P-Man:GDP-Man7GlcNAc2-PP-dolichyl alpha-1,6-mannosyltransferase, putative	Glycans	2277	1948	1725	1552	1870	2880	81.6	78.5	146.8	83.7	111.8	1	1.8	1	1.4	1	0	0	1.67	3.04
Tb927.10.13210	dolichyl-P-Man:GDP-ManGlcNAc2-PP-dolichyl beta-1,4-mannosyltransferase, putative	Glycans	1833	1012	894	397	959	1111	52.7	50.5	46.7	53.3	53.6	1	0.9	1	1	0	0	0	2.47	4.54
Tb927.9.3400	endo-beta-N-acetylglucosaminidase, putative	Glycans	3156	2673	2428	1065	2600	3329	80.8	79.7	72.7	84	93.2	1	0.9	1	1.2	0	0	0	9.75	20.34
Tb927.10.13630	ER glucosidase II	Glycans	2424	2116	1922	848	1872	2373	83.3	82.2	75.4	78.7	86.5	1	0.9	0.9	1	0	0	0	5.89	21.59
Tb927.11.13990	GDP-L-fucose synthetase, putative	Glycans	1077	1005	943	590	1022	1455	89	90.7	118	96.7	119.4	1	1.3	1.1	1.3	0	0	0	0.98	0.98
Tb927.8.2050	GDP-Man pyrophosphorylase	Glycans	1110	1176	1080	607	1214	1428	101	100.8	117.8	111.5	113.7	1	1.2	1.1	1.1	0	0	0	3.2	5.76
Tb927.10.15490	GDP-mannose 4,6 dehydratase, putative	Glycans	1089	1070	967	391	1065	1248	93.7	92	77.3	99.7	101.3	1	0.8	1.1	1.1	0	0	0	0.77	2.95
Tb927.11.10370	glycosyl hydrolase-like protein	Glycans	3168	2991	2751	1044	2692	3264	90	90	71	86.6	91.1	1	0.8	1	1	0	0	0	3.71	112.79
Tb927.11.10670	glycosyl hydrolase, putative	Glycans	3600	3503	3110	1271	3271	3396	92.8	89.5	76	92.6	83.4	1	0.8	1	0.9	0	0	0	3.36	33.76
Tb927.11.9990	glycosyl transferase-like protein	Glycans	924	1005	938	371	1026	1177	103.7	105.2	86.5	113.2	112.6	1	0.8	1.1	1.1	0	0	0	1.27	0.57
Tb927.5.2350	glycosyltransferase (GlcNAc), putative	Glycans	1503	1832	1576	803	1159	1311	116.3	108.7	115.1	78.6	77.1	0.9	1	0.7	0.7	0	0	0	0.8	0.68
Tb927.2.2400	glycosyltransferase (GlcNAc), putative	Glycans	2250	2236	1964	802	2198	2420	94.8	90.5	76.8	99.6	95.1	1	0.8	1.1	1	0	0	0	3.75	3.4
Tb927.2.2380	glycosyltransferase (GlcNAc), putative	Glycans	2625	2544	2520	1299	2577	3284	92.4	99.5	106.6	100.1	110.6	1.1	1.2	1.1	1.2	0	0	0	1.83	2.97
Tb927.6.1960	glycosyltransferase family 28 protein, putative	Glycans	1245	1078	946	520	996	1646	82.6	78.7	90	81.5	116.9	1	1.1	1	1.4	0	0	0	1.13	2.02
Tb927.11.3900	glycosyltransferase family-like protein, putative	Glycans	828	952	957	329	1066	833	109.7	119.8	85.6	131.2	88.9	1.1	0.8	1.2	0.8	0	0	0	2.89	3.24
Tb927.3.5660	GnT11 UDP-GlcNAc:α3-D-mannoside β1–2-N-acetylglucosaminyltransferase I	Glycans	1167	488	406	430	389	774	39.9	36.1	79.4	34	58.6	0.9	2	0.9	1.5	1	0	1	3.49	1.88
Tb927.7.2420	GSK3-long glycogen synthase kinase-3 alpha	Glycans	1506	1061	975	559	993	1061	67.2	67.1	79.9	67.2	62.3	1	1.2	1	0.9	0	0	0	8.55	106.71
Tb927.10.13780	GSK3-short glycogen synthase kinase 3	Glycans	1059	458	438	215	468	474	41.2	42.9	43.7	45	39.6	1	1.1	1.1	1	0	0	0	7.47	55.98
Tb927.3.3580	lipophosphoglycan biosynthetic protein, putative (LPG3)=GRP94 ER chaperone	Glycans	2322	2322	2168	940	2240	2551	95.4	96.8	87.2	98.3	97.1	1	0.9	1	1	0	0	0	10.26	51.51
Tb927.10.2570	lysosomal alpha-mannosidase precursor, putative	Glycans	2994	3552	3062	1287	3137	3566	113.2	106	92.6	106.8	105.3	0.9	0.8	0.9	0.9	0	0	0	6.9	8.76
Tb927.7.300	N-acetylglucosaminyltransferase II GT15	Glycans	1104	671	595	393	575	1063	58	55.9	76.7	53.1	85.1	1	1.3	0.9	1.5	1	0	0	1.27	0.84
Tb927.6.1820	Phosphatidic acid phosphatase	Glycans	603	583	460	257	520	636	92.2	79.1	91.8	87.9	93.2	0.9	1	1	1	0	0	0	1.94	0.72
Tb927.11.11670	RFT1 Converts Man5GlcNAc2- PP-dolichol to mature Man9GlcNAc2-PP-dolichol	Glycans	1797	1844	1697	809	1873	2241	97.9	97.9	97	106.2	110.2	1	1	1.1	1.1	0	0	0	2.24	1.85
Tb927.2.3370	UDP-Gal glycosyltransferase GT3	Glycans	1134	630	565	452	601	843	53	51.6	85.9	54	65.7	1	1.6	1	1.2	1	0	0	2.97	17.86
Tb927.9.16190	UDP-Gal or UDP-GlcNAc-dependent glycosyltransferase, putative	Glycans	612	289	320	271	306	594	45	54.2	95.4	51	85.8	1.2	2.1	1.1	1.9	1	0	1	#VALUE!	71.39
Tb927.4.5790	UDP-Gal or UDP-GlcNAc-dependent glycosyltransferase, putative	Glycans	870	725	948	989	901	1583	79.5	112.9	244.9	105.6	160.8	1.4	3.1	1.3	2	1	0	1	#VALUE!	#DIV/0!
Tb927.9.800	UDP-Gal or UDP-GlcNAc-dependent glycosyltransferase, putative	Glycans	1038	849	1282	1298	1166	2284	78	128	269.3	114.5	194.5	1.6	3.5	1.5	2.5	1	0	1	#VALUE!	14.52
Tb927.5.2760	UDP-Gal or UDP-GlcNAc-dependent glycosyltransferase, putative	Glycans	1155	1292	932	620	740	1106	106.7	83.6	115.6	65.3	84.6	0.8	1.1	0.6	0.8	0	0	0	1.8	3.91
Tb927.10.12290	UDP-Gal or UDP-GlcNAc-dependent glycosyltransferase, putative	Glycans	1116	882	806	504	892	1118	75.4	74.8	97.3	81.5	88.6	1	1.3	1.1	1.2	0	0	0	3.81	9.09
Tb927.11.2730	UDP-galactose 4-epimerase (galE)	Glycans	1188	1216	1015	343	1048	1202	97.6	88.5	62.2	89.9	89.4	0.9	0.6	0.9	0.9	0	0	0	6.21	9.57
Tb927.10.13900	UDP-galactose transporter	Glycans	1080	1035	883	438	932	1205	91.4	84.7	87.4	88	98.6	0.9	1	1	1.1	0	0	0	0.94	1
Tb927.4.1640	UDP-galactose transporter, putative	Glycans	1023	949	752	309	882	820	88.5	76.2	65.1	87.9	70.9	0.9	0.7	1	0.8	0	0	0	0.68	0.25
Tb927.2.1780	UDP-GlcNAc:PI a1-6 GlcNAc-transferase	Glycans	1368	784	657	580	741	1087	54.7	49.8	91.3	55.2	70.2	0.9	1.7	1	1.3	1	0	0	1.25	2.58
Tb927.3.4570	UDP-GlcNAc:PI a1-6 GlcNAc-transferase, putative	Glycans	2163	1762	1623	825	1870	2034	77.7	77.8	82.2	88.1	83.1	1	1.1	1.1	1.1	0	0	0	1.78	1.2
Tb927.3.4630	UDP-glucose:glycoprotein glucosyltransferase, ER quality control	Glycans	5028	4713	4058	1835	4291	5356	89.4	83.6	78.6	87	94.2	0.9	0.9	1	1.1	0	0	0	10.65	35.6
Tb927.11.2520	UDP-N-acetylglucosamine pyrophosphorylase, putative	Glycans	1638	1619	1445	668	1579	1769	94.3	91.4	87.8	98.3	95.5	1	0.9	1	1	0	0	0	5.63	11.42
Tb927.11.10450	UDP-N-acetylglucosamine-dolichyl-phosphate N-acetylglucosaminephosphotransferase, putative	Glycans	1182	1322	1240	543	1277	1463	106.7	108.7	98.9	110.1	109.4	1	0.9	1	1	0	0	0	4.68	7.92
Tb927.10.13130	UTP-glucose-1-phosphate uridylyltransferase 2, putative	Glycans	1458	1192	1141	671	1247	1274	78	81.1	99.1	87.2	77.2	1	1.3	1.1	1	0	0	0	9.54	16.49
Tb927.4.4050	glycosomal transporter (GAT1)	Glycosome	2052	2389	2235	718	2272	2054	111	112.9	75.4	112.8	88.5	1	0.7	1	0.8	0	0	0	1.66	6.5
Tb927.11.3130	glycosomal transporter (GAT2)	Glycosome	1926	1867	1677	630	1783	2018	92.5	90.2	70.5	94.4	92.6	1	0.8	1	1	0	0	0	1.94	13.94
Tb927.11.1070	glycosomal transporter (GAT3)	Glycosome	2055	1773	1432	710	1456	1963	82.3	72.2	74.4	72.2	84.4	0.9	0.9	0.9	1	0	0	0	4.34	14.8
Tb927.4.1250	PEX1 peroxisome biogenesis factor 1	Glycosome	2736	2698	2527	1070	2653	2892	94.1	95.7	84.2	98.8	93.4	1	0.9	1	1	0	0	0	3.68	10.81
Tb927.3.2410	PEX10 peroxisome assembly protein	Glycosome	897	867	693	420	821	954	92.2	80.1	100.9	93.3	94	0.9	1.1	1	1	0	0	0	3.75	4.24
Tb927.11.11520	PEX11 glycosomal membrane protein	Glycosome	657	645	607	215	617	802	93.6	95.7	70.5	95.7	107.9	1	0.8	1	1.2	0	0	0	11.55	19.69
Tb927.10.15850	PEX12 peroxisome assembly protein	Glycosome	1188	739	752	285	734	880	59.3	65.6	51.7	63	65.5	1.1	0.9	1.1	1.1	0	0	0	6.91	9.55
Tb927.10.14720	PEX13 peroxin 13	Glycosome	1176	922	752	652	837	1183	74.8	66.3	119.4	72.5	88.9	0.9	1.6	1	1.2	1	0	0	3.55	6.15
Tb927.10.240	PEX14 peroxin 14	Glycosome	1101	1135	1049	463	993	1176	98.3	98.7	90.6	91.9	94.4	1	0.9	0.9	1	0	0	0	5.56	6.01
Tb927.9.6450	PEX16, putative	Glycosome	1362	1309	1080	525	1171	1469	91.7	82.2	83	87.6	95.3	0.9	0.9	1	1	0	0	0	5.13	12.73
Tb927.9.12290	PEX19 Peroxin 19	Glycosome	858	761	722	288	818	877	84.6	87.2	72.3	97.2	90.4	1	0.9	1.1	1.1	0	0	0	2.74	3.27
Tb927.3.2340	PEX2 peroxin-2,glycosome import protein (gim1)	Glycosome	999	638	618	272	595	725	60.9	64.1	58.6	60.7	64.2	1.1	1	1	1.1	0	0	0	3.73	7.55
Tb927.5.1100	PEX5 peroxisome targeting signal 1 receptor	Glycosome	1968	3106	3008	1345	2127	2084	150.5	158.4	147.2	110.2	93.6	1.1	1	0.7	0.6	0	0	0	17.99	109.59
Tb927.5.3920	PEX6 peroxisome assembly protein, AAA ATPase	Glycosome	2949	2715	3619	1164	2379	3208	87.8	127.2	85	82.2	96.2	1.4	1	0.9	1.1	0	0	0	6.14	7.35
Tb927.3.3610	PEX7 peroxisomal targeting signal type 2 receptor	Glycosome	1086	1286	1321	838	1350	1277	112.9	126.1	166.2	126.7	103.9	1.1	1.5	1.1	0.9	1	0	0	6.1	11.8
Tb927.9.1720	PMP4 peroxisomal membrane protein 4, putative	Glycosome	672	777	708	290	783	663	110.3	109.2	93	118.8	87.2	1	0.8	1.1	0.8	0	0	0	2.54	0.72
Tb927.10.13290	ethanolamine phosphotransferase (EPT)	GPI.anchors	1239	1063	981	437	973	1320	81.8	82.1	76	80	94.2	1	0.9	1	1.2	0	0	0	3.99	7.16
Tb927.11.5070	ethanolamine phosphotransferase (EPT) (TbGPI13)	GPI.anchors	2517	2298	1993	1070	2057	2496	87.1	82.1	91.6	83.3	87.7	0.9	1.1	1	1	0	0	0	4.14	5.29
Tb927.11.14140	ethanolamine-phosphate cytidylyltransferase (TbECT)	GPI.anchors	1155	1133	959	451	1057	1053	93.6	86	84.1	93.3	80.6	0.9	0.9	1	0.9	0	0	0	2.85	5.47
Tb927.6.3300	GPI alpha-mannosyltransferase I (MT-I)	GPI.anchors	1293	1060	909	626	921	1297	78.2	72.9	104.3	72.6	88.7	0.9	1.3	0.9	1.1	0	0	0	1.56	1.77
Tb927.10.5560	GPI alpha-mannosyltransferase III (MT-III)	GPI.anchors	1677	1459	1168	715	1230	1584	83	72.2	91.8	74.8	83.5	0.9	1.1	0.9	1	0	0	0	4.81	3.45
Tb927.3.2610	GPI inositol deacylase 2 (GPIdeAc2)	GPI.anchors	2346	2115	1910	1043	2026	2342	86	84.4	95.8	88	88.2	1	1.1	1	1	0	0	0	6.27	0.98
Tb927.10.4780	GPI inositol deacylase precursor (GPIdeAc)	GPI.anchors	1677	1466	1281	580	1333	1523	83.4	79.2	74.5	81	80.3	0.9	0.9	1	1	0	0	0	10.33	1.83
Tb927.2.6000	GPI phospholipase C	GPI.anchors	1077	709	605	481	556	733	62.8	58.2	96.2	52.6	60.2	0.9	1.5	0.8	1	1	0	0	6.17	1.6
Tb927.10.210	GPI transamidase component GAA1	GPI.anchors	1386	1171	976	575	952	1341	80.6	73	89.4	70	85.5	0.9	1.1	0.9	1.1	0	0	0	6.46	4.77
Tb927.11.15760	GPI transamidase subunit Tta1 (TTA1)	GPI.anchors	1134	1253	1172	498	1221	1411	105.4	107.1	94.6	109.7	110	1	0.9	1	1	0	0	0	3.49	1.27
Tb927.10.5080	GPI transamidase subunit Tta2	GPI.anchors	1233	469	456	227	482	702	36.3	38.3	39.7	39.8	50.3	1.1	1.1	1.1	1.4	0	0	0	4.61	5.07
Tb927.4.1920	GPI transamidase, putative (TbGPI16)	GPI.anchors	2061	1868	1844	757	1982	1981	86.4	92.7	79.1	98	85	1.1	0.9	1.1	1	0	0	0	6.04	14.85
Tb927.10.13860	GPI-anchor transamidase subunit 8 (GPI8)	GPI.anchors	960	922	899	315	939	1127	91.6	97	70.7	99.7	103.8	1.1	0.8	1.1	1.1	0	0	0	4.92	12.63
Tb927.10.6140	GPI-GlcNAc transferase	GPI.anchors	1029	483	446	325	432	564	44.8	44.9	68	42.8	48.5	1	1.5	1	1.1	1	0	0	1.17	0.19
Tb927.10.13160	mannosyltransferase-II (MT-II)	GPI.anchors	1593	917	843	410	850	1154	54.9	54.8	55.4	54.4	64	1	1	1	1.2	0	0	0	1.37	1.56
Tb927.11.12080	N-acetyl-D-glucosaminylphosphatidylinositol de-N-acetylase (GPI12)	GPI.anchors	759	676	567	559	633	940	84.9	77.4	158.6	85	109.5	0.9	1.9	1	1.3	1	0	0	0.92	0.28
Tb927.10.14240	N-myristoyltransferase (NMT)	GPI.anchors	1341	868	722	307	744	800	61.7	55.8	49.3	56.5	52.7	0.9	0.8	0.9	0.9	0	0	0	9.41	45.98
Tb927.10.13040	ACP4, GRESAG 4-like	GRESAG	3630	3887	3722	1348	3707	4145	102.1	106.3	80	104.1	100.9	1	0.8	1	1	0	0	0	9.71	18.25
Tb927.11.13740	ACP5, GRESAG 4-like	GRESAG	3645	3879	3634	1531	3628	4195	101.5	103.3	90.5	101.4	101.7	1	0.9	1	1	0	0	0	5.98	83.64
Tb927.5.4540	GRESAG 4, putative receptor-type adenylate cyclase	GRESAG	3732	1625	2449	898	1648	1750	41.5	68	51.8	45	41.5	1.6	1.2	1.1	1	1	0	0	0.45	1.09
Tb927.5.1450	GRESAG 4, putative receptor-type adenylate cyclase	GRESAG	3750	6203	5941	2479	4239	3981	157.8	164.2	142.4	115.2	93.8	1	0.9	0.7	0.6	0	0	0	0.24	3.63
Tb927.5.650	GRESAG 4, putative receptor-type adenylate cyclase	GRESAG	3750	6621	6131	2613	4615	4401	168.4	169.4	150.1	125.4	103.7	1	0.9	0.7	0.6	0	0	0	0.29	0.29
Tb927.8.8360	GRESAG 4, putative receptor-type adenylate cyclase	GRESAG	1509	1472	1177	844	1432	1850	93	80.8	120.5	96.7	108.4	0.9	1.3	1	1.2	0	0	0	#N/A	#N/A
Tb927.11.1480	GRESAG 4, putative receptor-type adenylate cyclase	GRESAG	3717	4853	4745	1686	4796	4433	124.5	132.3	97.7	131.5	105.4	1.1	0.8	1.1	0.8	0	0	0	0.69	8.34
Tb927.11.5940	GRESAG 4, putative receptor-type adenylate cyclase	GRESAG	3735	3913	3632	1523	3870	4106	99.9	100.8	87.8	105.6	97.2	1	0.9	1.1	1	0	0	0	0.08	3.02
Tb927.10.2430	GRESAG 4, putative receptor-type adenylate cyclase	GRESAG	3729	2060	1929	791	2052	2457	52.7	53.6	45.7	56.1	58.2	1	0.9	1.1	1.1	0	0	0	1.01	5.59
Tb927.6.1520	Aquaglyceroporin 1	Ions	966	516	451	421	477	607	50.9	48.4	93.9	50.3	55.5	1	1.8	1	1.1	1	0	0	12.98	64.68
Tb927.9.15460	calcium motive p-type ATPase, putative	Ions	3126	2843	2476	1277	2886	2815	86.7	82.1	88	94.1	79.6	0.9	1	1.1	0.9	0	0	0	12.3	98.47
Tb927.5.3400	calcium-translocating P-type ATPase, calcium pump	Ions	3036	2923	4173	1154	2794	3177	91.8	142.4	81.9	93.8	92.5	1.6	0.9	1	1	1	0	0	9.85	110.43
Tb927.10.11620	calcium-transporting ATPase, putative	Ions	3303	2084	1918	1064	1983	2367	60.2	60.2	69.4	61.2	63.3	1	1.2	1	1.1	0	0	0	2.05	1.67
Tb927.9.4820	calcium/potassium channel (CAKC), putative	Ions	2637	2400	2135	912	2184	2622	86.8	83.9	74.5	84.4	87.9	1	0.9	1	1	0	0	0	2.72	2.21
Tb927.11.1910	cation transporter protein, putative	Ions	969	573	492	384	510	916	56.4	52.6	85.4	53.6	83.6	0.9	1.5	1	1.5	1	0	1	1.02	1.58
Tb927.9.5490	cation transporter, putative	Ions	2025	1700	1445	585	1532	1473	80.1	74	62.2	77.1	64.3	0.9	0.8	1	0.8	0	0	0	5.48	10.76
Tb927.11.8990	cation transporter, putative	Ions	1176	1242	1123	593	1141	1230	100.7	99	108.6	98.9	92.5	1	1.1	1	0.9	0	0	0	5.82	38.38
Tb927.10.15940	cation transporter, putative	Ions	1101	537	553	277	599	558	46.5	52.1	54.2	55.5	44.8	1.1	1.2	1.2	1	0	0	0	2.08	3.22
Tb927.8.650	cation-transporting ATPase, putative	Ions	3786	3321	2975	1309	2931	3741	83.7	81.4	74.5	78.9	87.3	1	0.9	0.9	1	0	0	0	8.7	64.14
Tb927.11.1260	copper-transporting ATPase-like protein, putative	Ions	2886	2748	2596	1283	2688	3014	90.8	93.2	95.8	94.9	92.3	1	1.1	1	1	0	0	0	6.73	47.23
Tb927.2.2510	Mitochondrial outer membrane protein porin 1	Ions	813	1109	1045	445	1012	1245	130.1	133.2	117.9	126.9	135.4	1	0.9	1	1	0	0	0	3.63	5.24
Tb927.1.580	phosphate-repressible phosphate permease, putative	Ions	1551	1273	1059	678	1261	1375	78.3	70.8	94.2	82.9	78.4	0.9	1.2	1.1	1	0	0	0	3.4	27.68
Tb927.10.16170	potassium voltage-gated channel, putative	Ions	924	401	391	160	414	422	41.4	43.9	37.3	45.7	40.4	1.1	0.9	1.1	1	0	0	0	3.46	10.66
Tb927.10.4300	Trk system potassium uptake protein (HKT1)	Ions	1800	1127	1116	446	1068	1437	59.7	64.3	53.4	60.5	70.6	1.1	0.9	1	1.2	0	0	0	0.89	0.28
Tb927.9.8540	VCL1 Voltage-gated Chloride channel Like	Ions	2817	2741	2542	1136	2711	3169	92.8	93.5	86.9	98.1	99.4	1	0.9	1.1	1.1	0	0	0	2.24	3.79
Tb927.10.11680	VCL2 Voltage-gated Chloride channel Like	Ions	2826	2476	2164	1542	2371	3229	83.6	79.4	117.5	85.5	101	0.9	1.4	1	1.2	0	0	0	3.26	5.45
Tb927.11.16690	VCL3 Voltage-gated Chloride channel Like	Ions	2757	2573	2334	1203	2447	3248	89	87.7	94	90.5	104.1	1	1.1	1	1.2	0	0	0	3.91	8.24
Tb927.4.1610	VDAC-like	Ions	1080	1141	952	663	1052	1326	100.8	91.4	132.2	99.3	108.5	0.9	1.3	1	1.1	0	0	0	3.13	5.68
Tb927.10.3980	Voltage-gated potassium channel domain. 3 TM domains	Ions	564	74	110	1452	94	1061	12.5	20.2	554.5	17	166.3	1.6	44.4	1.4	13.3	1	0	1	0.06	1.08
Tb927.11.15150	1-acyl-sn-glycerol-3-phosphate acyltransferase, putative	Lipids	816	596	472	571	499	800	69.7	59.9	150.7	62.3	86.7	0.9	2.2	0.9	1.2	1	0	0	3.63	5.83
Tb927.6.1500	1-Alkyl-dihydroxyacetonephosphate synthase	Lipids	1842	1806	1366	550	1470	1852	93.5	76.9	64.3	81.3	88.9	0.8	0.7	0.9	1	0	0	0	9.68	26.6
Tb927.10.660	2-oxoisovalerate dehydrogenase alpha subunit, putative	Lipids	1251	620	620	270	626	787	47.3	51.4	46.5	51	55.6	1.1	1	1.1	1.2	0	0	0	3.35	9.42
Tb927.10.4330	2-oxoisovalerate dehydrogenase beta subunit, mitochondrial precursor, putative	Lipids	1107	301	303	147	332	393	25.9	28.4	28.6	30.6	31.4	1.1	1.1	1.2	1.2	0	0	0	4.5	5.75
Tb927.7.5540	2,4-dienoyl-coa reductase-like protein	Lipids	2181	2420	2252	1003	2352	2538	105.8	107	99.1	109.9	102.9	1	0.9	1	1	0	0	0	1.3	2.67
Tb927.8.2540	3-ketoacyl-CoA thiolase, putative	Lipids	1317	1501	1490	645	1611	1510	108.7	117.2	105.5	124.7	101.4	1.1	1	1.1	0.9	0	0	0	10.62	30.61
Tb927.10.4040	3-Ketosphinganine reductase	Lipids	1047	904	822	597	882	1134	82.3	81.4	122.8	85.9	95.7	1	1.5	1	1.2	1	0	0	5.93	2.07
Tb927.2.5210	3-oxoacyl-ACP reductase, putative	Lipids	726	1042	828	471	890	1085	136.9	118.2	139.7	124.9	132.1	0.9	1	0.9	1	0	0	0	1.66	0.65
Tb927.3.5630	3,2-trans-enoyl-CoA isomerase, mitochondrial precursor, putative	Lipids	936	553	538	325	494	647	56.3	59.6	74.8	53.8	61.1	1.1	1.3	1	1.1	0	0	0	2.7	0.55
Tb927.3.3340	3', 5'-cyclic nucleotide phosphodiesterase, putative (PDED)	Lipids	2031	1812	1574	708	1653	2211	85.1	80.3	75.1	83	96.2	0.9	0.9	1	1.1	0	0	0	1.57	15.61
Tb927.8.7100	acetyl-CoA carboxylase, putative	Lipids	6546	6916	6475	2884	6863	7155	100.8	102.5	94.9	106.9	96.6	1	0.9	1.1	1	0	0	0	28.51	119.02
Tb927.5.2280	acetyltransferase, putative	Lipids	1305	1737	1495	787	952	1404	126.9	118.7	129.9	74.4	95.1	0.9	1	0.6	0.7	0	0	0	1.77	1.74
Tb927.10.12830	acetyltransferase, putative	Lipids	921	803	651	302	662	905	83.2	73.3	70.6	73.3	86.9	0.9	0.8	0.9	1	0	0	0	1.16	0.57
Tb927.1.4490	acetyltransferase, putative	Lipids	519	472	458	150	426	444	86.7	91.5	62.3	83.7	75.6	1.1	0.7	1	0.9	0	0	0	1.43	1.63
Tb927.3.860	Acyl carrier protein, mitochondrial	Lipids	447	468	417	123	429	493	99.9	96.7	59.3	97.8	97.5	1	0.6	1	1	0	0	0	2.2	0.97
Tb927.9.11900	acyl transferase-like protein	Lipids	1653	1495	1381	578	1372	1830	86.3	86.6	75.3	84.6	97.9	1	0.9	1	1.1	0	0	0	2.58	1.77
Tb927.4.2010	Acyl-CoA binding protein	Lipids	282	425	427	235	409	527	143.7	156.9	179.5	147.8	165.2	1.1	1.2	1	1.1	0	0	0	0.71	2.32
Tb927.11.12830	acyl-CoA binding protein, putative	Lipids	2337	2070	1894	796	1976	2246	84.5	84	73.4	86.2	85	1	0.9	1	1	0	0	0	5.16	4.81
Tb927.8.1420	acyl-CoA dehydrogenase, mitochondrial. ACAD	Lipids	1560	1190	1117	524	1195	1361	72.8	74.2	72.3	78.1	77.1	1	1	1.1	1.1	0	0	0	4.8	7.41
Tb927.11.11780	acyl-CoA dehydrogenase, putative	Lipids	1824	1941	1704	645	1862	1776	101.5	96.8	76.2	104	86.1	1	0.8	1	0.8	0	0	0	6.09	17.4
Tb927.2.5020	acyl-CoA oxidase, putative	Lipids	2187	1935	1715	956	1758	2772	84.4	81.3	94.2	81.9	112	1	1.1	1	1.3	0	0	0	3.56	6.02
Tb927.3.2030	acylphosphatase, putative	Lipids	333	363	350	258	398	508	104	108.9	166.9	121.8	134.9	1	1.6	1.2	1.3	1	0	0	2.53	0.31
Tb927.3.4820	acyltransferase, putative	Lipids	918	958	788	349	823	963	99.5	89	81.9	91.4	92.7	0.9	0.8	0.9	0.9	0	0	0	4.4	15.01
Tb927.3.3360	acyltransferase, putative	Lipids	1401	1483	1256	589	1355	1688	101	92.9	90.6	98.6	106.5	0.9	0.9	1	1.1	0	0	0	4.55	3.61
Tb927.2.3910	beta-ketoacyl synthase family protein, putative	Lipids	1503	1788	1512	718	1684	1356	113.5	104.3	102.9	114.2	79.8	0.9	0.9	1	0.7	0	0	0	1.77	3.05
Tb927.4.2560	Cardolipin synthase	Lipids	1920	1100	995	369	1036	1066	54.6	53.7	41.4	55	49.1	1	0.8	1	0.9	0	0	0	2.04	7.98
Tb927.7.2250	carnitine O-palmitoyltransferase II, putative	Lipids	2007	867	807	380	849	1077	41.2	41.7	40.8	43.1	47.4	1	1	1	1.2	0	0	0	6.21	12.49
Tb927.3.3900	carnitine O-palmitoyltransferase II, putative (CPT II)	Lipids	1866	1957	1904	804	2217	1894	100	105.7	92.8	121.1	89.7	1.1	0.9	1.2	0.9	0	0	0	17.46	118.21
Tb927.8.590	carnitine O-palmitoyltransferase, putative	Lipids	2037	1941	1588	762	1697	2235	90.9	80.8	80.6	84.9	97	0.9	0.9	0.9	1.1	0	0	0	1.93	10.93
Tb927.7.220	CDP-diacylglycerol synthetase, putative	Lipids	1221	972	775	381	775	1086	75.9	65.8	67.2	64.7	78.6	0.9	0.9	0.9	1	0	0	0	3.04	1.54
Tb927.9.1610	CDP-diacylglycerol--inositol 3-phosphatidyltransferase, putative	Lipids	654	570	477	374	507	932	83.1	75.6	123.2	79	126	0.9	1.5	1	1.5	1	0	1	3.65	1.01
Tb927.11.2090	choline kinase (EK1)	Lipids	1296	1016	1065	425	1043	1280	74.8	85.2	70.6	82	87.3	1.1	0.9	1.1	1.2	0	0	0	4.54	10.23
Tb927.10.8900	choline/ethanolamine phosphotransferase (CEPT)	Lipids	1299	1078	998	413	1026	1086	79.1	79.6	68.5	80.5	73.9	1	0.9	1	0.9	0	0	0	9.97	122.41
Tb927.10.12810	cholinephosphate cytidylyltransferase A, putative	Lipids	1521	1159	1154	632	1123	1418	72.7	78.6	89.5	75.3	82.4	1.1	1.2	1	1.1	0	0	0	1.64	1.99
Tb927.3.1700	DAG acyltransferase	Lipids	1473	1341	1142	654	1187	1352	86.8	80.3	95.6	82.1	81.1	0.9	1.1	0.9	0.9	0	0	0	2.49	3.07
Tb927.8.5140	DAG kinase	Lipids	1728	1483	1290	979	1314	1874	81.9	77.4	122	77.5	95.9	0.9	1.5	0.9	1.2	1	0	0	6.35	2.22
Tb927.10.7100	delta-4 fatty acid desaturase	Lipids	1266	600	400	246	476	562	45.2	32.7	41.9	38.3	39.2	0.7	0.9	0.8	0.9	0	0	0	0.75	2.84
Tb927.11.2210	diacylglycerol acyltransferase, putative	Lipids	4575	4153	3849	1757	3655	4599	86.6	87.2	82.7	81.4	88.9	1	1	0.9	1	0	0	0	5.78	11.5
Tb927.4.3160	Dihydroxyacetonephosphate acyltransferase	Lipids	3729	3757	3430	1522	3727	3995	96.1	95.3	87.9	101.9	94.7	1	0.9	1.1	1	0	0	0	11.82	62.57
Tb927.7.4160	Elongase 1	Lipids	906	693	573	365	574	891	73	65.5	86.8	64.6	86.9	0.9	1.2	0.9	1.2	0	0	0	3.32	25.64
Tb927.7.4170	Elongase 2	Lipids	816	548	421	283	409	589	64.1	53.5	74.7	51.1	63.8	0.8	1.2	0.8	1	0	0	0	5.54	7.67
Tb927.7.4180	Elongase 3	Lipids	918	780	733	451	683	831	81	82.7	105.8	75.8	80	1	1.3	0.9	1	0	0	0	11.02	16.03
Tb927.5.4530	Elongase 4	Lipids	759	251	338	181	219	469	31.5	46.2	51.4	29.4	54.6	1.5	1.6	0.9	1.7	1	0	1	0.71	0.6
Tb927.8.3310	Elongator-like Protein 3b	Lipids	2001	1408	1217	564	1345	1632	67.1	63	60.7	68.5	72.1	0.9	0.9	1	1.1	0	0	0	3.91	14.16
Tb927.3.4850	enoyl-CoA hydratase, mitochondrial precursor, putative	Lipids	804	824	617	273	728	886	97.7	79.5	73.1	92.3	97.4	0.8	0.7	0.9	1	0	0	0	1.11	1.45
Tb927.2.4130	enoyl-CoA hydratase/Enoyl-CoA isomerase/3-hydroxyacyl-CoA dehydrogenase, putative	Lipids	2412	2177	1818	952	2054	2567	86.1	78.1	85	86.8	94.1	0.9	1	1	1.1	0	0	0	6.35	12.59
Tb927.11.16480	enoyl-CoA hydratase/isomerase family protein, putative	Lipids	1089	931	804	399	800	1098	81.5	76.5	78.9	74.9	89.1	0.9	1	0.9	1.1	0	0	0	4.15	13.15
Tb927.4.4740	ER to golgi transport of GPI proteins OR Dihydroceramide synthase)	Lipids	1179	828	721	441	872	1057	67	63.4	80.6	75.4	79.3	0.9	1.2	1.1	1.2	0	0	0	3.89	22.53
Tb927.5.1140	Ethanolamine kinase 1	Lipids	1977	2802	2646	1462	1830	1999	135.2	138.7	159.3	94.3	89.4	1	1.2	0.7	0.7	0	0	0	12.73	43.84
Tb927.8.6000	fatty acid desaturase, putative	Lipids	1296	1203	965	662	1074	1421	88.5	77.2	110	84.5	96.9	0.9	1.2	1	1.1	0	0	0	8.75	32.32
Tb927.2.3080	fatty acid desaturase, putative,oleate desaturase, putative	Lipids	1227	1136	1085	558	1002	994	88.3	91.6	98	83.2	71.6	1	1.1	0.9	0.8	0	0	0	7.24	49.35
Tb927.6.3000	fatty acid desaturase, putative,sphingolipid delta 4 desaturase, putative	Lipids	1047	670	637	326	623	911	61	63.1	67.1	60.6	76.9	1	1.1	1	1.3	0	0	0	11.88	17.69
Tb927.9.4190	fatty acyl CoA syntetase 1 (ACS1)	Lipids	2097	1823	1755	685	1666	1450	82.9	86.7	70.4	81	61.1	1	0.8	1	0.7	0	0	0	6.44	42.04
Tb927.8.5080	fatty-acid amide hydrolase 2, putative, amidase, putative	Lipids	1788	1730	1563	774	1657	2105	92.3	90.6	93.2	94.5	104.1	1	1	1	1.1	0	0	0	5.68	6.61
Tb927.10.3100	Glycerol-3-phosphate acyltransferase	Lipids	2097	1801	1441	752	1545	2011	81.9	71.2	77.2	75.1	84.8	0.9	0.9	0.9	1	0	0	0	4.99	15.68
Tb927.11.20730	Glycerophosphodiester diesterase, putative	Lipids	1047	695	678	287	627	1010	63.3	67.1	59	61	85.3	1.1	0.9	1	1.3	0	0	0	#VALUE!	0.66
Tb927.3.3030	hypothetical protein, conserved, START (lipid-binding) domain, homologue of human NP_006636.2, probable role in phosphlipid transfer across membranes	Lipids	1110	1041	1014	483	1032	1036	89.4	94.7	93.7	94.8	82.5	1.1	1	1.1	0.9	0	0	0	4.05	33.5
Tb927.11.6390	hypothetical protein, conserved, START domain, possible phoshatidylcholine transfer protein	Lipids	879	778	707	233	738	733	84.4	83.4	57.1	85.6	73.7	1	0.7	1	0.9	0	0	0	6.66	16.64
Tb927.3.3870	lipase domain protein, putative	Lipids	3699	3631	3290	1486	3398	4620	93.6	92.2	86.5	93.6	110.4	1	0.9	1	1.2	0	0	0	#N/A	#N/A
Tb927.10.13680	lipase domain protein, putative,hypothetical protein	Lipids	2091	1319	1355	527	1362	1370	60.2	67.2	54.3	66.4	57.9	1.1	0.9	1.1	1	0	0	0	2.08	4.81
Tb927.1.2740	lipase-like protein, putative	Lipids	1620	1677	1498	718	1620	1631	98.7	95.8	95.5	101.9	89	1	1	1	0.9	0	0	0	1.23	0.39
Tb927.8.7440	lipase, putative	Lipids	1107	1224	1052	456	1082	1369	105.5	98.5	88.7	99.6	109.3	0.9	0.8	0.9	1	0	0	0	3.56	2.77
Tb927.3.3860	lipase, putative,triacylglycerol lipase, putative	Lipids	3750	3981	3351	1751	3773	4939	101.3	92.6	100.6	102.5	116.4	0.9	1	1	1.1	0	0	0	#N/A	#N/A
Tb927.9.7740	lipid-like atypical dual specificity phosphatase, putative	Lipids	966	911	901	611	865	1095	89.9	96.7	136.2	91.3	100.2	1.1	1.5	1	1.1	1	0	0	1.13	2.72
Tb927.11.580	lipid-like atypical dual specificity phosphatase, putative	Lipids	582	697	621	307	625	797	114.2	110.6	113.6	109.5	121.1	1	1	1	1.1	0	0	0	3.01	1.21
Tb927.7.5450	lipin, phosphatidic acid phosphatase	Lipids	2421	2238	1933	661	1979	2078	88.2	82.7	58.8	83.3	75.9	0.9	0.7	0.9	0.9	0	0	0	15.53	69.99
Tb927.10.15010	lipoic acid synthetase, mitochondrial precursor, putative	Lipids	1230	1149	1015	589	1098	1343	89.1	85.5	103.1	91	96.5	1	1.2	1	1.1	0	0	0	8.99	7.41
Tb927.10.3260	Long-chain-fatty-acid--CoA ligase 5, Acyl-CoA synthetase 5 (LACS 5)	Lipids	2112	1383	1167	731	1149	1557	62.5	57.3	74.6	55.4	65.2	0.9	1.2	0.9	1	0	0	0	14.38	230.48
Tb927.11.7530	long-chain-fatty-acid-CoA ligase, putative	Lipids	2184	2005	1726	835	1822	2131	87.6	81.9	82.4	85	86.3	0.9	0.9	1	1	0	0	0	5.7	11.34
Tb927.11.4490	long-chain-fatty-acid-CoA ligase, putative,acyl-CoA synthetase, putative,fatty acid thiokinase (long chain), putative	Lipids	1998	1647	1612	768	1790	2104	78.6	83.6	82.8	91.3	93.1	1.1	1.1	1.2	1.2	0	0	0	3.87	4.71
Tb927.8.6390	lysophospholipase, putative,alpha/beta hydrolase, putative (TbLysoPLA)	Lipids	843	824	660	408	787	963	93.2	81.1	104.2	95.2	101	0.9	1.1	1	1.1	0	0	0	6.84	5.56
Tb927.8.8020	monoglyceride lipase, putative	Lipids	945	428	346	321	358	522	43.2	37.9	73.2	38.6	48.8	0.9	1.7	0.9	1.1	1	0	0	3.02	7.53
Tb927.4.4360	monoglyceride lipase, putative	Lipids	933	1068	865	313	1002	931	109.2	96.1	72.3	109.5	88.2	0.9	0.7	1	0.8	0	0	0	2.45	5.08
Tb927.11.3350	MT1 phospholipid-transporting ATPase 1-like protein	Lipids	3387	3124	2717	1443	2810	3309	88	83.1	91.8	84.6	86.4	0.9	1	1	1	0	0	0	7.82	90.96
Tb927.5.3710	Neutral sphingomyelinase	Lipids	1743	1457	1832	533	1140	1425	79.7	108.9	65.9	66.7	72.3	1.4	0.8	0.8	0.9	0	0	0	3.89	3.68
Tb927.8.1820	nonspecific lipid-transfer protein, putative,sterol carrier protein, putative	Lipids	1230	1497	1646	602	1740	1647	116.1	138.7	105.4	144.2	118.4	1.2	0.9	1.2	1	0	0	0	2.15	1.94
Tb927.9.7700	palmitoyl acyltransferase 1, putative	Lipids	2463	2577	2305	792	2376	2734	99.8	97	69.3	98.3	98.1	1	0.7	1	1	0	0	0	4.75	3.28
Tb927.3.2400	palmitoyl acyltransferase 10, putative	Lipids	924	894	688	536	926	1095	92.3	77.2	124.9	102.1	104.8	0.8	1.4	1.1	1.1	0	0	0	1.22	1.11
Tb927.7.3350	palmitoyl acyltransferase 11, putative	Lipids	1074	1052	999	558	1049	1403	93.4	96.4	111.9	99.5	115.5	1	1.2	1.1	1.2	0	0	0	0.98	2.35
Tb927.8.3400	palmitoyl acyltransferase 12, putative	Lipids	894	786	681	655	728	953	83.9	78.9	157.8	83	94.2	0.9	1.9	1	1.1	1	0	0	0.77	2.68
Tb927.10.10800	palmitoyl acyltransferase 2, TbPAT2	Lipids	1359	1269	1233	738	1266	1648	89.1	94	117	94.9	107.2	1.1	1.3	1.1	1.2	0	0	0	2.95	4.11
Tb927.10.690	palmitoyl acyltransferase 3, putative	Lipids	1005	773	632	361	602	962	73.4	65.2	77.4	61.1	84.6	0.9	1.1	0.8	1.2	0	0	0	0.42	0.14
Tb927.11.9070	palmitoyl acyltransferase 4, putative	Lipids	1410	1350	1220	599	1199	1468	91.3	89.7	91.5	86.7	92	1	1	0.9	1	0	0	0	3.77	2.94
Tb927.11.12650	palmitoyl acyltransferase 5, putative	Lipids	1359	1161	1026	624	1158	1640	81.5	78.2	98.9	86.8	106.7	1	1.2	1.1	1.3	0	0	0	1.26	2.55
Tb927.11.4220	palmitoyl acyltransferase 6, putative	Lipids	1350	1345	1098	785	1242	1700	95	84.3	125.2	93.8	111.3	0.9	1.3	1	1.2	0	0	0	1.31	1.21
Tb927.11.6220	palmitoyl acyltransferase 7, putative	Lipids	1737	1741	1692	553	1828	1687	95.6	100.9	68.6	107.3	85.9	1.1	0.7	1.1	0.9	0	0	0	2.37	8.01
Tb927.11.7230	palmitoyl acyltransferase 8, putative	Lipids	804	348	323	192	344	444	41.3	41.6	51.4	43.6	48.8	1	1.2	1.1	1.2	0	0	0	0.57	0.18
Tb927.11.7360	palmitoyl acyltransferase 9, putative	Lipids	918	845	683	523	691	1023	87.8	77.1	122.7	76.7	98.5	0.9	1.4	0.9	1.1	0	0	0	2.06	1.49
Tb927.8.480	phosphatidic acid phosphatase protein, putative	Lipids	999	357	356	222	400	402	34.1	36.9	47.9	40.8	35.6	1.1	1.4	1.2	1	0	0	0	17.93	1.17
Tb927.10.13930	phosphatidic acid phosphatase, putative	Lipids	999	495	448	218	427	735	47.3	46.5	47	43.6	65	1	1	0.9	1.4	0	0	0	3.97	0.78
Tb927.10.13400	Phosphatidic acid phostphatase, putative	Lipids	993	931	833	400	851	1011	89.4	86.9	86.8	87.3	90	1	1	1	1	0	0	0	#N/A	#N/A
Tb927.8.1720	phosphatidylglycerolphosphate synthase, mitochondrial	Lipids	1848	2075	1871	823	1975	2293	107.1	104.9	95.9	108.9	109.7	1	0.9	1	1	0	0	0	4.1	11.35
Tb927.9.10080	phosphatidylserine decarboxylase, putative	Lipids	1071	981	866	369	773	1111	87.4	83.8	74.2	73.6	91.7	1	0.8	0.8	1	0	0	0	0.92	1.52
Tb927.7.3760	phosphatidylserine synthase, putative	Lipids	1527	1223	1164	804	1040	1891	76.4	79	113.4	69.4	109.5	1	1.5	0.9	1.4	1	0	0	1.57	8.52
Tb927.1.4830	Phospholipase A1	Lipids	903	471	447	446	394	648	49.7	51.3	106.4	44.5	63.4	1	2.1	0.9	1.3	1	0	0	1.8	1.04
Tb927.9.12700	phospholipase A1, putative	Lipids	1344	1055	907	461	972	1109	74.9	69.9	73.9	73.7	72.9	0.9	1	1	1	0	0	0	7.84	7.33
Tb927.4.1510	phospholipid-translocating ATPase, putative	Lipids	3243	3147	2852	1511	2971	4013	92.6	91.1	100.4	93.4	109.4	1	1.1	1	1.2	0	0	0	6.28	20.13
Tb927.6.3550	phospholipid-translocating P-type ATPase (flippase), putative	Lipids	3591	2669	2479	1442	2438	3167	70.9	71.5	86.5	69.2	78	1	1.2	1	1.1	0	0	0	7.23	25.38
Tb927.11.13000	phospholipid-transporting ATPase, putative	Lipids	4710	4707	4376	1993	4761	5023	95.3	96.3	91.1	103	94.3	1	1	1.1	1	0	0	0	1.46	16.27
Tb927.11.13220	phospholipid:diacylglycerol acyltransferase-like protein	Lipids	1920	1798	1855	834	1876	1969	89.3	100.1	93.6	99.6	90.7	1.1	1	1.1	1	0	0	0	3.19	12.5
Tb927.11.4700	prostaglandin f synthase	Lipids	831	919	846	296	836	1152	105.5	105.5	76.7	102.5	122.5	1	0.7	1	1.2	0	0	0	4.89	16.91
Tb927.4.1020	Serine palmitoyltransferase	Lipids	1473	1386	1201	633	1164	1718	89.7	84.5	92.6	80.5	103.1	0.9	1	0.9	1.1	0	0	0	4.81	7.11
Tb927.10.4050	serine palmitoyltransferase, putative	Lipids	1674	876	720	332	729	929	49.9	44.6	42.7	44.4	49.1	0.9	0.9	0.9	1	0	0	0	16.91	228.87
Tb927.10.15970	sphingomyelin/ceramide phosphorylethanolamine synthase, bifunctional	Lipids	1695	993	836	399	967	992	55.9	51.1	50.7	58.1	51.7	0.9	0.9	1	0.9	0	0	0	2.45	10.4
Tb927.7.1240	Sphingosine kinase	Lipids	2310	2074	1873	911	1991	2061	85.6	84	84.9	87.8	78.9	1	1	1	0.9	0	0	0	17.08	30.71
Tb927.8.7730	Sphingosine N-acyltransferase, putative	Lipids	1194	934	811	564	896	1061	74.6	70.4	101.7	76.5	78.6	0.9	1.4	1	1.1	0	0	0	0.42	4.5
Tb927.6.3630	Sphingosine-1-phosphate lyase	Lipids	1617	1311	1051	643	1116	1506	77.3	67.4	85.7	70.3	82.3	0.9	1.1	0.9	1.1	0	0	0	4.27	14.39
Tb927.11.8950	leucine rich repeat (TbLRRP1), in bilobe	LRRP	2142	2213	1975	733	2040	2342	98.5	95.6	73.7	97.1	96.7	1	0.7	1	1	0	0	0	20.9	38.68
Tb927.4.1220	leucine-rich repeat protein (LRRP)	LRRP	783	549	491	534	512	901	66.9	65	146.9	66.6	101.7	1	2.2	1	1.5	1	0	1	2.48	2.39
Tb927.1.3320	leucine-rich repeat protein (LRRP)	LRRP	1050	733	694	474	708	1092	66.6	68.5	97.2	68.7	91.9	1	1.5	1	1.4	1	0	0	0.09	0.16
Tb927.6.5030	leucine-rich repeat protein (LRRP)	LRRP	1659	1192	988	490	983	1002	68.5	61.7	63.6	60.4	53.4	0.9	0.9	0.9	0.8	0	0	0	6.4	10.64
Tb927.10.5980	leucine-rich repeat protein (LRRP)	LRRP	1281	696	569	212	596	675	51.8	46	35.6	47.4	46.6	0.9	0.7	0.9	0.9	0	0	0	4.13	3.02
Tb927.11.5190	leucine-rich repeat protein (LRRP)	LRRP	4497	3975	3458	1304	3492	3818	84.3	79.7	62.5	79.1	75.1	0.9	0.7	0.9	0.9	0	0	0	14.53	121.95
Tb927.3.1770	leucine-rich repeat protein (LRRP)	LRRP	2694	2384	2025	1009	1988	2632	84.4	77.9	80.7	75.2	86.4	0.9	1	0.9	1	0	0	0	8.23	14.8
Tb927.11.1960	leucine-rich repeat protein (LRRP)	LRRP	1179	920	690	449	737	1040	74.4	60.7	82	63.7	78	0.8	1.1	0.9	1	0	0	0	3.68	3.52
Tb927.9.14550	leucine-rich repeat protein (LRRP)	LRRP	1833	1329	1110	685	1111	1440	69.2	62.8	80.5	61.8	69.4	0.9	1.2	0.9	1	0	0	0	#N/A	#N/A
Tb927.9.14400	leucine-rich repeat protein (LRRP)	LRRP	1083	1034	876	439	915	1263	91.1	83.8	87.3	86.1	103.1	0.9	1	0.9	1.1	0	0	0	1.54	4.24
Tb927.3.580	leucine-rich repeat protein (LRRP)	LRRP	1743	1296	1027	675	1057	1493	70.9	61.1	83.4	61.8	75.7	0.9	1.2	0.9	1.1	0	0	0	0.09	5.99
Tb927.11.4060	leucine-rich repeat protein (LRRP)	LRRP	1113	840	651	520	697	1056	72	60.6	100.6	63.8	83.9	0.8	1.4	0.9	1.2	0	0	0	#VALUE!	2.22
Tb927.3.4730	leucine-rich repeat protein (LRRP)	LRRP	1152	1588	1406	509	1513	1399	131.5	126.5	95.2	133.9	107.4	1	0.7	1	0.8	0	0	0	0.86	1.88
Tb927.11.16880	leucine-rich repeat protein (LRRP)	LRRP	1887	1856	1769	743	1792	1685	93.8	97.2	84.8	96.8	78.9	1	0.9	1	0.8	0	0	0	10.96	6.03
Tb927.10.1950	leucine-rich repeat protein (LRRP)	LRRP	2136	2111	1838	672	1990	2080	94.3	89.2	67.8	95	86.1	0.9	0.7	1	0.9	0	0	0	3.09	4.23
Tb927.7.7110	leucine-rich repeat protein (LRRP)	LRRP	2232	2126	1886	848	2021	2090	90.8	87.6	81.8	92.3	82.8	1	0.9	1	0.9	0	0	0	0.46	2.96
Tb927.11.3420	leucine-rich repeat protein (LRRP)	LRRP	1653	2004	1921	785	1893	1946	115.6	120.4	102.3	116.7	104.1	1	0.9	1	0.9	0	0	0	1.33	1.01
Tb927.10.15260	leucine-rich repeat protein (LRRP)	LRRP	2256	681	649	301	654	653	28.8	29.8	28.7	29.5	25.6	1	1	1	0.9	0	0	0	3.32	14.55
Tb927.7.7240	leucine-rich repeat protein (LRRP)	LRRP	2154	2615	2351	1183	2549	2516	115.8	113.1	118.3	120.6	103.3	1	1	1	0.9	0	0	0	7.98	12.79
Tb927.7.1430	leucine-rich repeat protein (LRRP)	LRRP	1347	1236	1190	399	1133	1272	87.5	91.6	63.8	85.7	83.5	1	0.7	1	1	0	0	0	5.9	4.2
Tb927.9.4850	leucine-rich repeat protein (LRRP)	LRRP	1473	1382	1252	418	1248	1474	89.5	88.1	61.1	86.4	88.5	1	0.7	1	1	0	0	0	4.33	1.9
Tb927.10.14410	leucine-rich repeat protein (LRRP)	LRRP	3876	3465	3201	1215	3156	3847	85.3	85.6	67.5	83	87.7	1	0.8	1	1	0	0	0	5.58	20.62
Tb927.11.6370	leucine-rich repeat protein (LRRP)	LRRP	2640	2395	2185	849	2269	2499	86.5	85.8	69.3	87.6	83.7	1	0.8	1	1	0	0	0	17.99	15.88
Tb927.7.5600	leucine-rich repeat protein (LRRP)	LRRP	3081	2547	2169	962	2341	2614	78.8	73	67.3	77.4	75	0.9	0.9	1	1	0	0	0	6.86	86.33
Tb927.11.860	leucine-rich repeat protein (LRRP)	LRRP	2847	2906	2821	1117	2746	3143	97.4	102.7	84.5	98.3	97.6	1.1	0.9	1	1	0	0	0	2.27	8.65
Tb927.1.1030	leucine-rich repeat protein (LRRP)	LRRP	1374	663	528	290	589	713	46	39.8	45.5	43.7	45.9	0.9	1	1	1	0	0	0	1.39	1.82
Tb927.11.6760	leucine-rich repeat protein (LRRP)	LRRP	1635	1754	1642	633	1666	2005	102.3	104.1	83.4	103.9	108.4	1	0.8	1	1.1	0	0	0	15.28	7.74
Tb927.2.1380	leucine-rich repeat protein (LRRP)	LRRP	2511	1947	1681	787	1801	2334	74	69.4	67.5	73.1	82.2	0.9	0.9	1	1.1	0	0	0	0.64	46.07
Tb927.6.1940	leucine-rich repeat protein (LRRP)	LRRP	2013	1785	1595	682	1637	2052	84.6	82.1	73	82.9	90.1	1	0.9	1	1.1	0	0	0	2.41	5.41
Tb927.10.14460	leucine-rich repeat protein (LRRP)	LRRP	3039	2448	2162	1180	2247	2927	76.8	73.7	83.6	75.4	85.1	1	1.1	1	1.1	0	0	0	5.06	9.87
Tb927.1.5030	leucine-rich repeat protein (LRRP)	LRRP	2208	1714	1502	692	1570	2133	74	70.5	67.5	72.5	85.4	1	0.9	1	1.2	0	0	0	4.75	13.43
Tb927.11.4120	leucine-rich repeat protein (LRRP)	LRRP	1233	1117	1054	488	1096	1427	86.4	88.6	85.2	90.6	102.3	1	1	1	1.2	0	0	0	#VALUE!	5.08
Tb927.3.1490	leucine-rich repeat protein (LRRP)	LRRP	2451	1566	1319	841	1479	1963	60.9	55.8	73.9	61.5	70.8	0.9	1.2	1	1.2	0	0	0	#VALUE!	4.46
Tb927.10.9010	leucine-rich repeat protein (LRRP)	LRRP	681	726	723	394	649	905	101.7	110	124.6	97.1	117.5	1.1	1.2	1	1.2	0	0	0	1.49	0.49
Tb927.11.5040	leucine-rich repeat protein (LRRP)	LRRP	1323	1007	915	566	922	1258	72.6	71.7	92.1	71	84.1	1	1.3	1	1.2	0	0	0	7.54	16.47
Tb927.6.1160	leucine-rich repeat protein (LRRP)	LRRP	2226	2086	1943	1329	1868	2655	89.4	90.5	128.6	85.5	105.4	1	1.4	1	1.2	0	0	0	11	19.49
Tb927.7.2730	leucine-rich repeat protein (LRRP)	LRRP	924	687	622	374	653	963	70.9	69.8	87.2	72	92.1	1	1.2	1	1.3	0	0	0	2.29	1.98
Tb927.11.11860	leucine-rich repeat protein (LRRP)	LRRP	2094	2231	2068	778	2242	2007	101.6	102.3	80	109.1	84.7	1	0.8	1.1	0.8	0	0	0	6.54	3.24
Tb927.9.12170	leucine-rich repeat protein (LRRP)	LRRP	876	703	628	256	709	610	76.5	74.3	62.9	82.5	61.6	1	0.8	1.1	0.8	0	0	0	8.23	77.74
Tb927.3.2790	leucine-rich repeat protein (LRRP)	LRRP	3435	3386	3257	1338	3484	3519	94	98.3	83.9	103.4	90.6	1	0.9	1.1	1	0	0	0	3.94	14.51
Tb927.1.4180	leucine-rich repeat protein (LRRP)	LRRP	2235	2544	2391	1128	2630	2678	108.6	110.9	108.7	119.9	105.9	1	1	1.1	1	0	0	0	12.11	21.68
Tb927.6.1490	leucine-rich repeat protein (LRRP)	LRRP	1185	1314	1097	433	1358	1494	105.8	95.9	78.7	116.8	111.5	0.9	0.7	1.1	1.1	0	0	0	1.08	0.71
Tb927.7.290	leucine-rich repeat protein (LRRP)	LRRP	1614	1445	1286	560	1440	1763	85.4	82.6	74.7	90.9	96.6	1	0.9	1.1	1.1	0	0	0	2.57	22.35
Tb927.10.14610	leucine-rich repeat protein (LRRP)	LRRP	3312	2719	2357	1363	2832	3700	78.3	73.8	88.6	87.2	98.8	0.9	1.1	1.1	1.3	0	0	0	14.87	23.11
Tb927.11.12540	leucine-rich repeat protein (LRRP), putative	LRRP	3159	3257	3015	1156	3128	2947	98.3	98.9	78.8	100.9	82.5	1	0.8	1	0.8	0	0	0	33.02	89.31
Tb927.1.1020	leucine-rich repeat-containing protein	LRRP	1281	604	492	243	475	605	45	39.8	40.9	37.8	41.8	0.9	0.9	0.8	0.9	0	0	0	3.82	3.02
Tb927.1.780	leucine-rich repeat-containing protein	LRRP	1143	598	478	251	510	692	49.9	43.3	47.3	45.5	53.5	0.9	0.9	0.9	1.1	0	0	0	3.84	2.04
Tb927.6.1550	POMP30 leucine-rich repeat protein (LRRP)	LRRP	1062	1069	993	425	964	858	96	96.9	86.2	92.5	71.4	1	0.9	1	0.7	0	0	0	4.19	12.08
Tb927.3.2950	ribonuclease inhibitor- like protein LRRP-like	LRRP	2280	1875	1634	725	1907	1949	78.4	74.3	68.5	85.2	75.6	0.9	0.9	1.1	1	0	0	0	8.67	28.91
Tb927.11.7220	C-terminal BEACH domains, role in protein sorting, similar to yeast Bph1 but not top hit.	Lysosome	9129	4365	3888	1853	4016	5258	45.6	44.1	43.7	44.8	50.9	1	1	1	1.1	0	0	0	#VALUE!	18.02
Tb927.8.2310	(H )-ATPase G subunit, putative	Lysosome	330	325	383	329	355	421	93.9	120.3	214.7	109.6	112.8	1.3	2.3	1.2	1.2	1	0	0	2.4	4.23
Tb927.7.3320	ATG12/APG12, putative (ATG12)	Lysosome	405	494	432	246	430	523	116.3	110.5	130.8	108.2	114.2	1	1.1	0.9	1	0	0	0	1.43	3.06
Tb927.11.6960	ATG16/SAP18/CVT11/APG16, putative (ATG16)	Lysosome	1626	1763	1602	719	1606	1933	103.4	102.1	95.2	100.7	105.1	1	0.9	1	1	0	0	0	4.15	7.04
Tb927.11.16290	AUT2/APG4/ATG4 cysteine peptidase, putative (ATG4.1)	Lysosome	1047	916	839	547	896	1275	83.4	83	112.5	87.2	107.7	1	1.3	1	1.3	0	0	0	0.63	0.53
Tb927.6.1690	AUT2/APG4/ATG4 cysteine peptidase, putative, (ATG4.2)	Lysosome	984	828	684	490	711	1148	80.3	72	107.3	73.6	103.1	0.9	1.3	0.9	1.3	0	0	0	2.77	0.99
Tb927.10.12620	Golvesin-2 vacuolar protein	Lysosome	3363	3152	2784	1184	3111	3465	89.4	85.8	75.8	94.3	91.1	1	0.8	1.1	1	0	0	0	11.74	66.26
Tb927.6.2430	hypothetical protein, conserved (ATG5)	Lysosome	1341	1163	949	518	958	1535	82.7	73.3	83.2	72.8	101.2	0.9	1	0.9	1.2	0	0	0	1.42	2.77
Tb927.5.1830	lysosomal/endosomal membrane protein p67 (p67)	Lysosome	1986	4982	4573	1527	3310	3508	239.3	238.6	165.6	169.9	156.1	1	0.7	0.7	0.7	0	0	0	5.9	36.51
Tb927.10.12980	methyltransferase, NOL1/NOP2/sun family	Lysosome	2421	2117	1987	1204	2073	2683	83.4	85.1	107.1	87.3	98	1	1.3	1	1.2	0	0	0	2.91	4.2
Tb927.10.6150	neurobeachin/beige protein, putative	Lysosome	9726	5265	4566	2204	4583	6315	51.6	48.7	48.8	48	57.4	0.9	0.9	0.9	1.1	0	0	0	9.23	25.23
Tb927.11.11160	Phosphate transporter (TbPho91	Lysosome	2187	1987	1883	1064	1952	2390	86.7	89.2	104.8	91	96.6	1	1.2	1	1.1	0	0	0	5.57	17.74
Tb927.10.12450	SNARE 2.1 of T cruzi	Lysosome	618	380	294	135	360	433	58.6	49.3	47.1	59.4	61.9	0.8	0.8	1	1.1	0	0	0	1.73	0.6
Tb927.4.1080	V-type ATPase, A subunit, putative	Lysosome	1833	1811	1771	1332	1863	1573	94.2	100.1	156.5	103.6	75.9	1.1	1.7	1.1	0.8	1	0	0	14.33	42.55
Tb927.6.5050	V-type ATPase, C subunit, putative	Lysosome	675	429	443	377	388	690	60.6	68	120.3	58.6	90.4	1.1	2	1	1.5	1	0	1	2.86	1.81
Tb927.5.550	V-type proton ATPase subunit D, putative	Lysosome	1152	2100	2113	733	1493	1349	173.9	190.1	137.1	132.1	103.5	1.1	0.8	0.8	0.6	0	0	0	8.84	24.3
Tb927.6.2770	vacuolar assembly protein vps41, putative	Lysosome	3279	2638	2191	1316	2268	3097	76.7	69.2	86.4	70.5	83.5	0.9	1.1	0.9	1.1	0	0	0	4.19	4.81
Tb927.8.2100	vacuolar ATP synthase 16 kDa proteolipid subunit, putative	Lysosome	498	492	431	310	458	549	94.2	89.7	134.1	93.7	97.5	1	1.4	1	1	0	0	0	2.55	0.98
Tb927.10.14040	vacuolar ATP synthase subunit c, putative	Lysosome	1143	936	732	470	724	1228	78.1	66.4	88.6	64.6	95	0.9	1.1	0.8	1.2	0	0	0	5.06	3.13
Tb927.10.3760	vacuolar ATP synthase subunit d, putative	Lysosome	852	628	617	287	620	781	70.3	75	72.6	74.2	81	1.1	1	1.1	1.2	0	0	0	9.96	2
Tb927.10.200	vacuolar ATP synthase, putative	Lysosome	576	495	382	175	396	563	82	68.7	65.4	70.1	86.4	0.8	0.8	0.9	1.1	0	0	0	6.9	1.21
Tb927.10.13020	vacuolar protein sorting complex subunit, putative,Vps16, putative	Lysosome	2748	1778	1482	817	1486	2036	61.7	55.9	64	55.1	65.5	0.9	1	0.9	1.1	0	0	0	4.11	3.71
Tb927.10.2270	vacuolar protein sorting-associated protein 35, putative	Lysosome	2802	2646	2320	1236	2416	3119	90.1	85.8	95	87.9	98.4	1	1.1	1	1.1	0	0	0	13.14	19.04
Tb927.3.3280	vacuolar protein sorting-associated protein 4, putative (VPS4)	Lysosome	1335	865	730	451	849	985	61.8	56.7	72.8	64.8	65.2	0.9	1.2	1	1.1	0	0	0	7.31	15.87
Tb927.10.6780	vacuolar protein sorting-associated protein 45, putative (VPS45)	Lysosome	1770	948	930	425	990	1323	51.1	54.5	51.7	57	66.1	1.1	1	1.1	1.3	0	0	0	6.27	9.71
Tb927.11.11690	Vacuolar proton pump subunit B, putative	Lysosome	1488	1499	1400	641	1399	1443	96.1	97.5	92.8	95.8	85.7	1	1	1	0.9	0	0	0	15.76	30.61
Tb927.5.1300	vacuolar proton translocating ATPase subunit A, putative	Lysosome	2352	3604	3129	1174	2080	2293	146.1	137.9	107.5	90.1	86.2	0.9	0.7	0.6	0.6	0	0	0	15.88	34.32
Tb927.3.2280	vacuolar sorting protein 33 , putative	Lysosome	1794	1205	1063	578	1107	1750	64.1	61.4	69.4	62.9	86.2	1	1.1	1	1.3	0	0	0	3.83	2.62
Tb927.11.14290	vacuolar sorting protein, putative	Lysosome	681	653	610	305	595	693	91.5	92.8	96.5	89.1	90	1	1.1	1	1	0	0	0	4.94	1.91
Tb927.11.10010	vacuolar sorting-associated protein-like, putative	Lysosome	1074	1134	1080	508	1121	1158	100.7	104.2	101.9	106.4	95.3	1	1	1.1	0.9	0	0	0	3.15	6.07
Tb927.11.10740	vacuolar sorting-associated protein-like, putative	Lysosome	657	747	695	250	741	810	108.4	109.6	82	115	109	1	0.8	1.1	1	0	0	0	2.37	2.29
Tb927.4.1400	vacuolar transport protein 4A, putative	Lysosome	1383	1560	1355	677	1418	1758	107.6	101.5	105.4	104.5	112.4	0.9	1	1	1	0	0	0	#N/A	#N/A
Tb927.7.3900	vacuolar transporter chaperone, putative, ER by IFA	Lysosome	543	481	443	220	399	660	84.5	84.5	87.3	74.9	107.4	1	1	0.9	1.3	0	0	0	1.66	0.57
Tb927.11.7480	vacuolar type h ATPase subunit, putative	Lysosome	759	701	522	350	656	872	88.1	71.3	99.3	88.1	101.6	0.8	1.1	1	1.2	0	0	0	3.57	0.88
Tb927.4.4380	vacuolar-type proton translocating pyrophosphatase 1, putative (PPase1)	Lysosome	2481	3399	3096	1084	3346	3103	130.7	129.3	94.1	137.5	110.6	1	0.7	1.1	0.8	0	0	0	12.31	58.61
Tb927.11.1470	65 kDa invariant surface glycoprotein (ISG65)	Membrane.protein	1314	1123	952	556	978	1421	81.5	75.1	91.1	75.9	95.6	0.9	1.1	0.9	1.2	0	0	0	2.83	0.46
Tb927.9.15510	BARP protein	Membrane.protein	891	700	669	355	708	589	74.9	77.8	85.8	81	58.4	1	1.1	1.1	0.8	0	0	0	#N/A	#N/A
Tb927.10.10250	EP2 procyclin	Membrane.protein	390	146	162	225	155	309	35.7	43	124.3	40.5	70	1.2	3.5	1.1	2	1	0	1	2.15	1.53
Tb927.3.2580	Fam5 cell surface protein	Membrane.protein	756	937	892	325	878	861	118.2	122.3	92.6	118.4	100.7	1	0.8	1	0.9	0	0	0	#VALUE!	0
Tb927.6.510	GPEET2 procyclin	Membrane.protein	345	360	377	246	483	576	99.5	113.2	153.6	142.7	147.6	1.1	1.5	1.4	1.5	1	0	1	31.68	1.03
Tb927.9.7950	hypothetical protein, conserved, predicted GPI anchor	Membrane.protein	936	957	970	1238	1005	1727	97.5	107.4	284.9	109.4	163.1	1.1	2.9	1.1	1.7	1	0	1	#VALUE!	0
Tb927.9.7850	hypothetical protein, conserved, predicted GPI anchor	Membrane.protein	918	62	71	51	78	191	6.4	8	12	8.7	18.4	1.3	1.9	1.4	2.9	1	0	1	#VALUE!	0.91
Tb927.9.7900	hypothetical protein, conserved, predicted GPI anchor	Membrane.protein	942	25	33	51	32	107	2.5	3.6	11.7	3.5	10	1.4	4.7	1.4	4	1	0	1	#VALUE!	4.06
Tb927.10.990	hypothetical protein, conserved, predicted GPI anchor	Membrane.protein	1155	1194	1027	1149	988	1398	98.6	92.1	214.3	87.2	107	0.9	2.2	0.9	1.1	1	0	0	1.7	2.21
Tb927.9.13310	hypothetical protein, conserved, predicted GPI anchor	Membrane.protein	300	450	401	178	387	531	143.1	138.5	127.8	131.5	156.5	1	0.9	0.9	1.1	0	0	0	1.62	0.84
Tb927.9.11640	hypothetical protein, conserved, predicted GPI anchor	Membrane.protein	741	545	385	295	439	657	70.1	53.8	85.8	60.4	78.4	0.8	1.2	0.9	1.1	0	0	0	3.19	3.93
Tb927.4.1110	hypothetical protein, conserved, predicted GPI anchor	Membrane.protein	1380	1327	1173	521	1292	1364	91.7	88.1	81.3	95.4	87.4	1	0.9	1	1	0	0	0	4.83	2.26
Tb927.8.930	hypothetical protein, conserved, predicted GPI anchor	Membrane.protein	1413	1608	1483	725	1479	1784	108.5	108.8	110.5	106.7	111.6	1	1	1	1	0	0	0	0.79	0.81
Tb927.8.1250	hypothetical protein, conserved, predicted GPI anchor	Membrane.protein	2412	2503	2279	1154	2499	3013	99	97.9	103.1	105.6	110.4	1	1	1.1	1.1	0	0	0	18.89	20.57
Tb927.9.7870	hypothetical protein, conserved, predicted GPI anchor, tropomyosin similarity	Membrane.protein	930	21	37	33	51	105	2.2	4.1	7.6	5.6	10	1.9	3.5	2.5	4.5	1	0	1	#VALUE!	6.64
Tb927.11.12270	hypothetical protein, conserved,drug resistence protein, putative	Membrane.protein	1476	1284	1121	898	1323	1813	83	78.7	131	91.4	108.6	0.9	1.6	1.1	1.3	1	0	0	2.11	3.64
Tb927.11.8720	major surface protease gp63, putative,surface protease homologue	Membrane.protein	1854	1563	1492	682	1528	2138	80.4	83.4	79.2	84	101.9	1	1	1	1.3	0	0	0	2.06	3.4
Tb927.11.7410	MSP-A, putative	Membrane.protein	2028	1970	1788	908	1831	1947	92.6	91.4	96.4	92	84.9	1	1	1	0.9	0	0	0	5.94	4.38
Tb927.8.1620	MSP-B, putative	Membrane.protein	1665	2269	2103	900	2257	2238	130	130.9	116.4	138.2	118.8	1	0.9	1.1	0.9	0	0	0	0.24	7.1
Tb927.10.2410	MSP-C, putative	Membrane.protein	1776	1379	1348	566	1321	1534	74.1	78.7	68.6	75.8	76.4	1.1	0.9	1	1	0	0	0	14.12	5.02
Tb927.11.5970	phosphoinositide-specific phospholipase C, calcium-regulated	Membrane.protein	2145	1637	1460	615	1450	1752	72.8	70.5	61.8	68.9	72.2	1	0.8	0.9	1	0	0	0	1.18	15.6
Tb927.10.11220	procyclic form surface glycoprotein (PSSA-2)	Membrane.protein	1278	1277	1235	653	1317	1731	95.3	100.1	110.1	105	119.7	1.1	1.2	1.1	1.3	0	0	0	2.53	23.37
Tb927.11.15490	Tb-291 membrane associated protein, putative	Membrane.protein	2157	1166	1092	645	1073	1240	51.6	52.5	64.4	50.7	50.8	1	1.2	1	1	0	0	0	2.66	30.63
Tb927.3.5530	Tb-292 membrane associated protein	Membrane.protein	7392	5218	4684	2138	4832	6101	67.3	65.7	62.3	66.6	73	1	0.9	1	1.1	0	0	0	35.27	255.54
Tb927.5.440	trans sialidase, putative	Membrane.protein	2328	2223	2007	782	1519	1333	91.1	89.3	72.4	66.5	50.6	1	0.8	0.7	0.6	0	0	0	0.72	52.16
Tb927.7.6850	trans-sialidase (TbTS)	Membrane.protein	2316	3851	3527	1809	3899	4381	158.6	157.8	168.2	171.6	167.2	1	1.1	1.1	1.1	0	0	0	0.15	32.5
Tb927.11.11410	trans-sialidase, putative	Membrane.protein	2046	1760	1627	707	1489	2166	82	82.4	74.4	74.2	93.6	1	0.9	0.9	1.1	0	0	0	3.58	11.33
Tb927.2.5280	trans-sialidase, putative (30J2.90)	Membrane.protein	2109	2042	1905	776	1984	1833	92.3	93.6	79.3	95.9	76.8	1	0.9	1	0.8	0	0	0	5.85	18.59
Tb927.8.7340	trans-sialidase, putative,neuraminidase, putative	Membrane.protein	2247	1469	1313	400	1415	1201	62.4	60.6	38.3	64.2	47.2	1	0.6	1	0.8	0	0	0	0.21	26.25
Tb927.10.11030	ATOM11 - POMP21	Mito.biogenesis	303	452	375	151	398	467	142.3	128.3	107.3	133.9	136.2	0.9	0.8	0.9	1	0	0	0	2.16	1.93
Tb927.8.4380	ATOM12 - POMP40	Mito.biogenesis	318	396	372	207	361	523	118.8	121.2	140.2	115.7	145.4	1	1.2	1	1.2	0	0	0	1.49	2.19
Tb927.11.5600	ATOM14 - POMP14	Mito.biogenesis	360	242	283	221	222	420	64.1	81.5	132.2	62.9	103.1	1.3	2.1	1	1.6	1	0	1	1.4	10.72
Tb927.10.510	ATOM19 (=LOK1=POMP19)	Mito.biogenesis	1005	506	376	191	386	481	48	38.8	40.9	39.1	42.3	0.8	0.9	0.8	0.9	0	0	0	3.05	13.69
Tb927.7.5700	ATOM36	Mito.biogenesis	963	736	620	552	651	1179	72.9	66.7	123.5	68.9	108.2	0.9	1.7	0.9	1.5	1	0	1	12.9	9.59
Tb927.9.9660	ATOM40	Mito.biogenesis	1056	1135	1089	432	1083	1187	102.5	106.9	88.1	104.5	99.4	1	0.9	1	1	0	0	0	4.28	20.28
Tb927.11.7780	ATOM46	Mito.biogenesis	1260	1387	1161	541	1310	1267	105	95.5	92.5	106	88.9	0.9	0.9	1	0.8	0	0	0	4.18	18.16
Tb927.11.11460	ATOM69 - POMP9	Mito.biogenesis	1872	1918	1902	838	2022	2158	97.7	105.3	96.4	110.1	101.9	1.1	1	1.1	1	0	0	0	16.98	50.92
Tb927.11.15040	chaperonin HSP60, mitochondrial precursor	Mito.biogenesis	1785	1689	1420	894	1462	2119	90.2	82.4	107.9	83.5	104.9	0.9	1.2	0.9	1.2	0	0	0	3.9	13.12
Tb927.6.4090	chaperonin HSP60, mitochondrial precursor	Mito.biogenesis	1626	1601	1478	846	1643	1988	93.9	94.2	112.1	103	108.1	1	1.2	1.1	1.2	0	0	0	5.69	16.93
Tb927.10.6510	chaperonin HSP60, mitochondrial precursor	Mito.biogenesis	1689	2568	2635	1120	2826	2307	145	161.7	142.8	170.5	120.7	1.1	1	1.2	0.8	0	0	0	22.46	45.52
Tb927.9.6060	Erv homologue, FAD-linked sulfhydryl oxidase, POMP4	Mito.Biogenesis	822	916	761	338	699	708	106.3	95.9	88.6	86.7	76.1	0.9	0.8	0.8	0.7	0	0	0	2.64	5.87
Tb927.6.3740	heat shock 70 kDa protein, mitochondrial precursor, putative	Mito.biogenesis	1974	895	885	479	894	973	43.2	46.5	52.3	46.2	43.6	1.1	1.2	1.1	1	0	0	0	3.85	12.48
Tb927.10.4590	mitochondrial inner membrane signal peptidase, putative	Mito.biogenesis	624	684	560	159	606	693	104.5	93	54.9	99	98.2	0.9	0.5	0.9	0.9	0	1	0	1.55	1.02
Tb927.2.4110	mitochondrial processing peptidase alpha subunit MPP alpha	Mito.biogenesis	1410	1074	958	529	1011	1480	72.6	70.4	80.8	73.1	92.8	1	1.1	1	1.3	0	0	0	3.47	4.77
Tb927.9.4520	mitochondrial processing peptidase, beta subunit, MMPbeta	Mito.biogenesis	1434	1426	1396	525	1359	1595	94.8	100.9	78.9	96.6	98.3	1.1	0.8	1	1	0	0	0	6.03	20.35
Tb927.6.1680	Mitochondrial tRNA import	Mito.biogenesis	1575	1500	1249	585	1464	1747	90.8	82.2	80	94.7	98.1	0.9	0.9	1	1.1	0	0	0	5.88	3.8
Tb927.11.600	Mitochondrial tRNA import	Mito.biogenesis	321	427	454	119	495	511	126.9	146.6	79.8	157.2	140.7	1.2	0.6	1.2	1.1	0	0	0	2.87	1.57
Tb927.9.7830	mitochondrial tRNA import complex, putative	Mito.biogenesis	597	441	443	238	354	653	70.5	76.9	85.9	60.4	96.7	1.1	1.2	0.9	1.4	0	0	0	3.98	1.08
Tb927.5.960	MSP1, Mitochondrial protein involved in sorting of proteins in the mitochondria, putative	Mito.biogenesis	1008	1416	1232	408	794	1186	134	126.7	87.2	80.3	104	0.9	0.7	0.6	0.8	0	0	0	2.31	3.19
Tb927.3.1600	Tim10/DDP family zinc finger	Mito.biogenesis	309	251	224	122	202	383	77.5	75.1	85	66.6	109.6	1	1.1	0.9	1.4	0	0	0	2.9	1.69
Tb927.5.3340	Tim11	Mito.biogenesis	288	311	404	102	292	306	103	145.4	76.3	103.3	93.9	1.4	0.7	1	0.9	0	0	0	0.91	4.36
Tb927.11.13290	TIM17	Mito.biogenesis	459	472	335	463	410	646	98.1	75.6	217.3	91	124.4	0.8	2.2	0.9	1.3	1	0	0	1.43	3.1
Tb927.9.11220	TIM42	Mito.biogenesis	1071	873	867	492	886	1401	77.7	83.9	98.9	84.3	115.6	1.1	1.3	1.1	1.5	1	0	0	1.63	5.87
Tb927.8.1740	TIM62	Mito.biogenesis	1764	2327	2428	821	2455	2070	125.8	142.6	100.2	141.8	103.7	1.1	0.8	1.1	0.8	0	0	0	5.69	10.21
Tb927.11.5390	Tim8-13	Mito.biogenesis	252	313	228	129	311	306	118.5	93.8	110.3	125.8	107.3	0.8	0.9	1.1	0.9	0	0	0	1.17	1.14
Tb927.7.2200	Tim9	Mito.biogenesis	237	116	111	117	95	197	46.7	48.5	106.3	40.9	73.5	1	2.3	0.9	1.6	1	0	1	0.31	3.87
Tb927.9.8260	TimRhom1, rhomboid-like protein	Mito.biogenesis	990	748	686	333	766	871	72.1	71.8	72.5	78.9	77.8	1	1	1.1	1.1	0	0	0	2	3.41
Tb927.8.4150	TimRhomII	Mito.biogenesis	903	856	810	423	793	1132	90.4	93	100.9	89.5	110.8	1	1.1	1	1.2	0	0	0	2.4	6.46
Tb927.3.4380	Tob55, SAM50	Mito.biogenesis	1440	1141	1039	464	1076	1253	75.6	74.8	69.4	76.2	76.9	1	0.9	1	1	0	0	0	3.03	2.43
Tb927.11.6890	DNA repair and recombination helicase protein PIF1	Mito.DNA	2790	2752	2587	856	2688	2172	94.1	96.1	66.1	98.2	68.8	1	0.7	1	0.7	0	0	0	1.46	95.03
Tb927.11.6900	DNA repair and recombination helicase protein PIF2	Mito.DNA	3147	3262	2957	1176	3163	3071	98.9	97.4	80.5	102.4	86.3	1	0.8	1	0.9	0	0	0	0.08	1.72
Tb927.11.11800	DNA repair and recombination helicase protein PIF3	Mito.DNA	2256	2136	1851	860	1898	2383	90.3	85	82.1	85.7	93.4	0.9	0.9	0.9	1	0	0	0	0.75	0.92
Tb927.11.14790	DNA repair and recombination helicase protein PIF4	Mito.DNA	2460	1976	1715	704	1953	1818	76.6	72.2	61.6	80.9	65.3	0.9	0.8	1.1	0.9	0	0	0	0.34	0.53
Tb927.8.3560	DNA repair and recombination helicase protein PIF5	Mito.DNA	2787	2752	2480	1165	2666	2484	94.2	92.2	90	97.5	78.8	1	1	1	0.8	0	0	0	4.7	56.2
Tb927.10.910	DNA repair and recombination helicase protein PIF6	Mito.DNA	2391	1920	1796	760	1812	2102	76.6	77.8	68.5	77.2	77.7	1	0.9	1	1	0	0	0	2.27	10.02
Tb927.8.700	DNA repair and recombination helicase protein PIF7	Mito.DNA	2979	2916	2611	902	2612	2665	93.4	90.8	65.2	89.4	79.1	1	0.7	1	0.8	0	0	0	2.83	6.84
Tb927.7.1000	DNA repair and recombination helicase protein PIF8	Mito.DNA	2082	1774	1630	902	1821	2341	81.3	81.1	93.3	89.1	99.4	1	1.1	1.1	1.2	0	0	0	4.37	6.22
Tb927.10.1900	DNA topoisomerase IA, putative	Mito.DNA	2421	1887	1803	740	1840	2064	74.3	77.2	65.8	77.5	75.4	1	0.9	1	1	0	0	0	5.11	33.44
Tb927.9.5590	DNA topoisomerase ii (TOP2)	Mito.DNA	3666	2974	2718	1173	2736	3287	77.4	76.8	68.9	76.1	79.3	1	0.9	1	1	0	0	0	3.36	57.58
Tb927.10.8890	kinetoplast DNA-associated protein, putative	Mito.DNA	630	373	338	663	379	899	56.5	55.6	226.7	61.3	126.1	1	4	1.1	2.2	1	0	1	2.15	18.85
Tb927.10.8950	kinetoplast DNA-associated protein, putative	Mito.DNA	381	341	299	274	341	426	85.4	81.3	154.9	91.2	98.8	1	1.8	1.1	1.2	1	0	0	1.09	1.69
Tb927.11.16400	kinetoplast DNA-associated protein, putative	Mito.DNA	975	913	890	552	898	1055	89.3	94.6	121.9	93.9	95.7	1.1	1.4	1.1	1.1	0	0	0	4.67	13.93
Tb927.8.7260	kinetoplast-associated protein, putative	Mito.DNA	3087	3005	2931	1695	3221	3329	92.8	98.4	118.3	106.3	95.3	1.1	1.3	1.1	1	0	0	0	#N/A	#N/A
Tb927.5.2780	mitochondrial DNA polymerase beta	Mito.DNA	1224	2004	1734	793	1253	1436	156.2	146.8	139.5	104.3	103.7	0.9	0.9	0.7	0.7	0	0	0	4.49	22.63
Tb927.5.2790	mitochondrial DNA polymerase beta-PAK (Pol beta-PAK)	Mito.DNA	2442	3720	3478	2012	2549	3151	145.3	147.6	177.5	106.4	114.1	1	1.2	0.7	0.8	0	0	0	#N/A	#N/A
Tb927.4.2950	mitochondrial DNA polymerase I protein A, putative	Mito.DNA	2877	1667	1471	644	1639	1539	55.3	53	48.2	58.1	47.3	1	0.9	1.1	0.9	0	0	0	9.27	21.82
Tb927.11.4690	mitochondrial DNA polymerase I protein B (POLIB)	Mito.DNA	4215	3553	3225	1327	3365	4415	80.4	79.3	67.8	81.4	92.6	1	0.8	1	1.2	0	0	0	2.13	9.05
Tb927.7.3990	mitochondrial DNA polymerase I protein C (TbPOL1C)	Mito.DNA	4950	4549	4273	1883	4490	4725	87.7	89.5	81.9	92.5	84.4	1	0.9	1.1	1	0	0	0	2.3	46.76
Tb927.11.3260	mitochondrial DNA polymerase I protein D, putative (POLID)	Mito.DNA	4890	4443	4232	1809	4231	5234	86.7	89.7	79.7	88.2	94.6	1	0.9	1	1.1	0	0	0	4.82	39.9
Tb927.8.2550	mitochondrial DNA primase (PRI1)	Mito.DNA	1890	2125	1851	931	2052	2228	107.2	101.5	106.1	110.7	104.2	0.9	1	1	1	0	0	0	11.29	66.86
Tb927.10.340	mitochondrial structure specific endonuclease I (SSE-1), putative	Mito.DNA	888	800	650	510	586	869	85.9	75.9	123.7	67.3	86.5	0.9	1.4	0.8	1	0	0	0	1.5	3.49
Tb927.1.4010	TbPRI2, primase 2, kDNA replication	Mito.DNA	3750	4719	4816	2013	5275	3939	120	133.1	115.6	143.4	92.9	1.1	1	1.2	0.8	0	0	0	4.2	48.95
Tb927.10.180	ATP synthase F1 subunit gamma protein, putative (ATPF1G)	Mito.e.transport	918	835	732	309	694	998	86.8	82.6	72.5	77.1	96.1	1	0.8	0.9	1.1	0	0	0	8.56	2.82
Tb927.7.7420	ATP synthase F1, alpha subunit (ATPF1A)	Mito.e.transport	1755	1849	1823	680	1818	2122	100.5	107.6	83.5	105.6	106.9	1.1	0.8	1.1	1.1	0	0	0	8.5	25.93
Tb927.3.1380	ATP synthase subunit beta, mitochondrial (ATPB)	Mito.e.transport	1560	1907	1745	612	1899	1619	116.6	115.9	84.5	124.1	91.7	1	0.7	1.1	0.8	0	0	0	13.72	73
Tb927.1.3820	ATP synthase subunit, putative	Mito.e.transport	402	347	374	176	434	557	82.3	96.4	94.3	110	122.5	1.2	1.1	1.3	1.5	1	0	0	1.26	0.47
Tb927.6.4990	ATP synthase, epsilon chain, putative	Mito.e.transport	549	526	430	264	405	577	91.4	81.2	103.6	75.2	92.9	0.9	1.1	0.8	1	0	0	0	2.65	4.09
Tb927.11.9420	ATP synthase, putative	Mito.e.transport	651	718	560	373	611	869	105.2	89.1	123.4	95.7	118	0.8	1.2	0.9	1.1	0	0	0	3.33	11.13
Tb927.10.730	ATP synthase, putative	Mito.e.transport	1407	726	690	256	668	886	49.2	50.8	39.2	48.4	55.7	1	0.8	1	1.1	0	0	0	12.48	13.54
Tb927.10.14860	Complex 1 protein (LYR family), putative	Mito.e.transport	2142	1594	1304	625	1376	1925	71	63.1	62.8	65.5	79.4	0.9	0.9	0.9	1.1	0	0	0	6.5	24.13
Tb927.3.940	Complex 1 protein (LYR family), putative	Mito.e.transport	465	586	456	277	559	594	120.2	101.6	128.3	122.5	112.9	0.8	1.1	1	0.9	0	0	0	0.91	2.56
Tb927.4.1130	Complex 1 protein (LYR family), putative	Mito.e.transport	498	569	535	229	577	612	109	111.3	99	118.1	108.6	1	0.9	1.1	1	0	0	0	0.73	0.27
Tb927.5.1060	Complex III beta-MMP subunit of cytochrom b/c1 complex	Mito.e.transport	1470	2494	2412	962	1647	1479	161.8	170	141	114.2	88.9	1.1	0.9	0.7	0.5	0	1	0	5.22	116.54
Tb927.11.16220	Complex III cytochrome b/c complex	Mito.e.transport	564	515	457	292	472	645	87.1	84	111.5	85.3	101.1	1	1.3	1	1.2	0	0	0	0.91	0.89
Tb927.10.4280	Complex III cytochrome b/c complex, Cytochrome bd ubiquinol oxidase, 14kDa subunit	Mito.e.transport	606	612	526	343	550	719	96.3	90	121.9	92.5	104.9	0.9	1.3	1	1.1	0	0	0	3.37	4.09
Tb927.9.14160	Complex III cytochrome b/c complex, rieske iron-sulfur protein ISP	Mito.e.transport	894	828	816	346	761	738	88.3	94.6	83.4	86.8	73	1.1	0.9	1	0.8	0	0	0	4.7	49.05
Tb927.8.1890	Complex III cytochrome c1, cytochrome b/c complex	Mito.e.transport	777	847	758	293	794	819	104	101.1	81.2	104.2	93.2	1	0.8	1	0.9	0	0	0	6.96	26.43
Tb927.11.3980	Complex III subunit of cytochrom b/c1 complex alpha-MMP	Mito.e.transport	1557	1394	1167	500	1343	1346	85.4	77.7	69.2	87.9	76.4	0.9	0.8	1	0.9	0	0	0	6.69	110.3
Tb927.11.12040	component of cytochrome c oxidase complex	Mito.e.transport	324	257	209	227	182	564	75.7	66.8	150.9	57.3	153.9	0.9	2	0.8	2	1	0	1	3.21	1.53
Tb927.11.16510	cytochrome b/c1 complex component, putative	Mito.e.transport	441	440	346	210	379	475	95.2	81.3	102.6	87.6	95.2	0.9	1.1	0.9	1	0	0	0	4.55	10.79
Tb927.11.13650	cytochrome b5, putative (CYB5)	Mito.e.transport	360	218	181	161	188	429	57.8	52.1	96.3	53.2	105.3	0.9	1.7	0.9	1.8	1	0	1	1.07	2.27
Tb927.11.6640	cytochrome b5, putative (CYB5)	Mito.e.transport	402	318	295	152	307	517	75.4	76	81.4	77.8	113.7	1	1.1	1	1.5	1	0	0	2.05	1.11
Tb927.3.3470	cytochrome b5, putative (CYB5)	Mito.e.transport	543	547	465	216	487	780	96.1	88.7	85.7	91.4	127	0.9	0.9	1	1.3	0	0	0	2.14	1.9
Tb927.8.5120	cytochrome c	Mito.e.transport	345	122	103	158	106	246	33.7	30.9	98.6	31.3	63	0.9	2.9	0.9	1.9	1	0	1	2.46	7.99
Tb927.9.8680	cytochrome c oxidase assembly factor, putative	Mito.e.transport	816	837	758	276	784	924	97.8	96.3	72.9	97.9	100.1	1	0.7	1	1	0	0	0	3.1	1.16
Tb927.1.1580	cytochrome c oxidase assembly factor, SCO1/2, putative	Mito.e.transport	906	573	493	264	409	629	60.3	56.4	62.8	46	61.4	0.9	1	0.8	1	0	0	0	6.19	2.28
Tb927.4.830	cytochrome c oxidase assembly protein PET191, putative	Mito.e.transport	291	288	306	181	327	527	94.4	109	134	114.5	160.1	1.2	1.4	1.2	1.7	1	0	0	1.24	1.25
Tb927.10.3120	cytochrome c oxidase assembly protein, putative	Mito.e.transport	699	560	533	304	415	610	76.4	79	93.7	60.5	77.1	1	1.2	0.8	1	0	0	0	0.89	5.16
Tb927.3.1890	cytochrome c oxidase assembly protein, putative	Mito.e.transport	855	814	678	401	685	894	90.8	82.2	101	81.7	92.4	0.9	1.1	0.9	1	0	0	0	1.95	4.49
Tb927.7.5260	Cytochrome c oxidase biogenesis protein Cmc1 like, putative	Mito.e.transport	582	659	600	282	546	572	108	106.8	104.4	95.6	86.9	1	1	0.9	0.8	0	0	0	1.99	2.59
Tb927.7.6990	cytochrome c oxidase complex	Mito.e.transport	903	854	840	446	883	1017	90.2	96.4	106.4	99.7	99.6	1.1	1.2	1.1	1.1	0	0	0	4.7	7.45
Tb927.5.3040	Cytochrome c Oxidase complex, MIX protein	Mito.e.transport	597	1014	786	290	605	715	162	136.4	104.6	103.3	105.9	0.8	0.6	0.6	0.7	0	0	0	0.76	2.76
Tb927.3.2650	cytochrome c oxidase copper chaperone, putative	Mito.e.transport	222	239	233	131	246	445	102.7	108.8	127.1	112.9	177.2	1.1	1.2	1.1	1.7	1	0	0	0.71	0.32
Tb927.11.11950	cytochrome oxidase assembly protein, putative	Mito.e.transport	1182	1302	1246	536	1384	1443	105.1	109.2	97.7	119.3	107.9	1	0.9	1.1	1	0	0	0	0.81	5.53
Tb927.1.4100	cytochrome oxidase subunit IV (COXIV)	Mito.e.transport	1062	1247	1195	548	1257	1112	112	116.6	111.1	120.6	92.6	1	1	1.1	0.8	0	0	0	6.49	67.42
Tb927.10.8320	cytochrome oxidase subunit IX (COXIX)	Mito.e.transport	375	223	211	121	260	264	56.7	58.3	69.5	70.7	62.2	1	1.2	1.2	1.1	0	0	0	2.87	0.89
Tb927.9.3170	cytochrome oxidase subunit V (COXV)	Mito.e.transport	591	548	482	160	560	430	88.4	84.5	58.3	96.6	64.3	1	0.7	1.1	0.7	0	0	0	4.73	1.39
Tb927.10.280	cytochrome oxidase subunit VI (COXVI)	Mito.e.transport	477	419	410	235	405	552	83.8	89.1	106.1	86.5	102.3	1.1	1.3	1	1.2	0	0	0	2.45	1.49
Tb927.3.1410	cytochrome oxidase subunit VII (COXVII)	Mito.e.transport	498	380	337	155	304	452	72.8	70.1	67	62.2	80.2	1	0.9	0.9	1.1	0	0	0	4.03	1.7
Tb927.4.4620	cytochrome oxidase subunit VIII (COXVIII)	Mito.e.transport	474	501	466	253	476	732	100.8	101.9	115	102.4	136.5	1	1.1	1	1.4	0	0	0	3.16	1.98
Tb927.3.680	cytochrome P450, putative	Mito.e.transport	1755	1356	1208	545	1213	1219	73.7	71.3	66.9	70.4	61.4	1	0.9	1	0.8	0	0	0	0.8	16.26
Tb927.8.1240	electron transfer flavoprotein-ubiquinone oxidoreductase, putative	Mito.e.transport	1695	1757	1558	876	1697	2023	98.9	95.3	111.3	102	105.5	1	1.1	1	1.1	0	0	0	6.85	12.02
Tb927.11.180	electron transfer flavoprotein, putative	Mito.e.transport	810	619	448	335	469	615	72.9	57.3	89.1	59	67.1	0.8	1.2	0.8	0.9	0	0	0	2.32	1.94
Tb927.10.12540	electron transfer protein, putative,ferredoxin, putative	Mito.e.transport	912	737	601	356	585	942	77.1	68.3	84.1	65.4	91.3	0.9	1.1	0.8	1.2	0	0	0	2.74	2.58
Tb927.9.2450	electron transport protein SCO1/SCO2, putative	Mito.e.transport	1161	1073	972	436	1013	991	88.1	86.8	80.9	88.9	75.5	1	0.9	1	0.9	0	0	0	0.83	12.65
Tb927.11.7540	electron-transfer-flavoprotein, alpha polypeptide, putative	Mito.e.transport	975	860	769	304	816	871	84.1	81.7	67.2	85.3	79	1	0.8	1	0.9	0	0	0	3.64	7.56
Tb927.10.5500	hypothetical protein, conserved,, in NADH dehydrogenase complex	Mito.e.transport	1041	789	735	470	698	1019	72.3	73.2	97.2	68.3	86.5	1	1.3	0.9	1.2	0	0	0	4.71	5.25
Tb927.5.2580	hypothetical protein, possible component of cytochorome oxidase complex	Mito.e.transport	888	1250	1073	520	771	991	134.3	125.2	126.1	88.5	98.7	0.9	0.9	0.7	0.7	0	0	0	1.98	4.72
Tb927.10.13600	hypothetical protein, possible component of cytochorome oxidase complex	Mito.e.transport	477	577	589	201	506	589	115.4	128	90.8	108.1	109.2	1.1	0.8	0.9	0.9	0	0	0	5.54	3.62
Tb927.9.10520	hypothetical protein, possible component of cytochorome oxidase complex	Mito.e.transport	762	708	620	361	620	868	88.6	84.3	102	82.9	100.7	1	1.2	0.9	1.1	0	0	0	1.04	2.6
Tb927.10.4880	hypothetical protein, possible component of cytochorome oxidase complex	Mito.e.transport	675	685	619	325	633	818	96.8	95	103.7	95.6	107.1	1	1.1	1	1.1	0	0	0	10.68	4.24
Tb927.3.1940	hypothetical protein, possible component of cytochorome oxidase complex	Mito.e.transport	1317	806	793	362	794	865	58.4	62.4	59.2	61.4	58.1	1.1	1	1.1	1	0	0	0	1.83	7.13
Tb927.11.2010	hypothetical protein, possible component of cytochorome oxidase complex	Mito.e.transport	1308	1324	1331	516	1302	1580	96.5	105.5	85	101.5	106.8	1.1	0.9	1.1	1.1	0	0	0	1.66	2.08
Tb927.9.14200	hypothetical protein, possible component of cytochorome oxidase complex	Mito.e.transport	1161	1222	1234	507	1255	1385	100.4	110.1	94.1	110.2	105.5	1.1	0.9	1.1	1.1	0	0	0	2.75	5.41
Tb927.10.5220	hypothetical protein, possible component of cytochorome oxidase complex	Mito.e.transport	1344	548	504	230	581	736	38.9	38.9	36.9	44.1	48.4	1	0.9	1.1	1.2	0	0	0	1.12	3.84
Tb927.11.10140	hypothetical protein, possible component of cytochorome oxidase complex	Mito.e.transport	810	1046	1118	360	1169	1100	123.2	143	95.7	147.1	120	1.2	0.8	1.2	1	0	0	0	1.01	1.19
Tb927.10.2550	malate dehydrogenase-related	Mito.e.transport	1074	1311	1328	517	1271	1381	116.4	128.1	103.7	120.6	113.7	1.1	0.9	1	1	0	0	0	3.18	2.01
Tb927.10.9440	NADH dehydrogenase (54 NDH2) in TAO/G3PDH complex	Mito.e.transport	1476	1303	1196	704	1250	1323	84.2	84	102.7	86.3	79.2	1	1.2	1	0.9	0	0	0	4.47	37.67
Tb927.11.8910	NADH dehydrogenase subunit NB6M, putative	Mito.e.transport	522	543	511	243	533	721	99.2	101.4	100.3	104.1	122.1	1	1	1	1.2	0	0	0	2.25	6.78
Tb927.11.15810	NADH dehydrogenase subunit NI2M, putative	Mito.e.transport	915	915	927	385	911	1090	95.4	105	90.6	101.5	105.3	1.1	0.9	1.1	1.1	0	0	0	5.01	3.99
Tb927.11.16870	NADH dehydrogenase subunit NI8M, putative	Mito.e.transport	498	489	396	160	411	598	93.7	82.4	69.2	84.1	106.2	0.9	0.7	0.9	1.1	0	0	0	2.51	7.71
Tb927.11.6970	NADH-cytochrome b5 reductase-like protein	Mito.e.transport	1167	1065	889	412	932	1349	87	78.9	76	81.4	102.2	0.9	0.9	0.9	1.2	0	0	0	2.93	1.89
Tb927.7.2710	NADH-cytochrome b5 reductase, putative	Mito.e.transport	864	589	444	267	492	736	65	53.3	66.6	58	75.3	0.8	1	0.9	1.2	0	0	0	3.67	3.74
Tb927.5.1470	NADH-cytochrome b5 reductase, putative (B5R)	Mito.e.transport	885	842	638	474	434	789	90.7	74.7	115.4	50	78.8	0.8	1.3	0.6	0.9	0	0	0	2.99	21.1
Tb927.7.2700	NADH-cytochrome b5 reductase, putative (B5R)	Mito.e.transport	864	750	622	255	577	860	82.8	74.6	63.6	68.1	88	0.9	0.8	0.8	1.1	0	0	0	6.01	2.65
Tb927.11.15550	NADH-cytochrome b5 reductase, putative (B5R)	Mito.e.transport	927	632	537	222	528	652	65	60	51.6	58.1	62.2	0.9	0.8	0.9	1	0	0	0	2.25	8.5
Tb927.11.1310	NADH-cytochrome b5 reductase, putative (B5R)	Mito.e.transport	978	633	576	336	531	681	61.7	61	74	55.3	61.6	1	1.2	0.9	1	0	0	0	1.4	5.78
Tb927.11.3750	NADH-cytochrome b5 reductase, putative (B5R)	Mito.e.transport	921	640	644	371	700	919	66.3	72.5	86.8	77.5	88.2	1.1	1.3	1.2	1.3	0	0	0	0.41	9.19
Tb927.11.1320	NADH-ubiquinone oxidoreductase 20 kDa subunit, NDUFS7 (NDHK)	Mito.e.transport	609	515	364	208	388	503	80.7	61.9	73.6	64.9	73	0.8	0.9	0.8	0.9	0	0	0	2.9	3.14
Tb927.10.9620	NADH-ubiquinone oxidoreductase c	Mito.e.transport	333	168	151	796	163	631	48.1	47	514.9	49.9	167.5	1	10.7	1	3.5	1	0	1	0.08	0.79
Tb927.10.13620	NADH-ubiquinone oxidoreductase complex I subunit, NDUFA9 subunit, putative	Mito.e.transport	1458	1494	1290	591	1442	1587	97.7	91.7	87.3	100.8	96.2	0.9	0.9	1	1	0	0	0	8.04	10.12
Tb927.4.440	NADH-ubiquinone oxidoreductase complex I subunit, putative	Mito.e.transport	339	182	170	189	160	360	51.2	52	120.1	48.1	93.9	1	2.3	0.9	1.8	1	0	1	1.6	1.69
Tb927.11.7212	NADH-ubiquinone oxidoreductase complex I subunit, putative	Mito.e.transport	912	440	357	281	317	451	46	40.6	66.4	35.4	43.7	0.9	1.4	0.8	1	0	0	0	#VALUE!	2.95
Tb927.8.5560	NADH-ubiquinone oxidoreductase complex I subunit, putative	Mito.e.transport	1602	1821	1516	591	1604	1889	108.4	98.1	79.5	102	104.2	0.9	0.7	0.9	1	0	0	0	4.41	1.89
Tb927.9.15010	NADH-ubiquinone oxidoreductase complex I subunit, putative	Mito.e.transport	615	677	611	311	577	777	105	103	108.9	95.6	111.7	1	1	0.9	1.1	0	0	0	1.19	0.48
Tb927.4.4300	NADH-ubiquinone oxidoreductase complex I subunit, putative	Mito.e.transport	1692	1930	1957	511	1884	1924	108.8	119.9	65.1	113.5	100.5	1.1	0.6	1	0.9	0	0	0	3.59	4.77
Tb927.11.15440	NADH-ubiquinone oxidoreductase complex I subunit, putative	Mito.e.transport	621	735	721	188	672	758	112.9	120.3	65.2	110.3	107.9	1.1	0.6	1	1	0	0	0	1.07	0.23
Tb927.1.730	NADH-ubiquinone oxidoreductase complex I subunit, putative	Mito.e.transport	1710	1742	1576	778	1640	1959	97.2	95.5	98	97.7	101.3	1	1	1	1	0	0	0	0.94	1.2
Tb927.7.3910	NADH-ubiquinone oxidoreductase complex I subunit, putative	Mito.e.transport	1515	1217	965	617	1109	1591	76.6	66	87.7	74.6	92.8	0.9	1.1	1	1.2	0	0	0	2.93	1.27
Tb927.8.2530	NADH-ubiquinone oxidoreductase complex I subunit, putative	Mito.e.transport	345	346	308	198	326	499	95.7	92.5	123.6	96.3	127.9	1	1.3	1	1.3	0	0	0	0.78	2.39
Tb927.10.1160	NADH-ubiquinone oxidoreductase complex I subunit, putative	Mito.e.transport	447	394	340	131	389	494	84.1	78.8	63.1	88.7	97.7	0.9	0.8	1.1	1.2	0	0	0	2.13	1.27
Tb927.3.3660	NADH-ubiquinone oxidoreductase complex I subunit, putative	Mito.e.transport	795	866	788	371	865	1087	103.9	102.7	100.5	110.9	120.9	1	1	1.1	1.2	0	0	0	3.34	4.8
Tb927.11.9930	NADH-ubiquinone oxidoreductase complex I subunit, putative	Mito.e.transport	771	930	929	237	1109	651	115	124.9	66.2	146.6	74.6	1.1	0.6	1.3	0.6	0	0	0	3.04	4.06
Tb927.10.4130	NADH-ubiquinone oxidoreductase complex I subunit, putative,NDUFA5/B13 subunit	Mito.e.transport	798	771	712	374	726	877	92.1	92.5	100.9	92.7	97.2	1	1.1	1	1.1	0	0	0	6.48	41.17
Tb927.9.15380	NADH-ubiquinone oxidoreductase complex I subunit, putative,NDUFA9 subunit, putative	Mito.e.transport	1122	504	499	162	557	520	42.8	46.1	31.1	50.6	41	1.1	0.7	1.2	1	0	0	0	5.72	7.59
Tb927.5.450	NADH-ubiquinone oxidoreductase, mitochondrial, putative	Mito.e.transport	1491	1243	1152	772	915	1027	79.5	80.1	111.5	62.5	60.9	1	1.4	0.8	0.8	0	0	0	2.87	18.04
Tb927.7.6350	NADH-ubiquinone oxidoreductase, mitochondrial, putative	Mito.e.transport	822	899	859	361	858	782	104.3	108.3	94.6	106.4	84.1	1	0.9	1	0.8	0	0	0	5.95	6.44
Tb927.4.1670	POMP29, cytochrome b5-like haem-binding domain	Mito.e.transport	462	371	300	296	332	526	76.6	67.3	138	73.2	100.6	0.9	1.8	1	1.3	1	0	0	0.51	1.29
Tb927.8.1490	SDH succinate dehydrogenase (complex II) subunit, putative	Mito.e.transport	312	551	454	345	454	665	168.4	150.8	238.2	148.3	188.4	0.9	1.4	0.9	1.1	0	0	0	1.38	7.43
Tb927.7.3590	SDH succinate dehydrogenase (complex II) subunit, putative	Mito.e.transport	456	466	378	263	422	551	97.5	85.9	124.2	94.3	106.8	0.9	1.3	1	1.1	0	0	0	8.11	18.66
Tb927.8.6580	SDH1 succinate dehydrogenase (complex II) subunit, flavoprotein	Mito.e.transport	1830	2068	1871	793	1942	1722	107.8	106	93.3	108.2	83.2	1	0.9	1	0.8	0	0	0	17.02	178
Tb927.5.510	SDH10 succinate dehydrogenase (complex II) subunit	Mito.e.transport	384	562	466	294	341	441	139.6	125.8	164.9	90.5	101.5	0.9	1.2	0.6	0.7	0	0	0	2.59	6
Tb927.9.5960	SDH2C succinate dehydrogenase (complex II) subunit	Mito.e.transport	567	360	320	186	328	449	60.6	58.5	70.7	59	70	1	1.2	1	1.2	0	0	0	4.06	17.37
Tb927.8.3380	SDH2N succinate dehydrogenase (complex II) subunit, electron transfer protein	Mito.e.transport	729	651	554	291	590	608	85.2	78.8	86	82.5	73.7	0.9	1	1	0.9	0	0	0	6.93	11.18
Tb927.6.4130	SDH3 succinate dehydrogenase (complex II) subunit, cytochrome B subunit	Mito.e.transport	315	415	421	212	400	403	125.7	138.5	145	129.4	113.1	1.1	1.2	1	0.9	0	0	0	1.29	3.05
Tb927.3.3460	SDH5 succinate dehydrogenase (complex II) subunit	Mito.e.transport	1452	1354	1336	457	1365	1694	88.9	95.4	67.8	95.8	103.1	1.1	0.8	1.1	1.2	0	0	0	11.68	31.2
Tb927.8.5640	SDH6 succinate dehydrogenase (complex II) subunit	Mito.e.transport	1002	958	894	316	906	943	91.2	92.5	67.9	92.2	83.2	1	0.7	1	0.9	0	0	0	8.63	44.8
Tb927.6.2490	SDH7 succinate dehydrogenase (complex II) subunit	Mito.e.transport	723	507	462	266	411	678	66.9	66.2	79.2	57.9	82.9	1	1.2	0.9	1.2	0	0	0	8.75	15.71
Tb927.2.4700	SDH8 succinate dehydrogenase (complex II) subunit	Mito.e.transport	456	239	246	245	236	341	50	55.9	115.7	52.7	66.1	1.1	2.3	1.1	1.3	1	0	0	4.86	18
Tb927.10.3040	SDH9 succinate dehydrogenase (complex II) subunit	Mito.e.transport	408	352	317	207	347	447	82.3	80.5	109.3	86.7	96.9	1	1.3	1.1	1.2	0	0	0	2.25	3.96
Tb927.4.4990	ubiquinol-cytochrome c reductase, putative	Mito.e.transport	216	263	223	254	238	520	116.1	107	253.3	112.3	212.8	0.9	2.2	1	1.8	1	0	1	1.5	1.62
Tb927.9.3780	MPC1 mitochondrial pyruvate carrier	Mito.membrane	261	400	345	175	373	441	146.2	137	144.4	145.7	149.4	0.9	1	1	1	0	0	0	1.85	4.06
Tb927.7.3520	MPC2 mitochondrial pyruvate carrier	Mito.membrane	405	438	302	316	381	519	103.1	77.3	168.1	95.9	113.3	0.7	1.6	0.9	1.1	1	0	0	4.36	1.6
Tb927.11.13180	POMP10	Mito.membrane	1683	1551	1444	757	1605	1647	87.9	88.9	96.9	97.2	86.5	1	1.1	1.1	1	0	0	0	6.08	62.35
Tb927.11.2580	POMP11	Mito.membrane	1158	1081	1061	559	1121	1187	89	95	104	98.7	90.6	1.1	1.2	1.1	1	0	0	0	4.78	9.25
Tb927.11.3100	POMP13, Trypanosome-specific, putative TM domain at Cterminus	Mito.membrane	1089	1002	901	562	987	1135	87.8	85.7	111.2	92.4	92.1	1	1.3	1.1	1	0	0	0	4.05	11.86
Tb11.02.5105	POMP15	Mito.membrane	393	198	179	93	207	236	48.1	47.2	51	53.7	53.1	1	1.1	1.1	1.1	0	0	0	#N/A	#N/A
Tb927.1.3800	POMP18	Mito.membrane	546	575	548	386	544	844	100.4	104	152.3	101.5	136.6	1	1.5	1	1.4	1	0	0	0.92	0.62
Tb927.9.2650	POMP2	Mito.membrane	1821	1695	1506	819	1567	1795	88.8	85.7	96.9	87.7	87.1	1	1.1	1	1	0	0	0	6.71	19
Tb927.10.9140	POMP20	Mito.membrane	1935	1912	1639	675	1767	2130	94.2	87.8	75.1	93.1	97.3	0.9	0.8	1	1	0	0	0	5.41	4.47
Tb927.2.5530	POMP22	Mito.membrane	4569	5611	5188	2136	5741	5769	117.1	117.7	100.7	128.1	111.6	1	0.9	1.1	1	0	0	0	1.78	39.04
Tb927.3.1080	POMP23	Mito.membrane	756	598	500	275	545	820	75.4	68.5	78.4	73.5	95.9	0.9	1	1	1.3	0	0	0	1.47	0.96
Tb927.3.3130	POMP24	Mito.membrane	4929	5292	4793	1813	4971	5676	102.4	100.8	79.2	102.8	101.8	1	0.8	1	1	0	0	0	16.67	160.82
Tb927.3.3520	POMP25	Mito.membrane	1284	838	916	457	889	1077	62.2	73.9	76.7	70.6	74.1	1.2	1.2	1.1	1.2	0	0	0	3.4	4.84
Tb927.3.4640	POMP26	Mito.membrane	837	578	522	258	528	617	65.9	64.6	66.4	64.3	65.2	1	1	1	1	0	0	0	12.11	15.97
Tb927.4.1540	POMP27, NAD-dependent epimerase, aldehyde reductase, one putative TM domain	Mito.membrane	1527	1529	1420	610	1535	1322	95.5	96.4	86	102.5	76.5	1	0.9	1.1	0.8	0	0	0	8.77	84.38
Tb927.9.2670	POMP3	Mito.membrane	1110	900	916	417	917	951	77.3	85.5	80.9	84.2	75.7	1.1	1	1.1	1	0	0	0	2.67	7.12
Tb927.6.3680	POMP31	Mito.membrane	741	573	548	345	549	782	73.8	76.6	100.3	75.5	93.3	1	1.4	1	1.3	0	0	0	2.07	1.58
Tb927.6.4180	POMP32	Mito.membrane	450	275	246	333	290	604	58.3	56.7	159.4	65.7	118.7	1	2.7	1.1	2	1	0	1	1.75	2.12
Tb927.7.2960	POMP33	Mito.membrane	1371	1325	1174	545	1095	1482	92.2	88.7	85.6	81.4	95.6	1	0.9	0.9	1	0	0	0	3.7	1.86
Tb927.7.4890	POMP34	Mito.membrane	2562	1208	1094	484	1130	1173	45	44.3	40.7	45	40.5	1	0.9	1	0.9	0	0	0	3.32	2.99
Tb927.7.5470	POMP36	Mito.membrane	2040	1253	1079	448	1040	1139	58.6	54.8	47.3	52	49.4	0.9	0.8	0.9	0.8	0	0	0	2.34	2.51
Tb927.7.7210	POMP37	Mito.membrane	2091	2280	2118	1083	2253	2457	104	105	111.6	109.8	103.9	1	1.1	1.1	1	0	0	0	3.01	20.83
Tb927.8.1470	POMP38	Mito.membrane	1737	2259	2193	947	2429	2104	124	130.8	117.4	142.5	107.1	1.1	0.9	1.1	0.9	0	0	0	3.12	1.21
Tb927.8.5130	POMP41	Mito.membrane	1734	1534	1480	849	1552	1624	84.4	88.5	105.5	91.2	82.8	1	1.3	1.1	1	0	0	0	1.77	1.98
Tb927.9.9080	POMP5	Mito.membrane	762	715	598	180	643	737	89.5	81.3	50.9	86	85.5	0.9	0.6	1	1	0	0	0	1.93	1.8
Tb927.9.10560	POMP6/TbLOK1	Mito.membrane	507	355	250	282	300	458	66.8	51.1	119.8	60.3	79.9	0.8	1.8	0.9	1.2	1	0	0	2.54	7.01
Tb927.9.12500	POMP7	Mito.membrane	1575	636	438	276	520	744	38.5	28.8	37.7	33.7	41.8	0.7	1	0.9	1.1	0	0	0	2.47	19.47
Tb927.9.13120	POMP8	Mito.membrane	747	675	588	375	660	797	86.2	81.6	108.1	90.1	94.3	0.9	1.3	1	1.1	0	0	0	2.07	0.41
Tb927.8.6600	SAM35, putative	Mito.membrane	948	860	728	370	725	796	86.5	79.6	84.1	77.9	74.2	0.9	1	0.9	0.9	0	0	0	2.76	24.35
Tb927.9.4310	tricarboxylate carrier, putative	Mito.membrane	984	1085	833	404	946	889	105.2	87.7	88.4	98	79.9	0.8	0.8	0.9	0.8	0	0	0	3.96	72.43
Tb927.6.1570	2-hydroxy-3-oxopropionate reductase, putative	Mito.pathway	903	894	955	481	983	1149	94.4	109.6	114.7	111	112.5	1.2	1.2	1.2	1.2	0	0	0	6.13	9.93
Tb927.3.950	2OG-Fe(II) oxygenase superfamily, putative	Mito.pathway	1263	1305	1174	444	1185	1177	98.5	96.3	75.7	95.6	82.4	1	0.8	1	0.8	0	0	0	2.38	13.7
Tb927.11.10960	2OG-Fe(II) oxygenase superfamily, putative	Mito.pathway	1953	2013	2063	594	2017	2058	98.3	109.5	65.5	105.3	93.2	1.1	0.7	1.1	0.9	0	0	0	10.96	16.78
Tb927.8.6110	3-hydroxy-3-methylglutaryl-CoA synthase, putative (HMGS)	Mito.pathway	1500	1358	1209	526	1276	1642	86.3	83.5	75.5	86.7	96.8	1	0.9	1	1.1	0	0	0	15.27	52.4
Tb927.7.2630	50S ribosome-binding GTPase, putative	Mito.pathway	2703	2562	2331	1446	2566	2921	90.4	89.4	115.2	96.8	95.5	1	1.3	1.1	1.1	0	0	0	3.62	2.95
Tb927.8.4000	ABC1 family, putative	Mito.pathway	1911	1781	1531	619	1566	1842	88.9	83	69.8	83.5	85.2	0.9	0.8	0.9	1	0	0	0	0.97	2.35
Tb927.10.8730	ABC1 family, putative	Mito.pathway	1329	1188	1022	549	1137	1416	85.3	79.7	89	87.2	94.2	0.9	1	1	1.1	0	0	0	5.7	175.68
Tb927.3.4260	Acyl-coenzyme A thioesterase, putative	Mito.pathway	1107	1053	879	482	967	925	90.7	82.3	93.8	89	73.9	0.9	1	1	0.8	0	0	0	5.79	9.84
Tb927.10.2230	adrenodoxin reductase, putative,ferredoxin NADP reductase-like protein	Mito.pathway	1803	1496	1364	675	1443	1515	79.1	78.4	80.6	81.6	74.3	1	1	1	0.9	0	0	0	5.35	2.65
Tb927.10.6190	aldehyde dehydrogenase, putative (ALDH)	Mito.pathway	1512	1439	1407	676	1539	1355	90.8	96.4	96.3	103.7	79.2	1.1	1.1	1.1	0.9	0	0	0	3.72	3.24
Tb927.4.600	Alpha/beta hydrolase family, putative	Mito.pathway	954	810	768	307	695	1164	81	83.4	69.3	74.3	107.9	1	0.9	0.9	1.3	0	0	0	3.62	7.27
Tb927.6.2010	AMP-binding enzyme, putative	Mito.pathway	1572	1498	1374	576	1421	1555	90.9	90.6	78.9	92.1	87.4	1	0.9	1	1	0	0	0	11.27	13.83
Tb927.10.13850	ATP12 chaperone protein, putative	Mito.pathway	1143	1191	1006	384	1074	1236	99.4	91.2	72.4	95.8	95.6	0.9	0.7	1	1	0	0	0	1.74	4.96
Tb927.7.6930	ATPase, putative	Mito.pathway	1473	1525	1435	551	1408	1477	98.7	101	80.6	97.4	88.6	1	0.8	1	0.9	0	0	0	6.35	16.84
Tb927.10.11930	beta-D-hydroxybutyrate dehydrogenase	Mito.pathway	783	800	668	429	752	946	97.4	88.4	118	97.9	106.8	0.9	1.2	1	1.1	0	0	0	5.41	11.34
Tb927.11.1350	calcium uniporter protein, mitochondrial	Mito.pathway	924	746	820	383	709	905	77	92	89.3	78.2	86.6	1.2	1.2	1	1.1	0	0	0	7.08	1.12
Tb927.6.1590	conserved protein	Mito.pathway	1404	1590	1308	592	1383	1705	108	96.5	90.8	100.4	107.4	0.9	0.8	0.9	1	0	0	0	1.46	6.56
Tb927.11.5920	conserved protein	Mito.pathway	2181	2112	1776	844	1901	2469	92.4	84.4	83.4	88.8	100.1	0.9	0.9	1	1.1	0	0	0	2.43	3.79
Tb927.1.1730	conserved protein, unknown function	Mito.pathway	2082	2407	2327	816	2393	2281	110.3	115.8	84.4	117.1	96.8	1	0.8	1.1	0.9	0	0	0	6.96	9.7
Tb927.1.3950	D-alanine aminotransferase (ALAT)	Mito.pathway	1515	1851	1988	697	2145	1694	116.5	136	99.1	144.3	98.8	1.2	0.9	1.2	0.8	0	0	0	73.95	72.51
Tb927.10.3210	delta-1-pyrroline-5-carboxylate dehydrogenase, putative	Mito.pathway	1686	1354	1171	512	1216	1330	76.6	72	65.4	73.5	69.7	0.9	0.9	1	0.9	0	0	0	28.2	94.68
Tb927.1.1000	developmentally regulated phosphoprotein (dr6)	Mito.pathway	1263	1080	896	443	862	1309	81.6	73.5	75.5	69.6	91.6	0.9	0.9	0.9	1.1	0	0	0	1.87	4.73
Tb927.10.7570	dihydrolipoamide acetyltransferase E2 subunit, putative	Mito.pathway	1356	1215	1118	547	1378	1300	85.5	85.4	86.9	103.6	84.7	1	1	1.2	1	0	0	0	11.72	31.09
Tb927.5.4330	dihydrolipoamide branched chain transacylase, putative	Mito.pathway	1320	1189	1383	482	921	1275	85.9	108.6	78.7	71.1	85.4	1.3	0.9	0.8	1	0	0	0	4.21	3.15
Tb927.11.13830	DnaJ domain containing protein, putative	Mito.pathway	942	1039	907	475	902	1201	105.2	99.8	108.6	97.6	112.7	0.9	1	0.9	1.1	0	0	0	1.02	2.66
Tb927.11.570	DnaJ domain containing protein, putative	Mito.pathway	564	656	590	264	656	705	110.9	108.4	100.8	118.5	110.5	1	0.9	1.1	1	0	0	0	1.72	1.09
Tb927.3.2300	DNL zinc finger, putative	Mito.pathway	606	610	591	207	601	760	96	101.1	73.6	101.1	110.9	1.1	0.8	1.1	1.2	0	0	0	3.53	0.7
Tb927.11.6830	Domain of unknown function(DUF2779), putative	Mito.pathway	2904	2669	2527	1329	2622	2935	87.7	90.2	98.6	92	89.3	1	1.1	1	1	0	0	0	3.77	14.04
Tb927.7.2410	Dynamin family, putative	Mito.pathway	1803	1351	1173	594	1260	1400	71.5	67.4	71	71.2	68.6	0.9	1	1	1	0	0	0	3.36	19.19
Tb927.7.890	FDXA Ferredoxin	Mito.pathway	537	690	644	234	715	837	122.6	124.3	93.9	135.7	137.8	1	0.8	1.1	1.1	0	0	0	2.3	1.19
Tb927.4.4980	FDXB ferredoxin	Mito.pathway	504	615	470	254	553	656	116.4	96.6	108.6	111.8	115.1	0.8	0.9	1	1	0	0	0	#N/A	#N/A
Tb927.10.2710	ferredoxin, putative	Mito.pathway	195	245	209	261	217	426	119.8	111.1	288.3	113.4	193.1	0.9	2.4	0.9	1.6	1	0	1	#N/A	#N/A
Tb927.6.2510	Flavinator of succinate dehydrogenase, putative	Mito.pathway	441	246	252	236	246	406	53.2	59.2	115.3	56.9	81.4	1.1	2.2	1.1	1.5	1	0	1	4.4	9.52
Tb927.9.6710	flavoprotein monooxygenase, putative	Mito.pathway	1788	1949	1890	654	1916	2173	104	109.5	78.8	109.2	107.4	1.1	0.8	1.1	1	0	0	0	1.94	3.01
Tb927.3.1000	frataxin	Mito.pathway	543	608	555	265	610	712	106.8	105.9	105.1	114.5	115.9	1	1	1.1	1.1	0	0	0	2.56	1.8
Tb927.9.3600	Glycosyl transferase family 11, putative	Mito.pathway	927	909	832	370	878	938	93.5	93	86	96.5	89.4	1	0.9	1	1	0	0	0	2.92	3.03
Tb927.2.4240	GTP binding protein, putative	Mito.pathway	1104	875	753	343	731	776	75.6	70.7	66.9	67.5	62.1	0.9	0.9	0.9	0.8	0	0	0	2.3	11.1
Tb927.9.10500	HAD hydrolase, TIGR01456 family/HAD hydrolase, family IIA, putative	Mito.pathway	1590	1328	1165	501	1298	1570	79.7	75.9	67.9	83.2	87.3	1	0.9	1	1.1	0	0	0	4.69	8.49
Tb927.6.2630	Hsp33 protein, putative	Mito.pathway	1320	1333	1112	557	1204	1326	96.3	87.3	90.9	93	88.8	0.9	0.9	1	0.9	0	0	0	1.76	1.55
Tb927.10.11770	hypothetical protein, conserved	Mito.pathway	390	224	243	390	217	373	54.8	64.6	215.4	56.7	84.5	1.2	3.9	1	1.5	1	0	1	4.07	2.72
Tb927.8.3090	hypothetical protein, conserved	Mito.pathway	408	455	440	324	474	713	106.4	111.8	171	118.4	154.5	1.1	1.6	1.1	1.5	1	0	1	0.79	1.13
Tb927.10.9830	hypothetical protein, conserved	Mito.pathway	474	253	230	163	268	463	50.9	50.3	74.1	57.6	86.3	1	1.5	1.1	1.7	1	0	1	3.29	2.59
Tb927.3.1720	hypothetical protein, conserved	Mito.pathway	285	103	95	104	106	192	34.5	34.5	78.6	37.9	59.6	1	2.3	1.1	1.7	1	0	1	0.75	2.03
Tb927.3.2370	hypothetical protein, conserved	Mito.pathway	405	346	300	235	282	434	81.5	76.8	125	71	94.7	0.9	1.5	0.9	1.2	1	0	0	1.12	0.64
Tb927.6.3360	hypothetical protein, conserved	Mito.pathway	492	425	346	281	363	606	82.4	72.9	123	75.2	108.9	0.9	1.5	0.9	1.3	1	0	0	3.44	1.04
Tb927.3.1730	hypothetical protein, conserved	Mito.pathway	696	580	408	518	514	844	79.5	60.8	160.3	75.3	107.2	0.8	2	0.9	1.3	1	0	0	2.47	3.5
Tb927.6.4070	hypothetical protein, conserved	Mito.pathway	786	644	617	379	533	1037	78.1	81.4	103.9	69.1	116.6	1	1.3	0.9	1.5	1	0	0	3.04	3.3
Tb927.8.1770	hypothetical protein, conserved	Mito.pathway	1563	1521	1331	1194	1426	1808	92.8	88.3	164.5	93	102.3	1	1.8	1	1.1	1	0	0	1.72	20.11
Tb927.2.2940	hypothetical protein, conserved	Mito.pathway	900	826	710	614	741	1141	87.5	81.8	146.9	83.9	112.1	0.9	1.7	1	1.3	1	0	0	4.07	1.35
Tb927.10.4550	hypothetical protein, conserved	Mito.pathway	471	469	486	349	435	657	95	106.9	159.6	94.1	123.3	1.1	1.7	1	1.3	1	0	0	1.52	0.32
Tb927.3.2670	hypothetical protein, conserved	Mito.pathway	810	851	707	717	808	1236	100.2	90.5	190.7	101.7	134.9	0.9	1.9	1	1.3	1	0	0	4.76	4.32
Tb927.7.2390	hypothetical protein, conserved	Mito.pathway	2856	1364	1274	1139	1311	1914	45.6	46.2	85.9	46.8	59.2	1	1.9	1	1.3	1	0	0	7.6	39.38
Tb927.9.6620	hypothetical protein, conserved	Mito.pathway	630	583	596	385	567	851	88.3	98	131.6	91.7	119.4	1.1	1.5	1	1.4	1	0	0	0.62	4.99
Tb927.9.6910	hypothetical protein, conserved	Mito.pathway	489	404	370	199	369	637	78.8	78.4	87.7	76.9	115.2	1	1.1	1	1.5	1	0	0	1.61	0.2
Tb927.11.1950	hypothetical protein, conserved	Mito.pathway	669	465	439	234	446	728	66.3	68	75.3	67.9	96.2	1	1.1	1	1.5	1	0	0	2.26	0.82
Tb927.8.6800	hypothetical protein, conserved	Mito.pathway	1758	2027	1933	1504	2118	2653	110	113.9	184.3	122.8	133.4	1	1.7	1.1	1.2	1	0	0	#N/A	#N/A
Tb927.3.3680	hypothetical protein, conserved	Mito.pathway	414	386	367	234	418	668	88.9	91.9	121.7	102.9	142.6	1	1.4	1.2	1.6	1	0	0	3.76	21.05
Tb927.6.590	hypothetical protein, conserved	Mito.pathway	297	261	258	202	320	363	83.8	90	146.5	109.8	108	1.1	1.7	1.3	1.3	1	0	0	2.05	3.9
Tb927.5.3300	hypothetical protein, conserved	Mito.pathway	492	698	515	198	357	552	135.3	108.5	86.7	74	99.2	0.8	0.6	0.5	0.7	0	1	0	5.78	14.28
Tb927.5.2810	hypothetical protein, conserved	Mito.pathway	534	851	721	432	435	660	152	139.9	174.3	83	109.3	0.9	1.1	0.5	0.7	0	1	0	0.72	1.53
Tb927.5.1130	hypothetical protein, conserved	Mito.pathway	939	1658	1454	863	986	1087	168.4	160.5	198	107	102.3	1	1.2	0.6	0.6	0	0	0	3.18	23.71
Tb927.5.2150	hypothetical protein, conserved	Mito.pathway	1590	2032	1777	683	1195	1552	121.9	115.8	92.5	76.6	86.3	0.9	0.8	0.6	0.7	0	0	0	3.1	5.7
Tb927.5.530	hypothetical protein, conserved	Mito.pathway	1986	3373	3315	1550	2409	2372	162	173	168.1	123.6	105.6	1.1	1	0.8	0.7	0	0	0	6.74	13.61
Tb927.1.1610	hypothetical protein, conserved	Mito.pathway	813	490	405	191	385	415	57.5	51.6	50.6	48.3	45.1	0.9	0.9	0.8	0.8	0	0	0	1.38	0.95
Tb927.7.2690	hypothetical protein, conserved	Mito.pathway	363	552	546	280	398	597	145	155.9	166.1	111.7	145.4	1.1	1.1	0.8	1	0	0	0	1.61	1.59
Tb927.10.5540	hypothetical protein, conserved	Mito.pathway	816	676	489	328	534	905	79	62.1	86.6	66.7	98	0.8	1.1	0.8	1.2	0	0	0	2.84	7.31
Tb927.10.9280	hypothetical protein, conserved	Mito.pathway	2874	1760	1607	568	1538	1792	58.4	57.9	42.6	54.5	55.1	1	0.7	0.9	0.9	0	0	0	4.78	6.94
Tb927.4.330	hypothetical protein, conserved	Mito.pathway	1140	1169	1024	342	1038	1193	97.8	93.1	64.6	92.8	92.5	1	0.7	0.9	0.9	0	0	0	1.13	4.15
Tb927.10.8980	hypothetical protein, conserved	Mito.pathway	510	1035	921	372	901	1027	193.6	187.1	157.1	180.1	178	1	0.8	0.9	0.9	0	0	0	2.94	2.49
Tb927.9.7020	hypothetical protein, conserved	Mito.pathway	678	724	685	364	621	732	101.8	104.7	115.6	93.4	95.4	1	1.1	0.9	0.9	0	0	0	2.01	1.99
Tb927.7.2990	hypothetical protein, conserved	Mito.pathway	930	920	788	560	793	915	94.4	87.8	129.7	86.9	87	0.9	1.4	0.9	0.9	0	0	0	0.65	1.71
Tb927.11.16750	hypothetical protein, conserved	Mito.pathway	705	739	675	264	650	799	100	99.2	80.7	94	100.2	1	0.8	0.9	1	0	0	0	2.72	4.59
Tb927.11.3940	hypothetical protein, conserved	Mito.pathway	966	952	735	400	760	1033	94	78.9	89.2	80.2	94.5	0.8	0.9	0.9	1	0	0	0	2.18	2.36
Tb927.9.10070	hypothetical protein, conserved	Mito.pathway	867	948	814	374	834	985	104.3	97.3	92.9	98	100.4	0.9	0.9	0.9	1	0	0	0	0.63	2.18
Tb927.8.580	hypothetical protein, conserved	Mito.pathway	1068	1095	817	431	879	1253	97.8	79.3	86.9	83.9	103.7	0.8	0.9	0.9	1.1	0	0	0	3.55	1.34
Tb927.11.11620	hypothetical protein, conserved	Mito.pathway	717	857	768	393	744	1020	114	111	118.1	105.8	125.8	1	1	0.9	1.1	0	0	0	2.58	4.63
Tb927.10.4240	hypothetical protein, conserved	Mito.pathway	363	361	345	172	320	444	94.9	98.5	102.1	89.8	108.1	1	1.1	0.9	1.1	0	0	0	4.6	2.16
Tb927.3.2010	hypothetical protein, conserved	Mito.pathway	1665	1549	1191	593	1326	1964	88.7	74.1	76.7	81.2	104.3	0.8	0.9	0.9	1.2	0	0	0	2.2	1.67
Tb927.8.2470	hypothetical protein, conserved	Mito.pathway	285	155	131	68	130	198	51.9	47.6	51.4	46.5	61.4	0.9	1	0.9	1.2	0	0	0	1.59	1.8
Tb927.10.10780	hypothetical protein, conserved	Mito.pathway	645	726	655	424	638	968	107.4	105.2	141.6	100.8	132.7	1	1.3	0.9	1.2	0	0	0	2.05	1.32
Tb927.11.4810	hypothetical protein, conserved	Mito.pathway	525	514	432	246	456	715	93.4	85.3	100.9	88.5	120.4	0.9	1.1	0.9	1.3	0	0	0	4.49	1.91
Tb927.10.3590	hypothetical protein, conserved	Mito.pathway	1680	1457	1241	770	1280	1967	82.7	76.6	98.7	77.7	103.5	0.9	1.2	0.9	1.3	0	0	0	3.45	4.45
Tb927.1.4230	hypothetical protein, conserved	Mito.pathway	1281	1169	995	718	1036	1617	87	80.5	120.7	82.4	111.6	0.9	1.4	0.9	1.3	0	0	0	10.34	21.49
Tb927.4.1760	hypothetical protein, conserved	Mito.pathway	474	484	402	284	393	734	97.4	87.9	129.1	84.5	136.9	0.9	1.3	0.9	1.4	0	0	0	3.5	3.65
Tb927.11.13710	hypothetical protein, conserved	Mito.pathway	558	486	471	275	428	721	83.1	87.5	106.2	78.2	114.2	1.1	1.3	0.9	1.4	0	0	0	1.15	0.31
Tb927.7.3100	hypothetical protein, conserved	Mito.pathway	1827	2256	2114	706	2129	1823	117.8	119.9	83.2	118.8	88.2	1	0.7	1	0.7	0	0	0	3.3	5.74
Tb927.11.1290	hypothetical protein, conserved	Mito.pathway	1197	1087	981	498	1028	876	86.6	84.9	89.6	87.5	64.7	1	1	1	0.7	0	0	0	2.75	5.19
Tb927.9.3540	hypothetical protein, conserved	Mito.pathway	354	516	470	130	479	424	139	137.6	79.1	137.9	105.9	1	0.6	1	0.8	0	0	0	1.89	1.28
Tb927.10.2300	hypothetical protein, conserved	Mito.pathway	579	603	532	192	545	526	99.3	95.2	71.4	95.9	80.3	1	0.7	1	0.8	0	0	0	3.92	2.7
Tb927.9.13580	hypothetical protein, conserved	Mito.pathway	1269	1080	887	357	1046	1091	81.2	72.4	60.6	84	76	0.9	0.7	1	0.9	0	0	0	0.34	5.64
Tb927.7.910	hypothetical protein, conserved	Mito.pathway	2142	1550	1388	488	1491	1523	69	67.2	49.1	70.9	62.9	1	0.7	1	0.9	0	0	0	2.59	8.66
Tb927.11.7250	hypothetical protein, conserved	Mito.pathway	1491	755	738	244	740	758	48.3	51.3	35.2	50.6	44.9	1.1	0.7	1	0.9	0	0	0	2.72	12.2
Tb927.4.2580	hypothetical protein, conserved	Mito.pathway	3021	1687	1356	636	1576	1653	53.3	46.5	45.3	53.2	48.4	0.9	0.8	1	0.9	0	0	0	2.18	9.61
Tb927.2.5930	hypothetical protein, conserved	Mito.pathway	1572	1594	1380	642	1450	1611	96.7	91	88	94	90.6	0.9	0.9	1	0.9	0	0	0	1.82	3.23
Tb927.10.3320	hypothetical protein, conserved	Mito.pathway	1671	1809	1720	691	1715	1747	103.3	106.7	89.1	104.6	92.4	1	0.9	1	0.9	0	0	0	3	1.19
Tb927.11.12160	hypothetical protein, conserved	Mito.pathway	603	743	659	291	693	759	117.5	113.3	103.9	117.1	111.3	1	0.9	1	0.9	0	0	0	1.13	2.26
Tb927.10.760	hypothetical protein, conserved	Mito.pathway	825	694	654	302	675	661	80.2	82.2	78.8	83.4	70.8	1	1	1	0.9	0	0	0	0.61	3.38
Tb927.9.9310	hypothetical protein, conserved	Mito.pathway	2901	3082	2985	1332	2946	3151	101.3	106.6	98.9	103.5	96	1.1	1	1	0.9	0	0	0	4.66	5.67
Tb927.11.16530	hypothetical protein, conserved	Mito.pathway	3207	3199	2985	1763	3055	3190	95.1	96.5	118.4	97.1	87.9	1	1.2	1	0.9	0	0	0	2.64	6.45
Tb927.10.7610	hypothetical protein, conserved	Mito.pathway	4299	3978	3610	1062	3787	4185	88.3	87	53.2	89.8	86.1	1	0.6	1	1	0	0	0	4.74	38.37
Tb927.6.1200	hypothetical protein, conserved	Mito.pathway	1407	1328	1133	420	1214	1384	90	83.5	64.3	87.9	87	0.9	0.7	1	1	0	0	0	2.46	5.73
Tb927.4.3660	hypothetical protein, conserved	Mito.pathway	1446	1591	1442	490	1510	1711	104.9	103.3	73	106.4	104.6	1	0.7	1	1	0	0	0	3.79	3.93
Tb927.10.9970	hypothetical protein, conserved	Mito.pathway	3075	3502	3286	1143	3380	3601	108.6	110.7	80.1	112	103.5	1	0.7	1	1	0	0	0	9.24	21.72
Tb927.10.9810	hypothetical protein, conserved	Mito.pathway	906	883	749	326	813	952	93	85.7	77.5	91.5	92.9	0.9	0.8	1	1	0	0	0	1.82	1.84
Tb927.8.4930	hypothetical protein, conserved	Mito.pathway	918	1027	850	359	924	1126	106.7	96	84.2	102.6	108.4	0.9	0.8	1	1	0	0	0	4.68	3.57
Tb927.10.6170	hypothetical protein, conserved	Mito.pathway	4527	4491	4077	1662	4337	4924	94.6	93.3	79.1	97.6	96.2	1	0.8	1	1	0	0	0	3.18	4.17
Tb927.7.7440	hypothetical protein, conserved	Mito.pathway	372	541	470	207	513	611	138.7	130.9	119.9	140.6	145.2	0.9	0.9	1	1	0	0	0	0.9	0.91
Tb927.11.1400	hypothetical protein, conserved	Mito.pathway	2538	2239	2034	849	2080	2455	84.1	83.1	72.1	83.5	85.5	1	0.9	1	1	0	0	0	3.11	11.07
Tb927.11.14700	hypothetical protein, conserved	Mito.pathway	1644	1470	1286	572	1336	1516	85.3	81.1	74.9	82.8	81.5	1	0.9	1	1	0	0	0	0.6	2.35
Tb927.4.630	hypothetical protein, conserved	Mito.pathway	906	855	727	389	791	950	90	83.2	92.5	89	92.7	0.9	1	1	1	0	0	0	2.3	2.45
Tb927.3.3890	hypothetical protein, conserved	Mito.pathway	963	963	914	499	928	1058	95.4	98.4	111.6	98.2	97.1	1	1.2	1	1	0	0	0	1.78	6.91
Tb927.8.2880	hypothetical protein, conserved	Mito.pathway	3396	2547	2220	917	2423	3100	71.5	67.7	58.2	72.7	80.7	0.9	0.8	1	1.1	0	0	0	5.21	36.57
Tb927.9.1950	hypothetical protein, conserved	Mito.pathway	1224	916	865	341	836	1104	71.4	73.2	60	69.6	79.7	1	0.8	1	1.1	0	0	0	2.77	1.9
Tb927.11.10720	hypothetical protein, conserved	Mito.pathway	2757	2884	2581	980	2815	3389	99.8	97	76.6	104.1	108.7	1	0.8	1	1.1	0	0	0	1.91	4.03
Tb927.7.5440	hypothetical protein, conserved	Mito.pathway	5967	5352	4714	2210	5029	6397	85.5	81.9	79.8	85.9	94.8	1	0.9	1	1.1	0	0	0	3.82	10.15
Tb927.11.1620	hypothetical protein, conserved	Mito.pathway	579	550	418	241	522	674	90.6	74.8	89.7	91.9	102.9	0.8	1	1	1.1	0	0	0	3.58	4.36
Tb927.4.2360	hypothetical protein, conserved	Mito.pathway	963	1076	955	497	1051	1237	106.6	102.8	111.2	111.2	113.6	1	1	1	1.1	0	0	0	2.3	4.67
Tb927.10.5400	hypothetical protein, conserved	Mito.pathway	1725	1592	1346	765	1541	1849	88	80.9	95.5	91.1	94.8	0.9	1.1	1	1.1	0	0	0	4.94	10.32
Tb927.11.11380	hypothetical protein, conserved	Mito.pathway	1653	1663	1542	867	1633	1904	96	96.7	113	100.7	101.8	1	1.2	1	1.1	0	0	0	3.3	8.51
Tb927.11.240	hypothetical protein, conserved	Mito.pathway	3156	2461	2185	1277	2326	3009	74.4	71.7	87.2	75.1	84.3	1	1.2	1	1.1	0	0	0	3.78	8.98
Tb927.9.1380	hypothetical protein, conserved	Mito.pathway	1140	1415	1278	763	1266	1639	118.4	116.2	144.2	113.2	127.1	1	1.2	1	1.1	0	0	0	2.48	4.56
Tb927.5.4080	hypothetical protein, conserved	Mito.pathway	1602	1602	2096	853	1450	1824	95.4	135.6	114.7	92.3	100.7	1.4	1.2	1	1.1	0	0	0	3.47	1.65
Tb927.7.1080	hypothetical protein, conserved	Mito.pathway	1083	1110	970	617	1061	1365	97.8	92.8	122.7	99.9	111.4	0.9	1.3	1	1.1	0	0	0	1.91	5.74
Tb927.3.2080	hypothetical protein, conserved	Mito.pathway	783	766	717	309	729	955	93.3	94.9	85	94.9	107.8	1	0.9	1	1.2	0	0	0	1.62	6.87
Tb927.7.640	hypothetical protein, conserved	Mito.pathway	1005	843	782	460	805	1067	80	80.6	98.6	81.6	93.9	1	1.2	1	1.2	0	0	0	5.5	21.82
Tb927.11.13910	hypothetical protein, conserved	Mito.pathway	798	825	739	463	802	1027	98.6	96	125	102.4	113.8	1	1.3	1	1.2	0	0	0	2.73	1.16
Tb927.6.1890	hypothetical protein, conserved	Mito.pathway	1809	1625	1455	913	1493	2028	85.7	83.4	108.7	84.1	99.1	1	1.3	1	1.2	0	0	0	7.51	14.37
Tb927.10.9120	hypothetical protein, conserved	Mito.pathway	714	330	321	118	318	474	44.1	46.6	35.6	45.4	58.7	1.1	0.8	1	1.3	0	0	0	1.52	2.54
Tb927.8.5660	hypothetical protein, conserved	Mito.pathway	657	703	543	342	626	956	102.1	85.7	112.1	97.1	128.6	0.8	1.1	1	1.3	0	0	0	1.01	0.37
Tb927.10.1660	hypothetical protein, conserved	Mito.pathway	888	559	529	305	517	766	60	61.7	74	59.3	76.3	1	1.2	1	1.3	0	0	0	3.24	1.2
Tb927.10.7910	hypothetical protein, conserved	Mito.pathway	570	374	401	197	355	528	62.6	72.9	74.4	63.5	81.9	1.2	1.2	1	1.3	0	0	0	3.36	0.4
Tb927.2.4380	hypothetical protein, conserved	Mito.pathway	1236	656	560	406	620	1023	50.6	47	70.8	51.1	73.2	0.9	1.4	1	1.4	0	0	0	3.32	1.53
Tb927.11.6470	hypothetical protein, conserved	Mito.pathway	438	634	550	284	661	573	138.1	130.1	139.7	153.8	115.6	0.9	1	1.1	0.8	0	0	0	2.2	0.47
Tb927.10.1930	hypothetical protein, conserved	Mito.pathway	1944	1657	1591	712	1762	1405	81.3	84.8	78.9	92.4	63.9	1	1	1.1	0.8	0	0	0	2.49	2.8
Tb927.11.9570	hypothetical protein, conserved	Mito.pathway	897	3425	3040	1236	3454	3228	364.2	351.2	296.8	392.5	318.1	1	0.8	1.1	0.9	0	0	0	1.84	0.58
Tb927.11.13510	hypothetical protein, conserved	Mito.pathway	543	718	680	259	763	790	126.1	129.8	102.7	143.2	128.6	1	0.8	1.1	1	0	0	0	1.9	4.82
Tb927.7.5110	hypothetical protein, conserved	Mito.pathway	1710	1944	1869	776	1979	2010	108.4	113.3	97.7	118	103.9	1	0.9	1.1	1	0	0	0	2.25	5.2
Tb927.10.4850	hypothetical protein, conserved	Mito.pathway	1419	1647	1506	654	1753	1842	110.7	110	99.3	125.9	114.8	1	0.9	1.1	1	0	0	0	14.57	3.42
Tb927.9.2270	hypothetical protein, conserved	Mito.pathway	2190	2393	2233	965	2395	2500	104.2	105.7	94.9	111.5	100.9	1	0.9	1.1	1	0	0	0	7.35	13.62
Tb927.8.5220	hypothetical protein, conserved	Mito.pathway	3147	3232	2977	1357	3226	3621	98	98	92.9	104.5	101.7	1	0.9	1.1	1	0	0	0	4.51	13.95
Tb927.7.5280	hypothetical protein, conserved	Mito.pathway	6030	6237	5856	2360	6252	6779	98.7	100.6	84.3	105.7	99.4	1	0.9	1.1	1	0	0	0	3.62	16.34
Tb927.9.3410	hypothetical protein, conserved	Mito.pathway	381	471	432	219	488	501	117.9	117.5	123.8	130.5	116.2	1	1.1	1.1	1	0	0	0	3.55	1.44
Tb927.11.1700	hypothetical protein, conserved	Mito.pathway	1713	1841	1774	944	1975	1909	102.5	107.3	118.7	117.5	98.5	1	1.2	1.1	1	0	0	0	7.4	11.56
Tb927.10.10120	hypothetical protein, conserved	Mito.pathway	1725	1734	1598	613	1831	2087	95.9	96	76.5	108.2	107	1	0.8	1.1	1.1	0	0	0	2.22	1.45
Tb927.10.9000	hypothetical protein, conserved	Mito.pathway	4926	3784	3423	1377	3726	4430	73.3	72	60.2	77.1	79.5	1	0.8	1.1	1.1	0	0	0	4.54	12.61
Tb927.6.2380	hypothetical protein, conserved	Mito.pathway	2166	982	962	359	986	1209	43.2	46	35.7	46.4	49.3	1.1	0.8	1.1	1.1	0	0	0	3.9	5.05
Tb927.11.9150	hypothetical protein, conserved	Mito.pathway	5187	5341	5113	2112	5462	6062	98.2	102.2	87.7	107.3	103.3	1	0.9	1.1	1.1	0	0	0	5.08	13.33
Tb927.10.8610	hypothetical protein, conserved	Mito.pathway	2658	2681	2509	1141	2671	3245	96.2	97.8	92.5	102.4	107.9	1	1	1.1	1.1	0	0	0	3.83	2.12
Tb927.3.4030	hypothetical protein, conserved	Mito.pathway	3642	3952	3877	1821	4047	4622	103.5	110.3	107.7	113.3	112.2	1.1	1	1.1	1.1	0	0	0	5.66	15.59
Tb927.8.5100	hypothetical protein, conserved	Mito.pathway	8643	8862	8568	3841	8723	10298	97.8	102.7	95.7	102.9	105.3	1.1	1	1.1	1.1	0	0	0	3.14	34.04
Tb927.11.6980	hypothetical protein, conserved	Mito.pathway	1824	1588	1553	683	1564	1855	83	88.2	80.7	87.4	89.9	1.1	1	1.1	1.1	0	0	0	8.9	13.57
Tb927.11.4850	hypothetical protein, conserved	Mito.pathway	1332	1255	1126	639	1267	1482	89.9	87.6	103.3	96.9	98.4	1	1.1	1.1	1.1	0	0	0	1.55	2.01
Tb927.8.4250	hypothetical protein, conserved	Mito.pathway	1233	1151	1002	581	1186	1522	89	84.2	101.5	98	109.1	0.9	1.1	1.1	1.2	0	0	0	2.68	2.44
Tb927.8.4240	hypothetical protein, conserved	Mito.pathway	5070	4572	4539	2175	4825	6111	86	92.8	92.4	97	106.6	1.1	1.1	1.1	1.2	0	0	0	13.08	106.78
Tb927.9.11350	hypothetical protein, conserved	Mito.pathway	933	931	817	336	946	1257	95.2	90.7	77.6	103.3	119.1	1	0.8	1.1	1.3	0	0	0	0.79	0.75
Tb927.11.8800	hypothetical protein, conserved	Mito.pathway	834	811	875	406	826	1093	92.7	108.7	104.9	100.9	115.9	1.2	1.1	1.1	1.3	0	0	0	3.36	1.56
Tb927.2.2210	hypothetical protein, conserved	Mito.pathway	3120	2695	2541	1423	2700	3892	82.4	84.4	98.2	88.2	110.3	1	1.2	1.1	1.3	0	0	0	3.28	12.15
Tb927.8.7040	hypothetical protein, conserved	Mito.pathway	570	541	552	313	549	817	90.5	100.4	118.3	98.2	126.7	1.1	1.3	1.1	1.4	0	0	0	5.17	1.77
Tb927.10.11520	hypothetical protein, conserved	Mito.pathway	354	660	651	212	762	541	177.8	190.6	129	219.4	135.1	1.1	0.7	1.2	0.8	0	0	0	1.77	0.81
Tb927.6.1410	hypothetical protein, conserved	Mito.pathway	690	773	700	288	841	756	106.8	105.1	89.9	124.2	96.9	1	0.8	1.2	0.9	0	0	0	1.72	3.78
Tb927.6.3350	hypothetical protein, conserved (YCF45-like)	Mito.pathway	1596	1428	1139	797	1191	1774	85.3	74	107.6	76.1	98.3	0.9	1.3	0.9	1.2	0	0	0	4.19	3.51
Tb927.7.3810	hypothetical protein, conserved, , 2 Cold-shock domains	Mito.pathway	1146	1162	1209	374	1245	1376	96.7	109.3	70.3	110.7	106.1	1.1	0.7	1.1	1.1	0	0	0	10.72	5.15
Tb927.3.4210	hypothetical protein, conserved, dsRNA binding domain	Mito.pathway	5313	6007	5869	2330	6325	7103	107.8	114.5	94.5	121.3	118.2	1.1	0.9	1.1	1.1	0	0	0	5.24	8.7
Tb927.10.14020	hypothetical protein, conserved, in mitochondrion	Mito.pathway	1290	1074	899	306	935	1249	79.4	72.2	51.1	73.9	85.6	0.9	0.6	0.9	1.1	0	0	0	2.49	1.15
Tb927.10.6200	hypothetical protein, conserved, no clear yeast or human matches	Mito.pathway	315	164	149	124	172	220	49.7	49	84.8	55.7	61.7	1	1.7	1.1	1.2	1	0	0	0.57	3.62
Tb927.4.720	hypothetical protein, conserved, no clear yeast or human matches	Mito.pathway	318	193	155	94	156	173	57.9	50.5	63.7	50	48.1	0.9	1.1	0.9	0.8	0	0	0	4.05	5.09
Tb927.11.4330	hypothetical protein, conserved, no clear yeast or human matches	Mito.pathway	570	719	674	349	657	816	120.3	122.5	131.9	117.5	126.6	1	1.1	1	1.1	0	0	0	1.71	0.8
Tb927.11.4870	hypothetical protein, conserved, no clear yeast or human matches, domain of unknown funciton	Mito.pathway	663	575	534	263	529	752	82.7	83.5	85.4	81.3	100.3	1	1	1	1.2	0	0	0	1.33	0.98
Tb927.9.15270	hypothetical protein, conserved, only match is to hypothetical protein ACA1_387870 [Acanthamoeba castellanii str. Neff]	Mito.pathway	1716	1663	1471	1010	1625	2302	92.4	88.8	126.8	96.5	118.6	1	1.4	1	1.3	0	0	0	1.78	5.14
Tb927.11.4320	hypothetical protein, conserved, PF02622 DUF179, Uncharacterized ACR, COG1678	Mito.pathway	1428	1594	1565	651	1677	1580	106.5	113.6	98.2	119.7	97.8	1.1	0.9	1.1	0.9	0	0	0	5.97	11.54
Tb927.1.5000	hypothetical protein, conserved, possibly mitochondrial, no yeast or human match	Mito.pathway	816	898	788	392	875	1042	105	100.1	103.5	109.3	112.9	1	1	1	1.1	0	0	0	4.43	7.61
Tb927.11.5820	hypothetical protein, conserved, probably in mitochondrion, Inhibitor of apoptosis-promoting Bax1, putative	Mito.pathway	909	815	677	275	749	1059	85.5	77.2	65.2	84	103	0.9	0.8	1	1.2	0	0	0	4.93	7.49
Tb927.6.1860	hypothetical protein, conserved, prokaryotic ribosome recycling factor domain, no Sc match	Mito.pathway	825	879	878	427	817	1115	101.6	110.3	111.5	100.9	119.5	1.1	1.1	1	1.2	0	0	0	2.94	1.71
Tb927.10.3770	hypothetical protein, conserved,predicted TPR repeat protein	Mito.pathway	2103	1868	1723	608	1667	1770	84.7	84.9	62.3	80.8	74.4	1	0.7	1	0.9	0	0	0	3.68	7.56
Tb927.4.2440	hypothetical protein, very weak match to yeast ribosomal protein RSM23	Mito.pathway	1155	1148	910	578	959	1419	94.8	81.7	107.8	84.6	108.6	0.9	1.1	0.9	1.1	0	0	0	2.36	3.01
Tb927.1.790	hypothetical transmembrane protein, conserved	Mito.pathway	2406	1433	1366	638	1409	1392	56.8	58.8	57.1	59.7	51.1	1	1	1.1	0.9	0	0	0	4.14	1.74
Tb927.5.500	in situ HA-tagged protein colocalizes with mitochondrion (TRitrypDB comment)	Mito.pathway	4212	3581	3481	1273	2446	2293	81.1	85.6	65.1	59.2	48.1	1.1	0.8	0.7	0.6	0	0	0	17.53	86.63
Tb927.8.7170	inositol polyphosphate 1-phosphatase, putative	Mito.pathway	1173	1299	1310	613	1234	1585	105.6	115.7	112.6	107.2	119.4	1.1	1.1	1	1.1	0	0	0	11.04	3.71
Tb927.5.3350	iron superoxide dismutase, putative	Mito.pathway	717	568	815	262	585	667	75.6	117.8	78.7	83.2	82.2	1.6	1	1.1	1.1	1	0	0	4.71	8.23
Tb927.9.11720	iron-sulfur cluster assembly protein ISCU	Mito.pathway	543	140	112	76	102	142	24.6	21.4	30.1	19.1	23.1	0.9	1.2	0.8	0.9	0	0	0	1.96	4.2
Tb927.10.12000	iron-sulfur cluster assembly protein, ISD11, needed foraconitatase, fumarase & thiolation of mitochodrial and cytosolic tRNA	Mito.pathway	300	289	230	193	258	341	91.9	79.5	138.6	87.7	100.5	0.9	1.5	1	1.1	1	0	0	0.97	4.72
Tb927.8.5540	ISA1 mitochondrial Iron-Sulfur cluster biosynthesis	Mito.pathway	819	857	670	515	738	1130	99.8	84.8	135.4	91.8	122	0.8	1.4	0.9	1.2	0	0	0	2.71	2.52
Tb927.6.2790	L-threonine 3-dehydrogenase, putative	Mito.pathway	999	945	742	437	809	928	90.2	77	94.2	82.5	82.1	0.9	1	0.9	0.9	0	0	0	13.52	43.14
Tb927.3.4920	LETM1 and EF-hand domain-containing protein 1, inner mitochondrial membrane?	Mito.pathway	1137	1063	911	296	955	965	89.2	83	56.1	85.6	75	0.9	0.6	1	0.8	0	0	0	#N/A	#N/A
Tb927.8.630	lipoate-protein ligase, lipoyltransferase, lipoate biosynthesis protein, putative	Mito.pathway	1539	1418	1156	542	1281	1832	87.9	77.8	75.9	84.8	105.2	0.9	0.9	1	1.2	0	0	0	1.42	1.5
Tb927.11.9390	lipoate-protein ligase, putative,lipoyltransferase, putative	Mito.pathway	798	684	702	475	846	887	81.8	91.2	128.2	108.1	98.3	1.1	1.6	1.3	1.2	1	0	0	0.78	2.26
Tb927.9.9840	lipoic acid containing carrier protein, putative	Mito.pathway	417	501	380	278	419	539	114.6	94.4	143.6	102.4	114.3	0.8	1.3	0.9	1	0	0	0	1.64	1.65
Tb927.11.15470	methionyl-tRNA formyltransferase	Mito.pathway	1956	1019	948	426	1065	953	49.7	50.2	46.9	55.5	43.1	1	0.9	1.1	0.9	0	0	0	3.17	2.49
Tb927.8.5420	methyltransferase domain containing protein, putative	Mito.pathway	1245	1040	926	417	969	1256	79.7	77.1	72.1	79.3	89.2	1	0.9	1	1.1	0	0	0	2.07	2.81
Tb927.10.5050	Mitochondrial ATP synthase epsilon subunit, putative	Mito.pathway	228	141	104	85	146	147	59	47.3	80.3	65.3	57	0.8	1.4	1.1	1	0	0	0	1.38	1.55
Tb927.3.2880	Mitochondrial ATP synthase subunit, putative	Mito.pathway	315	201	201	238	213	385	60.9	66.1	162.7	68.9	108	1.1	2.7	1.1	1.8	1	0	1	1.62	2.46
Tb927.5.3090	Mitochondrial ATP synthase subunit, putative	Mito.pathway	306	637	526	267	320	492	198.5	178.1	187.9	106.6	142.1	0.9	0.9	0.5	0.7	0	1	0	2.34	1.49
Tb927.5.2930	Mitochondrial ATP synthase subunit, putative	Mito.pathway	1113	1711	1453	844	1024	1085	146.6	135.3	163.3	93.8	86.2	0.9	1.1	0.6	0.6	0	0	0	7.08	4.87
Tb927.11.1270	Mitochondrial ATP synthase subunit, putative	Mito.pathway	510	533	415	324	442	473	99.7	84.3	136.8	88.3	82	0.8	1.4	0.9	0.8	0	0	0	4.78	2.5
Tb927.10.520	Mitochondrial ATP synthase subunit, putative	Mito.pathway	1191	1270	1068	437	1053	1165	101.7	92.9	79	90.1	86.5	0.9	0.8	0.9	0.9	0	0	0	9.06	49.18
Tb927.3.1690	Mitochondrial ATP synthase subunit, putative	Mito.pathway	438	354	260	176	304	429	77.1	61.5	86.6	70.7	86.6	0.8	1.1	0.9	1.1	0	0	0	4.3	4.01
Tb927.7.840	Mitochondrial ATP synthase subunit, putative	Mito.pathway	375	308	184	177	259	382	78.3	50.8	101.7	70.4	90.1	0.6	1.3	0.9	1.2	0	0	0	5.49	2.49
Tb927.8.3320	Mitochondrial ATP synthase subunit, putative	Mito.pathway	1209	535	488	332	514	604	42.2	41.8	59.1	43.3	44.2	1	1.4	1	1	0	0	0	1.65	1.89
Tb927.3.2180	Mitochondrial ATP synthase subunit, putative	Mito.pathway	471	587	463	231	546	694	118.9	101.9	105.6	118.2	130.3	0.9	0.9	1	1.1	0	0	0	5.43	5.51
Tb927.4.3450	Mitochondrial ATP synthase subunit, putative	Mito.pathway	345	414	338	207	389	475	114.5	101.5	129.2	114.9	121.7	0.9	1.1	1	1.1	0	0	0	2.44	1.6
Tb927.11.6250	Mitochondrial ATP synthase subunit, putative	Mito.pathway	810	957	910	380	955	1080	112.7	116.4	101	120.2	117.9	1	0.9	1.1	1	0	0	0	4.55	14.21
Tb927.10.8030	Mitochondrial ATP synthase subunit, putative	Mito.pathway	768	245	216	139	255	278	30.4	29.1	39	33.8	32	1	1.3	1.1	1.1	0	0	0	9.38	22.02
Tb927.2.3610	Mitochondrial ATP synthase subunit, putative	Mito.pathway	435	346	393	147	378	491	75.9	93.6	72.8	88.6	99.8	1.2	1	1.2	1.3	0	0	0	3.58	3.67
Tb927.4.3300	mitochondrial ATP-dependent zinc metallopeptidase, putative	Mito.pathway	2160	2023	1923	912	1973	2413	89.3	92.3	90.9	93.1	98.8	1	1	1	1.1	0	0	0	5.8	10.38
Tb927.10.7620	mitochondrial ATP-dependent zinc metallopeptidase, putative,metallo-peptidase, Clan MA(E) Family M41	Mito.pathway	1974	1581	1452	630	1549	2017	76.4	76.2	68.7	80	90.3	1	0.9	1	1.2	0	0	0	13.02	32.98
Tb927.8.1850	mitochondrial calcium uptake 1 MICU1	Mito.pathway	1233	1314	1296	461	1374	1537	101.6	108.9	80.5	113.6	110.2	1.1	0.8	1.1	1.1	0	0	0	4.86	2.75
Tb927.7.7080	mitochondrial glycoprotein-like protein	Mito.pathway	1119	964	949	781	1000	1009	82.2	87.9	150.3	91.1	79.7	1.1	1.8	1.1	1	1	0	0	2.43	4.78
Tb927.11.5530	Mitochondrial LSU-associated	Mito.pathway	789	816	758	327	722	794	98.6	99.6	89.3	93.3	89	1	0.9	0.9	0.9	0	0	0	3.71	0.66
Tb927.11.8040	Mitochondrial LSU-associated	Mito.pathway	558	617	527	296	572	632	105.5	97.9	114.3	104.5	100.1	0.9	1.1	1	0.9	0	0	0	0.86	1.18
Tb927.11.16990	Mitochondrial LSU-associated, 50S ribosome-binding GTPase	Mito.pathway	1968	1684	1519	535	1609	1630	81.6	80	58.6	83.3	73.2	1	0.7	1	0.9	0	0	0	2.23	1.3
Tb927.10.9860	Mitochondrial N(5)-glutamine methyltransferase MTQ1, putative	Mito.pathway	1263	1236	1145	403	1150	1350	93.3	94	68.7	92.8	94.5	1	0.7	1	1	0	0	0	3.17	2.58
Tb927.6.2180	Mitochondrial SSU-associated	Mito.pathway	519	212	150	76	179	265	39	30	31.5	35.2	45.1	0.8	0.8	0.9	1.2	0	0	0	4.21	7.65
Tb927.7.5820	Monooxygenase, putative	Mito.pathway	1548	1474	1440	556	1449	1698	90.8	96.4	77.4	95.4	97	1.1	0.9	1.1	1.1	0	0	0	5.78	7.81
Tb927.11.6320	MRB1-associated protein???	Mito.pathway	1419	1128	998	489	1077	1522	75.8	72.9	74.2	77.4	94.8	1	1	1	1.3	0	0	0	2.11	2.31
Tb927.4.2520	NAD dependent deacetylase SIR2RP3, nicotinic acid mononucleotide 5,6-dimethylbenzimidazole (cobb) protein	Mito.pathway	735	833	780	465	718	1080	108.1	110	136.3	99.6	129.9	1	1.3	0.9	1.2	0	0	0	1.66	1.13
Tb927.8.3140	NAD dependent deacetylase, putative, SIR2RP2	Mito.pathway	921	1204	1227	392	1336	1306	124.7	138.1	91.7	147.8	125.4	1.1	0.7	1.2	1	0	0	0	1.7	0.48
Tb927.7.4440	NAD dependent epimerase/dehydratase family, putative	Mito.pathway	879	946	969	480	841	877	102.6	114.2	117.6	97.5	88.2	1.1	1.1	1	0.9	0	0	0	4.27	2.54
Tb927.7.1720	NFU1	Mito.pathway	843	923	870	281	747	681	104.4	107	71.8	90.3	71.4	1	0.7	0.9	0.7	0	0	0	3.77	2.81
Tb927.10.11160	NFU2	Mito.pathway	732	942	929	347	931	941	122.7	131.5	102.1	129.6	113.6	1.1	0.8	1.1	0.9	0	0	0	0.71	0.39
Tb927.10.5290	NFU3	Mito.pathway	786	459	358	196	417	528	55.7	47.2	53.7	54.1	59.4	0.8	1	1	1.1	0	0	0	0.91	0.44
Tb927.7.7410	oxidoreductase, putative	Mito.pathway	1008	1099	959	360	1070	1144	104	98.6	76.9	108.2	100.3	0.9	0.7	1	1	0	0	0	5.43	9.78
Tb927.9.7190	oxidoreductase, putative	Mito.pathway	1338	1404	1259	467	1278	1629	100.1	97.5	75.2	97.4	107.6	1	0.8	1	1.1	0	0	0	6.57	13.92
Tb927.7.7330	oxidoreductase, putative	Mito.pathway	1239	1241	1160	684	1348	1578	95.5	97	118.9	110.9	112.6	1	1.2	1.2	1.2	0	0	0	4.13	11.04
Tb927.6.2420	p22 protein precursor, interacts with UBP1 in T. cruzi	Mito.pathway	684	554	480	394	487	700	77.2	72.7	124.1	72.6	90.5	0.9	1.6	0.9	1.2	1	0	0	4.38	9.96
Tb927.7.3470	p22 protein precursor, putative	Mito.pathway	783	601	474	283	511	904	73.2	62.7	77.8	66.5	102.1	0.9	1.1	0.9	1.4	0	0	0	3.85	1.16
Tb927.10.10160	pentatricopeptide repeat domain containing protein, putative	Mito.pathway	1167	1132	1009	595	1119	1562	92.5	89.6	109.8	97.7	118.3	1	1.2	1.1	1.3	0	0	0	#N/A	#N/A
Tb927.10.430	peroxidase, putative	Mito.pathway	1122	832	764	390	727	1122	70.7	70.6	74.9	66	88.4	1	1.1	0.9	1.3	0	0	0	2.84	1.38
Tb927.1.740	phosphatidylinositol-4-phosphate 5-kinase related	Mito.pathway	1308	1438	1235	714	1436	1801	104.9	97.8	117.6	111.9	121.7	0.9	1.1	1.1	1.2	0	0	0	4.85	8.2
Tb927.11.9900	phytoene synthase, putative, complex I	Mito.pathway	1662	1745	1684	793	1817	1981	100.1	105	102.8	111.4	105.4	1	1	1.1	1.1	0	0	0	3.7	5.88
Tb927.8.6080	POMP42, Glycerophosphoryl diester phosphodiesterase family	Mito.pathway	1002	787	714	496	720	879	74.9	73.8	106.6	73.2	77.5	1	1.4	1	1	0	0	0	1.96	29.15
Tb927.4.1440	probable rRNA maturation factor YbeY, putative	Mito.pathway	618	971	891	315	969	736	149.9	149.4	109.8	159.8	105.3	1	0.7	1.1	0.7	0	0	0	1.5	0.64
Tb927.7.210	proline dehydrogenase	Mito.pathway	1671	1191	1088	470	1002	1455	68	67.5	60.6	61.1	77	1	0.9	0.9	1.1	0	0	0	17.45	22.29
Tb927.11.9750	Protein of unknown function (DUF498/DUF598), putative	Mito.pathway	1890	1860	1890	669	1892	1992	93.9	103.6	76.2	102	93.2	1.1	0.8	1.1	1	0	0	0	2	4.56
Tb927.5.1310	protoheme IX farnesyltransferase, putative	Mito.pathway	1116	1709	1586	645	1046	1324	146.1	147.3	124.5	95.5	104.9	1	0.9	0.7	0.7	0	0	0	2.32	1.63
Tb927.8.2670	Putative S-adenosyl-L-methionine-dependent methyltransferase, putative	Mito.pathway	1287	1085	886	415	987	1362	80.4	71.3	69.5	78.2	93.6	0.9	0.9	1	1.2	0	0	0	4.26	6.88
Tb927.10.2680	pyridine nucleotide-disulphide oxidoreductase, putative	Mito.pathway	1728	1900	1830	678	1948	1736	104.9	109.8	84.5	114.9	88.8	1	0.8	1.1	0.8	0	0	0	1.84	2.03
Tb927.7.2440	pyrroline-5-carboxylate reductase, putative (P5CR)	Mito.pathway	813	681	625	333	649	711	79.9	79.7	88.2	81.4	77.3	1	1.1	1	1	0	0	0	5.58	0.68
Tb927.10.770	RF-1 domain containing protein, putative	Mito.pathway	1899	1728	1502	846	1551	1743	86.8	82	96	83.2	81.1	0.9	1.1	1	0.9	0	0	0	5.71	11.33
Tb927.11.13890	RNA ligase asociated with SSU	Mito.pathway	807	769	765	286	771	924	90.9	98.2	76.3	97.4	101.2	1.1	0.8	1.1	1.1	0	0	0	2.3	0.74
Tb927.3.2130	RNA pseudouridylate synthase, putative	Mito.pathway	2241	2300	2239	849	2306	2594	97.9	103.5	81.6	104.9	102.3	1.1	0.8	1.1	1	0	0	0	5.05	2.18
Tb927.3.750	SET domain containing protein, putative	Mito.pathway	1005	541	393	306	436	594	51.3	40.5	65.6	44.2	52.2	0.8	1.3	0.9	1	0	0	0	1.57	4.77
Tb927.8.6410	short-chain dehydrogenase, putative	Mito.pathway	1425	1629	1593	717	1618	1840	109	115.9	108.4	115.7	114.1	1.1	1	1.1	1	0	0	0	1.25	2.72
Tb927.9.5890	solanesyl-diphosphate synthase, putative (28G16.440)	Mito.pathway	1080	1169	1160	517	1193	1201	103.2	111.3	103.1	112.6	98.3	1.1	1	1.1	1	0	0	0	3.19	3.37
Tb927.8.6560	SpoU rRNA Methylase family, putative	Mito.pathway	1122	1161	1043	577	1113	1826	98.7	96.3	110.8	101.1	143.9	1	1.1	1	1.5	1	0	0	3.28	3.83
Tb927.5.520	stomatin-like protein, putative	Mito.pathway	1596	2565	2388	1156	1643	1620	153.3	155.1	156	104.9	89.7	1	1	0.7	0.6	0	0	0	13.09	47.16
Tb927.10.8630	Sucrase/ferredoxin-like, putative	Mito.pathway	768	838	673	353	690	1050	104.1	90.8	99	91.6	120.9	0.9	1	0.9	1.2	0	0	0	2.76	1.49
Tb927.11.15820	superoxide dismutase, putative	Mito.pathway	930	960	876	386	812	1083	98.5	97.6	89.4	89	102.9	1	0.9	0.9	1	0	0	0	4.49	15.16
Tb927.11.4680	SURF1 family, putative	Mito.pathway	1041	964	850	460	840	1059	88.3	84.6	95.2	82.2	89.9	1	1.1	0.9	1	0	0	0	4.49	10.86
Tb927.11.6660	Tex-like protein N-terminal domain/Helix-hairpin-helix motif containing protein, putative	Mito.pathway	2808	2790	2610	1307	2750	3556	94.8	96.3	100.3	99.8	111.9	1	1.1	1.1	1.2	0	0	0	3.19	17.3
Tb927.10.11900	thioredoxin, putative	Mito.pathway	504	172	158	96	138	198	32.5	32.5	41	27.9	34.7	1	1.3	0.9	1.1	0	0	0	2.02	1.31
Tb927.9.12770	TPR repeat protein	Mito.pathway	3069	2683	2627	1086	2531	3166	83.4	88.7	76.2	84.1	91.2	1.1	0.9	1	1.1	0	0	0	#N/A	#N/A
Tb927.1.840	transmembrane protein, putative	Mito.pathway	720	561	457	403	480	734	74.3	65.8	120.6	67.9	90.1	0.9	1.6	0.9	1.2	1	0	0	1.95	2.32
Tb927.11.10510	ubiquinone biosynthesis methyltransferase, putative	Mito.pathway	867	904	857	435	979	1111	99.4	102.4	108.1	115.1	113.3	1	1.1	1.2	1.1	0	0	0	15.59	7.79
Tb927.3.4890	ubiquinone biosynthesis protein COQ7 homolog, putative	Mito.pathway	615	689	598	298	671	769	106.9	100.8	104.4	111.2	110.5	0.9	1	1	1	0	0	0	2.53	0.71
Tb927.11.13580	ubiquinone biosynthesis protein-like protein	Mito.pathway	750	766	706	366	735	1080	97.4	97.6	105.1	99.9	127.3	1	1.1	1	1.3	0	0	0	6.14	4.28
Tb927.7.3770	YjeF family N-terminal domain/YjeF family C-terminal domain containing protein, putative	Mito.pathway	1728	1810	1640	827	1742	2164	99.9	98.4	103.1	102.7	110.7	1	1	1	1.1	0	0	0	16.68	3.28
Tb927.8.3830	ATP-dependent DEAD/H RNA helicase, putative,mitochondrial	Mito.RNA	2238	2526	2360	901	2490	2566	107.7	109.3	86.7	113.4	101.4	1	0.8	1.1	0.9	0	0	0	3.03	5.78
Tb927.4.3020	ATP-dependent DEAH-box RNA helicase, putative	Mito.RNA	4323	2618	2450	860	2542	2683	57.8	58.7	42.8	59.9	54.9	1	0.7	1	0.9	0	0	0	2.53	13.25
Tb927.11.7218	Component of mitochondrial complex containing the MERS1 NUDIX hydrolase	Mito.RNA	2841	1230	1085	482	1085	1429	41.3	39.6	36.5	38.9	44.5	1	0.9	0.9	1.1	0	0	0	#VALUE!	#DIV/0!
Tb927.2.2570	GAP2	Mito.RNA	501	527	383	219	436	755	100.3	79.2	94.2	88.7	133.2	0.8	0.9	0.9	1.3	0	0	0	0.16	1.5
Tb927.7.2570	guide RNA associated protein, GAP2	Mito.RNA	1422	697	659	264	701	597	46.7	48	40	50.2	37.1	1	0.9	1.1	0.8	0	0	0	4.17	22.43
Tb927.6.2140	hypothetical protein, conserved	Mito.RNA	804	734	482	322	514	931	87.1	62.1	86.3	65.2	102.4	0.7	1	0.7	1.2	0	0	0	2.32	6.75
Tb927.11.15850	kinetoplast poly(A) polymerase complex 1 subunit	Mito.RNA	2265	4634	4495	2064	4638	4756	195.1	205.7	196.3	208.7	185.6	1.1	1	1.1	1	0	0	0	5.28	12.12
Tb927.11.1250	kinetoplast poly(A) polymerase complex 1 subunit, MIT ssu-associated	Mito.RNA	2625	2597	2355	905	2346	2698	94.4	93	74.3	91.1	90.9	1	0.8	1	1	0	0	0	8.86	17.94
Tb927.2.3180	kinetoplast polyadenylation/uridylation factor 1 (KPAF1), PPR1	Mito.RNA	3012	2462	2080	1005	2193	2221	78	71.6	71.9	74.2	65.2	0.9	0.9	1	0.8	0	0	0	8.52	31.61
Tb927.11.14380	Kinetoplast polyadenylation/uridylation factor 2	Mito.RNA	1932	1806	1629	602	1740	1978	89.2	87.4	67.1	91.8	90.5	1	0.8	1	1	0	0	0	5.08	5.3
Tb927.8.6040	Kinetoplast ribosomal PPR-repeat containing protein 11	Mito.RNA	720	988	928	355	909	1084	130.9	133.6	106.2	128.7	133.1	1	0.8	1	1	0	0	0	0.03	0.23
Tb927.11.7960	kPAP kinetoplast poly(A) polymerase 1	Mito.RNA	1584	1258	1143	682	1182	1812	75.7	74.8	92.7	76.1	101.1	1	1.2	1	1.3	0	0	0	3.4	5.45
Tb927.10.160	KPAP2 Kinetoplast poly(A) polymerase	Mito.RNA	1128	740	694	363	605	993	62.6	63.8	69.3	54.7	77.8	1	1.1	0.9	1.2	0	0	0	1.59	0.65
Tb927.9.4360	KREL1	Mito.RNA	1410	1258	1043	473	1039	1314	85.1	76.7	72.3	75.1	82.4	0.9	0.8	0.9	1	0	0	0	4.8	3.01
Tb927.1.3030	KREL2	Mito.RNA	1251	1284	1160	554	1151	1616	97.9	96.1	95.4	93.8	114.2	1	1	1	1.2	0	0	0	1.7	1.7
Tb927.10.8210	KREPA2	Mito.RNA	1764	1907	2015	719	1996	2205	103.1	118.4	87.8	115.3	110.5	1.1	0.9	1.1	1.1	0	0	0	4.29	3.87
Tb927.8.620	KREPA3	Mito.RNA	1182	987	862	483	841	1389	79.6	75.6	88	72.5	103.9	0.9	1.1	0.9	1.3	0	0	0	3.85	6.55
Tb927.10.5110	KREPA4	Mito.RNA	657	585	549	481	598	865	84.9	86.6	157.7	92.8	116.4	1	1.9	1.1	1.4	1	0	0	2.53	2.12
Tb927.8.680	KREPA5	Mito.RNA	510	540	474	249	505	616	101	96.3	105.2	100.9	106.8	1	1	1	1.1	0	0	0	0.56	0.3
Tb927.10.5120	KREPA6	Mito.RNA	495	669	583	319	609	643	128.9	122.1	138.8	125.4	114.8	0.9	1.1	1	0.9	0	0	0	4.41	1.24
Tb927.11.2990	KREPB4	Mito.RNA	1245	1292	1287	623	1316	1817	99	107.1	107.8	107.7	129	1.1	1.1	1.1	1.3	0	0	0	3.75	2.81
Tb927.11.940	KREPB5	Mito.RNA	1149	1187	1212	561	1200	937	98.5	109.3	105.2	106.4	72.1	1.1	1.1	1.1	0.7	0	0	0	3.02	5.05
Tb927.3.3990	KREPB6	Mito.RNA	1317	1065	877	732	832	1240	77.1	69	119.7	64.4	83.2	0.9	1.6	0.8	1.1	1	0	0	4.5	2.53
Tb927.9.5630	KREPB7	Mito.RNA	1236	1219	968	456	1139	1393	94.1	81.2	79.5	93.9	99.6	0.9	0.8	1	1.1	0	0	0	2.1	1.69
Tb927.8.5690	KREPB8	Mito.RNA	1107	1463	1328	517	1328	1359	126	124.3	100.6	122.3	108.5	1	0.8	1	0.9	0	0	0	2.1	1.9
Tb927.7.1550	KRET2	Mito.RNA	1464	1542	1459	553	1626	1384	100.5	103.3	81.4	113.2	83.6	1	0.8	1.1	0.8	0	0	0	2.41	6.02
Tb927.7.1070	KREX1	Mito.RNA	2685	2519	2279	1064	2361	3002	89.5	88	85.4	89.6	98.8	1	1	1	1.1	0	0	0	3.38	4.45
Tb927.10.3570	KREX2	Mito.RNA	2724	2197	1870	914	2042	2522	76.9	71.1	72.3	76.4	81.8	0.9	0.9	1	1.1	0	0	0	6.99	22.98
Tb927.11.8870	mitochondrial DEAD box protein,KREH1 (KREH1)	Mito.RNA	1641	1678	1607	639	1555	1783	97.5	101.5	83.9	96.6	96	1	0.9	1	1	0	0	0	3.7	13.92
Tb927.11.5780	mitochondrial DNA-directed RNA polymerase (MTRNAP)	Mito.RNA	3825	3587	3304	1254	3245	3853	89.4	89.5	70.6	86.5	89	1	0.8	1	1	0	0	0	4.59	15.79
Tb927.1.1330	Mitochondrial Editosome-like Complex TUTase (MEAT1)	Mito.RNA	1221	634	616	293	646	849	49.5	52.3	51.7	53.9	61.5	1.1	1	1.1	1.2	0	0	0	1.5	3.07
Tb927.9.7210	mitochondrial exoribonuclease DSS-1	Mito.RNA	2232	2407	2177	857	2278	2245	102.9	101.1	82.7	104	88.9	1	0.8	1	0.9	0	0	0	2.16	2.69
Tb927.10.6850	Mitochondrial ribosomal protein S18, putative (MRPS18)	Mito.RNA	963	895	801	408	906	982	88.6	86.2	91.3	95.9	90.1	1	1	1.1	1	0	0	0	2.53	3.32
Tb927.11.15640	mitochondrial RNA binding complex 1 subunit (MERS1)	Mito.RNA	1188	1121	1147	497	1190	1418	90	100.1	90.1	102.1	105.5	1.1	1	1.1	1.2	0	0	0	4.96	19.04
Tb927.11.9140	mitochondrial RNA binding complex 1 subunit (MRB0880)	Mito.RNA	525	532	577	235	538	635	96.6	113.9	96.4	104.4	106.9	1.2	1	1.1	1.1	0	0	0	5.85	15.83
Tb927.10.10130	mitochondrial RNA binding complex 1 subunit (MRB10130)	Mito.RNA	1638	1676	1527	537	1481	1770	97.6	96.6	70.6	92.2	95.5	1	0.7	0.9	1	0	0	0	4.21	2.62
Tb927.3.1590	mitochondrial RNA binding complex 1 subunit (MRB1590)	Mito.RNA	2007	2056	1743	694	1823	2016	97.7	90	74.5	92.6	88.8	0.9	0.8	0.9	0.9	0	0	0	6.63	23.29
Tb927.3.1820	mitochondrial RNA binding complex 1 subunit (MRB1820)	Mito.RNA	738	612	525	626	717	903	79.1	73.7	182.7	99	108.2	0.9	2.3	1.3	1.4	1	0	0	2.62	24.9
Tb927.2.1860	mitochondrial RNA binding complex 1 subunit (MRB1860)	Mito.RNA	2619	2384	2150	1367	2278	2564	86.8	85.1	112.4	88.7	86.5	1	1.3	1	1	0	0	0	6.39	13.53
Tb927.4.4150	mitochondrial RNA binding complex 1 subunit (MRB4150)	Mito.RNA	2805	2518	2353	1007	2466	2805	85.6	86.9	77.3	89.6	88.4	1	0.9	1	1	0	0	0	2.58	13.14
Tb927.2.6070	mitochondrial RNA binding complex 1 subunit (MRB6070)	Mito.RNA	858	779	691	474	768	1011	86.6	83.5	119	91.2	104.2	1	1.4	1.1	1.2	0	0	0	4	3.05
Tb927.7.800	mitochondrial RNA binding complex 1 subunit (MRB800)	Mito.RNA	1632	1956	1785	575	1941	1822	114.3	113.3	75.9	121.2	98.7	1	0.7	1.1	0.9	0	0	0	3.58	2.85
Tb927.10.11870	mitochondrial RNA binding protein (MRB11870)	Mito.RNA	933	890	689	335	784	1252	91	76.5	77.3	85.6	118.6	0.8	0.8	0.9	1.3	0	0	0	2.82	2.1
Tb927.11.16860	mitochondrial RNA binding protein (MRB8620)	Mito.RNA	1449	1636	1472	569	1563	1682	107.7	105.3	84.6	109.9	102.6	1	0.8	1	1	0	0	0	2.77	2.21
Tb927.8.2740	mitochondrial RNA binding protein (TbRBP38)	Mito.RNA	1017	1092	1040	424	1073	1316	102.4	106	89.8	107.5	114.4	1	0.9	1	1.1	0	0	0	4.24	46.93
Tb927.11.5500	mitochondrial RNA binding protein 1 KRIPP1 (PPR)	Mito.RNA	2439	2329	1965	681	2035	2501	91.1	83.5	60.1	85	90.6	0.9	0.7	0.9	1	0	0	0	4.81	14.13
Tb927.11.1710	mitochondrial RNA binding protein 1,gBP21, MRP1 (GBP21)	Mito.RNA	621	786	702	384	794	756	120.7	117.2	133.2	130.3	107.6	1	1.1	1.1	0.9	0	0	0	4.61	1.85
Tb927.11.7900	mitochondrial RNA binding protein 16 (RBP16)	Mito.RNA	426	577	493	244	507	556	129.2	119.9	123.4	121.3	115.4	0.9	1	0.9	0.9	0	0	0	3.13	9.45
Tb927.11.13280	mitochondrial RNA binding protein 2 (GBP25)	Mito.RNA	675	799	758	334	774	720	112.9	116.4	106.6	116.9	94.3	1	0.9	1	0.8	0	0	0	6.16	18.1
Tb927.11.8400	Mitochondrial RNA processing endonuclease 1 (mRPN1)	Mito.RNA	1461	1355	1130	701	1287	1644	88.5	80.2	103.3	89.8	99.5	0.9	1.2	1	1.1	0	0	0	0.22	0.24
Tb927.11.2530	Mitochondrial SSU ribosomal protein, putative	Mito.RNA	2244	2028	1706	794	1869	2417	86.2	78.8	76.2	84.9	95.2	0.9	0.9	1	1.1	0	0	0	5.14	16.09
Tb927.5.3010	MRB1 complex subunit MRB3010 (MRB3010)	Mito.RNA	1551	1562	1279	507	857	1354	96.1	85.5	70.4	56.3	77.2	0.9	0.7	0.6	0.8	0	0	0	6.21	15.99
Tb11.02.5390	mRNA processing protein, putative	Mito.RNA	3264	1746	1669	616	1584	1783	51	53	40.7	49.5	48.3	1	0.8	1	0.9	0	0	0	#N/A	#N/A
Tb927.2.3800	mRNA processing protein, putative GAP1 MRB complex protein	Mito.RNA	1479	1423	1183	725	1324	1291	91.8	82.9	105.6	91.2	77.2	0.9	1.2	1	0.8	0	0	0	8.63	49.52
Tb927.11.16250	PPR9, mitochondrial	Mito.RNA	1821	1936	1622	621	1605	1779	101.4	92.3	73.5	89.8	86.4	0.9	0.7	0.9	0.9	0	0	0	2.35	1.63
Tb927.10.10830	RGG2, MRB complex component	Mito.RNA	963	803	769	635	993	1114	79.5	82.8	142	105.1	102.3	1	1.8	1.3	1.3	1	0	0	8.21	9.55
Tb927.5.1710	ribonucleoprotein p18, mitochondrial precursor, putative	Mito.RNA	567	680	585	543	393	599	114.4	106.9	206.3	70.6	93.4	0.9	1.8	0.6	0.8	1	0	0	2.63	29
Tb927.4.1500	RNA editing associated helicase 2 (REH2) MRB 1 subunit	Mito.RNA	6504	6472	6013	2454	6477	7997	94.9	95.8	81.3	101.5	108.7	1	0.9	1.1	1.1	0	0	0	4.04	41.92
Tb927.1.1690	RNA editing endoribonuclease (KREN1)	Mito.RNA	2454	2500	2170	946	2295	2616	97.2	91.6	83	95.3	94.2	0.9	0.9	1	1	0	0	0	1.01	2.62
Tb927.10.5440	RNA editing endoribonuclease (KREN2)	Mito.RNA	1617	1584	1570	549	1436	1923	93.4	100.6	73.1	90.5	105.1	1.1	0.8	1	1.1	0	0	0	2.87	1.44
Tb927.10.5320	RNA editing endoribonuclease (KREN3)	Mito.RNA	1791	725	781	470	770	767	38.6	45.2	56.5	43.8	37.9	1.2	1.5	1.1	1	1	0	0	1.64	2.49
Tb927.4.1990	RNA helicase, SUV3 homologue, putative,in mitochondrion	Mito.RNA	1881	1744	1689	923	1685	2182	88.4	93.1	105.7	91.3	102.5	1.1	1.2	1	1.2	0	0	0	3.62	3.11
Tb927.7.3950	RNA-editing 3' terminal uridylyl transferase 1,KRET1 (KRET1)	Mito.RNA	2928	2977	2817	1287	2970	3250	97	99.7	94.7	103.4	98.1	1	1	1.1	1	0	0	0	7.59	7.08
Tb927.2.2470	RNA-editing complex protein,KREPA1 (KREPA1)	Mito.RNA	2289	2513	2272	1144	2281	2394	104.7	102.9	107.6	101.6	92.5	1	1	1	0.9	0	0	0	5.47	7.19
Tb927.10.9720	RNA-editing-associated protein 1, oligo (U) binding protein (REAP-1)	Mito.RNA	1776	1971	1928	803	1903	1607	105.8	112.5	97.4	109.2	80	1.1	0.9	1	0.8	0	0	0	#N/A	#N/A
Tb927.9.12720	RND, guide RNA metabolism	Mito.RNA	1173	987	841	434	863	1106	80.3	74.3	79.7	75	83.4	0.9	1	0.9	1	0	0	0	5.23	4.73
Tb927.1.3010	TbPAMC4, RNA editing	Mito.RNA	1119	1263	1140	699	1310	1772	107.7	105.6	134.5	119.3	140	1	1.2	1.1	1.3	0	0	0	5.1	4.12
Tb927.6.2230	TbRGG1	Mito.RNA	2328	1416	1413	567	1575	1312	58	62.9	52.5	69	49.8	1.1	0.9	1.2	0.9	0	0	0	5.09	29.48
Tb927.11.15650	TUT4 cytosolic (?) TUTase	Mito.RNA	1002	772	759	268	759	964	73.5	78.5	57.6	77.2	85	1.1	0.8	1.1	1.2	0	0	0	1.81	1.71
Tb927.4.750	50S ribosomal protein L7Ae, putative	Mito.translation	438	403	365	181	344	492	87.8	86.4	89	80	99.3	1	1	0.9	1.1	0	0	0	0.59	2.13
Tb927.4.2720	ATP dependent DEAD-box helicase (RH)	Mito.translation	2220	1487	1335	545	1344	1658	63.9	62.3	52.9	61.7	66	1	0.8	1	1	0	0	0	2.86	3.51
Tb927.6.2480	chaperone protein DNAj, associated with Mitchondrial LSU ribosome	Mito.translation	1038	1209	1182	478	1155	1241	111.1	118	99.2	113.4	105.7	1.1	0.9	1	1	0	0	0	2.63	0.66
Tb927.10.5010	EF-G1 Mitochondrial elongation factor G	Mito.translation	2241	1684	1425	771	1521	1912	71.7	65.9	74.1	69.2	75.4	0.9	1	1	1.1	0	0	0	2.46	9.61
Tb927.3.3630	EF-TS Mitochondrial elongation factor ts	Mito.translation	825	1040	988	322	1046	1073	120.2	124.1	84.1	129.2	115	1	0.7	1.1	1	0	0	0	1.93	5.21
Tb927.10.13360	EF-Tu Mitochondrial elongation factor Tu	Mito.translation	1413	1439	1295	671	1424	1659	97.1	95	102.3	102.7	103.8	1	1.1	1.1	1.1	0	0	0	8.8	83.54
Tb927.9.9150	GTP-binding protein, putative	Mito.translation	1356	1260	1212	456	1202	1547	88.6	92.6	72.4	90.3	100.9	1	0.8	1	1.1	0	0	0	1.14	1.95
Tb927.3.4550	KRIPP6/TbPPR6 Kinetoplast ribosomal PPR-repeat containing protein	Mito.translation	2028	2273	2066	740	2274	2270	106.9	105.6	78.6	114.3	98.9	1	0.7	1.1	0.9	0	0	0	3.78	3.03
Tb927.4.4720	KRIPP7/TbPPR7 Kinetoplast ribosomal PPR-repeat containing protein	Mito.translation	1584	1877	1701	692	1910	1721	113	111.3	94.1	122.9	96	1	0.8	1.1	0.8	0	0	0	3.63	2.72
Tb927.4.1810	Mitchondrial LSU ribosomal protein	Mito.translation	345	415	304	276	445	698	114.7	91.3	172.3	131.5	178.9	0.8	1.5	1.1	1.6	1	0	1	0.96	4.18
Tb927.11.3640	Mitchondrial LSU ribosomal protein	Mito.translation	558	450	374	305	372	527	76.9	69.5	117.7	67.9	83.5	0.9	1.5	0.9	1.1	1	0	0	5.17	14
Tb927.8.1880	Mitchondrial LSU ribosomal protein	Mito.translation	573	622	543	409	542	787	103.5	98.2	153.7	96.4	121.4	0.9	1.5	0.9	1.2	1	0	0	1.2	0.78
Tb927.11.870	Mitchondrial LSU ribosomal protein	Mito.translation	741	643	508	517	569	936	82.8	71	150.3	78.3	111.7	0.9	1.8	0.9	1.3	1	0	0	5.1	15.32
Tb927.5.3870	Mitchondrial LSU ribosomal protein	Mito.translation	2196	2004	2703	860	1933	2404	87	127.6	84.4	89.7	96.8	1.5	1	1	1.1	1	0	0	2.9	2.28
Tb927.5.4120	Mitchondrial LSU ribosomal protein	Mito.translation	576	683	981	349	669	817	113.1	176.5	130.5	118.4	125.4	1.6	1.2	1	1.1	1	0	0	1.72	3.57
Tb927.3.820	Mitchondrial LSU ribosomal protein	Mito.translation	567	531	470	311	557	841	89.3	85.9	118.1	100.1	131.1	1	1.3	1.1	1.5	1	0	0	1.95	1.42
Tb927.7.4550	Mitchondrial LSU ribosomal protein	Mito.translation	552	233	195	136	249	393	40.3	36.6	53.1	46	62.9	0.9	1.3	1.1	1.6	1	0	0	2.9	9.34
Tb927.5.3110	Mitchondrial LSU ribosomal protein	Mito.translation	657	902	734	465	479	560	130.9	115.8	152.4	74.3	75.3	0.9	1.2	0.6	0.6	0	0	0	8.31	2.2
Tb927.5.2070	Mitchondrial LSU ribosomal protein	Mito.translation	1905	3135	3040	1555	2112	2111	157	165.4	175.8	113	98	1.1	1.1	0.7	0.6	0	0	0	2.77	5.41
Tb927.6.4040	Mitchondrial LSU ribosomal protein	Mito.translation	726	591	496	348	414	719	77.6	70.8	103.2	58.1	87.5	0.9	1.3	0.7	1.1	0	0	0	3.87	1.25
Tb927.10.12050	Mitchondrial LSU ribosomal protein	Mito.translation	870	999	892	457	863	767	109.5	106.3	113.1	101.1	77.9	1	1	0.9	0.7	0	0	0	1.28	3.71
Tb927.6.1440	Mitchondrial LSU ribosomal protein	Mito.translation	777	1001	866	339	862	821	122.9	115.5	94	113.1	93.4	0.9	0.8	0.9	0.8	0	0	0	3.61	3.85
Tb927.7.2760	Mitchondrial LSU ribosomal protein	Mito.translation	837	768	606	254	642	822	87.5	75	65.4	78.2	86.8	0.9	0.7	0.9	1	0	0	0	4.37	2.23
Tb927.6.3600	Mitchondrial LSU ribosomal protein	Mito.translation	1320	1261	1073	452	1022	1313	91.1	84.2	73.8	78.9	87.9	0.9	0.8	0.9	1	0	0	0	0.5	0.26
Tb927.11.10170	Mitchondrial LSU ribosomal protein	Mito.translation	642	832	781	408	723	896	123.6	126.1	136.9	114.8	123.4	1	1.1	0.9	1	0	0	0	3.66	0.82
Tb927.10.11350	Mitchondrial LSU ribosomal protein	Mito.translation	402	615	478	211	525	733	145.9	123.2	113.1	133.1	161.2	0.8	0.8	0.9	1.1	0	0	0	1.79	0.9
Tb927.7.3460	Mitchondrial LSU ribosomal protein	Mito.translation	1350	832	661	283	718	985	58.8	50.7	45.2	54.2	64.5	0.9	0.8	0.9	1.1	0	0	0	3.63	4.08
Tb927.10.600	Mitchondrial LSU ribosomal protein	Mito.translation	1626	1466	1223	588	1167	1687	86	77.9	77.9	73.2	91.7	0.9	0.9	0.9	1.1	0	0	0	3.2	5.03
Tb927.3.1710	Mitchondrial LSU ribosomal protein	Mito.translation	1137	1008	911	414	872	1172	84.6	83	78.4	78.2	91.1	1	0.9	0.9	1.1	0	0	0	1.93	2.75
Tb927.5.3410	Mitchondrial LSU ribosomal protein	Mito.translation	792	655	874	261	571	828	78.9	114.4	71	73.5	92.4	1.4	0.9	0.9	1.2	0	0	0	4.77	1.84
Tb927.10.1870	Mitchondrial LSU ribosomal protein	Mito.translation	546	581	438	278	494	752	101.5	83.1	109.7	92.2	121.8	0.8	1.1	0.9	1.2	0	0	0	2.05	0.59
Tb927.11.10050	Mitchondrial LSU ribosomal protein	Mito.translation	309	460	458	168	413	393	142	153.6	117.1	136.2	112.4	1.1	0.8	1	0.8	0	0	0	1.52	0.6
Tb927.9.8290	Mitchondrial LSU ribosomal protein	Mito.translation	657	573	600	324	553	513	83.2	94.6	106.2	85.8	69	1.1	1.3	1	0.8	0	0	0	3.56	3.15
Tb927.6.4200	Mitchondrial LSU ribosomal protein	Mito.translation	1335	1378	1278	438	1271	1405	98.4	99.2	70.7	97	93	1	0.7	1	0.9	0	0	0	4.5	4.7
Tb927.6.3930	Mitchondrial LSU ribosomal protein	Mito.translation	1281	1270	1120	384	1140	1313	94.6	90.6	64.6	90.7	90.6	1	0.7	1	1	0	0	0	2.97	5.11
Tb927.11.14980	Mitchondrial LSU ribosomal protein	Mito.translation	1524	1557	1291	582	1410	1669	97.4	87.8	82.3	94.3	96.8	0.9	0.8	1	1	0	0	0	2.7	4.48
Tb927.11.1630	Mitchondrial LSU ribosomal protein	Mito.translation	2496	2473	2326	917	2250	2684	94.5	96.6	79.1	91.9	95.1	1	0.8	1	1	0	0	0	5.67	14.19
Tb927.8.3300	Mitchondrial LSU ribosomal protein	Mito.translation	2076	2145	1916	800	1949	2375	98.5	95.6	83	95.7	101.1	1	0.8	1	1	0	0	0	2.78	6.57
Tb927.11.11630	Mitchondrial LSU ribosomal protein	Mito.translation	729	804	725	252	766	924	105.2	103.1	74.5	107.1	112	1	0.7	1	1.1	0	0	0	3.08	6.11
Tb927.11.5880	Mitchondrial LSU ribosomal protein	Mito.translation	1674	1508	1456	575	1417	1717	85.9	90.1	74	86.3	90.7	1	0.9	1	1.1	0	0	0	3.5	7.94
Tb927.11.10080	Mitchondrial LSU ribosomal protein	Mito.translation	570	673	609	300	628	789	112.6	110.7	113.4	112.3	122.4	1	1	1	1.1	0	0	0	0.96	0.88
Tb927.11.9830	Mitchondrial LSU ribosomal protein	Mito.translation	594	454	411	143	412	603	72.9	71.7	51.9	70.7	89.7	1	0.7	1	1.2	0	0	0	2.51	0.99
Tb927.7.4140	Mitchondrial LSU ribosomal protein	Mito.translation	567	657	600	323	623	866	110.5	109.7	122.7	112	135	1	1.1	1	1.2	0	0	0	2.3	5.27
Tb927.11.5990	Mitchondrial LSU ribosomal protein	Mito.translation	1851	1537	1329	651	1412	2105	79.2	74.4	75.8	77.7	100.5	0.9	1	1	1.3	0	0	0	2.81	2.99
Tb927.5.3980	Mitchondrial LSU ribosomal protein	Mito.translation	1125	851	1029	412	805	1223	72.1	94.8	78.9	72.9	96.1	1.3	1.1	1	1.3	0	0	0	4.67	6.46
Tb927.11.10570	Mitchondrial LSU ribosomal protein	Mito.translation	1002	1128	1100	394	1115	969	107.4	113.8	84.7	113.4	85.5	1.1	0.8	1.1	0.8	0	0	0	3.86	7.79
Tb927.10.11050	Mitchondrial LSU ribosomal protein	Mito.translation	939	1206	1144	368	1191	1127	122.5	126.3	84.4	129.3	106.1	1	0.7	1.1	0.9	0	0	0	3.26	1.24
Tb927.9.3640	Mitchondrial LSU ribosomal protein	Mito.translation	597	796	751	292	837	778	127.2	130.4	105.4	142.9	115.2	1	0.8	1.1	0.9	0	0	0	1.47	4.71
Tb927.7.3510	Mitchondrial LSU ribosomal protein	Mito.translation	1449	1666	1428	651	1639	1579	109.7	102.1	96.8	115.3	96.3	0.9	0.9	1.1	0.9	0	0	0	3.94	2.09
Tb927.8.3170	Mitchondrial LSU ribosomal protein	Mito.translation	2391	2653	2476	1050	2620	2696	105.8	107.3	94.6	111.7	99.7	1	0.9	1.1	0.9	0	0	0	4.2	6.51
Tb927.11.15500	Mitchondrial LSU ribosomal protein	Mito.translation	852	1050	1075	407	1077	1001	117.5	130.8	102.9	128.8	103.9	1.1	0.9	1.1	0.9	0	0	0	5.23	4.48
Tb927.9.14050	Mitchondrial LSU ribosomal protein	Mito.translation	1575	1913	1844	837	1896	1880	115.8	121.3	114.5	122.7	105.5	1	1	1.1	0.9	0	0	0	2.11	5.82
Tb927.7.4710	Mitchondrial LSU ribosomal protein	Mito.translation	891	668	654	305	692	649	71.5	76.1	73.7	79.2	64.4	1.1	1	1.1	0.9	0	0	0	4.34	2.31
Tb927.4.4610	Mitchondrial LSU ribosomal protein	Mito.translation	960	1164	1063	490	1152	1260	115.6	114.8	109.9	122.3	116	1	1	1.1	1	0	0	0	2.74	1.04
Tb927.10.7380	Mitchondrial LSU ribosomal protein	Mito.translation	1050	1325	1266	568	1304	1383	120.4	125	116.5	126.6	116.4	1	1	1.1	1	0	0	0	5.7	3.35
Tb927.7.6800	Mitchondrial LSU ribosomal protein	Mito.translation	1137	1298	1196	567	1299	1420	108.9	109	107.4	116.4	110.4	1	1	1.1	1	0	0	0	1.92	1.98
Tb927.11.4650	Mitchondrial LSU ribosomal protein	Mito.translation	4569	5015	4958	2138	5301	5738	104.7	112.5	100.8	118.3	111	1.1	1	1.1	1.1	0	0	0	8.39	1.31
Tb927.7.7010	Mitchondrial LSU ribosomal protein	Mito.translation	465	396	396	169	396	455	81.2	88.3	78.3	86.8	86.5	1.1	1	1.1	1.1	0	0	0	2.8	4.28
Tb927.6.4080	Mitchondrial LSU ribosomal protein	Mito.translation	618	607	654	360	628	808	93.7	109.7	125.5	103.6	115.6	1.2	1.3	1.1	1.2	0	0	0	1.92	1.73
Tb927.8.5860	Mitchondrial LSU ribosomal protein 50S ribosomal protein L17, putative	Mito.translation	906	1031	965	408	1034	1096	108.5	110.4	97	116.3	106.9	1	0.9	1.1	1	0	0	0	6.25	2.65
Tb927.4.1070	Mitchondrial LSU ribosomal protein L13, putative	Mito.translation	609	366	410	281	380	538	57.3	69.8	99.4	63.6	78.1	1.2	1.7	1.1	1.4	1	0	0	2.84	0.96
Tb927.4.930	Mitchondrial LSU ribosomal protein L14, putative	Mito.translation	570	440	375	194	433	560	73.6	68.2	73.3	77.4	86.8	0.9	1	1.1	1.2	0	0	0	3.1	0.6
Tb927.7.3960	Mitchondrial LSU ribosomal protein L16, putative	Mito.translation	504	622	584	231	619	661	117.7	120.1	98.7	125.2	115.9	1	0.8	1.1	1	0	0	0	2.42	2.95
Tb927.5.3360	Mitchondrial LSU ribosomal protein L2, putative	Mito.translation	1236	1051	1389	391	981	823	81.1	116.5	68.1	80.9	58.9	1.4	0.8	1	0.7	0	0	0	3.53	2.87
Tb927.11.6000	Mitchondrial LSU ribosomal protein L4	Mito.translation	1056	891	775	440	790	1256	80.5	76.1	89.7	76.2	105.1	0.9	1.1	0.9	1.3	0	0	0	2.43	3.3
Tb927.9.7170	Mitchondrial LSU ribosomal protein L47	Mito.translation	1416	1384	1294	611	1383	1446	93.2	94.7	92.9	99.5	90.3	1	1	1.1	1	0	0	0	4.26	5.1
Tb927.4.4600	Mitchondrial LSU ribosomal protein L51/S25	Mito.translation	783	917	763	357	889	1028	111.7	101	98.2	115.7	116.1	0.9	0.9	1	1	0	0	0	1.98	1.37
Tb927.11.9450	Mitchondrial LSU ribosome-associated cyclophilin type peptidyl-prolyl cis-trans isomerase, putative (PPIase)	Mito.translation	573	588	458	315	493	725	97.9	82.8	118.4	87.7	111.9	0.8	1.2	0.9	1.1	0	0	0	1.3	0.97
Tb927.7.3430	Mitchondrial LSU ribosome-associated cyclophilin type peptidyl-prolyl cis-trans isomerase, putative (PPIase)	Mito.translation	696	619	640	293	591	837	84.8	95.3	90.7	86.5	106.3	1.1	1.1	1	1.3	0	0	0	2.35	3.56
Tb927.9.11120	Mitchondrial SSU ribosomal associated	Mito.translation	1809	1700	1406	561	1507	1795	89.6	80.5	66.8	84.9	87.7	0.9	0.7	0.9	1	0	0	0	6.34	13.67
Tb927.9.6510	Mitchondrial SSU ribosomal associated	Mito.translation	2001	2336	2090	781	2202	2055	111.3	108.2	84.1	112.2	90.8	1	0.8	1	0.8	0	0	0	4.72	4.4
Tb927.7.3050	Mitchondrial SSU ribosomal associated	Mito.translation	3498	3506	3379	1262	3510	3303	95.6	100.1	77.7	102.3	83.5	1	0.8	1.1	0.9	0	0	0	8.27	22.05
Tb927.8.5200	Mitchondrial SSU ribosomal associated	Mito.translation	5367	5329	5120	2122	5310	6034	94.7	98.9	85.2	100.8	99.4	1	0.9	1.1	1	0	0	0	10.89	66.87
Tb927.7.3240	Mitchondrial SSU ribosomal associated	Mito.translation	492	584	566	329	646	684	113.2	119.2	144	133.8	122.9	1.1	1.3	1.2	1.1	0	0	0	1.83	0.66
Tb927.5.4040	Mitchondrial SSU ribosomal associated (coiled coil)	Mito.translation	2454	2388	3352	1057	2433	2743	92.8	141.6	92.8	101	98.8	1.5	1	1.1	1.1	1	0	0	3.2	23.04
Tb927.11.11470	Mitchondrial SSU ribosomal associated KRIPP14 (PPR)	Mito.translation	849	919	840	358	887	1148	103.2	102.5	90.8	106.5	119.5	1	0.9	1	1.2	0	0	0	3.29	3.66
Tb927.6.2080	Mitchondrial SSU ribosomal associated KRIPP22 (PPR)	Mito.translation	1191	1098	961	525	997	1459	87.9	83.6	94.9	85.3	108.3	1	1.1	1	1.2	0	0	0	3.46	10.78
Tb927.3.5240	Mitchondrial SSU ribosomal associated KRIPP8 (PPR)	Mito.translation	1746	1797	1662	795	1762	1734	98.2	98.6	98.1	102.9	87.8	1	1	1	0.9	0	0	0	8.48	11.95
Tb927.8.5280	Mitchondrial SSU ribosomal associated TbMRPS34	Mito.translation	774	787	722	397	694	890	97	96.7	110.5	91.4	101.6	1	1.1	0.9	1	0	0	0	2.27	2.5
Tb927.6.4930	Mitchondrial SSU ribosomal associated, thiosulfate sulfurtransferase	Mito.translation	744	531	550	322	583	489	68.1	76.6	93.2	79.9	58.1	1.1	1.4	1.2	0.9	0	0	0	4.48	1.53
Tb927.6.4580	Mitchondrial SSU ribosomal protein	Mito.translation	285	204	221	127	190	324	68.3	80.4	96	67.9	100.5	1.2	1.4	1	1.5	1	0	0	0.91	0.35
Tb927.3.770	Mitchondrial SSU ribosomal protein	Mito.translation	546	471	471	310	479	573	82.3	89.4	122.3	89.4	92.8	1.1	1.5	1.1	1.1	1	0	0	1.65	0.96
Tb927.5.1510	Mitchondrial SSU ribosomal protein	Mito.translation	939	1519	1243	807	957	1291	154.3	137.2	185.1	103.9	121.5	0.9	1.2	0.7	0.8	0	0	0	2.93	2.66
Tb927.5.1790	Mitchondrial SSU ribosomal protein	Mito.translation	1896	7031	6962	3316	5076	4762	353.7	380.5	376.7	272.9	222	1.1	1.1	0.8	0.6	0	0	0	1.86	2.71
Tb927.3.2260	Mitchondrial SSU ribosomal protein	Mito.translation	687	292	235	96	226	337	40.5	35.4	30.1	33.5	43.4	0.9	0.7	0.8	1.1	0	0	0	1.77	1.11
Tb927.10.2800	Mitchondrial SSU ribosomal protein	Mito.translation	483	264	221	107	190	361	52.1	47.4	47.7	40.1	66.1	0.9	0.9	0.8	1.3	0	0	0	2.63	2.1
Tb927.5.3640	Mitchondrial SSU ribosomal protein	Mito.translation	813	386	446	145	335	354	45.3	56.9	38.4	42	38.5	1.3	0.8	0.9	0.8	0	0	0	3.81	3.77
Tb927.8.1430	Mitchondrial SSU ribosomal protein	Mito.translation	501	462	365	208	396	403	88	75.5	89.4	80.6	71.1	0.9	1	0.9	0.8	0	0	0	1.41	0.4
Tb927.11.7790	Mitchondrial SSU ribosomal protein	Mito.translation	567	536	431	290	476	503	90.2	78.8	110.2	85.6	78.4	0.9	1.2	0.9	0.9	0	0	0	1.19	0.8
Tb927.10.11820	Mitchondrial SSU ribosomal protein	Mito.translation	1005	1009	898	526	883	1364	95.8	92.6	112.7	89.5	120	1	1.2	0.9	1.3	0	0	0	3.32	3.41
Tb927.10.11260	Mitchondrial SSU ribosomal protein	Mito.translation	564	272	218	171	252	277	46	40.1	65.3	45.5	43.4	0.9	1.4	1	0.9	0	0	0	1.57	0.35
Tb927.10.3580	Mitchondrial SSU ribosomal protein	Mito.translation	975	1173	1054	471	1099	1215	114.7	112	104.1	114.9	110.2	1	0.9	1	1	0	0	0	2.13	2.25
Tb927.1.1200	Mitchondrial SSU ribosomal protein	Mito.translation	1290	782	704	322	727	865	57.8	56.6	53.8	57.4	59.3	1	0.9	1	1	0	0	0	1.19	3.36
Tb927.10.16090	Mitchondrial SSU ribosomal protein	Mito.translation	2412	1365	1305	580	1290	1462	54	56.1	51.8	54.5	53.6	1	1	1	1	0	0	0	2.64	3.46
Tb927.9.11880	Mitchondrial SSU ribosomal protein	Mito.translation	1323	1396	1261	720	1268	1487	100.6	98.8	117.2	97.7	99.4	1	1.2	1	1	0	0	0	3.53	9.17
Tb927.8.4860	Mitchondrial SSU ribosomal protein	Mito.translation	2040	1814	1514	743	1636	2165	84.8	76.9	78.4	81.7	93.8	0.9	0.9	1	1.1	0	0	0	3.11	4.97
Tb927.9.5280	Mitchondrial SSU ribosomal protein	Mito.translation	825	868	729	389	773	1052	100.3	91.6	101.6	95.5	112.7	0.9	1	1	1.1	0	0	0	1.34	4.72
Tb927.7.2620	Mitchondrial SSU ribosomal protein	Mito.translation	885	857	755	409	783	1114	92.4	88.4	99.5	90.2	111.3	1	1.1	1	1.2	0	0	0	4.98	2.35
Tb927.11.11870	Mitchondrial SSU ribosomal protein	Mito.translation	1050	1268	1158	453	1350	1031	115.2	114.3	92.9	131	86.8	1	0.8	1.1	0.8	0	0	0	3.59	1.22
Tb927.2.4400	Mitchondrial SSU ribosomal protein	Mito.translation	3546	3787	3479	1347	3759	3854	101.9	101.7	81.8	108	96.1	1	0.8	1.1	0.9	0	0	0	5.74	54.79
Tb927.3.970	Mitchondrial SSU ribosomal protein	Mito.translation	1113	1222	1123	509	1267	1204	104.7	104.6	98.5	116	95.6	1	0.9	1.1	0.9	0	0	0	1.58	0.57
Tb927.10.13820	Mitchondrial SSU ribosomal protein	Mito.translation	786	764	693	309	760	825	92.7	91.4	84.7	98.6	92.8	1	0.9	1.1	1	0	0	0	3.19	2.9
Tb927.9.13780	Mitchondrial SSU ribosomal protein	Mito.translation	882	822	753	395	817	903	88.9	88.5	96.5	94.4	90.5	1	1.1	1.1	1	0	0	0	#N/A	#N/A
Tb927.6.4560	Mitchondrial SSU ribosomal protein	Mito.translation	1224	829	779	398	839	1038	64.6	66	70	69.9	75	1	1.1	1.1	1.2	0	0	0	2.75	2.65
Tb927.11.10400	Mitchondrial SSU ribosomal protein	Mito.translation	540	519	472	275	511	680	91.7	90.6	109.7	96.4	111.3	1	1.2	1.1	1.2	0	0	0	3.03	1.58
Tb927.10.3250	Mitchondrial SSU ribosomal protein	Mito.translation	924	747	699	296	834	684	77.1	78.4	69	92	65.4	1	0.9	1.2	0.8	0	0	0	2.05	3.26
Tb927.8.4550	Mitchondrial SSU ribosomal protein	Mito.translation	552	483	438	267	535	589	83.5	82.2	104.2	98.8	94.3	1	1.2	1.2	1.1	0	0	0	3.7	1.4
Tb927.10.10400	Mitchondrial SSU ribosomal protein S11	Mito.translation	981	730	747	278	776	806	71	78.9	61	80.6	72.6	1.1	0.9	1.1	1	0	0	0	6.67	6.44
Tb927.6.1250	Mitchondrial SSU ribosomal protein S29	Mito.translation	1497	1291	1042	526	1196	1739	82.3	72.1	75.7	81.4	102.7	0.9	0.9	1	1.2	0	0	0	6.84	10.34
Tb927.10.6300	Mitchondrial SSU ribosomal protein S5	Mito.translation	1308	583	519	251	608	749	42.5	41.1	41.3	47.4	50.6	1	1	1.1	1.2	0	0	0	1.89	9.36
Tb927.8.3110	Mitchondrial SSU ribosomal protein S9/S16	Mito.translation	1332	1006	945	313	922	1003	72	73.5	50.6	70.5	66.6	1	0.7	1	0.9	0	0	0	4.44	3.36
Tb927.11.10150	Mitchondrial SSU ribosomal protein, Enoyl-CoA hydratase/isomerase family, putative	Mito.translation	3636	3921	3696	1644	3895	4399	102.9	105.3	97.4	109.2	107	1	0.9	1.1	1	0	0	0	3.8	14.7
Tb927.4.3690	Mitchondrial SSU ribosomal protein, Iron/manganese superoxide dismutases, C-terminal domain containing protein, putative	Mito.translation	1320	1667	1636	648	1637	1821	120.4	128.4	105.7	126.4	122	1.1	0.9	1	1	0	0	0	4.07	2.86
Tb927.9.11280	Mitchondrial SSU ribosomal S17, putative	Mito.translation	924	804	728	407	768	1094	83	81.7	94.9	84.7	104.7	1	1.1	1	1.3	0	0	0	5.98	1.59
Tb927.10.13300	Mitchondrial SSU ribosomal S8, putative	Mito.translation	849	880	888	318	848	811	98.9	108.4	80.7	101.8	84.4	1.1	0.8	1	0.9	0	0	0	6.33	2.22
Tb927.2.4740	Mitochondrial LSU ribosomal protein L11	Mito.translation	1029	1112	986	573	1001	1216	103.1	99.3	119.9	99.1	104.5	1	1.2	1	1	0	0	0	0.91	2.71
Tb927.8.2760	mtYsxC	Mito.translation	1434	1468	1312	685	1520	1658	97.6	94.8	102.9	108	102.2	1	1.1	1.1	1	0	0	0	2.14	1.92
Tb927.8.2650	PNKD	Mito.translation	1062	1194	1120	576	1089	1209	107.2	109.3	116.8	104.5	100.6	1	1.1	1	0.9	0	0	0	0.82	0.49
Tb927.1.2990	PPR2	Mito.translation	3075	3143	2937	1287	3140	3652	97.5	99	90.1	104.1	105	1	0.9	1.1	1.1	0	0	0	4.57	12.45
Tb927.1.1160	PPR3	Mito.translation	1596	1462	1276	519	1418	1667	87.4	82.9	70	90.6	92.3	0.9	0.8	1	1.1	0	0	0	2.84	2.6
Tb927.10.13200	PPR4	Mito.translation	2787	1877	1618	739	1689	2231	64.2	60.2	57.1	61.8	70.8	0.9	0.9	1	1.1	0	0	0	6.77	5.45
Tb927.10.380	PPR5 mitochondrial RNA binding protein 1	Mito.translation	1029	472	362	254	423	550	43.7	36.5	53.2	41.9	47.2	0.8	1.2	1	1.1	0	0	0	6.44	2.98
Tb927.3.1070	RF1 Mitochondrial peptide chain release factor 1	Mito.translation	1335	1111	1000	498	1064	1317	79.4	77.6	80.3	81.2	87.2	1	1	1	1.1	0	0	0	0.53	1.19
Tb927.3.5610	ribosomal protein L3 mitochondrial, putative	Mito.translation	1422	1267	985	555	1005	1483	85	71.8	84.1	72	92.2	0.8	1	0.8	1.1	0	0	0	2.91	7.06
Tb927.11.5060	RSM22	Mito.translation	3126	3434	3117	1560	3243	3390	104.8	103.3	107.5	105.7	95.9	1	1	1	0.9	0	0	0	1.68	15.54
Tb927.9.12850	SpoU rRNA Methylase family, putative	Mito.translation	1761	1802	1586	688	1650	1726	97.6	93.3	84.2	95.5	86.6	1	0.9	1	0.9	0	0	0	2.3	3.58
Tb927.10.15650	tRNA pseudouridine synthase A-like protein	Mito.translation	1740	869	904	354	980	835	47.6	53.8	43.8	57.4	42.4	1.1	0.9	1.2	0.9	0	0	0	11.59	5.55
Tb927.9.12120	mitochondrial carrier protein, MCP1	Mito.transport	993	940	824	365	821	1048	90.3	86	79.2	84.3	93.3	1	0.9	0.9	1	0	0	0	4.11	3.53
Tb927.11.270	mitochondrial carrier protein, MCP10	Mito.transport	933	621	544	358	529	798	63.5	60.4	82.6	57.8	75.6	1	1.3	0.9	1.2	0	0	0	0.51	1.04
Tb927.9.10310	mitochondrial carrier protein, MCP11	Mito.transport	954	758	544	657	694	1161	75.8	59.1	148.3	74.1	107.6	0.8	2	1	1.4	1	0	0	8.03	26.84
Tb927.10.12840	mitochondrial carrier protein, MCP12	Mito.transport	915	929	890	430	937	821	96.8	100.8	101.2	104.4	79.3	1	1	1.1	0.8	0	0	0	19.09	45.01
Tb927.2.2970	mitochondrial carrier protein, MCP13	Mito.transport	939	521	457	243	481	580	52.9	50.4	55.7	52.2	54.6	1	1.1	1	1	0	0	0	4.88	40.33
Tb927.10.13120	mitochondrial carrier protein, MCP14	Mito.transport	1035	883	777	439	905	829	81.4	77.8	91.4	89.1	70.8	1	1.1	1.1	0.9	0	0	0	1.12	2.68
Tb927.8.1310	mitochondrial carrier protein, MCP15	Mito.transport	1005	1200	1118	415	1179	1250	113.9	115.3	88.9	119.6	110	1	0.8	1.1	1	0	0	0	0.57	3.68
Tb927.7.3940	mitochondrial carrier protein, MCP16	Mito.transport	996	933	850	533	945	1282	89.3	88.4	115.3	96.7	113.8	1	1.3	1.1	1.3	0	0	0	2.34	5.58
Tb927.3.2980	mitochondrial carrier protein, MCP17	Mito.transport	870	839	712	575	868	1112	92	84.8	142.4	101.7	113	0.9	1.5	1.1	1.2	1	0	0	1.19	4.18
Tb927.8.3330	mitochondrial carrier protein, MCP18	Mito.transport	1023	808	764	293	834	961	75.3	77.4	61.7	83.1	83	1	0.8	1.1	1.1	0	0	0	3.81	9.42
Tb927.8.4440	mitochondrial carrier protein, MCP19	Mito.transport	1104	1069	959	386	1122	1186	92.4	90	75.3	103.6	95	1	0.8	1.1	1	0	0	0	3.04	0.93
Tb927.10.14280	mitochondrial carrier protein, MCP20	Mito.transport	570	624	588	268	671	592	104.4	106.9	101.3	120	91.8	1	1	1.1	0.9	0	0	0	2.71	1.89
Tb927.11.13440	mitochondrial carrier protein, MCP21	Mito.transport	951	1062	1003	512	1128	1194	106.5	109.3	116	120.9	111	1	1.1	1.1	1	0	0	0	1.36	0.62
Tb927.5.1550	mitochondrial carrier protein, MCP23	Mito.transport	933	1392	1208	479	737	1371	142.3	134.2	110.6	80.5	129.9	0.9	0.8	0.6	0.9	0	0	0	4.13	15.3
Tb927.8.5810	mitochondrial carrier protein, MCP24	Mito.transport	915	972	837	432	895	1246	101.3	94.8	101.7	99.7	120.4	0.9	1	1	1.2	0	0	0	0.29	0.27
Tb927.9.11040	mitochondrial carrier protein, MCP3	Mito.transport	924	774	689	405	620	774	79.9	77.3	94.4	68.4	74	1	1.2	0.9	0.9	0	0	0	0.76	0.25
Tb927.10.4910	mitochondrial carrier protein, MCP4	Mito.transport	2115	2132	1907	832	2075	2184	96.1	93.4	84.7	100	91.3	1	0.9	1	1	0	0	0	1.81	3.15
Tb927.10.14840	mitochondrial carrier protein, MCP5c	Mito.transport	924	918	813	467	841	1122	94.8	91.2	108.9	92.8	107.3	1	1.1	1	1.1	0	0	0	2.98	14.34
Tb927.4.1660	mitochondrial carrier protein, MCP6	Mito.transport	1158	1084	966	410	987	1056	89.3	86.5	76.3	86.9	80.6	1	0.9	1	0.9	0	0	0	2.03	15.79
Tb927.10.15710	mitochondrial carrier protein, MCP7	Mito.transport	972	631	563	282	636	679	61.9	60	62.5	66.7	61.8	1	1	1.1	1	0	0	0	3.34	11.36
Tb927.10.10440	mitochondrial carrier protein, MCP8	Mito.transport	1143	459	353	785	453	1051	38.3	32	147.9	40.4	81.3	0.8	3.9	1.1	2.1	1	0	1	1.91	1.01
Tb927.11.5290	mitochondrial carrier protein, MCP9	Mito.transport	849	681	615	244	601	839	76.5	75.1	61.9	72.1	87.4	1	0.8	0.9	1.1	0	0	0	6.7	8.84
Tb927.11.14340	exportin 1 (XPO1)	Nuclear.transport	3102	2342	2108	1030	2070	2550	72	70.4	71.5	68	72.7	1	1	0.9	1	0	0	0	4.2	23.63
Tb927.11.15370	hypothetical protein, conserved (TbKap123)	Nuclear.transport	3219	3232	3131	1251	3166	3226	95.8	100.8	83.7	100.2	88.6	1.1	0.9	1	0.9	0	0	0	7.37	150.34
Tb927.10.7630	hypothetical protein, conserved,transportin2- like protein	Nuclear.transport	2826	2373	2181	825	2181	2527	80.1	80	62.9	78.7	79	1	0.8	1	1	0	0	0	4.87	7.41
Tb927.9.13520	Importin 1 (IMP1)	Nuclear.transport	2727	2756	2522	972	2767	2891	96.4	95.8	76.8	103.4	93.7	1	0.8	1.1	1	0	0	0	3.08	13.6
Tb927.6.2640	importin alpha subunit, putative (TbKap60)	Nuclear.transport	1602	1280	1120	557	1148	1183	76.2	72.5	74.9	73	65.3	1	1	1	0.9	0	0	0	6.35	124.18
Tb927.10.2900	importin beta-1 subunit, putative	Nuclear.transport	2601	1658	1449	519	1455	1444	60.8	57.7	43	57	49.1	0.9	0.7	0.9	0.8	0	0	0	8.73	106.36
Tb927.6.4740	importin-alpha re-exporter protein, putative	Nuclear.transport	2883	2592	2326	1114	2415	2759	85.7	83.6	83.2	85.4	84.6	1	1	1	1	0	0	0	4.9	65.22
Tb927.10.2370	LA	Nuclear.transport	1008	873	777	543	799	1127	82.6	79.9	116	80.8	98.8	1	1.4	1	1.2	0	0	0	2.96	31.29
Tb927.6.4950	mago nashi-like protein, putative	Nuclear.transport	444	438	392	160	422	525	94.1	91.5	77.6	96.9	104.5	1	0.8	1	1.1	0	0	0	1.24	0.58
Tb927.11.2370	MEX67	Nuclear.transport	1728	1658	1585	512	1610	1560	91.5	95.1	63.8	95	79.8	1	0.7	1	0.9	0	0	0	2.46	29.24
Tb927.7.5760	MTR2	Nuclear.transport	408	191	189	102	178	295	44.6	48	53.8	44.5	63.9	1.1	1.2	1	1.4	0	0	0	2.59	3.3
Tb927.11.3550	NPA3/XAB1 homologue, interacts with XPA and with RNA pol II, required for pol II import into the nucleus.	Nuclear.transport	873	926	821	437	778	1186	101.2	97.5	107.8	90.8	120.1	1	1.1	0.9	1.2	0	0	0	7.24	1.95
Tb927.10.2240	NTF2-like domain, in Y14 TAP	Nuclear.transport	1767	1606	1559	855	1723	1734	86.7	91.4	104.2	99.4	86.7	1.1	1.2	1.1	1	0	0	0	11.55	53.35
Tb927.10.15210	nuclear cap binding complex subunit CBP30	Nuclear.transport	813	698	564	406	617	914	81.9	71.9	107.6	77.4	99.4	0.9	1.3	0.9	1.2	0	0	0	1.62	3.32
Tb927.6.1970	nuclear cap binding protein CBC20	Nuclear.transport	564	669	634	290	740	854	113.1	116.5	110.8	133.7	133.9	1	1	1.2	1.2	0	0	0	1.8	0.53
Tb927.8.4280	nuclear transport factor 2, putative	Nuclear.transport	375	313	262	302	307	461	79.6	72.4	173.5	83.4	108.7	0.9	2.2	1	1.4	1	0	0	1.97	4.3
Tb927.11.2670	Nucleoporin (TbNup59)	Nuclear.transport	1638	1464	1230	530	1290	1392	85.2	77.8	69.7	80.3	75.1	0.9	0.8	0.9	0.9	0	0	0	11.52	23.25
Tb927.9.3760	poly(A) export protein, putative (TbGLE2)	Nuclear.transport	1050	662	667	273	659	738	60.1	65.8	56	64	62.1	1.1	0.9	1.1	1	0	0	0	4.14	7.17
Tb927.8.3370	Ran guanine nucleotide release factor homologue	Nuclear.transport	621	414	337	215	306	409	63.6	56.2	74.6	50.2	58.2	0.9	1.2	0.8	0.9	0	0	0	2.61	2.68
Tb927.3.1120	Ran or RTB2	Nuclear.transport	654	659	555	430	564	675	96.1	87.9	141.6	87.9	91.2	0.9	1.5	0.9	0.9	1	0	0	7.02	68.06
Tb927.11.3380	RanBP1 Ran-binding protein 1	Nuclear.transport	474	556	491	359	576	699	111.9	107.3	163.1	123.9	130.4	1	1.5	1.1	1.2	1	0	0	1.91	6.03
Tb927.10.8650	RanBPL, interacts with Ran (Tb927.3.1120)	Nuclear.transport	1014	531	477	273	493	679	49.9	48.8	58	49.6	59.2	1	1.2	1	1.2	0	0	0	3.57	1.72
Tb927.11.9800	serine peptidase, Clan SP, family S59, putative Nucleoporin	Nuclear.transport	1026	1041	980	283	1000	880	96.8	99	59.4	99.3	75.8	1	0.6	1	0.8	0	0	0	0.62	0.26
Tb927.10.7680	TBC-RootA likely Ran-GAP	Nuclear.transport	1593	1339	1216	637	1284	1715	80.2	79.1	86.1	82.2	95.2	1	1.1	1	1.2	0	0	0	3.28	6.61
Tb927.11.15990	TbNup109 Outer ring	Nuclear.transport	3006	3053	3032	1222	3219	3684	96.9	104.5	87.6	109.1	108.3	1.1	0.9	1.1	1.1	0	0	0	8.67	28.29
Tb927.11.330	TbNup110 Basket	Nuclear.transport	2955	3137	3047	1196	2944	3074	101.3	106.9	87.2	101.5	92	1.1	0.9	1	0.9	0	0	0	8.42	10.67
Tb927.11.9780	TbNup119 Outer-inner connect	Nuclear.transport	3234	2799	2636	1190	2674	3204	82.5	84.5	79.3	84.3	87.6	1	1	1	1.1	0	0	0	4.71	11.72
Tb927.7.2300	TbNup132 Outer ring	Nuclear.transport	3612	3365	3110	1323	3181	3835	88.9	89.2	78.9	89.8	93.9	1	0.9	1	1.1	0	0	0	9.29	38.77
Tb927.10.8170	TbNup144 Outer-inner connect	Nuclear.transport	3978	4036	3581	1361	3791	4681	96.8	93.3	73.7	97.1	104	1	0.8	1	1.1	0	0	0	12.56	23.94
Tb927.10.9650	TbNup152 Outer ring	Nuclear.transport	4221	2352	2104	914	2267	2414	53.1	51.7	46.6	54.7	50.6	1	0.9	1	1	0	0	0	10.05	31.58
Tb927.10.8910	TbNup181 Inner ring	Nuclear.transport	4995	4158	3915	1591	4109	4499	79.4	81.2	68.6	83.8	79.6	1	0.9	1.1	1	0	0	0	9.68	37.29
Tb927.4.2880	TbNup225 Inner ring	Nuclear.transport	6213	6822	6263	2467	6592	7639	104.7	104.5	85.5	108.1	108.7	1	0.8	1	1	0	0	0	10.39	62.16
Tb927.10.2320	TbNup41 Outer ring	Nuclear.transport	1146	989	920	561	941	1118	82.3	83.2	105.4	83.7	86.2	1	1.3	1	1	0	0	0	4.58	3.68
Tb927.11.4540	TbNup48 Connect to basket	Nuclear.transport	1362	1636	1640	687	1921	1684	114.6	124.8	108.6	143.8	109.3	1.1	0.9	1.3	1	0	0	0	8.04	4.31
Tb927.11.15560	TbNup53a Inner ring FG Nup facing both sides	Nuclear.transport	1620	1842	1660	681	1761	1601	108.4	106.2	90.5	110.8	87.4	1	0.8	1	0.8	0	0	0	11.12	6.84
Tb927.3.3540	TbNup53b Inner ring, FG Nup facing both sides	Nuclear.transport	1536	1677	1554	649	1722	1945	104.1	104.8	91	114.3	111.9	1	0.9	1.1	1.1	0	0	0	7.4	1.62
Tb927.4.4310	TbNup64 Connect inner-outer, FG, symmetrical, paralogue pf Nup75	Nuclear.transport	1872	1831	1630	806	1765	2116	93.3	90.2	92.7	96.1	99.9	1	1	1	1.1	0	0	0	5.77	14.4
Tb927.10.3810	TbNup65 Inner ring, RRM & TM domain	Nuclear.transport	1788	1644	1623	670	1694	1859	87.7	94.1	80.7	96.6	91.9	1.1	0.9	1.1	1	0	0	0	8.12	3.65
Tb927.8.8050	TbNup75 Connect inner-outer, FG, symmetrical, paralogue pf Nup64	Nuclear.transport	2220	2377	2123	1006	2230	2332	102.1	99.1	97.6	102.4	92.9	1	1	1	0.9	0	0	0	9.15	12.3
Tb927.8.6250	TbNup76 Complex+149, 140, symmetric, interact MEX67	Nuclear.transport	2076	2034	1742	1027	1977	2451	93.4	87	106.6	97.1	104.4	0.9	1.1	1	1.1	0	0	0	6.68	8.24
Tb927.9.14240	TbNup82 Outer ring	Nuclear.transport	2259	1647	1624	558	1696	1398	69.5	74.5	53.2	76.5	54.7	1.1	0.8	1.1	0.8	0	0	0	6.24	10.56
Tb927.11.2950	TbNup89 Outer ring	Nuclear.transport	2391	2963	2945	882	2901	2813	118.2	127.6	79.5	123.7	104	1.1	0.7	1	0.9	0	0	0	11.16	12.96
Tb927.9.1340	TbNup92 Basket	Nuclear.transport	2442	3373	2990	1394	3119	3422	131.7	126.9	123	130.2	123.9	1	0.9	1	0.9	0	0	0	15	51.52
Tb927.10.7060	TbNup96 Inner ring	Nuclear.transport	2652	2891	2907	1145	3140	2934	104	113.6	93	120.7	97.8	1.1	0.9	1.2	0.9	0	0	0	16.08	23.04
Tb927.10.14180	TbSec13 Outer ring nucleoporin	Nuclear.transport	1125	893	922	639	999	1037	75.7	84.9	122.3	90.5	81.5	1.1	1.6	1.2	1.1	1	0	0	19	12.82
Tb927.2.2240	tRNA exportin, putative,exportin-T, putative (25N14.145)	Nuclear.transport	3660	3748	3351	1187	3641	3562	97.7	94.9	69.9	101.4	86	1	0.7	1	0.9	0	0	0	2.96	15.59
Tb927.7.1170	Y14	Nuclear.transport	480	567	499	355	600	837	112.7	107.7	159.3	127.4	154.1	1	1.4	1.1	1.4	0	0	0	2.12	1.33
Tb927.7.1790	Adenine phosphoribosyltransferase, putative	Nucleotides	693	707	584	195	623	533	97.3	87.3	60.6	91.6	68	0.9	0.6	0.9	0.7	0	0	0	2.88	17.63
Tb927.7.1780	Adenine phosphoribosyltransferase, putative	Nucleotides	708	533	448	169	465	561	71.8	65.6	51.4	66.9	70	0.9	0.7	0.9	1	0	0	0	2.08	4.73
Tb927.7.4480	adenosine 5'-monophosphoramidase, putative	Nucleotides	426	212	169	108	174	207	47.5	41.1	54.6	41.6	43	0.9	1.1	0.9	0.9	0	0	0	4.1	2.12
Tb927.10.10810	adenosine deaminase-like protein	Nucleotides	1857	2063	2127	965	2323	2443	106	118.7	111.9	127.5	116.3	1.1	1.1	1.2	1.1	0	0	0	2.46	1.97
Tb927.6.2300	adenosine kinase, putative	Nucleotides	1038	185	174	59	157	170	17	17.4	12.2	15.4	14.5	1	0.7	0.9	0.9	0	0	0	4.69	8.38
Tb927.9.7180	adenosine monophosphate deaminase, putative,AMP deaminase, putative	Nucleotides	5073	4777	4293	2021	4485	5725	89.8	87.7	85.8	90.1	99.8	1	1	1	1.1	0	0	0	13.86	51.11
Tb927.5.286b	adenosine transporter 1 (AT1)	Nucleotides	1392	1074	1015	384	660	676	73.6	75.6	59.4	48.3	42.9	1	0.8	0.7	0.6	0	0	0	#N/A	#N/A
Tb927.3.590	adenosine transporter, putative	Nucleotides	1389	1182	951	612	1033	1364	81.2	71	94.9	75.8	86.8	0.9	1.2	0.9	1.1	0	0	0	0.12	38.11
Tb927.6.3210	adenylate kinase in T. cruzi, nuclear	Nucleotides	534	441	343	283	349	649	78.8	66.6	114.1	66.6	107.4	0.8	1.4	0.8	1.4	0	0	0	1.14	0.79
Tb927.10.5760	adenylate kinase, glycosomal (ADKD)	Nucleotides	648	455	373	246	408	468	67	59.7	81.8	64.2	63.8	0.9	1.2	1	1	0	0	0	1.63	17.15
Tb927.2.5660	adenylate kinase, putative (ADKA)	Nucleotides	783	807	809	270	714	881	98.3	107.1	74.3	92.9	99.5	1.1	0.8	0.9	1	0	0	0	5.07	14.03
Tb927.10.830	adenylate kinase, putative (ADKB)	Nucleotides	783	599	474	373	501	591	73	62.7	102.6	65.2	66.7	0.9	1.4	0.9	0.9	0	0	0	16.68	25.92
Tb927.10.2540	adenylate kinase, putative (ADKC)	Nucleotides	690	821	717	194	821	666	113.5	107.7	60.6	121.3	85.3	0.9	0.5	1.1	0.8	0	1	0	2.29	0.44
Tb927.5.3970	adenylate kinase, putative (ADKE)	Nucleotides	783	734	1030	375	681	789	89.4	136.3	103.2	88.6	89.1	1.5	1.2	1	1	1	0	0	4.44	6.72
Tb927.10.2530	adenylate kinase, putative (ADKF)	Nucleotides	669	577	468	239	517	700	82.3	72.5	76.9	78.8	92.5	0.9	0.9	1	1.1	0	0	0	3.71	15.33
[truncated: 4,996 more rows]

## Sheet: Copy number ratios all
geneID	Annotation	Category	80C	80C5	80D	80D4	80C	80C5	80D	80D4	Up in 80C5 and 80D4
Tb927.10.3420	Not an ORF	3_UTR	3.5	41.25	2.75	17.25	1	1	1	1	1
Tb927.4.4840	amino acid transporter 7, putative (AATP7)	Amino.acid.transport	1.23	1.66	0.93	1.43	0	1	0	1	1
Tb927.8.8260	amino acid transporter, putative	Amino.acid.transport	1.24	3.05	0.91	1.59	0	1	0	1	1
Tb927.2.4610	branched-chain amino acid aminotransferase, putative	Amino.acids	1.76	1.7	1.13	1.46	1	1	0	1	1
Tb11.v5.0712	calcium-transporting ATPase, putative	Calcium	1.4	2.22	0.93	1.53	0	1	0	1	1
Tb927.11.3680	calmodulin, putative	Calcium	1.4	2.1	0.96	1.52	0	1	0	1	1
Tb927.11.7940	calmodulin, putative	Calcium	1.42	1.66	0.97	1.46	1	1	0	1	1
Tb927.7.3450	EF hand protein	Calcium	1.37	1.97	1.05	1.59	0	1	0	1	1
Tb927.11.16390	(CKS1 cyclin dependent kinases regulatory subunit, putative	Cell.cycle	1.22	2.2	0.9	1.58	0	1	0	1	1
Tb927.11.13900	Centrin5	Cell.cycle	1.46	1.94	0.96	1.6	1	1	0	1	1
Tb927.6.1460	CYC3, mitotic cyclin	Cell.cycle	1.15	1.66	0.86	1.41	0	1	0	1	1
Tb927.11.1000	kinetoplastid kinetochore protein 16	Cell.cycle	1.32	2.04	0.79	1.42	0	1	0	1	1
Tb927.7.2110	KKT11 Kinetochore protein	Cell.cycle	1.33	3.43	1.07	1.53	0	1	0	1	1
Tb927.11.10000	KKT16 Kinetochore protein	Cell.cycle	1.26	2.52	0.91	1.49	0	1	0	1	1
Tb11.v5.0342	chaperone protein DNAj, putative	Chaperone	1.48	1.86	0.99	1.53	1	1	0	1	1
Tb11.v5.0778	chaperone protein DNAj, putative	Chaperone	1.36	3	0.95	1.69	0	1	0	1	1
Tb927.10.12530	chaperone protein DNAj, putative	Chaperone	1.14	2.2	0.94	1.51	0	1	0	1	1
Tb927.10.5040	chaperone protein DNAj, putative	Chaperone	1.41	1.84	1.15	1.48	1	1	0	1	1
Tb927.7.6660	chaperone protein DNAj, putative	Chaperone	1.22	1.44	0.97	1.58	0	1	0	1	1
Tb927.2.1680	cyclophilin type peptidyl-prolyl cis-trans isomerase, putative (PPIase)	Chaperone	1.81	1.71	1.1	1.52	1	1	0	1	1
Tb11.v5.0160	cyclophilin-type peptidyl-prolyl cis-trans isomerase, putative	Chaperone	1.12	1.51	0.93	1.43	0	1	0	1	1
Tb927.6.1320	cyclophilin-type peptidyl-prolyl cis-trans isomerase, putative (PPIase)	Chaperone	3.33	6	1.78	2	1	1	1	1	1
Tb927.6.1340	cyclophilin-type peptidyl-prolyl cis-trans isomerase, putative (PPIase)	Chaperone	1.27	1.82	1.2	1.46	0	1	0	1	1
Tb927.6.1380	cyclophilin-type peptidyl-prolyl cis-trans isomerase, putative (PPIase)	Chaperone	1.1	3.2	0.93	2.07	0	1	0	1	1
Tb927.7.4770	cyclophilin-type peptidyl-prolyl cis-trans isomerase, putative (PPIase)	Chaperone	1.33	1.69	0.93	1.65	0	1	0	1	1
Tb927.9.9860	GRP170, HSP70 and actin-like ATPase domains	Chaperone	1.32	1.5	0.86	1.47	0	1	0	1	1
Tb927.3.3330	heat shock protein 20, putative	Chaperone	1.43	1.79	0.86	1.5	1	1	0	1	1
Tb927.9.13290	HSP20 domain	Chaperone	1.31	1.83	0.89	1.43	0	1	0	1	1
Tb927.8.690	peptidyl-prolyl cis-trans isomerase/rotamase, putative,PPIase, putative (PIN1)	Chaperone	1.25	2.06	0.92	1.54	0	1	0	1	1
Tb927.7.5790	protein disulfide isomerase, ERp44-like	Chaperone	1.57	2.36	1.01	1.61	1	1	0	1	1
Tb927.10.1680	histone deacetylase 1 (DAC1 or HDAC1)	Chromatin	1.44	2.01	1.15	1.47	1	1	0	1	1
Tb927.5.4170	histone H4	Chromatin	2.06	1.67	0.9	1.75	1	1	0	1	1
Tb927.5.4260	histone H4	Chromatin	2.57	2.12	1.13	4.3	1	1	0	1	1
Tb927.5.3510	structural maintenance of chromosome 3 (SMC3)	Chromatin	2.05	1.53	0.93	1.43	1	1	0	1	1
Tb927.10.10600	ARP2/3 complex 16kDa subunit, putative	Cytoskeleton	1.24	6.09	0.94	3.04	0	1	0	1	1
Tb927.10.13190	ARP2/3 complex subunit, putative	Cytoskeleton	1.43	1.42	0.99	1.41	1	1	0	1	1
Tb927.2.2900	ARP2/3 complex subunit, putative	Cytoskeleton	1.65	3.07	1.02	1.82	1	1	0	1	1
Tb927.3.4400	BBP41	Cytoskeleton	1.28	1.44	0.96	1.41	0	1	0	1	1
Tb11.v5.0698	dynein heavy chain, putative	Cytoskeleton	1.45	1.69	0.92	1.42	1	1	0	1	1
Tb927.8.6950	dynein light chain 2B, cytoplasmic	Cytoskeleton	1.37	1.66	0.91	1.68	0	1	0	1	1
Tb927.10.6670	dynein light chain, putative	Cytoskeleton	1.52	1.58	1.04	1.42	1	1	0	1	1
Tb927.11.7740	dynein light chain, putative,dynein Tctex2 family, putative	Cytoskeleton	0.98	4.5	1.39	1.91	0	1	0	1	1
Tb927.7.3440	EF hand protein, possibly in flagellum	Cytoskeleton	1.55	2.47	1.21	1.52	1	1	0	1	1
Tb11.v5.1036	gamma-tubulin complex subunit, putative	Cytoskeleton	1.53	2.72	0.96	1.52	1	1	0	1	1
Tb927.10.450	hypothetical protein, conserved, microtubule binding domains. very K/E rich	Cytoskeleton	1.67	5.88	1.21	1.97	1	1	0	1	1
Tb927.11.11980	microtubule-associated protein,corset-associated protein 15 (CAP15)	Cytoskeleton	1.22	2.55	0.82	1.47	0	1	0	1	1
Tb927.10.9570	paraflagellar rod protein PFC14	Cytoskeleton	1.43	1.65	0.95	1.52	1	1	0	1	1
Tb927.3.3750	paraflagellar rod protein PFC7	Cytoskeleton	1.47	2.53	1.29	1.42	1	1	0	1	1
Tb927.11.16150	tubulin binding cofactor A, putative	Cytoskeleton	1.28	2.93	0.81	1.95	0	1	0	1	1
Tb11.v5.0526	DNA polymerase kappa, putative	DNA	1.6	3.08	1.22	1.54	1	1	0	1	1
Tb11.v5.0661	DNA polymerase kappa, putative	DNA	4.27	4.85	2.77	5.38	1	1	1	1	1
Tb11.v5.0711	DNA polymerase kappa, putative	DNA	1.35	6.24	0.7	2.62	0	1	0	1	1
Tb11.v5.0878	DNA polymerase kappa, putative	DNA	1.18	3.31	0.8	1.61	0	1	0	1	1
Tb927.4.1330	DNA topoisomerase IB, large subunit	DNA	1.21	2.5	0.87	1.52	0	1	0	1	1
Tb927.4.4680	GINS complex subunit PSF3, replication initiation	DNA	1.33	2.26	0.96	1.56	0	1	0	1	1
Tb927.11.6090	tatD related deoxyribonuclease, putative	DNA	1.96	2.2	1.19	1.86	1	1	0	1	1
Tb927.9.11870	zinc finger protein, putative,predicted zinc finger protein, MIZ	DNA	1.23	2.1	0.95	1.41	0	1	0	1	1
Tb927.6.4210	aldehyde dehydrogenase, putative (ALDH)	Enzyme	1.35	1.81	0.98	1.45	0	1	0	1	1
Tb927.6.3320	ferric reductase transmembrane protein, putative	Enzyme	1.48	2.04	0.92	1.76	1	1	0	1	1
Tb927.2.5060	GTP binding protein, putative	Enzyme	1.29	1.65	0.95	1.58	0	1	0	1	1
Tb927.3.610	N-acetyltransferase complex ARD1 subunit, putative	Enzyme	1.36	2.02	0.93	1.6	0	1	0	1	1
Tb927.10.1690	nucleotide binding protein, putative (NBP 1)	Enzyme	1.63	2.24	1.09	1.74	1	1	0	1	1
Tb927.5.4350	NUDIX hydrolase, putative	Enzyme	2.04	2.46	0.96	1.43	1	1	0	1	1
Tb927.10.9560	oxidoreductase, putative	Enzyme	1.39	1.57	0.9	1.48	0	1	0	1	1
Tb927.6.1850	quiescin sulfhydryl oxidase (QSOX)	Enzyme	1.39	1.81	0.95	1.5	0	1	0	1	1
Tb927.10.9410	selenophosphate synthetase, putative	Enzyme	1.38	1.79	0.98	1.42	0	1	0	1	1
Tb927.9.14040	short-chain dehydrogenase, putative	Enzyme	1.25	1.66	0.85	1.54	0	1	0	1	1
Tb927.1.4910	ESAG1, putative	ESAG	1.53	3.38	0.96	1.62	1	1	0	1	1
Tb927.1.5120	ESAG1, putative	ESAG	1.54	3.01	1.01	1.69	1	1	0	1	1
Tb927.1.5200	ESAG1, putative	ESAG	1.76	3.35	0.85	2	1	1	0	1	1
Tb927.1.5240	ESAG1, putative	ESAG	1.01	2.12	0.76	1.42	0	1	0	1	1
Tb927.10.20	ESAG1, putative	ESAG	3.75	10.5	0	8.25	1	1	0	1	1
Tb927.3.2520	ESAG1, putative	ESAG	1.65	3.84	1.15	2.04	1	1	0	1	1
Tb927.3.520	ESAG1, putative	ESAG	1.53	3	0.99	1.86	1	1	0	1	1
Tb927.3.5830	ESAG1, putative	ESAG	1.67	4.28	1.06	2.17	1	1	0	1	1
Tb927.4.1200	ESAG1, putative	ESAG	1.39	3.33	0.93	1.86	0	1	0	1	1
Tb927.5.4630	ESAG1, putative	ESAG	1.73	4.01	0.82	1.6	1	1	0	1	1
Tb927.9.660	ESAG1, putative	ESAG	1.69	3.02	0.97	2.26	1	1	0	1	1
Tb11.01.6250	ESAG11, putative	ESAG	1.7	4.29	1.23	2.17	1	1	0	1	1
Tb927.1.4900	ESAG11, putative	ESAG	1.55	3.31	0.97	1.5	1	1	0	1	1
Tb927.1.5110	ESAG11, putative	ESAG	1.68	4.2	0.93	1.49	1	1	0	1	1
Tb927.3.560	ESAG11, putative	ESAG	1.52	5.15	1	2.17	1	1	0	1	1
Tb927.9.7320	ESAG11, putative	ESAG	1.6	5.43	1.09	1.93	1	1	0	1	1
Tb927.9.7400	ESAG11, putative	ESAG	1.72	5.55	1.05	2.05	1	1	0	1	1
Tb927.4.3290	ESAG2-like	ESAG	1.26	3.53	0.87	1.87	0	1	0	1	1
Tb11.01.6240	ESAG2, putative	ESAG	1.26	3.24	1.1	1.77	0	1	0	1	1
Tb927.1.2040	ESAG2, putative	ESAG	1.52	3.44	1.07	2.18	1	1	0	1	1
Tb927.1.4890	ESAG2, putative	ESAG	1.91	4.25	1.01	1.89	1	1	0	1	1
Tb927.1.5100	ESAG2, putative	ESAG	1.66	4.33	1.1	1.76	1	1	0	1	1
Tb927.11.14620	ESAG2, putative	ESAG	1.23	2.64	0.76	1.65	0	1	0	1	1
Tb927.3.570	ESAG2, putative	ESAG	1.6	2.86	1.04	1.65	1	1	0	1	1
Tb927.4.3280	ESAG2, putative	ESAG	1.24	2.35	0.91	1.55	0	1	0	1	1
Tb927.9.7330	ESAG2, putative	ESAG	1.46	3.33	0.92	1.43	1	1	0	1	1
Tb927.9.7410	ESAG2, putative	ESAG	1.6	3.21	1.01	1.49	1	1	0	1	1
Tb927.2.2029	ESAG3 pseudogene	ESAG	1.47	1.5	1.04	1.84	1	1	0	1	1
Tb927.10.4370	ESAG3, putative	ESAG	1.64	2.6	0.97	1.49	1	1	0	1	1
Tb927.10.9470	ESAG3, putative	ESAG	1.35	1.98	0.75	1.69	0	1	0	1	1
Tb927.10.9480	ESAG3, putative	ESAG	1.02	2.5	0.94	1.93	0	1	0	1	1
Tb927.10.9500	ESAG3, putative	ESAG	1.37	2.52	1.07	1.56	0	1	0	1	1
Tb927.11.1530	ESAG3, putative	ESAG	1.39	6.15	0.92	2.04	0	1	0	1	1
Tb927.2.2020	ESAG3, putative	ESAG	1.27	2.06	1	1.44	0	1	0	1	1
Tb927.9.15940	ESAG3, putative	ESAG	1.38	1.6	0.93	1.69	0	1	0	1	1
Tb927.11.20560	expression site-associated gene (ESAG, pseudogene), putative,expression site-associated gene 3 (ESAG3, pseudogene), putative	ESAG	2.05	3.13	1.28	2.67	1	1	0	1	1
Tb927.11.20560	expression site-associated gene (ESAG, pseudogene), putative,expression site-associated gene 3 (ESAG3, pseudogene), putative	ESAG	2.05	3.13	1.28	2.67	1	1	0	1	1
Tb927.11.20070	expression site-associated gene (ESAG, pseudogene), putative,expression site-associated gene 3 (ESAG3), degenerate	ESAG	2.18	3.87	1.34	3.01	1	1	0	1	1
Tb927.11.19600	expression site-associated gene (ESAG, pseudogene), putative,expression site-associated gene 3 (ESAG3), degenerate and frameshifted	ESAG	2.63	6.32	1.79	5.61	1	1	1	1	1
Tb927.11.19600	expression site-associated gene (ESAG, pseudogene), putative,expression site-associated gene 3 (ESAG3), degenerate and frameshifted	ESAG	2.63	6.32	1.79	5.61	1	1	1	1	1
Tb927.11.19650	expression site-associated gene (ESAG, pseudogene), putative,expression site-associated gene 3 (ESAG3), degenerate and frameshifted	ESAG	1.75	5.97	1.17	3.09	1	1	0	1	1
Tb927.11.19650	expression site-associated gene (ESAG, pseudogene), putative,expression site-associated gene 3 (ESAG3), degenerate and frameshifted	ESAG	1.75	5.97	1.17	3.09	1	1	0	1	1
Tb927.11.19730	expression site-associated gene (ESAG, pseudogene), putative,expression site-associated gene 3 (ESAG3), degenerate and frameshifted	ESAG	4.22	11.59	3.97	6.73	1	1	1	1	1
Tb927.11.19760	expression site-associated gene (ESAG, pseudogene), putative,expression site-associated gene 3 (ESAG3), degenerate and frameshifted	ESAG	3.78	7.43	1.79	4.98	1	1	1	1	1
Tb927.11.19760	expression site-associated gene (ESAG, pseudogene), putative,expression site-associated gene 3 (ESAG3), degenerate and frameshifted	ESAG	3.78	7.43	1.79	4.98	1	1	1	1	1
Tb927.11.19760	expression site-associated gene (ESAG, pseudogene), putative,expression site-associated gene 3 (ESAG3), degenerate and frameshifted	ESAG	3.78	7.43	1.79	4.98	1	1	1	1	1
Tb927.11.19760	expression site-associated gene (ESAG, pseudogene), putative,expression site-associated gene 3 (ESAG3), degenerate and frameshifted	ESAG	3.78	7.43	1.79	4.98	1	1	1	1	1
Tb927.11.20150	expression site-associated gene (ESAG, pseudogene), putative,expression site-associated gene 3 (ESAG3), frameshifted and degenerate	ESAG	3.1	3.82	1.5	5.41	1	1	1	1	1
Tb927.11.20150	expression site-associated gene (ESAG, pseudogene), putative,expression site-associated gene 3 (ESAG3), frameshifted and degenerate	ESAG	3.1	3.82	1.5	5.41	1	1	1	1	1
Tb927.11.20150	expression site-associated gene (ESAG, pseudogene), putative,expression site-associated gene 3 (ESAG3), frameshifted and degenerate	ESAG	3.1	3.82	1.5	5.41	1	1	1	1	1
Tb927.11.20150	expression site-associated gene (ESAG, pseudogene), putative,expression site-associated gene 3 (ESAG3), frameshifted and degenerate	ESAG	3.1	3.82	1.5	5.41	1	1	1	1	1
Tb11.01.6241	expression site-associated gene (ESAG) protein, putative	ESAG	1.29	3.11	0.85	1.85	0	1	0	1	1
Tb11.v5.0367	expression site-associated gene (ESAG) protein, putative	ESAG	2.13	3.97	0.74	2	1	1	0	1	1
Tb927.11.18650	expression site-associated gene 1 (ESAG1) protein, putative	ESAG	1.84	3.5	0.86	1.69	1	1	0	1	1
Tb927.11.19030	expression site-associated gene 1 (ESAG1) protein, putative	ESAG	2.22	3.83	0.74	2.54	1	1	0	1	1
Tb11.01.6251	expression site-associated gene 11 (ESAG11) protein, putative	ESAG	1.35	6.09	0.77	2.27	0	1	0	1	1
Tb11.v5.0677	expression site-associated gene 11 (ESAG11) protein, putative	ESAG	1.79	6.72	0.96	2.24	1	1	0	1	1
Tb11.v5.0676	expression site-associated gene 2 (ESAG2) protein, putative	ESAG	1.46	2.87	0.71	1.64	1	1	0	1	1
Tb11.v5.0789	expression site-associated gene 2 (ESAG2) protein, putative	ESAG	1.48	3.69	1.08	2.35	1	1	0	1	1
Tb11.v5.0816	expression site-associated gene 2 (ESAG2) protein, putative	ESAG	1.5	2.84	0.95	2.49	1	1	0	1	1
Tb11.v5.0126	expression site-associated gene 3 (ESAG3) protein, putative	ESAG	12.25	35	8.83	24	1	1	1	1	1
Tb11.v5.0385	expression site-associated gene 3 (ESAG3) protein, putative	ESAG	5.18	19.36	3.41	10.32	1	1	1	1	1
Tb11.v5.0752	expression site-associated gene 3 (ESAG3) protein, putative	ESAG	1.96	5.43	1.17	2.7	1	1	0	1	1
Tb927.11.18800	expression site-associated gene 3 (ESAG3) protein, putative	ESAG	3.02	4.68	1.48	3.64	1	1	1	1	1
Tb927.11.19120	expression site-associated gene 3 (ESAG3) protein, putative	ESAG	2.02	6.11	1.29	3.12	1	1	0	1	1
Tb11.v5.0813	expression site-associated gene 3 (ESAG3)-like protein	ESAG	1.2	1.67	0.78	1.47	0	1	0	1	1
Tb11.v5.0814	expression site-associated gene 3 (ESAG3)-like protein	ESAG	1.05	2.12	0.82	1.57	0	1	0	1	1
Tb927.4.3230	hypothetical protein, conserved,ESAG11-related protein, putative	ESAG	1.43	1.63	1.28	2.05	1	1	0	1	1
Tb927.4.3270	hypothetical protein, conserved,ESAG11-related protein, putative	ESAG	1.21	3.26	0.97	1.69	0	1	0	1	1
Tb11.v5.0429	receptor-type adenylate cyclase GRESAG 4, putative	ESAG	1.34	2.73	0.89	1.41	0	1	0	1	1
Tb11.v5.0431	receptor-type adenylate cyclase GRESAG 4, putative	ESAG	1.95	1.83	1.08	1.8	1	1	0	1	1
Tb11.v5.0864	receptor-type adenylate cyclase GRESAG 4, putative	ESAG	1.5	12.88	1.29	5.47	1	1	0	1	1
Tb11.v5.0865	receptor-type adenylate cyclase GRESAG 4, putative	ESAG	2.4	6.66	1.44	8.44	1	1	1	1	1
Tb11.v5.0654	receptor-type adenylate cyclase, putative	ESAG	1.29	1.74	0.96	1.47	0	1	0	1	1
Tb927.5.5230	ESAG pseudogene	ESAG.pseudo	2.16	6.28	1.47	3.92	1	1	1	1	1
Tb927.5.5340	ESAG pseudogene	ESAG.pseudo	2.76	8.79	1.77	5.84	1	1	1	1	1
Tb927.3.550	ESAG1 pseudogene	ESAG.pseudo	1.44	2.52	0.96	1.63	1	1	0	1	1
Tb927.3.5800	ESAG1 pseudogene	ESAG.pseudo	1.62	3.59	0.92	1.9	1	1	0	1	1
Tb927.6.230	ESAG1 pseudogene	ESAG.pseudo	1.03	3.85	0.98	1.93	0	1	0	1	1
Tb927.1.2070	ESAG11 pseudogene	ESAG.pseudo	1.53	2.55	1.1	1.7	1	1	0	1	1
Tb927.1.4860	ESAG11 pseudogene	ESAG.pseudo	1.61	4.56	0.87	2.29	1	1	0	1	1
Tb927.3.2530	ESAG11 pseudogene	ESAG.pseudo	1.7	3.23	1.1	1.69	1	1	0	1	1
Tb927.3.5820	ESAG11 pseudogene	ESAG.pseudo	1.82	5.7	1.01	2.02	1	1	0	1	1
Tb927.10.100	ESAG2 pseudogene	ESAG.pseudo	1.64	2.37	1.09	1.56	1	1	0	1	1
Tb927.3.5810	ESAG2 pseudogene	ESAG.pseudo	1.84	4.78	1.19	2.25	1	1	0	1	1
Tb927.6.3390	ESAG2 pseudogene	ESAG.pseudo	1.03	2.84	0.75	1.99	0	1	0	1	1
Tb927.7.160	ESAG2 pseudogene	ESAG.pseudo	1.69	3.75	1.13	1.84	1	1	0	1	1
Tb11.57.0050	ESAG3 pseudogene	ESAG.pseudo	2.93	10.61	1.9	5.44	1	1	1	1	1
Tb927.1.20	ESAG3 pseudogene	ESAG.pseudo	2.18	6.06	1.33	3.58	1	1	0	1	1
Tb927.1.5280	ESAG3 pseudogene	ESAG.pseudo	1.44	4.22	0.91	2.35	1	1	0	1	1
Tb927.1.5340	ESAG3 pseudogene	ESAG.pseudo	5	6.36	2.5	5.61	1	1	1	1	1
Tb927.1.5340	ESAG3 pseudogene	ESAG.pseudo	5	6.36	2.5	5.61	1	1	1	1	1
Tb927.1.5340	ESAG3 pseudogene	ESAG.pseudo	5	6.36	2.5	5.61	1	1	1	1	1
Tb927.1.5340	ESAG3 pseudogene	ESAG.pseudo	5	6.36	2.5	5.61	1	1	1	1	1
Tb927.1.5340	ESAG3 pseudogene	ESAG.pseudo	5	6.36	2.5	5.61	1	1	1	1	1
Tb927.1.5340	ESAG3 pseudogene	ESAG.pseudo	5	6.36	2.5	5.61	1	1	1	1	1
Tb927.1.5340	ESAG3 pseudogene	ESAG.pseudo	5	6.36	2.5	5.61	1	1	1	1	1
Tb927.11.17180	ESAG3 pseudogene	ESAG.pseudo	3.24	12	1.43	5.68	1	1	1	1	1
Tb927.11.17180	ESAG3 pseudogene	ESAG.pseudo	3.24	12	1.43	5.68	1	1	1	1	1
Tb927.11.17200	ESAG3 pseudogene	ESAG.pseudo	2.16	6.98	1.84	3.42	1	1	1	1	1
Tb927.11.17200	ESAG3 pseudogene	ESAG.pseudo	2.16	6.98	1.84	3.42	1	1	1	1	1
Tb927.11.17340	ESAG3 pseudogene	ESAG.pseudo	1.82	5.84	1	3.37	1	1	0	1	1
Tb927.11.17340	ESAG3 pseudogene	ESAG.pseudo	1.82	5.84	1	3.37	1	1	0	1	1
Tb927.11.17390	ESAG3 pseudogene	ESAG.pseudo	3.28	5.47	2.22	4.09	1	1	1	1	1
Tb927.11.17390	ESAG3 pseudogene	ESAG.pseudo	3.28	5.47	2.22	4.09	1	1	1	1	1
Tb927.11.17420	ESAG3 pseudogene	ESAG.pseudo	4.3	15.32	3.11	7.27	1	1	1	1	1
Tb927.11.17420	ESAG3 pseudogene	ESAG.pseudo	4.3	15.32	3.11	7.27	1	1	1	1	1
Tb927.11.17640	ESAG3 pseudogene	ESAG.pseudo	3.22	5.96	2.22	4.11	1	1	1	1	1
Tb927.11.17640	ESAG3 pseudogene	ESAG.pseudo	3.22	5.96	2.22	4.11	1	1	1	1	1
Tb927.11.17690	ESAG3 pseudogene	ESAG.pseudo	3.43	3.29	2.57	4.9	1	1	1	1	1
Tb927.11.17690	ESAG3 pseudogene	ESAG.pseudo	3.43	3.29	2.57	4.9	1	1	1	1	1
Tb927.11.17690	ESAG3 pseudogene	ESAG.pseudo	3.43	3.29	2.57	4.9	1	1	1	1	1
Tb927.11.17710	ESAG3 pseudogene	ESAG.pseudo	3.42	6.43	1.98	4.5	1	1	1	1	1
Tb927.11.17710	ESAG3 pseudogene	ESAG.pseudo	3.42	6.43	1.98	4.5	1	1	1	1	1
Tb927.11.17820	ESAG3 pseudogene	ESAG.pseudo	2.57	3.54	1.42	3.83	1	1	1	1	1
Tb927.11.17820	ESAG3 pseudogene	ESAG.pseudo	2.57	3.54	1.42	3.83	1	1	1	1	1
Tb927.11.17970	ESAG3 pseudogene	ESAG.pseudo	4.3	19.4	4	9.07	1	1	1	1	1
Tb927.11.18010	ESAG3 pseudogene	ESAG.pseudo	2.44	4.84	1.88	6.29	1	1	1	1	1
Tb927.11.18010	ESAG3 pseudogene	ESAG.pseudo	2.44	4.84	1.88	6.29	1	1	1	1	1
Tb927.11.18040	ESAG3 pseudogene	ESAG.pseudo	2.75	7	1.33	2.78	1	1	0	1	1
Tb927.11.18040	ESAG3 pseudogene	ESAG.pseudo	2.75	7	1.33	2.78	1	1	0	1	1
Tb927.11.18040	ESAG3 pseudogene	ESAG.pseudo	2.75	7	1.33	2.78	1	1	0	1	1
Tb927.11.18100	ESAG3 pseudogene	ESAG.pseudo	1.54	2.29	1.07	2.06	1	1	0	1	1
Tb927.11.18160	ESAG3 pseudogene	ESAG.pseudo	1.73	1.97	1.07	2.24	1	1	0	1	1
Tb927.11.18180	ESAG3 pseudogene	ESAG.pseudo	3.56	10.55	1.92	6.4	1	1	1	1	1
Tb927.11.18180	ESAG3 pseudogene	ESAG.pseudo	3.56	10.55	1.92	6.4	1	1	1	1	1
Tb927.11.18180	ESAG3 pseudogene	ESAG.pseudo	3.56	10.55	1.92	6.4	1	1	1	1	1
Tb927.11.18180	ESAG3 pseudogene	ESAG.pseudo	3.56	10.55	1.92	6.4	1	1	1	1	1
Tb927.2.200	ESAG3 pseudogene	ESAG.pseudo	2.9	5.46	1.56	2.84	1	1	1	1	1
Tb927.2.6400	ESAG3 pseudogene	ESAG.pseudo	2.72	9.7	1.3	7.39	1	1	0	1	1
Tb927.3.110	ESAG3 pseudogene	ESAG.pseudo	1.57	2.97	1.07	1.97	1	1	0	1	1
Tb927.3.160	ESAG3 pseudogene	ESAG.pseudo	2.92	8.1	1.92	5.12	1	1	1	1	1
Tb927.3.250	ESAG3 pseudogene	ESAG.pseudo	2.87	7.37	1.85	5.21	1	1	1	1	1
Tb927.3.290	ESAG3 pseudogene	ESAG.pseudo	2.74	9.31	1.83	4.43	1	1	1	1	1
Tb927.3.430	ESAG3 pseudogene	ESAG.pseudo	2.13	5.89	1.38	3.15	1	1	0	1	1
Tb927.3.460	ESAG3 pseudogene	ESAG.pseudo	1.85	2.92	1.3	2.19	1	1	0	1	1
Tb927.4.5480	ESAG3 pseudogene	ESAG.pseudo	2.76	8	1.63	4.44	1	1	1	1	1
Tb927.4.5660	ESAG3 pseudogene	ESAG.pseudo	2.83	6.27	1.78	3.68	1	1	1	1	1
Tb927.4.5770	ESAG3 pseudogene	ESAG.pseudo	2.72	9.35	1.67	5.07	1	1	1	1	1
Tb927.5.210	ESAG3 pseudogene	ESAG.pseudo	3.44	9.72	2.06	6.16	1	1	1	1	1
Tb927.5.260	ESAG3 pseudogene	ESAG.pseudo	2.46	8.29	1.76	4.25	1	1	1	1	1
Tb927.5.4660	ESAG3 pseudogene	ESAG.pseudo	3.23	10.16	2	4.33	1	1	1	1	1
Tb927.5.4720	ESAG3 pseudogene	ESAG.pseudo	1.64	4.72	1.18	2.35	1	1	0	1	1
Tb927.5.4760	ESAG3 pseudogene	ESAG.pseudo	2.36	8.81	1.63	4.55	1	1	1	1	1
Tb927.5.4860	ESAG3 pseudogene	ESAG.pseudo	2.39	9.77	1.38	3.68	1	1	0	1	1
Tb927.6.5270	ESAG3 pseudogene	ESAG.pseudo	2.91	8.45	1.6	4.77	1	1	1	1	1
Tb927.6.5400	ESAG3 pseudogene	ESAG.pseudo	2.19	7.37	1.32	3.41	1	1	0	1	1
Tb927.6.5490	ESAG3 pseudogene	ESAG.pseudo	2.47	7.23	1.42	3.54	1	1	1	1	1
Tb927.6.5510	ESAG3 pseudogene	ESAG.pseudo	1.7	5.42	1.04	2.77	1	1	0	1	1
Tb927.6.5580	ESAG3 pseudogene	ESAG.pseudo	2.33	2.72	1.18	2.26	1	1	0	1	1
Tb927.6.5720	ESAG3 pseudogene	ESAG.pseudo	2.74	7.26	1.55	4.02	1	1	1	1	1
Tb927.6.5770	ESAG3 pseudogene	ESAG.pseudo	2.21	5.61	1.39	3.51	1	1	0	1	1
Tb927.7.130	ESAG3 pseudogene	ESAG.pseudo	3.26	9.55	1.99	5.17	1	1	1	1	1
Tb927.8.120	ESAG3 pseudogene	ESAG.pseudo	2.94	8.23	1.69	4.07	1	1	1	1	1
Tb927.8.230	ESAG3 pseudogene	ESAG.pseudo	3.3	12.77	2.29	4.9	1	1	1	1	1
Tb927.8.370	ESAG3 pseudogene	ESAG.pseudo	2.03	3.28	1.22	2.59	1	1	0	1	1
Tb927.8.390	ESAG3 pseudogene	ESAG.pseudo	2.58	6.13	1.71	3.71	1	1	1	1	1
Tb927.8.450	ESAG3 pseudogene	ESAG.pseudo	2.57	6.71	1.68	3.87	1	1	1	1	1
Tb927.9.180	ESAG3 pseudogene	ESAG.pseudo	4.16	9.63	2.7	6.89	1	1	1	1	1
Tb927.9.180	ESAG3 pseudogene	ESAG.pseudo	4.16	9.63	2.7	6.89	1	1	1	1	1
Tb927.9.180	ESAG3 pseudogene	ESAG.pseudo	4.16	9.63	2.7	6.89	1	1	1	1	1
Tb927.9.180	ESAG3 pseudogene	ESAG.pseudo	4.16	9.63	2.7	6.89	1	1	1	1	1
Tb927.9.260	ESAG3 pseudogene	ESAG.pseudo	2.27	5.06	1.54	2.81	1	1	1	1	1
Tb927.9.260	ESAG3 pseudogene	ESAG.pseudo	2.27	5.06	1.54	2.81	1	1	1	1	1
Tb927.9.380	ESAG3 pseudogene	ESAG.pseudo	3.23	5.51	2.11	3.47	1	1	1	1	1
Tb927.9.380	ESAG3 pseudogene	ESAG.pseudo	3.23	5.51	2.11	3.47	1	1	1	1	1
Tb927.9.380	ESAG3 pseudogene	ESAG.pseudo	3.23	5.51	2.11	3.47	1	1	1	1	1
Tb927.9.450	ESAG3 pseudogene	ESAG.pseudo	5.29	12	3.07	8.04	1	1	1	1	1
Tb927.9.450	ESAG3 pseudogene	ESAG.pseudo	5.29	12	3.07	8.04	1	1	1	1	1
Tb927.9.450	ESAG3 pseudogene	ESAG.pseudo	5.29	12	3.07	8.04	1	1	1	1	1
Tb927.9.480	ESAG3 pseudogene	ESAG.pseudo	2.05	7.92	1.29	4.83	1	1	0	1	1
Tb927.9.560	ESAG3 pseudogene	ESAG.pseudo	3.51	9.72	2.37	5.28	1	1	1	1	1
Tb927.9.620	ESAG3 pseudogene	ESAG.pseudo	3	6.13	1.9	5.71	1	1	1	1	1
Tb927.9.620	ESAG3 pseudogene	ESAG.pseudo	3	6.13	1.9	5.71	1	1	1	1	1
Tb927.9.620	ESAG3 pseudogene	ESAG.pseudo	3	6.13	1.9	5.71	1	1	1	1	1
Tb927.9.620	ESAG3 pseudogene	ESAG.pseudo	3	6.13	1.9	5.71	1	1	1	1	1
Tb927.9.1080	ESAG3, pseudogene	ESAG.pseudo	4.66	6.21	5.6	9.18	1	1	1	1	1
Tb927.9.1080	ESAG3, pseudogene	ESAG.pseudo	4.66	6.21	5.6	9.18	1	1	1	1	1
Tb927.9.1080	ESAG3, pseudogene	ESAG.pseudo	4.66	6.21	5.6	9.18	1	1	1	1	1
Tb927.9.1220	ESAG3, pseudogene	ESAG.pseudo	6.76	13.37	3.34	6.87	1	1	1	1	1
Tb927.9.16210	ESAG3, pseudogene	ESAG.pseudo	1.75	3.19	1.31	2.46	1	1	0	1	1
Tb927.9.16210	ESAG3, pseudogene	ESAG.pseudo	1.75	3.19	1.31	2.46	1	1	0	1	1
Tb927.9.16260	ESAG3, pseudogene	ESAG.pseudo	2.92	10.58	2.01	4.95	1	1	1	1	1
Tb927.9.16260	ESAG3, pseudogene	ESAG.pseudo	2.92	10.58	2.01	4.95	1	1	1	1	1
Tb927.9.16260	ESAG3, pseudogene	ESAG.pseudo	2.92	10.58	2.01	4.95	1	1	1	1	1
Tb927.9.16260	ESAG3, pseudogene	ESAG.pseudo	2.92	10.58	2.01	4.95	1	1	1	1	1
Tb927.9.16580	ESAG3, pseudogene	ESAG.pseudo	1.49	4.38	1.14	2.14	1	1	0	1	1
Tb927.9.16700	ESAG3, pseudogene	ESAG.pseudo	5.09	6.85	3.5	6.62	1	1	1	1	1
Tb927.9.16700	ESAG3, pseudogene	ESAG.pseudo	5.09	6.85	3.5	6.62	1	1	1	1	1
Tb927.9.16700	ESAG3, pseudogene	ESAG.pseudo	5.09	6.85	3.5	6.62	1	1	1	1	1
Tb927.9.16700	ESAG3, pseudogene	ESAG.pseudo	5.09	6.85	3.5	6.62	1	1	1	1	1
Tb927.9.16840	ESAG3, pseudogene	ESAG.pseudo	2.59	5.18	1.91	4.98	1	1	1	1	1
Tb927.9.16840	ESAG3, pseudogene	ESAG.pseudo	2.59	5.18	1.91	4.98	1	1	1	1	1
Tb927.9.16840	ESAG3, pseudogene	ESAG.pseudo	2.59	5.18	1.91	4.98	1	1	1	1	1
Tb927.9.16880	ESAG3, pseudogene	ESAG.pseudo	1.94	4.35	1.23	2.81	1	1	0	1	1
Tb927.9.16880	ESAG3, pseudogene	ESAG.pseudo	1.94	4.35	1.23	2.81	1	1	0	1	1
Tb927.9.16880	ESAG3, pseudogene	ESAG.pseudo	1.94	4.35	1.23	2.81	1	1	0	1	1
Tb927.9.16960	ESAG3, pseudogene	ESAG.pseudo	3.02	5.39	1.91	4.45	1	1	1	1	1
Tb927.9.16960	ESAG3, pseudogene	ESAG.pseudo	3.02	5.39	1.91	4.45	1	1	1	1	1
Tb927.9.17040	ESAG3, pseudogene	ESAG.pseudo	2.58	8.62	1.45	4.43	1	1	1	1	1
Tb927.9.17100	ESAG3, pseudogene	ESAG.pseudo	4.03	7.01	2.37	5.54	1	1	1	1	1
Tb927.9.17100	ESAG3, pseudogene	ESAG.pseudo	4.03	7.01	2.37	5.54	1	1	1	1	1
Tb927.9.17100	ESAG3, pseudogene	ESAG.pseudo	4.03	7.01	2.37	5.54	1	1	1	1	1
Tb927.9.17340	ESAG3, pseudogene	ESAG.pseudo	1.54	2.56	1.08	2.04	1	1	0	1	1
Tb927.9.17340	ESAG3, pseudogene	ESAG.pseudo	1.54	2.56	1.08	2.04	1	1	0	1	1
Tb927.9.17340	ESAG3, pseudogene	ESAG.pseudo	1.54	2.56	1.08	2.04	1	1	0	1	1
Tb927.9.17500	ESAG3, pseudogene	ESAG.pseudo	1.79	4.26	1.17	2.34	1	1	0	1	1
Tb927.9.17820	ESAG3, pseudogene	ESAG.pseudo	3.41	7.23	2.73	3.91	1	1	1	1	1
Tb927.9.17900	ESAG3, pseudogene	ESAG.pseudo	3.03	6.36	1.89	4.25	1	1	1	1	1
Tb927.9.17900	ESAG3, pseudogene	ESAG.pseudo	3.03	6.36	1.89	4.25	1	1	1	1	1
Tb927.10.15990	ESAG4, pseudogene	ESAG.pseudo	1.28	1.42	0.87	1.48	0	1	0	1	1
Tb927.11.7040	pterin-4-alpha-carbinolamine dehydratase, putative	Folate	1.23	2.55	0.81	1.65	0	1	0	1	1
Tb927.10.6530	dolichyl-P-Man:GDP-Man5GlcNAc2-PP-dolichyl alpha-1,3-mannosyltransferase, putative	Glycans	1.26	1.96	0.93	1.41	0	1	0	1	1
Tb927.2.4720	dolichyl-P-Man:GDP-Man7GlcNAc2-PP-dolichyl alpha-1,6-mannosyltransferase, putative	Glycans	1.33	2.39	0.96	1.48	0	1	0	1	1
Tb927.11.13990	GDP-L-fucose synthetase, putative	Glycans	1.41	1.76	1.02	1.45	1	1	0	1	1
Tb927.6.1960	glycosyltransferase family 28 protein, putative	Glycans	1.32	1.45	0.92	1.53	0	1	0	1	1
Tb927.3.5660	GnT11 UDP-GlcNAc:α3-D-mannoside β1–2-N-acetylglucosaminyltransferase I	Glycans	1.25	2.64	0.8	1.59	0	1	0	1	1
Tb927.7.300	N-acetylglucosaminyltransferase II GT15	Glycans	1.33	1.76	0.86	1.58	0	1	0	1	1
Tb11.v5.0116	UDP-Gal or UDP-GlcNAc-dependent glycosyltransferase, putative	Glycans	2.61	5.56	1.52	3.36	1	1	1	1	1
Tb11.v5.0328	UDP-Gal or UDP-GlcNAc-dependent glycosyltransferase, putative	Glycans	2.12	3.27	1.46	2.63	1	1	1	1	1
Tb11.v5.0880	UDP-Gal or UDP-GlcNAc-dependent glycosyltransferase, putative	Glycans	1.29	2.56	1.06	1.43	0	1	0	1	1
Tb11.v5.0922	UDP-Gal or UDP-GlcNAc-dependent glycosyltransferase, putative	Glycans	1.99	4.13	1.04	2.15	1	1	0	1	1
Tb11.v5.0975	UDP-Gal or UDP-GlcNAc-dependent glycosyltransferase, putative	Glycans	2.18	2.52	1.3	2.54	1	1	0	1	1
Tb927.4.5240	UDP-Gal or UDP-GlcNAc-dependent glycosyltransferase, putative	Glycans	1.37	1.95	1.05	1.41	0	1	0	1	1
Tb927.4.5790	UDP-Gal or UDP-GlcNAc-dependent glycosyltransferase, putative	Glycans	1.96	4.09	1.24	2.18	1	1	0	1	1
Tb927.9.16190	UDP-Gal or UDP-GlcNAc-dependent glycosyltransferase, putative	Glycans	1.66	2.81	1.06	2.06	1	1	0	1	1
Tb927.9.800	UDP-Gal or UDP-GlcNAc-dependent glycosyltransferase, putative	Glycans	2.27	4.59	1.37	2.69	1	1	0	1	1
Tb927.10.5080	GPI transamidase subunit Tta2	GPI.anchors	1.46	1.45	1.03	1.5	1	1	0	1	1
Tb927.6.100	GRESAG 4 pseudogene	GRESAG	1.4	3.12	0.95	1.56	0	1	0	1	1
Tb927.8.7880	GRESAG 4 pseudogene	GRESAG	1.42	1.5	0.79	2.39	1	1	0	1	1
Tb927.6.470	GRESAG2, putative	GRESAG	1.64	7.07	0.85	2.4	1	1	0	1	1
Tb927.6.500	GRESAG2, putative	GRESAG	1.78	6.9	1.06	2.67	1	1	0	1	1
Tb927.6.540	GRESAG2, putative	GRESAG	1.84	7.14	1.22	2.46	1	1	0	1	1
Tb927.11.1910	cation transporter protein, putative	Ions	1.29	2.01	0.89	1.6	0	1	0	1	1
Tb927.10.3980	Voltage-gated potassium channel domain. 3 TM domains	Ions	2.23	58.86	1.27	14.34	1	1	0	1	1
Tb927.2.5020	acyl-CoA oxidase, putative	Lipids	1.33	1.48	0.91	1.43	0	1	0	1	1
Tb927.9.1610	CDP-diacylglycerol--inositol 3-phosphatidyltransferase, putative	Lipids	1.26	1.97	0.89	1.64	0	1	0	1	1
Tb927.5.4530	Elongase 4	Lipids	2.02	2.16	0.87	1.87	1	1	0	1	1
Tb11.v5.0176	NAD(p)-dependent steroid dehydrogenase-like protein	Lipids	1.2	1.93	0.99	1.42	0	1	0	1	1
Tb927.11.12650	palmitoyl acyltransferase 5, putative	Lipids	1.33	1.61	1	1.41	0	1	0	1	1
Tb927.10.13700	phosphatidic acid phosphatase alpha, putative	Lipids	1.57	2.32	1.02	1.42	1	1	0	1	1
Tb927.7.3760	phosphatidylserine synthase, putative	Lipids	1.43	1.97	0.85	1.55	1	1	0	1	1
Tb927.1.3320	leucine-rich repeat protein (LRRP)	LRRP	1.42	1.94	0.97	1.49	1	1	0	1	1
Tb927.4.1220	leucine-rich repeat protein (LRRP)	LRRP	1.34	2.92	0.93	1.64	0	1	0	1	1
Tb11.v5.0838	leucine-rich repeat protein (LRRP), putative	LRRP	1.3	1.7	0.89	1.49	0	1	0	1	1
Tb927.8.530	leucine-rich repeat protein LRRP, pseudogene	LRRP	1.48	2.19	1.04	1.76	1	1	0	1	1
Tb927.9.16050	leucine-rich repeat protein LRRP, pseudogene	LRRP	1.45	2.2	0.98	1.61	1	1	0	1	1
Tb927.6.5050	V-type ATPase, C subunit, putative	Lysosome	1.55	2.64	0.9	1.61	1	1	0	1	1
Tb927.3.2280	vacuolar sorting protein 33 , putative	Lysosome	1.32	1.44	0.92	1.45	0	1	0	1	1
Tb927.2.3270	65 kDa invariant surface glycoprotein (ISG65)	Membrane.protein	1.41	2.64	1	1.57	1	1	0	1	1
Tb927.2.3280	65 kDa invariant surface glycoprotein (ISG65)	Membrane.protein	1.43	3.34	1.04	1.61	1	1	0	1	1
Tb927.2.3290	65 kDa invariant surface glycoprotein (ISG65)	Membrane.protein	1.64	3.88	1.11	2.22	1	1	0	1	1
Tb927.2.3300	65 kDa invariant surface glycoprotein (ISG65)	Membrane.protein	1.41	2.43	0.89	1.43	1	1	0	1	1
Tb927.2.3310	65 kDa invariant surface glycoprotein (ISG65)	Membrane.protein	1.2	2.84	0.79	1.42	0	1	0	1	1
Tb927.2.3320	65 kDa invariant surface glycoprotein (ISG65)	Membrane.protein	1.4	5.02	0.81	1.89	0	1	0	1	1
Tb927.5.400	75 kDa invariant surface glycoprotein (ISG75)	Membrane.protein	1.37	4.53	0.6	1.55	0	1	0	1	1
Tb11.v5.0402	BarP protein, putative	Membrane.protein	1.4	2.99	0.95	1.53	0	1	0	1	1
Tb927.10.10250	EP2 procyclin	Membrane.protein	1.66	4.62	1.06	2.12	1	1	0	1	1
Tb927.6.450	EP3-2 procyclin	Membrane.protein	1.78	4.22	1.13	1.91	1	1	0	1	1
Tb927.6.480	EP3-2 procyclin	Membrane.protein	1.76	3.74	1.16	1.81	1	1	0	1	1
Tb11.v5.0510	Gp63-3 surface protease homolog, putative	Membrane.protein	1.34	2.5	1.14	1.92	0	1	0	1	1
Tb11.v5.0511	Gp63-3 surface protease homolog, putative	Membrane.protein	1.91	4.43	0.52	2.41	1	1	0	1	1
Tb927.6.510	GPEET2 procyclin	Membrane.protein	1.57	2.05	1.34	1.6	1	1	0	1	1
Tb927.10.4380	hypothetical protein, conserved, predicted GPI anchor	Membrane.protein	1.29	9.21	1	2.77	0	1	0	1	1
Tb927.10.4390	hypothetical protein, conserved, predicted GPI anchor	Membrane.protein	1.08	3.5	0.92	1.65	0	1	0	1	1
Tb927.10.5700	hypothetical protein, conserved, predicted GPI anchor	Membrane.protein	1.88	1.98	1.25	1.88	1	1	0	1	1
Tb927.10.5710	hypothetical protein, conserved, predicted GPI anchor	Membrane.protein	1.5	1.72	0.98	1.68	1	1	0	1	1
Tb927.6.1310	hypothetical protein, conserved, predicted GPI anchor	Membrane.protein	1.28	4.02	1.05	2.44	0	1	0	1	1
Tb927.9.7850	hypothetical protein, conserved, predicted GPI anchor	Membrane.protein	1.72	2.47	1.26	3.08	1	1	0	1	1
Tb927.9.7870	hypothetical protein, conserved, predicted GPI anchor	Membrane.protein	2.64	4.71	2.43	5	1	1	1	1	1
Tb927.9.7900	hypothetical protein, conserved, predicted GPI anchor	Membrane.protein	1.98	6.12	1.28	4.28	1	1	0	1	1
Tb927.9.7930	hypothetical protein, conserved, predicted GPI anchor	Membrane.protein	2.9	5.71	1.65	3.23	1	1	1	1	1
Tb927.9.7950	hypothetical protein, conserved, predicted GPI anchor	Membrane.protein	1.52	3.88	1.05	1.8	1	1	0	1	1
Tb927.11.12270	hypothetical protein, conserved,drug resistence protein, putative	Membrane.protein	1.31	2.1	1.03	1.41	0	1	0	1	1
Tb927.9.13920	kinetoplastid membrane protein KMP-11	Membrane.protein	1.12	1.86	0.82	1.51	0	1	0	1	1
Tb927.11.7760	MSP-A, putative	Membrane.protein	1.23	3	0.67	1.61	0	1	0	1	1
Tb927.11.5600	ATOM14 - POMP14	Mito.biogenesis	1.75	2.74	0.92	1.74	1	1	0	1	1
Tb927.7.5700	ATOM36	Mito.biogenesis	1.26	2.25	0.88	1.6	0	1	0	1	1
Tb927.9.7830	mitochondrial tRNA import complex, putative	Mito.biogenesis	1.51	1.62	0.8	1.48	1	1	0	1	1
Tb927.3.1600	Tim10/DDP family zinc finger	Mito.biogenesis	1.34	1.46	0.8	1.53	0	1	0	1	1
Tb927.9.11220	TIM42	Mito.biogenesis	1.49	1.69	1.01	1.6	1	1	0	1	1
Tb927.7.2200	Tim9	Mito.biogenesis	1.44	3.03	0.82	1.7	1	1	0	1	1
Tb927.10.8890	kinetoplast DNA-associated protein, putative	Mito.DNA	1.36	5.33	1.02	2.41	0	1	0	1	1
Tb927.1.3820	ATP synthase subunit, putative	Mito.e.transport	1.62	1.52	1.25	1.61	1	1	0	1	1
Tb927.11.12040	component of cytochrome c oxidase complex	Mito.e.transport	1.22	2.65	0.71	2.19	0	1	0	1	1
Tb927.11.13650	cytochrome b5, putative (CYB5)	Mito.e.transport	1.25	2.22	0.86	1.97	0	1	0	1	1
Tb927.11.6640	cytochrome b5, putative (CYB5)	Mito.e.transport	1.39	1.43	0.97	1.63	0	1	0	1	1
Tb927.8.5120	cytochrome c	Mito.e.transport	1.27	3.89	0.87	2.02	0	1	0	1	1
Tb927.4.830	cytochrome c oxidase assembly protein PET191, putative	Mito.e.transport	1.59	1.89	1.14	1.83	1	1	0	1	1
Tb927.3.2650	cytochrome c oxidase copper chaperone, putative	Mito.e.transport	1.46	1.64	1.03	1.86	1	1	0	1	1
Tb927.4.4620	cytochrome oxidase subunit VIII (COXVIII)	Mito.e.transport	1.4	1.51	0.95	1.46	0	1	0	1	1
Tb927.11.3750	NADH-cytochrome b5 reductase, putative (B5R)	Mito.e.transport	1.51	1.74	1.09	1.44	1	1	0	1	1
Tb927.10.9620	NADH-ubiquinone oxidoreductase c	Mito.e.transport	1.35	14.21	0.97	3.76	0	1	0	1	1
Tb927.4.440	NADH-ubiquinone oxidoreductase complex I subunit, putative	Mito.e.transport	1.4	3.12	0.88	1.98	0	1	0	1	1
Tb927.8.2530	NADH-ubiquinone oxidoreductase complex I subunit, putative	Mito.e.transport	1.34	1.72	0.94	1.44	0	1	0	1	1
Tb927.4.1670	POMP29, cytochrome b5-like haem-binding domain	Mito.e.transport	1.21	2.39	0.89	1.42	0	1	0	1	1
Tb927.2.4700	SDH8 succinate dehydrogenase (complex II) subunit	Mito.e.transport	1.54	3.08	0.99	1.43	1	1	0	1	1
Tb927.4.4990	ubiquinol-cytochrome c reductase, putative	Mito.e.transport	1.27	2.9	0.9	1.98	0	1	0	1	1
Tb927.8.7430	ubiquinol-cytochrome c reductase, putative	Mito.e.transport	1.21	2.39	1.09	1.87	0	1	0	1	1
Tb927.11.2750	POMP12	Mito.membrane	1.25	3.02	0.97	1.95	0	1	0	1	1
Tb927.1.3800	POMP18	Mito.membrane	1.43	2.01	0.95	1.47	1	1	0	1	1
Tb927.6.4180	POMP32	Mito.membrane	1.34	3.63	1.05	2.2	0	1	0	1	1
Tb927.8.2260	POMP39-2	Mito.membrane	1.7	1.61	0.87	1.54	1	1	0	1	1
Tb927.8.2280	POMP39-4	Mito.membrane	1.35	1.41	1.06	1.65	0	1	0	1	1
Tb927.10.2710	ferredoxin, putative	Mito.pathway	1.28	3.2	0.89	1.74	0	1	0	1	1
Tb927.6.2510	Flavinator of succinate dehydrogenase, putative	Mito.pathway	1.54	2.88	1	1.65	1	1	0	1	1
Tb927.10.11770	hypothetical protein, conserved	Mito.pathway	1.63	5.22	0.97	1.67	1	1	0	1	1
Tb927.10.7910	hypothetical protein, conserved	Mito.pathway	1.61	1.58	0.95	1.41	1	1	0	1	1
Tb927.10.9830	hypothetical protein, conserved	Mito.pathway	1.36	1.93	1.06	1.83	0	1	0	1	1
Tb927.11.13710	hypothetical protein, conserved	Mito.pathway	1.45	1.7	0.88	1.48	1	1	0	1	1
Tb927.11.1950	hypothetical protein, conserved	Mito.pathway	1.42	1.51	0.96	1.57	1	1	0	1	1
Tb927.2.2210	hypothetical protein, conserved	Mito.pathway	1.41	1.58	1	1.44	1	1	0	1	1
Tb927.2.4380	hypothetical protein, conserved	Mito.pathway	1.28	1.86	0.95	1.56	0	1	0	1	1
Tb927.3.1720	hypothetical protein, conserved	Mito.pathway	1.38	3.03	1.03	1.86	0	1	0	1	1
Tb927.3.1730	hypothetical protein, conserved	Mito.pathway	1.06	2.68	0.89	1.46	0	1	0	1	1
Tb927.3.2670	hypothetical protein, conserved	Mito.pathway	1.25	2.53	0.95	1.45	0	1	0	1	1
Tb927.3.3680	hypothetical protein, conserved	Mito.pathway	1.43	1.82	1.08	1.73	1	1	0	1	1
Tb927.4.1760	hypothetical protein, conserved	Mito.pathway	1.25	1.76	0.81	1.52	0	1	0	1	1
Tb927.6.3360	hypothetical protein, conserved	Mito.pathway	1.22	1.98	0.85	1.43	0	1	0	1	1
Tb927.6.4070	hypothetical protein, conserved	Mito.pathway	1.44	1.77	0.83	1.61	1	1	0	1	1
Tb927.8.3090	hypothetical protein, conserved	Mito.pathway	1.45	2.14	1.04	1.57	1	1	0	1	1
Tb927.8.7040	hypothetical protein, conserved	Mito.pathway	1.53	1.74	1.01	1.51	1	1	0	1	1
Tb927.9.6620	hypothetical protein, conserved	Mito.pathway	1.53	1.98	0.97	1.46	1	1	0	1	1
Tb927.9.6910	hypothetical protein, conserved	Mito.pathway	1.37	1.48	0.91	1.58	0	1	0	1	1
Tb927.2.6230	iron/ascorbate oxidoreductase family protein, putative	Mito.pathway	4.13	3	2	6.5	1	1	1	1	1
Tb927.2.6270	iron/ascorbate oxidoreductase family protein, putative	Mito.pathway	3.5	2.5	0.67	1.83	1	1	0	1	1
Tb927.3.2880	Mitochondrial ATP synthase subunit, putative	Mito.pathway	1.5	3.55	1.06	1.92	1	1	0	1	1
Tb927.7.3470	p22 protein precursor, putative	Mito.pathway	1.18	1.41	0.85	1.5	0	1	0	1	1
Tb927.8.6560	SpoU rRNA Methylase family, putative	Mito.pathway	1.35	1.49	0.96	1.57	0	1	0	1	1
Tb927.11.13580	ubiquinone biosynthesis protein-like protein	Mito.pathway	1.38	1.43	0.96	1.41	0	1	0	1	1
Tb927.11.7960	kPAP kinetoplast poly(A) polymerase 1	Mito.RNA	1.36	1.63	0.94	1.44	0	1	0	1	1
Tb927.8.620	KREPA3	Mito.RNA	1.31	1.47	0.85	1.41	0	1	0	1	1
Tb927.10.5110	KREPA4	Mito.RNA	1.41	2.47	1.02	1.48	1	1	0	1	1
Tb927.11.2990	KREPB4	Mito.RNA	1.49	1.45	1.02	1.41	1	1	0	1	1
Tb927.3.1820	mitochondrial RNA binding complex 1 subunit (MRB1820)	Mito.RNA	1.29	3.07	1.17	1.48	0	1	0	1	1
Tb927.11.870	Mitchondrial LSU ribosomal protein	Mito.translation	1.19	2.41	0.88	1.46	0	1	0	1	1
Tb927.3.820	Mitchondrial LSU ribosomal protein	Mito.translation	1.33	1.76	1.05	1.58	0	1	0	1	1
Tb927.4.1810	Mitchondrial LSU ribosomal protein	Mito.translation	1.1	2	1.07	1.68	0	1	0	1	1
Tb927.5.3980	Mitchondrial LSU ribosomal protein	Mito.translation	1.81	1.45	0.95	1.44	1	1	0	1	1
Tb927.7.4550	Mitchondrial LSU ribosomal protein	Mito.translation	1.26	1.75	1.07	1.69	0	1	0	1	1
Tb927.4.1070	Mitchondrial LSU ribosomal protein L13, putative	Mito.translation	1.68	2.3	1.04	1.47	1	1	0	1	1
Tb927.11.6000	Mitchondrial LSU ribosomal protein L4	Mito.translation	1.3	1.48	0.89	1.41	0	1	0	1	1
Tb927.6.4580	Mitchondrial SSU ribosomal protein	Mito.translation	1.63	1.87	0.93	1.59	1	1	0	1	1
Tb927.9.10310	mitochondrial carrier protein, MCP11	Mito.transport	1.08	2.6	0.92	1.53	0	1	0	1	1
Tb927.10.10440	mitochondrial carrier protein, MCP8	Mito.transport	1.15	5.13	0.99	2.29	0	1	0	1	1
Tb927.7.5760	MTR2	Nuclear.transport	1.48	1.6	0.93	1.54	1	1	0	1	1
Tb927.8.4280	nuclear transport factor 2, putative	Nuclear.transport	1.26	2.89	0.98	1.47	0	1	0	1	1
Tb927.7.1170	Y14	Nuclear.transport	1.32	1.88	1.06	1.48	0	1	0	1	1
Tb927.2.6240	adenosine transporter 2 (TbNT5)	Nucleotides	2.98	6.87	1.35	2.75	1	1	0	1	1
Tb927.2.6200	adenosine transporter 2, putative (TbNT3)	Nucleotides	1.77	2.72	1.03	1.5	1	1	0	1	1
Tb927.2.6320	adenosine transporter 2, putative (TbNT6)	Nucleotides	1.57	1.83	0.96	1.41	1	1	0	1	1
Tb927.2.6280	adenosine transporter 2, putative (TbNT7)	Nucleotides	1.89	5.02	1.15	2.18	1	1	0	1	1
Tb927.6.3210	adenylate kinase in T. cruzi, nuclear	Nucleotides	1.17	1.93	0.79	1.47	0	1	0	1	1
Tb927.9.11260	nucleoside diphosphate kinase, putative	Nucleotides	1.44	1.43	0.9	1.42	1	1	0	1	1
Tb927.6.490	procyclin associated gene 3 (PAG3)	PAG	1.56	2.05	0.97	1.67	1	1	0	1	1
Tb927.6.530	procyclin associated gene 3 (PAG3)	PAG	1.4	2.71	1	1.58	0	1	0	1	1
Tb927.8.1660	procyclin-associated gene (pseudogene), putative	PAG	1.22	3.97	0.81	1.71	0	1	0	1	1
Tb927.10.10240	procyclin-associated gene 1 (PAG1) protein (PAG1)	PAG	1.38	3.55	0.97	1.78	0	1	0	1	1
Tb927.10.5680	procyclin-associated gene 1 (PAG1) protein, putative	PAG	1.43	4.67	0.98	1.95	1	1	0	1	1
Tb927.10.7160	procyclin-associated gene 1 (PAG1) protein, putative	PAG	1.2	5.73	0.69	2.68	0	1	0	1	1
Tb927.10.10220	procyclin-associated gene 2 (PAG2) protein (PAG2)	PAG	1.17	3.51	0.88	1.54	0	1	0	1	1
Tb927.10.5690	procyclin-associated gene 2 (PAG2) protein, putative	PAG	1.18	2.82	0.87	1.53	0	1	0	1	1
Tb11.v5.1027	procyclin-associated gene 2-like protein, putative	PAG	1.46	2.08	1.05	1.51	1	1	0	1	1
Tb927.10.10230	procyclin-associated gene 5 (PAG5) protein (PAG5)	PAG	0.9	3.47	0.85	1.45	0	1	0	1	1
Tb927.3.1540	CAAX prenyl protease 2, putative,peptidase with unknown catalytic mechanism (family U48)	Protease	1.34	1.65	0.91	1.44	0	1	0	1	1
Tb927.1.2160	calpain-like protein fragment, putative	Protease	1.29	6.51	0.89	2.19	0	1	0	1	1
Tb927.1.2230	calpain-like protein fragment, putative	Protease	1.42	5.92	1.06	2.52	1	1	0	1	1
Tb927.1.2260	calpain-like protein fragment, putative	Protease	1.15	4.06	0.94	1.76	0	1	0	1	1
Tb927.1.2150	calpain-like protein fragment, putative,calpain-like cysteine peptidase, Clan CA, family C2	Protease	1.24	3.76	0.8	1.82	0	1	0	1	1
Tb927.6.1060	cysteine peptidase precursor, Clan CA, family C1, Cathepsin L-like (CP)	Protease	1.45	1.87	1.09	1.52	1	1	0	1	1
Tb927.6.960	cysteine peptidase precursor, Clan CA, family C1, Cathepsin L-like (CP)	Protease	1.37	1.99	1.02	1.44	0	1	0	1	1
Tb927.8.550	peptide methionine sulfoxide reductase, putative	Protease	1.07	2.32	0.82	1.66	0	1	0	1	1
Tb927.9.4940	presenilin-like aspartic peptidase, putative	Protease	1.38	2.24	0.95	1.44	0	1	0	1	1
Tb927.7.190	thimet oligopeptidase, putative (THOP1)	Protease	1.36	1.63	0.77	1.53	0	1	0	1	1
Tb927.3.4860	MKK1 protein kinase	Protein.kinase	1.22	2.03	0.85	1.86	0	1	0	1	1
Tb927.10.6460	protein phosphatase 2B, putative	Protein.phosphatase	1.41	1.58	1.04	1.51	1	1	0	1	1
Tb11.v5.0991	protein phosphatase 2C, putative	Protein.phosphatase	1.34	2.21	0.95	1.45	0	1	0	1	1
Tb927.11.1780	protein phosphatase 2C, putative	Protein.phosphatase	1.42	2.97	0.93	1.68	1	1	0	1	1
Tb927.2.5050	protein phosphatase 2C, putative	Protein.phosphatase	1.55	1.67	1.11	1.41	1	1	0	1	1
Tb927.2.1110	DNA-directed RNA polymerase III, pseudogene	Pseudogene	1.61	2.67	0.98	1.46	1	1	0	1	1
Tb927.4.230	DNA-directed RNA polymerase III, pseudogene	Pseudogene	1.42	2.81	0.94	1.44	1	1	0	1	1
Tb927.6.5190	DNA-directed RNA polymerase III, pseudogene	Pseudogene	1.53	3.66	1.03	2.31	1	1	0	1	1
Tb927.5.290	galactokinase, pseudogene	pseudogene	1.23	2.35	0.65	1.43	0	1	0	1	1
Tb927.9.4840	glucose transporter (pseudogene), putative	pseudogene	1.61	7.23	1.3	2.57	1	1	0	1	1
Tb11.15.0005	hypothetical protein, conserved (pseudogene)	Pseudogene	2.58	6.68	1.76	3.65	1	1	1	1	1
Tb927.11.17310	hypothetical protein, conserved (pseudogene)	Pseudogene	2.05	4.35	1.46	2.7	1	1	1	1	1
Tb927.11.17990	hypothetical protein, conserved (pseudogene)	Pseudogene	1.57	2.5	0.94	1.62	1	1	0	1	1
Tb927.11.18130	hypothetical protein, conserved (pseudogene)	Pseudogene	2.12	5.82	1.78	3.06	1	1	1	1	1
Tb927.11.18130	hypothetical protein, conserved (pseudogene)	Pseudogene	2.12	5.82	1.78	3.06	1	1	1	1	1
Tb927.2.1770	hypothetical protein, conserved (pseudogene)	Pseudogene	1.47	2.47	0.95	1.99	1	1	0	1	1
Tb927.8.1400	hypothetical protein, conserved (pseudogene)	Pseudogene	1.11	2.44	0.88	1.84	0	1	0	1	1
Tb927.9.16800	hypothetical protein, conserved (pseudogene)	Pseudogene	2.98	8.09	1.99	4.29	1	1	1	1	1
Tb927.11.19700	hypothetical protein, conserved (pseudogene),hypothetical protein, conserved, degenerate	Pseudogene	2.26	5.48	1.47	2.98	1	1	1	1	1
Tb927.10.16340	UDP-Gal or UDP-GlcNAc-dependent glycosyltransferase pseudogene	Pseudogene	2.07	2.87	1.41	2.78	1	1	1	1	1
Tb927.2.6404	UDP-Gal or UDP-GlcNAc-dependent glycosyltransferase pseudogene	Pseudogene	1.96	4.97	1.23	2.62	1	1	0	1	1
Tb927.4.5520	UDP-Gal or UDP-GlcNAc-dependent glycosyltransferase pseudogene	Pseudogene	2.11	6.25	1.33	2.94	1	1	0	1	1
Tb927.5.5020	UDP-Gal or UDP-GlcNAc-dependent glycosyltransferase pseudogene	Pseudogene	2.04	5.58	1.23	3.05	1	1	0	1	1
Tb927.5.5140	UDP-Gal or UDP-GlcNAc-dependent glycosyltransferase pseudogene	Pseudogene	1.32	2.05	0.79	1.76	0	1	0	1	1
Tb927.5.5180	UDP-Gal or UDP-GlcNAc-dependent glycosyltransferase pseudogene	Pseudogene	4.5	11.37	2.11	5.32	1	1	1	1	1
Tb927.6.5310	UDP-Gal or UDP-GlcNAc-dependent glycosyltransferase pseudogene	Pseudogene	2.43	4.7	1.48	2.72	1	1	1	1	1
Tb927.8.200	UDP-Gal or UDP-GlcNAc-dependent glycosyltransferase pseudogene	Pseudogene	2.55	5.69	1.49	3.35	1	1	1	1	1
Tb927.8.8080	UDP-Gal or UDP-GlcNAc-dependent glycosyltransferase pseudogene	Pseudogene	1.76	1.76	1.12	2.02	1	1	0	1	1
Tb11.v5.0869	cystathione gamma lyase, putative	Redox	1.09	3.39	0.68	1.92	0	1	0	1	1
Tb927.11.1370	glutaredoxin GRX1	Redox	1.61	5.49	1.02	3.12	1	1	0	1	1
Tb927.1.1770	glutaredoxin GRX2	Redox	1.26	2.29	0.77	1.57	0	1	0	1	1
Tb927.9.3370	thioredoxin (trx)	Redox	1.35	1.42	0.89	1.53	0	1	0	1	1
Tb927.3.5090	tryparedoxin, putative	Redox	1.26	1.89	0.91	1.42	0	1	0	1	1
Tb11.v5.0294	retrotransposon hot spot (RHS) protein, putative	RHS	1.5	2.71	1.01	1.45	1	1	0	1	1
Tb11.v5.0532	retrotransposon hot spot (RHS) protein, putative	RHS	1.2	2.8	0.74	2.6	0	1	0	1	1
Tb11.v5.0693	retrotransposon hot spot (RHS) protein, putative	RHS	1.35	1.67	0.98	1.46	0	1	0	1	1
Tb11.v5.0800	retrotransposon hot spot (RHS) protein, putative	RHS	1.64	2.73	0.92	2.09	1	1	0	1	1
Tb11.v5.0839	retrotransposon hot spot (RHS) protein, putative	RHS	1.58	3.98	0.99	2.23	1	1	0	1	1
Tb927.10.70	retrotransposon hot spot (RHS), putative, (fragment)	RHS	1.23	2.03	0.82	1.91	0	1	0	1	1
Tb11.1790	retrotransposon hot spot protein (RHS, pseudogene), putative	RHS	1.68	3.38	1.05	1.92	1	1	0	1	1
Tb11.1790	retrotransposon hot spot protein (RHS, pseudogene), putative	RHS	1.68	3.38	1.05	1.92	1	1	0	1	1
Tb11.1810b	retrotransposon hot spot protein (RHS, pseudogene), putative	RHS	1.35	2.86	0.89	1.53	0	1	0	1	1
Tb927.1.320	retrotransposon hot spot protein (RHS, pseudogene), putative	RHS	1.19	3.21	0.96	1.44	0	1	0	1	1
Tb927.1.410	retrotransposon hot spot protein (RHS, pseudogene), putative	RHS	1.44	3.82	0.98	1.71	1	1	0	1	1
Tb927.1.90	retrotransposon hot spot protein (RHS, pseudogene), putative	RHS	1.77	3.46	1.13	1.57	1	1	0	1	1
Tb927.11.4770	retrotransposon hot spot protein (RHS, pseudogene), putative	RHS	1.51	2.35	0.91	1.98	1	1	0	1	1
Tb927.2.1344	retrotransposon hot spot protein (RHS1, pseudogene), putative	RHS	2.18	6.08	1.2	3.12	1	1	0	1	1
Tb927.10.110	retrotransposon hot spot protein (RHS2, pseudogene), putative	RHS	1.43	2.21	0.89	1.72	1	1	0	1	1
Tb927.2.220	retrotransposon hot spot protein (RHS2, pseudogene), putative	RHS	1.61	1.67	0.96	1.44	1	1	0	1	1
Tb927.2.1100	retrotransposon hot spot protein (RHS3, pseudogene), putative	RHS	1.49	3.18	0.99	1.54	1	1	0	1	1
Tb927.2.1130	retrotransposon hot spot protein (RHS3, pseudogene), putative	RHS	1.63	3.68	1.05	1.84	1	1	0	1	1
Tb927.6.5180	retrotransposon hot spot protein (RHS4, pseudogene), putative	RHS	1.16	1.97	0.84	1.43	0	1	0	1	1
Tb927.4.260	retrotransposon hot spot protein 3 (RHS3), putative	RHS	1.74	2.66	1.05	1.55	1	1	0	1	1
Tb927.4.270	retrotransposon hot spot protein 3 (RHS3), putative	RHS	1.51	2.72	0.97	1.66	1	1	0	1	1
Tb927.9.15810	retrotransposon hot spot protein 3 (RHS3), putative	RHS	1.69	3.67	1	1.88	1	1	0	1	1
Tb927.2.1210	retrotransposon hot spot protein 4 (RHS4), putative	RHS	1.38	2.07	0.9	1.5	0	1	0	1	1
Tb11.v5.0442	retrotransposon hot spot protein, RHS3, putative	RHS	1.48	2.61	0.98	1.55	1	1	0	1	1
Tb927.2.5910	40S ribosomal protein S13	Ribosome	1.16	1.83	0.83	1.55	0	1	0	1	1
Tb927.11.9720	40S ribosomal protein S27	Ribosome	1.14	1.49	0.95	1.45	0	1	0	1	1
Tb927.10.7710	40S ribosomal protein S8	Ribosome	1.3	1.91	1.16	1.62	0	1	0	1	1
Tb927.6.5130	60S acidic ribosomal protein P2	Ribosome	1.28	1.67	0.93	1.52	0	1	0	1	1
Tb927.10.8200	60S Ribosomal protein L1	Ribosome	1.38	1.61	1.07	1.51	0	1	0	1	1
Tb927.11.10160	60S ribosomal protein L22	Ribosome	1.48	1.9	0.94	1.46	1	1	0	1	1
Tb927.9.1810	60S ribosomal protein L35	Ribosome	1.45	2.13	0.97	1.69	1	1	0	1	1
Tb927.9.15210	60S ribosomal protein L36	Ribosome	1.53	1.41	1.08	1.47	1	1	0	1	1
Tb927.8.5260	60S ribosomal protein L39	Ribosome	1.36	1.63	0.76	1.44	0	1	0	1	1
Tb927.11.4460	ALBA1	RNA.binding	1.19	2.57	0.99	1.57	0	1	0	1	1
Tb927.9.13280	DRBD9	RNA.binding	1.35	2	1.12	1.69	0	1	0	1	1
Tb927.7.320	RBP8	RNA.binding	1.3	1.7	0.93	1.41	0	1	0	1	1
Tb927.7.4980	ZC3H23 POMP35	RNA.binding	1.36	2.14	1	1.65	0	1	0	1	1
Tb927.10.12330	ZC3H34	RNA.binding	1.32	1.45	0.94	1.47	0	1	0	1	1
Tb927.1.2200	ZC3H4	RNA.binding	1.88	9.57	1.15	3.8	1	1	0	1	1
Tb927.6.3490	ZFP1	RNA.binding	1.39	4.42	0.9	1.41	0	1	0	1	1
Tb927.3.720	ZFP3	RNA.binding	1.2	7.34	0.97	1.96	0	1	0	1	1
Tb927.4.410	CAF40	RNA.degradation	1.48	2.26	0.88	1.54	1	1	0	1	1
Tb927.10.8360	PARN-2	RNA.degradation	1.26	1.96	0.96	1.52	0	1	0	1	1
Tb927.10.8880	RIF4 involved in RNAi	RNA.degradation	1.37	2.28	0.85	1.47	0	1	0	1	1
Tb927.10.1720	ATP-dependent DEAD/H RNA helicase, putative, no clear yeast homologue	RNA.helicase	1.26	1.57	0.94	1.45	0	1	0	1	1
Tb11.v5.0844	ATP-dependent DEAH-box RNA helicase, putative	RNA.helicase	2.07	1.51	1.36	1.51	1	1	0	1	1
Tb927.8.4480	Copurifies with PTP-CPSF160, may repress polyadenylation	RNA.processing	1.4	1.48	0.84	1.42	0	1	0	1	1
Tb927.8.2090	cyclophilin type peptidyl-prolyl cis-trans isomerase, copurifed with splicing complexes	RNA.processing	1.36	2.35	1	1.45	0	1	0	1	1
Tb927.6.2700	small nuclear ribonucleoprotein Sm-E	RNA.processing	1.39	2.77	1.11	1.86	0	1	0	1	1
Tb927.9.10250	small nuclear ribonucleoprotein Sm-F	RNA.processing	1.65	3.38	1.2	2.08	1	1	0	1	1
Tb927.11.14310	small nuclear ribonucleoprotein Sm-G	RNA.processing	1.21	3.11	0.78	2	0	1	0	1	1
Tb927.2.4540	Small nuclear ribonucleoprotein-associated protein B (TbSmB)	RNA.processing	1.35	2.26	0.89	1.6	0	1	0	1	1
Tb927.10.2120	U1 small nuclear ribonucleoprotein C, putative =U2A􏰎 (U2-40K)	RNA.processing	1.14	2.6	0.84	1.41	0	1	0	1	1
Tb927.10.8280	U1A small nuclear ribonucleoprotein (RBP14B)	RNA.processing	1.06	2.43	0.9	1.42	0	1	0	1	1
Tb927.8.4030	class I transcription factor A, subunit 5a (CITFA-5a)	RNA.synthesis	1.73	2.64	0.97	1.49	1	1	0	1	1
Tb927.8.4130	class I transcription factor A, subunit 5b (CITFA-5b)	RNA.synthesis	1.4	2.41	0.97	1.69	0	1	0	1	1
Tb11.v5.0349	DNA-directed RNA polymerase II subunit 2, putative	RNA.synthesis	1.49	2.86	0.85	1.72	1	1	0	1	1
Tb927.11.18680	dynein light chain LC8, putative (DYNLL1)	RNA.synthesis	2.09	2.38	1.15	2.28	1	1	0	1	1
Tb927.1.1630	transcription elongation factor 1 homolog (ELOF1)	RNA.synthesis	1.3	1.71	1.04	1.99	0	1	0	1	1
Tb927.11.19810	rRNA	rRNA	1.15	2.14	0.96	2.16	0	1	0	1	1
Tb927.9.17240	rRNA precursor annotated as VSG pseudogene	rRNA	1.2	6.03	0.83	2.92	0	1	0	1	1
Tb927.9.17240	rRNA precursor annotated as VSG pseudogene	rRNA	1.2	6.03	0.83	2.92	0	1	0	1	1
Tb927.9.17240	rRNA precursor annotated as VSG pseudogene	rRNA	1.2	6.03	0.83	2.92	0	1	0	1	1
Tb927.10.15810	Fcf1 pre-rRNA processing, putative	rRNA.tRNA.process	1.33	1.77	0.97	1.86	0	1	0	1	1
Tb927.10.4740	nucleolar RNA-binding protein, putative	rRNA.tRNA.process	1.1	1.59	0.56	1.72	0	1	0	1	1
Tb927.8.750	nucleolar RNA-binding protein, putative	rRNA.tRNA.process	1.26	3	0.86	1.56	0	1	0	1	1
Tb927.8.740	nucleolar RNA-binding protein, truncated	rRNA.tRNA.process	1.42	1.87	0.95	1.43	1	1	0	1	1
Tb927.4.470	snoRNP protein GAR1, putative	rRNA.tRNA.process	1.39	3.15	1.35	1.52	0	1	0	1	1
Tb11.v5.0481	U3 snoRNA-associated protein UTP11, putative	rRNA.tRNA.process	1.64	1.68	1.02	1.48	1	1	0	1	1
Tb927.10.8770	TBC-Q1, likely GAP, in Tc vacuolar proteome	Signalling	1.21	1.92	0.85	1.51	0	1	0	1	1
Tb927.2.5700	small nuclear RNA, U2 snRNA	snRNA	1.31	1.94	0.9	1.73	0	1	0	1	1
Tb927.7.2720	eIF3c	Translation	1.48	2.29	1.02	1.49	1	1	0	1	1
Tb927.6.4590	glutamyl-tRNA synthetase, putative	Translation.tRNA	1.45	1.49	1	1.46	1	1	0	1	1
Tb927.3.5580	tryptophanyl-tRNA synthetase, putative	Translation.tRNA	1.46	2.49	0.9	1.7	1	1	0	1	1
Tb11.v5.0301	glycerol uptake protein, putative	Transporter	1.5	1.97	0.89	1.45	1	1	0	1	1
Tb927.9.11810	membrane transporter protein, putative	Transporter	1.28	2.39	0.86	1.49	0	1	0	1	1
Tb927.3.800	Vacuolar iron transporter VIT1	Transporter	1.3	1.7	0.9	1.49	0	1	0	1	1
Tb927.4.480	Cullin binding, putative	Ubiquitin.proteasome	1.28	2.2	1	2.01	0	1	0	1	1
Tb927.9.5650	E2-like ubiquitin-conjugation enzyme, putative	Ubiquitin.proteasome	1.2	2.07	0.81	1.5	0	1	0	1	1
Tb927.10.290	proteasome alpha 2 subunit, putative	Ubiquitin.proteasome	1.5	1.48	1.08	1.41	1	1	0	1	1
Tb927.10.6080	proteasome beta 5 subunit, putative,proteasome beta 5 subunit (PRCE)	Ubiquitin.proteasome	1.55	1.89	1.01	1.62	1	1	0	1	1
Tb927.4.430	proteasome beta 7 subunit	Ubiquitin.proteasome	1.29	2.49	0.95	1.42	0	1	0	1	1
Tb11.v5.0742	proteasome beta-1 subunit, putative	Ubiquitin.proteasome	1.57	1.71	0.98	1.98	1	1	0	1	1
Tb927.10.11610	SKP1-like protein	Ubiquitin.proteasome	1.27	1.61	1	1.41	0	1	0	1	1
Tb11.v5.0675	ubiquitin-activating enzyme E1, putative	Ubiquitin.proteasome	1.3	4.2	0.98	2.39	0	1	0	1	1
Tb927.4.2710	ubiquitin-conjugating enzyme e2, putative	Ubiquitin.proteasome	1.32	2.71	0.9	2.12	0	1	0	1	1
Tb927.4.3460	ubiquitin-conjugating enzyme e2, putative	Ubiquitin.proteasome	1.29	1.72	0.93	1.45	0	1	0	1	1
Tb927.10.2250	ubiquitin-conjugating enzyme variant Kua homologue, putative	Ubiquitin.proteasome	1.4	2.37	0.8	1.52	0	1	0	1	1
Tb927.11.3310	ubiquitin-conjugating enzyme, putative,	Ubiquitin.proteasome	1.41	3.81	1.15	1.42	1	1	0	1	1
Tb927.6.3140	Ubiquitin-like protein	Ubiquitin.proteasome	1.61	2.41	0.92	1.64	1	1	0	1	1
Tb927.1.1090	hypothetical protein, unlikely	Unlikely	1.22	2.15	0.94	1.52	0	1	0	1	1
Tb927.1.1180	hypothetical protein, unlikely	Unlikely	1.26	2.16	1	1.71	0	1	0	1	1
Tb927.1.1250	hypothetical protein, unlikely	Unlikely	1.71	11.77	1.38	3.8	1	1	0	1	1
Tb927.1.1260	hypothetical protein, unlikely	Unlikely	1.85	38.23	1.46	9.46	1	1	1	1	1
Tb927.1.1280	hypothetical protein, unlikely	Unlikely	2.15	24.39	0.96	8.74	1	1	0	1	1
Tb927.1.1290	hypothetical protein, unlikely	Unlikely	1.76	32.78	1.43	8.08	1	1	1	1	1
Tb927.1.1320	hypothetical protein, unlikely	Unlikely	1.38	2.54	0.6	1.62	0	1	0	1	1
Tb927.1.1360	hypothetical protein, unlikely	Unlikely	1.19	6.12	0.99	2.74	0	1	0	1	1
Tb927.1.1410	hypothetical protein, unlikely	Unlikely	1.28	13.84	0.92	3.88	0	1	0	1	1
Tb927.1.1430	hypothetical protein, unlikely	Unlikely	2.3	29.45	1.56	7.98	1	1	1	1	1
Tb927.1.1440	hypothetical protein, unlikely	Unlikely	1.58	5.56	1.22	2.5	1	1	0	1	1
Tb927.1.1450	hypothetical protein, unlikely	Unlikely	1.84	11.71	0.58	4.65	1	1	0	1	1
Tb927.1.1460	hypothetical protein, unlikely	Unlikely	2.1	24.39	1.3	7.58	1	1	0	1	1
Tb927.1.1480	hypothetical protein, unlikely	Unlikely	1.45	14.89	1.54	7.29	1	1	1	1	1
Tb927.1.1490	hypothetical protein, unlikely	Unlikely	2.23	19.55	1.71	7.16	1	1	1	1	1
Tb927.1.1510	hypothetical protein, unlikely	Unlikely	1.61	41.49	1.29	12.71	1	1	0	1	1
Tb927.1.1520	hypothetical protein, unlikely	Unlikely	6.38	249.75	4	71.25	1	1	1	1	1
Tb927.1.1570	hypothetical protein, unlikely	Unlikely	1.24	1.95	0.68	1.59	0	1	0	1	1
Tb927.1.1590	hypothetical protein, unlikely	Unlikely	1.7	19.08	1.32	5.95	1	1	0	1	1
Tb927.1.1780	hypothetical protein, unlikely	Unlikely	1.84	18.99	1.65	5.52	1	1	1	1	1
Tb927.1.1800	hypothetical protein, unlikely	Unlikely	1.17	5.91	0.82	2.39	0	1	0	1	1
Tb927.1.1810	hypothetical protein, unlikely	Unlikely	1.82	6.93	1.22	3.9	1	1	0	1	1
Tb927.1.1830	hypothetical protein, unlikely	Unlikely	1.85	5.68	1.2	2.3	1	1	0	1	1
Tb927.1.1860	hypothetical protein, unlikely	Unlikely	2.03	12.46	1.34	5.08	1	1	0	1	1
Tb927.1.1870	hypothetical protein, unlikely	Unlikely	1.85	6.23	1.12	5	1	1	0	1	1
Tb927.1.1900	hypothetical protein, unlikely	Unlikely	1.4	2.34	0.81	1.89	0	1	0	1	1
Tb927.1.1940	hypothetical protein, unlikely	Unlikely	1.73	17.48	1.1	6.9	1	1	0	1	1
Tb927.1.1950	hypothetical protein, unlikely	Unlikely	1.27	16.7	1.03	5.46	0	1	0	1	1
Tb927.1.1970	hypothetical protein, unlikely	Unlikely	0.97	5.75	0.88	2.83	0	1	0	1	1
Tb927.1.200	hypothetical protein, unlikely	Unlikely	7.74	41.84	4.21	12.53	1	1	1	1	1
Tb927.1.2030	hypothetical protein, unlikely	Unlikely	2.28	4.64	1.56	2.59	1	1	1	1	1
Tb927.1.2050	hypothetical protein, unlikely	Unlikely	1.76	3.11	0.99	1.73	1	1	0	1	1
Tb927.1.2090	hypothetical protein, unlikely	Unlikely	1.17	7.02	0.9	2.87	0	1	0	1	1
Tb927.1.2130	hypothetical protein, unlikely	Unlikely	0.98	6.35	0.92	2.12	0	1	0	1	1
Tb927.1.2140	hypothetical protein, unlikely	Unlikely	4.21	35.77	2.42	14.77	1	1	1	1	1
Tb927.1.2170	hypothetical protein, unlikely	Unlikely	4.36	64.64	2.45	16.95	1	1	1	1	1
Tb927.1.2180	hypothetical protein, unlikely	Unlikely	1	6.31	0.77	2.72	0	1	0	1	1
Tb927.1.2220	hypothetical protein, unlikely	Unlikely	1.18	8.38	0.95	2.94	0	1	0	1	1
Tb927.1.2240	hypothetical protein, unlikely	Unlikely	1.9	71.78	1.88	13.93	1	1	1	1	1
Tb927.1.2250	hypothetical protein, unlikely	Unlikely	1.8	47.85	2.4	18.65	1	1	1	1	1
Tb927.1.2270	hypothetical protein, unlikely	Unlikely	2.88	32.59	1.89	9.84	1	1	1	1	1
Tb927.1.2280	hypothetical protein, unlikely	Unlikely	4.16	42	2.02	11.65	1	1	1	1	1
Tb927.1.2290	hypothetical protein, unlikely	Unlikely	2.21	12.29	1.11	5.34	1	1	0	1	1
Tb927.1.230	hypothetical protein, unlikely	Unlikely	2.66	6.05	1.47	3.32	1	1	1	1	1
Tb927.1.2300	hypothetical protein, unlikely	Unlikely	1.99	14.9	1.24	6.14	1	1	0	1	1
Tb927.1.2480	hypothetical protein, unlikely	Unlikely	1.22	4.95	0.96	1.6	0	1	0	1	1
Tb927.1.2540	hypothetical protein, unlikely	Unlikely	1.41	4.04	1.05	1.62	1	1	0	1	1
Tb927.1.2560	hypothetical protein, unlikely	Unlikely	1.13	4.85	0.87	1.72	0	1	0	1	1
Tb927.1.2590	hypothetical protein, unlikely	Unlikely	1.32	8.94	0.94	4.2	0	1	0	1	1
Tb927.1.260	hypothetical protein, unlikely	Unlikely	1.33	2.7	0.9	1.43	0	1	0	1	1
Tb927.1.2610	hypothetical protein, unlikely	Unlikely	2	41	0.78	10.44	1	1	0	1	1
Tb927.1.2620	hypothetical protein, unlikely	Unlikely	4.5	182.5	4.33	49	1	1	1	1	1
Tb927.1.2630	hypothetical protein, unlikely	Unlikely	1.69	20.67	1.11	5.64	1	1	0	1	1
Tb927.1.2650	hypothetical protein, unlikely	Unlikely	1.92	14.4	1.12	5.22	1	1	0	1	1
Tb927.1.2660	hypothetical protein, unlikely	Unlikely	10.75	174	7.5	49	1	1	1	1	1
Tb927.1.2680	hypothetical protein, unlikely	Unlikely	1.09	18.12	1.12	5.5	0	1	0	1	1
Tb927.1.2690	hypothetical protein, unlikely	Unlikely	1.5	12.11	1.12	5.69	1	1	0	1	1
Tb927.1.2720	hypothetical protein, unlikely	Unlikely	1.35	8.89	0.86	4.18	0	1	0	1	1
Tb927.1.2830	hypothetical protein, unlikely	Unlikely	1.52	3.43	0.84	1.81	1	1	0	1	1
Tb927.1.2860	hypothetical protein, unlikely	Unlikely	1.13	2.31	0.95	1.46	0	1	0	1	1
Tb927.1.2890	hypothetical protein, unlikely	Unlikely	1.2	6.79	0.79	2.43	0	1	0	1	1
Tb927.1.3080	hypothetical protein, unlikely	Unlikely	1.42	13.59	1.04	4.7	1	1	0	1	1
Tb927.1.3090	hypothetical protein, unlikely	Unlikely	1.5	10.19	0.99	3.51	1	1	0	1	1
Tb927.1.310	hypothetical protein, unlikely	Unlikely	1.28	12.37	0.95	4.29	0	1	0	1	1
Tb927.1.3100	hypothetical protein, unlikely	Unlikely	1.5	5.37	1.07	2.75	1	1	0	1	1
Tb927.1.3140	hypothetical protein, unlikely	Unlikely	1.78	3.91	1.07	2.15	1	1	0	1	1
Tb927.1.3160	hypothetical protein, unlikely	Unlikely	1.3	3.78	0.96	2.47	0	1	0	1	1
Tb927.1.3190	hypothetical protein, unlikely	Unlikely	1.3	2.41	0.87	1.68	0	1	0	1	1
Tb927.1.3340	hypothetical protein, unlikely	Unlikely	1.18	2.8	1.04	1.91	0	1	0	1	1
Tb927.1.3370	hypothetical protein, unlikely	Unlikely	1.12	3.28	0.81	1.81	0	1	0	1	1
Tb927.1.3380	hypothetical protein, unlikely	Unlikely	1.41	2.32	1.08	1.89	1	1	0	1	1
Tb927.1.340	hypothetical protein, unlikely	Unlikely	1.5	10.46	1.11	4.12	1	1	0	1	1
Tb927.1.3420	hypothetical protein, unlikely	Unlikely	8.36	41.14	4.14	21.29	1	1	1	1	1
Tb927.1.3430	hypothetical protein, unlikely	Unlikely	2.25	12	1.67	5.5	1	1	1	1	1
Tb927.1.3440	hypothetical protein, unlikely	Unlikely	1.41	17.72	0.75	5.88	1	1	0	1	1
Tb927.1.3460	hypothetical protein, unlikely	Unlikely	2.01	17.89	1.14	6.41	1	1	0	1	1
Tb927.1.3470	hypothetical protein, unlikely	Unlikely	1.89	4.32	1.22	2.27	1	1	0	1	1
Tb927.1.3480	hypothetical protein, unlikely	Unlikely	3.21	42.14	2.16	13.28	1	1	1	1	1
Tb927.1.3490	hypothetical protein, unlikely	Unlikely	2.16	10.95	1.2	3.28	1	1	0	1	1
Tb927.1.3500	hypothetical protein, unlikely	Unlikely	2.36	12	2.06	3.71	1	1	1	1	1
Tb927.1.3510	hypothetical protein, unlikely	Unlikely	2.22	9.25	1.07	3.66	1	1	0	1	1
Tb927.1.3520	hypothetical protein, unlikely	Unlikely	1.26	7.48	0.96	3.38	0	1	0	1	1
Tb927.1.3530	hypothetical protein, unlikely	Unlikely	1.51	4.83	0.88	2.36	1	1	0	1	1
Tb927.1.3540	hypothetical protein, unlikely	Unlikely	1.22	3.03	0.93	1.74	0	1	0	1	1
Tb927.1.3570	hypothetical protein, unlikely	Unlikely	1.44	4.67	0.96	2.34	1	1	0	1	1
Tb927.1.360	hypothetical protein, unlikely	Unlikely	1.43	2.72	0.97	1.61	1	1	0	1	1
Tb927.1.3620	hypothetical protein, unlikely	Unlikely	1.27	2.26	0.88	1.57	0	1	0	1	1
Tb927.1.3630	hypothetical protein, unlikely	Unlikely	1.53	2.09	1.18	2.06	1	1	0	1	1
Tb927.1.3640	hypothetical protein, unlikely	Unlikely	1.44	1.99	0.98	1.43	1	1	0	1	1
Tb927.1.3650	hypothetical protein, unlikely	Unlikely	1.25	3.14	0.95	1.74	0	1	0	1	1
Tb927.1.3710	hypothetical protein, unlikely	Unlikely	1.5	1.75	0.86	1.45	1	1	0	1	1
Tb927.1.3740	hypothetical protein, unlikely	Unlikely	2.41	7.91	1.45	5.91	1	1	1	1	1
Tb927.1.3870	hypothetical protein, unlikely	Unlikely	1.55	8.41	1.27	3.35	1	1	0	1	1
Tb927.1.3900	hypothetical protein, unlikely	Unlikely	1.49	4.89	0.99	2.33	1	1	0	1	1
Tb927.1.3920	hypothetical protein, unlikely	Unlikely	1.77	5.19	0.95	2.8	1	1	0	1	1
Tb927.1.3930	hypothetical protein, unlikely	Unlikely	1.41	3.65	1.13	1.52	1	1	0	1	1
Tb927.1.3960	hypothetical protein, unlikely	Unlikely	1.53	7.65	1.32	3.05	1	1	0	1	1
Tb927.1.3970	hypothetical protein, unlikely	Unlikely	1.79	8.04	0.89	3.02	1	1	0	1	1
Tb927.1.3980	hypothetical protein, unlikely	Unlikely	1.65	21.41	1.07	6.8	1	1	0	1	1
Tb927.1.3990	hypothetical protein, unlikely	Unlikely	2.5	43	1.67	12.09	1	1	1	1	1
Tb927.1.4000	hypothetical protein, unlikely	Unlikely	2.4	37.46	2.1	9.57	1	1	1	1	1
Tb927.1.4030	hypothetical protein, unlikely	Unlikely	3.47	55.31	1.81	14.06	1	1	1	1	1
Tb927.1.4060	hypothetical protein, unlikely	Unlikely	1.29	6.99	0.77	3.98	0	1	0	1	1
Tb927.1.4070	hypothetical protein, unlikely	Unlikely	1.7	7.92	0.86	3.68	1	1	0	1	1
Tb927.1.4080	hypothetical protein, unlikely	Unlikely	1.74	10.29	1.06	3.91	1	1	0	1	1
Tb927.1.4090	hypothetical protein, unlikely	Unlikely	1.84	8.1	1.1	3.24	1	1	0	1	1
Tb927.1.4120	hypothetical protein, unlikely	Unlikely	1.56	7.77	1.11	3.16	1	1	0	1	1
Tb927.1.4130	hypothetical protein, unlikely	Unlikely	1.24	7.06	0.78	3.43	0	1	0	1	1
Tb927.1.4150	hypothetical protein, unlikely	Unlikely	1.41	5.92	0.93	3.83	1	1	0	1	1
Tb927.1.4170	hypothetical protein, unlikely	Unlikely	1.99	10.65	0.9	6.23	1	1	0	1	1
Tb927.1.4190	hypothetical protein, unlikely	Unlikely	1.32	1.9	0.99	1.56	0	1	0	1	1
Tb927.1.4200	hypothetical protein, unlikely	Unlikely	1.65	10	1.04	4.92	1	1	0	1	1
Tb927.1.4210	hypothetical protein, unlikely	Unlikely	1.04	1.87	0.95	1.63	0	1	0	1	1
Tb927.1.4240	hypothetical protein, unlikely	Unlikely	1.41	2.44	0.94	1.55	1	1	0	1	1
Tb927.1.4260	hypothetical protein, unlikely	Unlikely	1.03	6.79	1.38	3	0	1	0	1	1
Tb927.1.4270	hypothetical protein, unlikely	Unlikely	4.04	32.36	2.55	12.52	1	1	1	1	1
Tb927.1.4290	hypothetical protein, unlikely	Unlikely	2.18	18.1	1.21	7.85	1	1	0	1	1
Tb927.1.4320	hypothetical protein, unlikely	Unlikely	4.89	59.22	2.7	16.3	1	1	1	1	1
Tb927.1.4330	hypothetical protein, unlikely	Unlikely	6.15	139.5	4.5	39.6	1	1	1	1	1
Tb927.1.4350	hypothetical protein, unlikely	Unlikely	2.13	14.06	1.22	4.93	1	1	0	1	1
Tb927.1.4360	hypothetical protein, unlikely	Unlikely	2.38	54.17	1.28	9.72	1	1	0	1	1
Tb927.1.4390	hypothetical protein, unlikely	Unlikely	1.05	4.11	0.81	2.32	0	1	0	1	1
Tb927.1.4430	hypothetical protein, unlikely	Unlikely	1.26	4.05	1.07	2.2	0	1	0	1	1
Tb927.1.4460	hypothetical protein, unlikely	Unlikely	1.06	4.1	0.75	3.11	0	1	0	1	1
Tb927.1.4510	hypothetical protein, unlikely	Unlikely	1.63	7.26	0.97	2.7	1	1	0	1	1
Tb927.1.4530	hypothetical protein, unlikely	Unlikely	2.44	9.23	2.38	4.25	1	1	1	1	1
Tb927.1.460	hypothetical protein, unlikely	Unlikely	5.44	24.38	3	10.67	1	1	1	1	1
Tb927.1.4610	hypothetical protein, unlikely	Unlikely	1.71	5.43	1.32	2.53	1	1	0	1	1
Tb927.1.4640	hypothetical protein, unlikely	Unlikely	1.61	4.15	0.99	2	1	1	0	1	1
Tb927.1.4660	hypothetical protein, unlikely	Unlikely	2.13	35.87	1.75	10.69	1	1	1	1	1
Tb927.1.4670	hypothetical protein, unlikely	Unlikely	1.58	11.42	0.94	4.57	1	1	0	1	1
Tb927.1.4750	hypothetical protein, unlikely	Unlikely	1.4	8.16	0.93	3.98	0	1	0	1	1
Tb927.1.4770	hypothetical protein, unlikely	Unlikely	1.18	7.32	0.87	5.35	0	1	0	1	1
Tb927.1.4790	hypothetical protein, unlikely	Unlikely	1.01	7.4	1.01	3.55	0	1	0	1	1
Tb927.1.4820	hypothetical protein, unlikely	Unlikely	1.8	18	1.51	6.67	1	1	1	1	1
Tb927.1.4840	hypothetical protein, unlikely	Unlikely	1.78	17.8	1.37	7.02	1	1	0	1	1
Tb927.1.4850	hypothetical protein, unlikely	Unlikely	0.96	3.63	0.78	2.04	0	1	0	1	1
Tb927.1.4880	hypothetical protein, unlikely	Unlikely	1.32	4.77	1.01	1.95	0	1	0	1	1
Tb927.1.4930	hypothetical protein, unlikely	Unlikely	1.19	2.02	0.93	1.48	0	1	0	1	1
Tb927.1.4940	hypothetical protein, unlikely	Unlikely	1.21	2.05	0.75	1.5	0	1	0	1	1
Tb927.1.4950	hypothetical protein, unlikely	Unlikely	1.37	3.51	1.29	2.59	0	1	0	1	1
Tb927.1.4960	hypothetical protein, unlikely	Unlikely	1.33	2.17	0.91	1.81	0	1	0	1	1
Tb927.1.4990	hypothetical protein, unlikely	Unlikely	1.24	1.69	0.92	1.45	0	1	0	1	1
Tb927.1.5040	hypothetical protein, unlikely	Unlikely	1.03	2.87	0.83	1.86	0	1	0	1	1
Tb927.1.5050	hypothetical protein, unlikely	Unlikely	1.52	1.53	1.12	1.78	1	1	0	1	1
Tb927.1.5070	hypothetical protein, unlikely	Unlikely	1.79	5.58	1.22	3.48	1	1	0	1	1
Tb927.1.5190	hypothetical protein, unlikely	Unlikely	1.31	3	0.89	1.79	0	1	0	1	1
Tb927.1.5270	hypothetical protein, unlikely	Unlikely	1.21	2.3	0.76	1.73	0	1	0	1	1
Tb927.1.5290	hypothetical protein, unlikely	Unlikely	4.55	17.04	2.61	8.04	1	1	1	1	1
Tb927.1.5310	hypothetical protein, unlikely	Unlikely	9	265.5	6.5	87	1	1	1	1	1
Tb927.1.550	hypothetical protein, unlikely	Unlikely	1.49	4.97	1.07	2.78	1	1	0	1	1
Tb927.1.590	hypothetical protein, unlikely	Unlikely	1.33	6.22	0.76	2.14	0	1	0	1	1
Tb927.1.620	hypothetical protein, unlikely	Unlikely	1.11	3.33	0.8	2.01	0	1	0	1	1
Tb927.1.660	hypothetical protein, unlikely	Unlikely	1.25	7.42	0.96	2.62	0	1	0	1	1
Tb927.1.680	hypothetical protein, unlikely	Unlikely	1.99	10.72	1.27	4.84	1	1	0	1	1
Tb927.1.770	hypothetical protein, unlikely	Unlikely	1.21	5.09	1.01	2.23	0	1	0	1	1
Tb927.1.80	hypothetical protein, unlikely	Unlikely	4.25	8.92	2.56	5.98	1	1	1	1	1
Tb927.1.800	hypothetical protein, unlikely	Unlikely	1.61	21.19	1.11	6.54	1	1	0	1	1
Tb927.1.810	hypothetical protein, unlikely	Unlikely	1.5	10.83	1.12	4.63	1	1	0	1	1
Tb927.1.850	hypothetical protein, unlikely	Unlikely	1.22	2.95	0.97	1.89	0	1	0	1	1
Tb927.1.960	hypothetical protein, unlikely	Unlikely	1.21	2.03	0.92	1.88	0	1	0	1	1
Tb927.1.980	hypothetical protein, unlikely	Unlikely	1.16	2.42	1.09	1.85	0	1	0	1	1
Tb927.10.10060	hypothetical protein, unlikely	Unlikely	1.12	3.74	0.77	1.92	0	1	0	1	1
Tb927.10.10660	hypothetical protein, unlikely	Unlikely	1.33	2.44	0.96	1.67	0	1	0	1	1
Tb927.10.11790	hypothetical protein, unlikely	Unlikely	1.73	4.02	1.23	3.92	1	1	0	1	1
Tb927.10.1360	hypothetical protein, unlikely	Unlikely	1.31	1.67	1.13	1.41	0	1	0	1	1
Tb927.10.15560	hypothetical protein, unlikely	Unlikely	1.18	2.09	0.9	1.53	0	1	0	1	1
Tb927.10.15630	hypothetical protein, unlikely	Unlikely	1.48	14.38	1.36	4.3	1	1	0	1	1
Tb927.10.2740	hypothetical protein, unlikely	Unlikely	1.19	4.01	0.86	1.61	0	1	0	1	1
Tb927.10.4150	hypothetical protein, unlikely	Unlikely	1.18	2.65	0.87	1.56	0	1	0	1	1
Tb927.10.50	hypothetical protein, unlikely	Unlikely	0.88	1.76	0.65	3.53	0	1	0	1	1
Tb927.10.7260	hypothetical protein, unlikely	Unlikely	1.43	4.41	0.9	2.03	1	1	0	1	1
Tb927.10.860	hypothetical protein, unlikely	Unlikely	1.32	3.8	1.1	1.9	0	1	0	1	1
Tb927.11.11070	hypothetical protein, unlikely	Unlikely	1.33	1.82	0.82	1.63	0	1	0	1	1
Tb927.11.11190	hypothetical protein, unlikely	Unlikely	1.4	3.28	1.06	2.09	0	1	0	1	1
Tb927.11.18200	hypothetical protein, unlikely	Unlikely	10.84	240.21	5.44	49.39	1	1	1	1	1
Tb927.11.5320	hypothetical protein, unlikely	Unlikely	1.47	12.19	1.21	4.4	1	1	0	1	1
Tb927.9.10130	hypothetical protein, unlikely	Unlikely	1.35	1.64	0.82	1.52	0	1	0	1	1
Tb927.9.10180	hypothetical protein, unlikely	Unlikely	1.31	5.14	0.85	2.51	0	1	0	1	1
Tb927.9.1020	hypothetical protein, unlikely	Unlikely	4.32	15.18	2.34	7.51	1	1	1	1	1
Tb927.9.10270	hypothetical protein, unlikely	Unlikely	2.55	25.92	1.9	10.3	1	1	1	1	1
Tb927.9.10290	hypothetical protein, unlikely	Unlikely	2.48	14.41	1.3	5.02	1	1	0	1	1
Tb927.9.10460	hypothetical protein, unlikely	Unlikely	1.44	4.74	0.95	2.37	1	1	0	1	1
Tb927.9.10540	hypothetical protein, unlikely	Unlikely	1.21	2.42	0.8	2.13	0	1	0	1	1
Tb927.9.10590	hypothetical protein, unlikely	Unlikely	1.79	27.54	1.67	9.12	1	1	1	1	1
Tb927.9.1060	hypothetical protein, unlikely	Unlikely	1.73	2.39	0.97	2.57	1	1	0	1	1
Tb927.9.10600	hypothetical protein, unlikely	Unlikely	2.35	32.07	1.14	8.76	1	1	0	1	1
Tb927.9.10610	hypothetical protein, unlikely	Unlikely	2.41	10.46	1.07	5.05	1	1	0	1	1
Tb927.9.10620	hypothetical protein, unlikely	Unlikely	1.17	2.78	0.99	1.71	0	1	0	1	1
Tb927.9.10740	hypothetical protein, unlikely	Unlikely	1.55	7.75	1.15	2.93	1	1	0	1	1
Tb927.9.10750	hypothetical protein, unlikely	Unlikely	1.28	6.92	0.77	3.05	0	1	0	1	1
Tb927.9.10760	hypothetical protein, unlikely	Unlikely	1.44	12.86	0.95	4.91	1	1	0	1	1
Tb927.9.10860	hypothetical protein, unlikely	Unlikely	1.15	2.1	0.83	1.64	0	1	0	1	1
Tb927.9.10940	hypothetical protein, unlikely	Unlikely	1.96	20.93	1.17	8.86	1	1	0	1	1
Tb927.9.110	hypothetical protein, unlikely	Unlikely	1.6	5.47	0.98	3.76	1	1	0	1	1
Tb927.9.11010	hypothetical protein, unlikely	Unlikely	2.05	36.21	1.19	11.74	1	1	0	1	1
Tb927.9.11020	hypothetical protein, unlikely	Unlikely	1.27	18.23	0.92	6.42	0	1	0	1	1
Tb927.9.11060	hypothetical protein, unlikely	Unlikely	1.37	4.48	0.95	2.15	0	1	0	1	1
Tb927.9.11080	hypothetical protein, unlikely	Unlikely	2.12	22.76	1.44	8.11	1	1	1	1	1
Tb927.9.11160	hypothetical protein, unlikely	Unlikely	1.36	2.18	0.99	1.58	0	1	0	1	1
Tb927.9.11170	hypothetical protein, unlikely	Unlikely	1.32	1.92	0.98	1.43	0	1	0	1	1
Tb927.9.11190	hypothetical protein, unlikely	Unlikely	1.19	2.08	0.77	1.82	0	1	0	1	1
Tb927.9.11530	hypothetical protein, unlikely	Unlikely	1.24	3.32	1.05	1.94	0	1	0	1	1
Tb927.9.11550	hypothetical protein, unlikely	Unlikely	1.23	4.49	0.92	1.78	0	1	0	1	1
Tb927.9.11650	hypothetical protein, unlikely	Unlikely	1.33	3.63	0.94	1.68	0	1	0	1	1
Tb927.9.11710	hypothetical protein, unlikely	Unlikely	1.22	9	0.99	2.65	0	1	0	1	1
Tb927.9.11730	hypothetical protein, unlikely	Unlikely	1.34	10.11	0.45	4	0	1	0	1	1
Tb927.9.11780	hypothetical protein, unlikely	Unlikely	1.45	3.99	0.99	2.47	1	1	0	1	1
Tb927.9.11860	hypothetical protein, unlikely	Unlikely	1.7	9.83	0.92	5.27	1	1	0	1	1
Tb927.9.11920	hypothetical protein, unlikely	Unlikely	1.74	4.18	1.17	3.34	1	1	0	1	1
Tb927.9.11950	hypothetical protein, unlikely	Unlikely	1.63	7.59	0.96	3.85	1	1	0	1	1
Tb927.9.11980	hypothetical protein, unlikely	Unlikely	1.39	4.05	0.91	1.84	0	1	0	1	1
Tb927.9.12060	hypothetical protein, unlikely	Unlikely	1.08	3.02	1.2	1.99	0	1	0	1	1
Tb927.9.12130	hypothetical protein, unlikely	Unlikely	0.98	1.52	0.71	1.58	0	1	0	1	1
Tb927.9.12190	hypothetical protein, unlikely	Unlikely	2.24	13.92	1.58	5.11	1	1	1	1	1
Tb927.9.12350	hypothetical protein, unlikely	Unlikely	2.26	28.42	1.8	8.81	1	1	1	1	1
Tb927.9.12370	hypothetical protein, unlikely	Unlikely	2.82	4.74	1.39	3.07	1	1	0	1	1
Tb927.9.12460	hypothetical protein, unlikely	Unlikely	1.87	13.14	1.16	4.35	1	1	0	1	1
Tb927.9.1260	hypothetical protein, unlikely	Unlikely	4.85	13.81	2.24	7.9	1	1	1	1	1
Tb927.9.12760	hypothetical protein, unlikely	Unlikely	1.51	1.68	0.97	2.03	1	1	0	1	1
Tb927.9.12840	hypothetical protein, unlikely	Unlikely	1.64	6.47	1.22	5.19	1	1	0	1	1
Tb927.9.1300	hypothetical protein, unlikely	Unlikely	1.25	3.97	0.87	1.78	0	1	0	1	1
Tb927.9.13080	hypothetical protein, unlikely	Unlikely	1.37	10.77	0.9	3.56	0	1	0	1	1
Tb927.9.1310	hypothetical protein, unlikely	Unlikely	1.31	3.75	1.15	2.08	0	1	0	1	1
Tb927.9.13180	hypothetical protein, unlikely	Unlikely	1.53	4.38	0.9	2.19	1	1	0	1	1
Tb927.9.13190	hypothetical protein, unlikely	Unlikely	1.52	3.39	0.99	2.75	1	1	0	1	1
Tb927.9.1320	hypothetical protein, unlikely	Unlikely	1.34	3.89	0.98	2.19	0	1	0	1	1
Tb927.9.13210	hypothetical protein, unlikely	Unlikely	1.4	2.23	1.02	2.4	0	1	0	1	1
Tb927.9.13230	hypothetical protein, unlikely	Unlikely	1.25	2.96	0.96	1.7	0	1	0	1	1
Tb927.9.1330	hypothetical protein, unlikely	Unlikely	1.53	1.71	1.06	1.71	1	1	0	1	1
Tb927.9.13370	hypothetical protein, unlikely	Unlikely	1.42	5.96	1.07	2.38	1	1	0	1	1
Tb927.9.13410	hypothetical protein, unlikely	Unlikely	2.1	16.1	1.1	7.63	1	1	0	1	1
Tb927.9.13500	hypothetical protein, unlikely	Unlikely	1.64	21.99	1	6.13	1	1	0	1	1
Tb927.9.13590	hypothetical protein, unlikely	Unlikely	2.05	4.52	1.29	2.32	1	1	0	1	1
Tb927.9.13600	hypothetical protein, unlikely	Unlikely	2.07	7.62	1.25	3.98	1	1	0	1	1
Tb927.9.13980	hypothetical protein, unlikely	Unlikely	1.57	2.7	1.1	1.43	1	1	0	1	1
Tb927.9.14060	hypothetical protein, unlikely	Unlikely	1.19	10.29	0.77	2.55	0	1	0	1	1
Tb927.9.14090	hypothetical protein, unlikely	Unlikely	2.01	24.13	1.84	8.43	1	1	1	1	1
Tb927.9.14110	hypothetical protein, unlikely	Unlikely	1.13	14.33	1.01	5.41	0	1	0	1	1
Tb927.9.14210	hypothetical protein, unlikely	Unlikely	1.51	3.65	1.07	2.21	1	1	0	1	1
Tb927.9.14250	hypothetical protein, unlikely	Unlikely	1.76	5.65	1.01	2.28	1	1	0	1	1
Tb927.9.14560	hypothetical protein, unlikely	Unlikely	1.55	4.57	0.86	1.9	1	1	0	1	1
Tb927.9.14620	hypothetical protein, unlikely	Unlikely	1.56	1.9	0.95	1.59	1	1	0	1	1
Tb927.9.14960	hypothetical protein, unlikely	Unlikely	1.33	1.8	1.08	1.73	0	1	0	1	1
Tb927.9.14970	hypothetical protein, unlikely	Unlikely	1.69	1.7	1.22	1.71	1	1	0	1	1
Tb927.9.14980	hypothetical protein, unlikely	Unlikely	1.28	3.64	1.07	1.77	0	1	0	1	1
Tb927.9.15280	hypothetical protein, unlikely	Unlikely	1.24	2.69	0.99	1.73	0	1	0	1	1
Tb927.9.15300	hypothetical protein, unlikely	Unlikely	3.44	43.06	3.15	12	1	1	1	1	1
Tb927.9.15310	hypothetical protein, unlikely	Unlikely	3.68	110.45	3.45	34.18	1	1	1	1	1
Tb927.9.15390	hypothetical protein, unlikely	Unlikely	1.32	3.67	0.85	2.67	0	1	0	1	1
Tb927.9.15670	hypothetical protein, unlikely	Unlikely	0.95	2.78	0.68	1.53	0	1	0	1	1
Tb927.9.1580	hypothetical protein, unlikely	Unlikely	1.32	7.08	0.85	3.13	0	1	0	1	1
Tb927.9.15830	hypothetical protein, unlikely	Unlikely	2.4	44.1	1	12	1	1	0	1	1
Tb927.9.15840	hypothetical protein, unlikely	Unlikely	2.25	108	3.25	21.5	1	1	1	1	1
Tb927.9.15880	hypothetical protein, unlikely	Unlikely	0.89	4.3	0.73	1.81	0	1	0	1	1
Tb927.9.15910	hypothetical protein, unlikely	Unlikely	0.92	3.29	0.78	2.31	0	1	0	1	1
Tb927.9.15920	hypothetical protein, unlikely	Unlikely	1.07	2.16	0.66	1.46	0	1	0	1	1
Tb927.9.15970	hypothetical protein, unlikely	Unlikely	1.34	1.47	0.74	1.94	0	1	0	1	1
Tb927.9.16000	hypothetical protein, unlikely	Unlikely	0.97	2.36	0.74	1.49	0	1	0	1	1
Tb927.9.16030	hypothetical protein, unlikely	Unlikely	1.03	2.58	0.67	1.79	0	1	0	1	1
Tb927.9.16120	hypothetical protein, unlikely	Unlikely	3.6	12.47	2.47	5.69	1	1	1	1	1
Tb927.9.16340	hypothetical protein, unlikely	Unlikely	4.73	36.57	3.46	11.84	1	1	1	1	1
Tb927.9.16420	hypothetical protein, unlikely	Unlikely	1.47	2.51	0.95	1.98	1	1	0	1	1
Tb927.9.16760	hypothetical protein, unlikely	Unlikely	1.48	6.54	0.96	4	1	1	0	1	1
Tb927.9.1690	hypothetical protein, unlikely	Unlikely	1.48	10.54	1.08	5.97	1	1	0	1	1
Tb927.9.16930	hypothetical protein, unlikely	Unlikely	2.05	4.74	1.22	2.25	1	1	0	1	1
Tb927.9.17150	hypothetical protein, unlikely	Unlikely	3.83	26.65	2.38	11.38	1	1	1	1	1
Tb927.9.1740	hypothetical protein, unlikely	Unlikely	1.2	4.11	0.96	1.87	0	1	0	1	1
Tb927.9.17560	hypothetical protein, unlikely	Unlikely	1.43	4.38	1.06	2.05	1	1	0	1	1
Tb927.9.1760	hypothetical protein, unlikely	Unlikely	1.08	2.23	0.82	1.7	0	1	0	1	1
Tb927.9.17710	hypothetical protein, unlikely	Unlikely	1.13	6.53	1.31	4.31	0	1	0	1	1
Tb927.9.17800	hypothetical protein, unlikely	Unlikely	1	1.98	0.7	1.45	0	1	0	1	1
Tb927.9.17920	hypothetical protein, unlikely	Unlikely	3.29	9.68	1.77	4.64	1	1	1	1	1
Tb927.9.18030	hypothetical protein, unlikely	Unlikely	4.14	25.03	1.82	9.03	1	1	1	1	1
Tb927.9.18060	hypothetical protein, unlikely	Unlikely	1.36	2.53	0.94	1.76	0	1	0	1	1
Tb927.9.1990	hypothetical protein, unlikely	Unlikely	1.13	5.96	0.88	1.93	0	1	0	1	1
Tb927.9.2000	hypothetical protein, unlikely	Unlikely	1.19	7.27	0.91	2.99	0	1	0	1	1
Tb927.9.2040	hypothetical protein, unlikely	Unlikely	1.35	5.14	1.02	2.32	0	1	0	1	1
Tb927.9.2090	hypothetical protein, unlikely	Unlikely	1.25	2.15	0.78	1.59	0	1	0	1	1
Tb927.9.2210	hypothetical protein, unlikely	Unlikely	1.62	11.53	0.93	5.57	1	1	0	1	1
Tb927.9.2230	hypothetical protein, unlikely	Unlikely	1.72	5.44	1.09	3.1	1	1	0	1	1
Tb927.9.2290	hypothetical protein, unlikely	Unlikely	1.22	1.68	0.83	1.5	0	1	0	1	1
Tb927.9.2300	hypothetical protein, unlikely	Unlikely	1.56	3.65	0.83	2.39	1	1	0	1	1
Tb927.9.2430	hypothetical protein, unlikely	Unlikely	1.85	3.33	1.13	2.09	1	1	0	1	1
Tb927.9.2440	hypothetical protein, unlikely	Unlikely	1.75	4.68	0.98	2.89	1	1	0	1	1
Tb927.9.2460	hypothetical protein, unlikely	Unlikely	1.8	8.43	1.33	3.57	1	1	0	1	1
Tb927.9.2480	hypothetical protein, unlikely	Unlikely	1.75	20.08	1.14	5.81	1	1	0	1	1
Tb927.9.2500	hypothetical protein, unlikely	Unlikely	1.8	10.96	1.04	4.51	1	1	0	1	1
Tb927.9.2570	hypothetical protein, unlikely	Unlikely	1.64	6.22	1.06	3.67	1	1	0	1	1
Tb927.9.2640	hypothetical protein, unlikely	Unlikely	1.4	4.35	1.09	2.79	0	1	0	1	1
Tb927.9.2680	hypothetical protein, unlikely	Unlikely	1.92	8.12	1.2	3.77	1	1	0	1	1
Tb927.9.2690	hypothetical protein, unlikely	Unlikely	1.57	10.6	0.93	5.62	1	1	0	1	1
Tb927.9.2710	hypothetical protein, unlikely	Unlikely	1.28	5.62	1.13	3.03	0	1	0	1	1
Tb927.9.2720	hypothetical protein, unlikely	Unlikely	1.43	6.54	1.06	2.49	1	1	0	1	1
Tb927.9.2740	hypothetical protein, unlikely	Unlikely	1.49	10.9	1.16	3.74	1	1	0	1	1
Tb927.9.2750	hypothetical protein, unlikely	Unlikely	1.23	3.27	0.76	2.34	0	1	0	1	1
Tb927.9.2770	hypothetical protein, unlikely	Unlikely	1.4	1.98	0.84	1.61	0	1	0	1	1
Tb927.9.2790	hypothetical protein, unlikely	Unlikely	1.61	1.99	1.22	1.93	1	1	0	1	1
Tb927.9.2810	hypothetical protein, unlikely	Unlikely	3.22	18.81	1.72	6.97	1	1	1	1	1
Tb927.9.2880	hypothetical protein, unlikely	Unlikely	1.46	2.47	1.13	1.67	1	1	0	1	1
Tb927.9.2920	hypothetical protein, unlikely	Unlikely	1.45	4.28	0.87	2.23	1	1	0	1	1
Tb927.9.2930	hypothetical protein, unlikely	Unlikely	1.36	2.91	0.99	2.17	0	1	0	1	1
Tb927.9.2970	hypothetical protein, unlikely	Unlikely	1.23	1.79	0.8	1.47	0	1	0	1	1
Tb927.9.3020	hypothetical protein, unlikely	Unlikely	1.33	2.42	0.83	1.62	0	1	0	1	1
Tb927.9.3060	hypothetical protein, unlikely	Unlikely	0.98	3.9	0.73	2.17	0	1	0	1	1
Tb927.9.3070	hypothetical protein, unlikely	Unlikely	1.24	2.5	0.98	1.95	0	1	0	1	1
Tb927.9.3090	hypothetical protein, unlikely	Unlikely	1.58	10.03	1.25	4.62	1	1	0	1	1
Tb927.9.3110	hypothetical protein, unlikely	Unlikely	1.23	5.1	0.91	2.1	0	1	0	1	1
Tb927.9.3150	hypothetical protein, unlikely	Unlikely	1.23	7.02	0.62	2.92	0	1	0	1	1
Tb927.9.3160	hypothetical protein, unlikely	Unlikely	1.41	3.2	1.28	2.04	1	1	0	1	1
Tb927.9.3190	hypothetical protein, unlikely	Unlikely	1.37	3.28	1.1	1.61	0	1	0	1	1
Tb927.9.3220	hypothetical protein, unlikely	Unlikely	1.86	3.39	1.05	2.42	1	1	0	1	1
Tb927.9.3250	hypothetical protein, unlikely	Unlikely	1.33	2.1	0.86	1.51	0	1	0	1	1
Tb927.9.3260	hypothetical protein, unlikely	Unlikely	1.56	8.17	1.25	2.54	1	1	0	1	1
Tb927.9.3270	hypothetical protein, unlikely	Unlikely	1.34	5.16	1.2	2.01	0	1	0	1	1
Tb927.9.3300	hypothetical protein, unlikely	Unlikely	1.4	1.8	0.98	1.76	0	1	0	1	1
Tb927.9.3320	hypothetical protein, unlikely	Unlikely	1.49	1.48	0.88	1.69	1	1	0	1	1
Tb927.9.3380	hypothetical protein, unlikely	Unlikely	1.3	1.46	0.9	1.44	0	1	0	1	1
Tb927.9.3450	hypothetical protein, unlikely	Unlikely	1.51	3.3	1.1	2.05	1	1	0	1	1
Tb927.9.3520	hypothetical protein, unlikely	Unlikely	1.36	3.17	1.01	1.72	0	1	0	1	1
Tb927.9.3570	hypothetical protein, unlikely	Unlikely	1.21	2.26	1.15	1.9	0	1	0	1	1
Tb927.9.3660	hypothetical protein, unlikely	Unlikely	1.37	1.99	0.94	1.73	0	1	0	1	1
Tb927.9.3720	hypothetical protein, unlikely	Unlikely	1.17	2.72	0.95	1.43	0	1	0	1	1
Tb927.9.3790	hypothetical protein, unlikely	Unlikely	1.24	1.97	0.84	1.55	0	1	0	1	1
Tb927.9.3830	hypothetical protein, unlikely	Unlikely	0.97	1.79	0.77	1.41	0	1	0	1	1
Tb927.9.3960	hypothetical protein, unlikely	Unlikely	1.24	2.09	1.03	1.46	0	1	0	1	1
Tb927.9.4030	hypothetical protein, unlikely	Unlikely	1.43	2.2	1.11	1.64	1	1	0	1	1
Tb927.9.4060	hypothetical protein, unlikely	Unlikely	1.28	3.15	0.86	1.77	0	1	0	1	1
Tb927.9.4070	hypothetical protein, unlikely	Unlikely	1.5	3.95	0.97	2.24	1	1	0	1	1
Tb927.9.4100	hypothetical protein, unlikely	Unlikely	1.9	11.08	1.1	4.1	1	1	0	1	1
Tb927.9.4110	hypothetical protein, unlikely	Unlikely	2.66	40.67	1.67	11.33	1	1	1	1	1
Tb927.9.4120	hypothetical protein, unlikely	Unlikely	3.19	62.23	2.03	17.44	1	1	1	1	1
Tb927.9.4140	hypothetical protein, unlikely	Unlikely	3.43	28.82	1.66	9.24	1	1	1	1	1
Tb927.9.4150	hypothetical protein, unlikely	Unlikely	3.33	66.4	1.6	15.67	1	1	1	1	1
Tb927.9.4160	hypothetical protein, unlikely	Unlikely	3.81	67.85	2.62	20.08	1	1	1	1	1
Tb927.9.4170	hypothetical protein, unlikely	Unlikely	1.22	4.24	0.84	1.84	0	1	0	1	1
Tb927.9.4180	hypothetical protein, unlikely	Unlikely	0.98	2.14	0.79	1.54	0	1	0	1	1
Tb927.9.4240	hypothetical protein, unlikely	Unlikely	1.32	6.86	0.95	3.01	0	1	0	1	1
Tb927.9.4270	hypothetical protein, unlikely	Unlikely	1.79	4.08	0.63	2.93	1	1	0	1	1
Tb927.9.4320	hypothetical protein, unlikely	Unlikely	1.07	4.13	0.83	1.61	0	1	0	1	1
Tb927.9.4330	hypothetical protein, unlikely	Unlikely	1.24	7.43	0.92	3.67	0	1	0	1	1
Tb927.9.4340	hypothetical protein, unlikely	Unlikely	1.34	25.11	1.55	7.74	0	1	1	1	1
Tb927.9.4400	hypothetical protein, unlikely	Unlikely	1.47	4.75	1.13	2.76	1	1	0	1	1
Tb927.9.4410	hypothetical protein, unlikely	Unlikely	1.69	5.03	1.08	3.03	1	1	0	1	1
Tb927.9.4430	hypothetical protein, unlikely	Unlikely	1.33	4.32	0.85	2.6	0	1	0	1	1
Tb927.9.4470	hypothetical protein, unlikely	Unlikely	1.55	7.24	0.84	3.07	1	1	0	1	1
Tb927.9.4490	hypothetical protein, unlikely	Unlikely	1.36	4.45	0.84	2.38	0	1	0	1	1
Tb927.9.4510	hypothetical protein, unlikely	Unlikely	1.69	6.3	0.76	3.12	1	1	0	1	1
Tb927.9.4540	hypothetical protein, unlikely	Unlikely	1.37	3.96	0.68	2.31	0	1	0	1	1
Tb927.9.4580	hypothetical protein, unlikely	Unlikely	1.4	4.93	1.01	1.83	0	1	0	1	1
Tb927.9.4590	hypothetical protein, unlikely	Unlikely	1.48	13.84	1.22	4.55	1	1	0	1	1
Tb927.9.4600	hypothetical protein, unlikely	Unlikely	1.59	7.55	1.2	3.2	1	1	0	1	1
Tb927.9.4650	hypothetical protein, unlikely	Unlikely	1.31	1.42	0.89	1.58	0	1	0	1	1
Tb927.9.4690	hypothetical protein, unlikely	Unlikely	2.42	20.79	2.04	7.72	1	1	1	1	1
Tb927.9.4710	hypothetical protein, unlikely	Unlikely	2.83	24.47	2.09	9.6	1	1	1	1	1
Tb927.9.4730	hypothetical protein, unlikely	Unlikely	1.48	2.45	0.84	2.42	1	1	0	1	1
Tb927.9.4750	hypothetical protein, unlikely	Unlikely	1.24	5.05	0.98	2.84	0	1	0	1	1
Tb927.9.4790	hypothetical protein, unlikely	Unlikely	1.47	1.53	1.14	1.43	1	1	0	1	1
Tb927.9.4800	hypothetical protein, unlikely	Unlikely	1.42	2.28	1.13	1.9	1	1	0	1	1
Tb927.9.4830	hypothetical protein, unlikely	Unlikely	1.27	4.27	1.01	1.92	0	1	0	1	1
Tb927.9.4860	hypothetical protein, unlikely	Unlikely	1.39	2.75	0.8	2.08	0	1	0	1	1
Tb927.9.4890	hypothetical protein, unlikely	Unlikely	1.49	3.49	0.95	1.65	1	1	0	1	1
Tb927.9.5060	hypothetical protein, unlikely	Unlikely	1.77	11.88	1.19	4.16	1	1	0	1	1
Tb927.9.5070	hypothetical protein, unlikely	Unlikely	1.31	5.43	1.1	3.05	0	1	0	1	1
Tb927.9.5090	hypothetical protein, unlikely	Unlikely	0.91	3.69	0.84	1.81	0	1	0	1	1
Tb927.9.5120	hypothetical protein, unlikely	Unlikely	1.61	2.26	1.1	1.43	1	1	0	1	1
Tb927.9.5130	hypothetical protein, unlikely	Unlikely	1.7	11.42	1.23	4.05	1	1	0	1	1
Tb927.9.5140	hypothetical protein, unlikely	Unlikely	1.58	4.58	1.14	1.93	1	1	0	1	1
Tb927.9.5160	hypothetical protein, unlikely	Unlikely	1.54	13.65	1.04	3.68	1	1	0	1	1
Tb927.9.5180	hypothetical protein, unlikely	Unlikely	1.5	6.81	1.09	3.68	1	1	0	1	1
Tb927.9.5200	hypothetical protein, unlikely	Unlikely	1.64	10.76	1.37	5.64	1	1	0	1	1
Tb927.9.5230	hypothetical protein, unlikely	Unlikely	1.44	15.74	1	5.3	1	1	0	1	1
Tb927.9.5250	hypothetical protein, unlikely	Unlikely	1.2	4.63	1.07	2.53	0	1	0	1	1
Tb927.9.530	hypothetical protein, unlikely	Unlikely	8.43	52.76	4.97	18.91	1	1	1	1	1
Tb927.9.5310	hypothetical protein, unlikely	Unlikely	1.24	2.14	0.87	1.58	0	1	0	1	1
Tb927.9.5450	hypothetical protein, unlikely	Unlikely	1.19	3.09	0.78	2.69	0	1	0	1	1
Tb927.9.5470	hypothetical protein, unlikely	Unlikely	1.54	9.31	1.01	4.12	1	1	0	1	1
Tb927.9.5480	hypothetical protein, unlikely	Unlikely	1.58	9.92	1.05	4.82	1	1	0	1	1
Tb927.9.5500	hypothetical protein, unlikely	Unlikely	1.36	6.74	0.94	3.83	0	1	0	1	1
Tb927.9.5510	hypothetical protein, unlikely	Unlikely	1.36	7.96	0.8	4.29	0	1	0	1	1
Tb927.9.5540	hypothetical protein, unlikely	Unlikely	1.57	7.79	0.95	2.72	1	1	0	1	1
Tb927.9.5550	hypothetical protein, unlikely	Unlikely	1.33	4.3	0.97	2.62	0	1	0	1	1
Tb927.9.5560	hypothetical protein, unlikely	Unlikely	1.74	24.85	1.32	7.46	1	1	0	1	1
Tb927.9.5570	hypothetical protein, unlikely	Unlikely	1.77	20.73	1.13	7.17	1	1	0	1	1
Tb927.9.5580	hypothetical protein, unlikely	Unlikely	1.42	11.44	1.03	2.97	1	1	0	1	1
Tb927.9.5610	hypothetical protein, unlikely	Unlikely	1.29	1.88	1.08	1.55	0	1	0	1	1
Tb927.9.5640	hypothetical protein, unlikely	Unlikely	1.29	3.24	1.04	1.94	0	1	0	1	1
Tb927.9.5660	hypothetical protein, unlikely	Unlikely	1.07	3.78	0.73	2.49	0	1	0	1	1
Tb927.9.5670	hypothetical protein, unlikely	Unlikely	1.34	7.46	0.74	4.52	0	1	0	1	1
Tb927.9.5910	hypothetical protein, unlikely	Unlikely	1.85	8.83	1.2	4.12	1	1	0	1	1
Tb927.9.5920	hypothetical protein, unlikely	Unlikely	1.5	20.48	1.57	9.17	1	1	1	1	1
Tb927.9.5930	hypothetical protein, unlikely	Unlikely	3.39	27.52	2.17	9.39	1	1	1	1	1
Tb927.9.5940	hypothetical protein, unlikely	Unlikely	1.6	4.78	0.83	2.48	1	1	0	1	1
Tb927.9.5950	hypothetical protein, unlikely	Unlikely	1.37	4.19	0.81	2.52	0	1	0	1	1
Tb927.9.5990	hypothetical protein, unlikely	Unlikely	1.63	5.09	0.9	2.47	1	1	0	1	1
Tb927.9.6050	hypothetical protein, unlikely	Unlikely	1.43	2.76	0.84	1.41	1	1	0	1	1
Tb927.9.6140	hypothetical protein, unlikely	Unlikely	2.07	12.64	1.2	3.86	1	1	0	1	1
Tb927.9.6490	hypothetical protein, unlikely	Unlikely	1.24	6.26	1	2.35	0	1	0	1	1
Tb927.9.6500	hypothetical protein, unlikely	Unlikely	1.91	7.84	0.97	3.3	1	1	0	1	1
Tb927.9.6540	hypothetical protein, unlikely	Unlikely	1.37	2.54	1.05	1.49	0	1	0	1	1
Tb927.9.6590	hypothetical protein, unlikely	Unlikely	1.44	2.65	0.91	1.56	1	1	0	1	1
Tb927.9.6600	hypothetical protein, unlikely	Unlikely	1.69	5.98	1.24	2.55	1	1	0	1	1
Tb927.9.6680	hypothetical protein, unlikely	Unlikely	1.44	2.98	1.13	1.89	1	1	0	1	1
Tb927.9.6690	hypothetical protein, unlikely	Unlikely	1.35	2.34	1.01	1.55	0	1	0	1	1
Tb927.9.6700	hypothetical protein, unlikely	Unlikely	1.48	2.53	0.99	1.55	1	1	0	1	1
Tb927.9.6840	hypothetical protein, unlikely	Unlikely	1.46	2.87	0.98	1.53	1	1	0	1	1
Tb927.9.6900	hypothetical protein, unlikely	Unlikely	1.27	1.78	1	1.66	0	1	0	1	1
Tb927.9.6980	hypothetical protein, unlikely	Unlikely	1.31	7	0.94	3.32	0	1	0	1	1
Tb927.9.6990	hypothetical protein, unlikely	Unlikely	1.57	1.47	1	1.63	1	1	0	1	1
Tb927.9.7050	hypothetical protein, unlikely	Unlikely	1.74	3.92	1.07	2.31	1	1	0	1	1
Tb927.9.7140	hypothetical protein, unlikely	Unlikely	1.18	3.88	0.75	1.88	0	1	0	1	1
Tb927.9.7220	hypothetical protein, unlikely	Unlikely	1.16	13.29	1.13	4	0	1	0	1	1
Tb927.9.7300	hypothetical protein, unlikely	Unlikely	1.09	2.15	0.74	1.63	0	1	0	1	1
Tb927.9.7360	hypothetical protein, unlikely	Unlikely	0.75	1.5	0	2.42	0	1	0	1	1
Tb927.9.7450	hypothetical protein, unlikely	Unlikely	2.73	116.45	1.64	36.18	1	1	1	1	1
Tb927.9.7460	hypothetical protein, unlikely	Unlikely	4.23	85.91	1.64	31.09	1	1	1	1	1
Tb927.9.7490	hypothetical protein, unlikely	Unlikely	1.42	20.54	1.49	8.06	1	1	1	1	1
Tb927.9.7510	hypothetical protein, unlikely	Unlikely	3.18	25.06	1.24	10.82	1	1	0	1	1
Tb927.9.7530	hypothetical protein, unlikely	Unlikely	2.11	17.23	1.31	5.69	1	1	0	1	1
Tb927.9.7680	hypothetical protein, unlikely	Unlikely	1.28	9.73	1.09	3.95	0	1	0	1	1
Tb927.9.7730	hypothetical protein, unlikely	Unlikely	1.29	1.88	0.81	1.89	0	1	0	1	1
Tb927.9.7750	hypothetical protein, unlikely	Unlikely	1.21	2.52	0.8	1.78	0	1	0	1	1
Tb927.9.7840	hypothetical protein, unlikely	Unlikely	1.16	1.49	0.79	1.49	0	1	0	1	1
Tb927.9.8010	hypothetical protein, unlikely	Unlikely	1.4	5.17	0.85	2.56	0	1	0	1	1
Tb927.9.8170	hypothetical protein, unlikely	Unlikely	2.51	31.31	1.8	9.64	1	1	1	1	1
Tb927.9.8300	hypothetical protein, unlikely	Unlikely	1.6	6.93	1.01	3.06	1	1	0	1	1
Tb927.9.8340	hypothetical protein, unlikely	Unlikely	1.56	6.24	0.97	2.13	1	1	0	1	1
Tb927.9.8390	hypothetical protein, unlikely	Unlikely	1.68	9.94	1.08	4.86	1	1	0	1	1
Tb927.9.8480	hypothetical protein, unlikely	Unlikely	1.35	2.48	0.96	1.74	0	1	0	1	1
Tb927.9.8530	hypothetical protein, unlikely	Unlikely	1.36	1.52	1.02	1.69	0	1	0	1	1
Tb927.9.8660	hypothetical protein, unlikely	Unlikely	1.43	4.69	1.01	2.3	1	1	0	1	1
Tb927.9.8730	hypothetical protein, unlikely	Unlikely	3.3	143.4	1	46.4	1	1	0	1	1
Tb927.9.8910	hypothetical protein, unlikely	Unlikely	1.49	4.14	1.05	1.57	1	1	0	1	1
Tb927.9.9070	hypothetical protein, unlikely	Unlikely	1.2	2.11	0.77	1.61	0	1	0	1	1
Tb927.9.9350	hypothetical protein, unlikely	Unlikely	2.26	14.09	1.14	4.28	1	1	0	1	1
Tb927.9.9360	hypothetical protein, unlikely	Unlikely	1.97	20.48	1.52	7	1	1	1	1	1
Tb927.9.9440	hypothetical protein, unlikely	Unlikely	1.15	22.43	0.94	5.49	0	1	0	1	1
Tb927.9.9460	hypothetical protein, unlikely	Unlikely	1.4	5.27	1.12	1.82	0	1	0	1	1
Tb927.9.9470	hypothetical protein, unlikely	Unlikely	1.84	10.11	1.53	3.25	1	1	1	1	1
Tb927.9.9480	hypothetical protein, unlikely	Unlikely	1.52	7.03	1.32	2.72	1	1	0	1	1
Tb927.9.9490	hypothetical protein, unlikely	Unlikely	4.07	41.21	1.95	10.26	1	1	1	1	1
Tb927.9.9500	hypothetical protein, unlikely	Unlikely	2.2	37.83	1.3	11.72	1	1	0	1	1
Tb927.9.9590	hypothetical protein, unlikely	Unlikely	1.18	3.95	1	1.87	0	1	0	1	1
Tb927.9.9680	hypothetical protein, unlikely	Unlikely	1.48	5.04	1.02	2.57	1	1	0	1	1
Tb927.9.9770	hypothetical protein, unlikely	Unlikely	1.39	3.15	0.93	1.64	0	1	0	1	1
Tb927.9.9890	hypothetical protein, unlikely	Unlikely	1.5	1.71	1.02	1.41	1	1	0	1	1
Tb927.9.9910	hypothetical protein, unlikely	Unlikely	1.46	3.26	1.06	1.84	1	1	0	1	1
Tb927.9.9920	hypothetical protein, unlikely	Unlikely	1.79	5.52	1.17	3.68	1	1	0	1	1
Tb927.9.9980	hypothetical protein, unlikely	Unlikely	1.33	4.01	0.84	2.09	0	1	0	1	1
Tb927.9.15500	hypothetical protein, unlikely, 3'UTR of ARF GTPAse factor	Unlikely	1.89	10.56	1.7	7.59	1	1	1	1	1
Tb927.9.1290	possibly a selenocysteine lyase.	unlikely	1.71	2.65	1	2.28	1	1	0	1	1
Tb927.3.4000	Adaptin complex AP1 sigma subunit	Vesicular.transport	1.12	2.09	0.8	1.46	0	1	0	1	1
Tb927.10.8580	ADP-ribosylation factor 3, putative (ARL3)	Vesicular.transport	1.36	1.56	0.91	1.46	0	1	0	1	1
Tb927.11.9470	ADP-ribosylation factor GTPase activating protein, putative	Vesicular.transport	1.47	2.01	1.06	1.43	1	1	0	1	1
Tb927.9.15490	ADP-ribosylation factor GTPase activating protein, putative	Vesicular.transport	1.41	3.57	0.96	1.49	1	1	0	1	1
Tb927.9.13650	ADP-ribosylation factor, putative	Vesicular.transport	1.24	1.69	0.98	1.43	0	1	0	1	1
Tb927.7.6230	ADP-ribosylation factor, putative (ARF3)	Vesicular.transport	1.28	2.63	0.89	1.42	0	1	0	1	1
Tb927.4.5010	calreticulin, putative	Vesicular.transport	1.34	1.87	0.84	1.42	0	1	0	1	1
Tb927.10.6980	caltractin, putative	Vesicular.transport	1.27	1.82	0.92	1.67	0	1	0	1	1
Tb927.8.4890	endoplasmic reticulum oxidoreductin, Ero1, oxidises PDI	Vesicular.transport	1.28	1.69	0.88	1.52	0	1	0	1	1
Tb11.02.5080b	Endoplasmic Reticulum-Golgi Intermediate Compartment (ERGIC)/Endoplasmic reticulum vesicle transporter, putative	Vesicular.transport	1.36	1.72	0.73	1.58	0	1	0	1	1
Tb927.11.7213	ERV46-like, ER-Golgi transport vesicles	Vesicular.transport	1.23	1.82	0.86	1.6	0	1	0	1	1
Tb927.6.440	haptoglobin-hemoglobin receptor (HpHbR)	Vesicular.transport	1.41	2.56	1.03	1.5	1	1	0	1	1
Tb927.10.2340	hypothetical protein, conserved, t-SNARE like	Vesicular.transport	1.4	2.53	1.08	1.73	0	1	0	1	1
Tb927.1.1980	Protein transport protein yif1, putative	Vesicular.transport	1.29	1.95	0.86	1.42	0	1	0	1	1
Tb927.10.12960	ras-related protein rab-5,small GTPase, putative (RAB5A)	Vesicular.transport	1.25	1.86	0.88	1.51	0	1	0	1	1
Tb927.3.4910	signal peptide peptidase, putative,aspartic peptidase, clan AD, family A22B, putative	Vesicular.transport	1.3	2.28	1.02	1.72	0	1	0	1	1
Tb927.8.4770	small GTP-binding protein Rab18	Vesicular.transport	1.32	2.2	0.95	1.5	0	1	0	1	1
Tb927.9.1970	syntaxin binding protein 1, putative	Vesicular.transport	1.24	1.41	0.89	1.46	0	1	0	1	1
Tb927.10.14690	syntaxin, putative	Vesicular.transport	1.43	1.7	0.94	1.52	1	1	0	1	1
Tb927.3.5570	syntaxin, putative	Vesicular.transport	1.17	2.11	0.84	1.57	0	1	0	1	1
Tb927.7.4470	translocon-associated protein gamma 4 transmembrane domains	Vesicular.transport	1.33	3.18	0.86	1.49	0	1	0	1	1
Tb927.2.5120	vesicle-associated membrane protein, in Tc vacuolar proteome	Vesicular.transport	1.38	2	0.9	1.53	0	1	0	1	1
Tb927.9.17460	rRNA precursor	VSG	1.41	3.39	0.99	1.87	1	1	0	1	1
Tb927.9.17460	rRNA precursor	VSG	1.41	3.39	0.99	1.87	1	1	0	1	1
Tb927.9.17460	rRNA precursor	VSG	1.41	3.39	0.99	1.87	1	1	0	1	1
Tb11.v5.0386	variant surface glycoprotein (VSG, atypical), putative	VSG	1.26	3.38	0.68	1.93	0	1	0	1	1
Tb11.v5.0389	variant surface glycoprotein (VSG, atypical), putative	VSG	1.5	2.5	1.06	1.82	1	1	0	1	1
Tb11.v5.0622	variant surface glycoprotein (VSG, atypical), putative	VSG	1.63	5.3	0.89	1.77	1	1	0	1	1
Tb11.v5.0804	variant surface glycoprotein (VSG, atypical), putative	VSG	1.87	6.3	1.18	2.82	1	1	0	1	1
Tb11.v5.0829	variant surface glycoprotein (VSG, atypical), putative	VSG	1.7	2.35	1.13	1.61	1	1	0	1	1
Tb11.v5.0840	variant surface glycoprotein (VSG, atypical), putative	VSG	2.17	4.56	1.44	3.07	1	1	1	1	1
Tb11.v5.0907	variant surface glycoprotein (VSG, atypical), putative	VSG	1.21	2.86	0.93	1.68	0	1	0	1	1
Tb11.v5.0908	variant surface glycoprotein (VSG, atypical), putative	VSG	0.9	10.2	2.6	5	0	1	1	1	1
Tb11.v5.0911	variant surface glycoprotein (VSG, atypical), putative	VSG	1.15	6	1.26	1.94	0	1	0	1	1
Tb11.v5.0913	variant surface glycoprotein (VSG, atypical), putative	VSG	1.64	3.88	0.99	2.46	1	1	0	1	1
Tb11.v5.0916	variant surface glycoprotein (VSG, atypical), putative	VSG	1.27	3.19	0.89	1.49	0	1	0	1	1
Tb11.v5.0929	variant surface glycoprotein (VSG, atypical), putative	VSG	1.47	2.8	0.94	1.89	1	1	0	1	1
Tb11.v5.0929	variant surface glycoprotein (VSG, atypical), putative	VSG	1.47	2.8	0.94	1.89	1	1	0	1	1
Tb11.v5.0945	variant surface glycoprotein (VSG, atypical), putative	VSG	1.83	2.53	1.01	1.65	1	1	0	1	1
Tb11.v5.0950	variant surface glycoprotein (VSG, atypical), putative	VSG	0.28	2.81	0.69	2.25	0	1	0	1	1
Tb11.v5.0953	variant surface glycoprotein (VSG, atypical), putative	VSG	1.58	2.7	0.85	2.18	1	1	0	1	1
Tb11.v5.0958	variant surface glycoprotein (VSG, atypical), putative	VSG	1.24	5.74	0.72	2.34	0	1	0	1	1
Tb11.v5.1024	variant surface glycoprotein (VSG, atypical), putative	VSG	1.39	16.77	1.02	1.99	0	1	0	1	1
Tb927.11.17580	variant surface glycoprotein (VSG, atypical), putative	VSG	1.36	3.46	0.92	1.85	0	1	0	1	1
Tb927.11.17720	variant surface glycoprotein (VSG, atypical), putative	VSG	1.35	2.86	0.91	1.51	0	1	0	1	1
Tb927.11.17770	variant surface glycoprotein (VSG, atypical), putative	VSG	1.36	4.19	0.9	2.24	0	1	0	1	1
Tb927.11.18510	variant surface glycoprotein (VSG, atypical), putative	VSG	1.3	3.3	0.77	2.85	0	1	0	1	1
Tb927.11.18520	variant surface glycoprotein (VSG, atypical), putative	VSG	1.19	6.25	1.1	2.24	0	1	0	1	1
Tb927.11.18530	variant surface glycoprotein (VSG, atypical), putative	VSG	1.36	4.52	0.89	1.79	0	1	0	1	1
Tb927.11.19180	variant surface glycoprotein (VSG, atypical), putative	VSG	5.18	17.86	3.41	10.14	1	1	1	1	1
Tb927.11.19540	variant surface glycoprotein (VSG, atypical), putative	VSG	1.75	8.83	1.5	4.89	1	1	1	1	1
Tb927.11.19870	variant surface glycoprotein (VSG, atypical), putative	VSG	1.11	4.81	0.62	2.14	0	1	0	1	1
Tb927.11.20100	variant surface glycoprotein (VSG, atypical), putative	VSG	1.35	3.22	1.05	1.69	0	1	0	1	1
Tb927.11.20700	variant surface glycoprotein (VSG, atypical), putative	VSG	1.38	3.31	0.85	1.71	0	1	0	1	1
Tb927.3.210	variant surface glycoprotein (VSG, atypical), putative	VSG	1.75	5.64	1.39	2.47	1	1	0	1	1
Tb927.3.370	variant surface glycoprotein (VSG, atypical), putative	VSG	1.47	2.34	0.97	1.46	1	1	0	1	1
Tb927.4.5410	variant surface glycoprotein (VSG, atypical), putative	VSG	1.73	2.19	0.84	1.61	1	1	0	1	1
Tb927.4.5420	variant surface glycoprotein (VSG, atypical), putative	VSG	1.22	2.78	0.7	1.5	0	1	0	1	1
Tb927.5.230	variant surface glycoprotein (VSG, atypical), putative	VSG	1.31	3.24	0.86	2.51	0	1	0	1	1
Tb927.5.3990	variant surface glycoprotein (VSG, atypical), putative	VSG	1.93	1.91	0.81	1.47	1	1	0	1	1
Tb927.5.4670	variant surface glycoprotein (VSG, atypical), putative	VSG	1.52	3.01	0.94	1.82	1	1	0	1	1
Tb927.5.4690	variant surface glycoprotein (VSG, atypical), putative	VSG	1.54	5.49	0.9	2.8	1	1	0	1	1
Tb927.5.4730	variant surface glycoprotein (VSG, atypical), putative	VSG	1.3	3.35	0.97	1.95	0	1	0	1	1
Tb927.5.4810	variant surface glycoprotein (VSG, atypical), putative	VSG	1.4	2.59	0.95	1.41	0	1	0	1	1
Tb927.5.4840	variant surface glycoprotein (VSG, atypical), putative	VSG	1.38	2.36	0.83	1.75	0	1	0	1	1
Tb927.5.4950	variant surface glycoprotein (VSG, atypical), putative	VSG	1.14	2.84	0.77	1.44	0	1	0	1	1
Tb927.5.5210	variant surface glycoprotein (VSG, atypical), putative	VSG	2	2.17	0.97	1.64	1	1	0	1	1
Tb927.6.5550	variant surface glycoprotein (VSG, atypical), putative	VSG	1.36	2.78	0.91	1.78	0	1	0	1	1
Tb927.6.5740	variant surface glycoprotein (VSG, atypical), putative	VSG	1.39	1.84	1.01	1.49	0	1	0	1	1
Tb927.8.170	variant surface glycoprotein (VSG, atypical), putative	VSG	1.3	3.21	0.82	1.97	0	1	0	1	1
Tb927.9.1110	variant surface glycoprotein (VSG, atypical), putative	VSG	1.52	2.64	1	1.97	1	1	0	1	1
Tb927.9.1280	variant surface glycoprotein (VSG, atypical), putative	VSG	1.47	1.77	0.86	1.5	1	1	0	1	1
Tb927.9.160	variant surface glycoprotein (VSG, atypical), putative	VSG	1.82	7.29	0.9	2.68	1	1	0	1	1
Tb927.9.16250	variant surface glycoprotein (VSG, atypical), putative	VSG	1.4	3.9	0.94	1.88	0	1	0	1	1
Tb927.9.16500	variant surface glycoprotein (VSG, atypical), putative	VSG	1.47	2.9	0.92	1.51	1	1	0	1	1
Tb927.9.17850	variant surface glycoprotein (VSG, atypical), putative	VSG	1.42	4.15	0.96	1.93	1	1	0	1	1
Tb927.9.270	variant surface glycoprotein (VSG, atypical), putative	VSG	1.32	3.09	0.91	1.47	0	1	0	1	1
Tb927.9.440	variant surface glycoprotein (VSG, atypical), putative	VSG	1.23	3.27	0.82	1.53	0	1	0	1	1
Tb927.9.570	variant surface glycoprotein (VSG, atypical), putative	VSG	1.28	2.79	0.97	1.7	0	1	0	1	1
Tb11.v4.0039b	variant surface glycoprotein (VSG, pseudogene), putative	VSG	1.52	5.13	1.26	3.74	1	1	0	1	1
Tb927.11.19000	variant surface glycoprotein (VSG, pseudogene), putative	VSG	1.31	9.64	1.29	4.21	0	1	0	1	1
Tb927.11.19040	variant surface glycoprotein (VSG, pseudogene), putative	VSG	0.75	9	1.17	1.5	0	1	0	1	1
Tb927.11.19060	variant surface glycoprotein (VSG, pseudogene), putative	VSG	1.46	3.76	0.88	1.44	1	1	0	1	1
Tb927.11.19110	variant surface glycoprotein (VSG, pseudogene), putative	VSG	1.15	3.2	0.85	2	0	1	0	1	1
Tb927.11.19160	variant surface glycoprotein (VSG, pseudogene), putative	VSG	3.75	7.5	2.5	7.5	1	1	1	1	1
Tb927.11.19190	variant surface glycoprotein (VSG, pseudogene), putative	VSG	1.39	2.81	0.9	1.41	0	1	0	1	1
Tb927.11.19200	variant surface glycoprotein (VSG, pseudogene), putative	VSG	1.52	3.39	0.87	1.97	1	1	0	1	1
Tb927.11.19200	variant surface glycoprotein (VSG, pseudogene), putative	VSG	1.52	3.39	0.87	1.97	1	1	0	1	1
Tb927.11.19210	variant surface glycoprotein (VSG, pseudogene), putative	VSG	1.24	2.48	0.76	1.75	0	1	0	1	1
Tb927.11.19220	variant surface glycoprotein (VSG, pseudogene), putative	VSG	1.22	2.38	0.91	1.75	0	1	0	1	1
Tb927.11.19240	variant surface glycoprotein (VSG, pseudogene), putative	VSG	1.14	2.37	0.8	1.5	0	1	0	1	1
Tb927.11.19280	variant surface glycoprotein (VSG, pseudogene), putative	VSG	1.58	3.97	1.25	2.1	1	1	0	1	1
Tb927.11.19280	variant surface glycoprotein (VSG, pseudogene), putative	VSG	1.58	3.97	1.25	2.1	1	1	0	1	1
Tb927.11.19440	variant surface glycoprotein (VSG, pseudogene), putative	VSG	1.59	3.56	1.01	1.89	1	1	0	1	1
Tb927.11.19460	variant surface glycoprotein (VSG, pseudogene), putative	VSG	1.52	4.03	1.03	2.25	1	1	0	1	1
Tb927.11.19770	variant surface glycoprotein (VSG, pseudogene), putative	VSG	1.87	4.74	1.24	2.15	1	1	0	1	1
Tb927.11.19780	variant surface glycoprotein (VSG, pseudogene), putative	VSG	1.4	2.56	0.99	1.55	0	1	0	1	1
Tb927.11.19920	variant surface glycoprotein (VSG, pseudogene), putative	VSG	3	9	1.5	4.5	1	1	1	1	1
Tb927.11.19920	variant surface glycoprotein (VSG, pseudogene), putative	VSG	3	9	1.5	4.5	1	1	1	1	1
Tb927.11.19920	variant surface glycoprotein (VSG, pseudogene), putative	VSG	3	9	1.5	4.5	1	1	1	1	1
Tb927.11.19940	variant surface glycoprotein (VSG, pseudogene), putative	VSG	1.21	2.94	0.92	1.79	0	1	0	1	1
Tb927.11.19970	variant surface glycoprotein (VSG, pseudogene), putative	VSG	1.21	2.73	0.91	1.68	0	1	0	1	1
Tb927.11.20310	variant surface glycoprotein (VSG, pseudogene), putative	VSG	1.41	3.86	0.98	2.3	1	1	0	1	1
Tb927.11.20320	variant surface glycoprotein (VSG, pseudogene), putative	VSG	1.39	2.52	0.95	1.63	0	1	0	1	1
Tb927.11.20330	variant surface glycoprotein (VSG, pseudogene), putative	VSG	1.5	2.58	0.95	1.43	1	1	0	1	1
Tb927.11.20340	variant surface glycoprotein (VSG, pseudogene), putative	VSG	1.37	4.04	1.13	1.9	0	1	0	1	1
Tb927.11.20360	variant surface glycoprotein (VSG, pseudogene), putative	VSG	1.62	4.53	1.34	1.92	1	1	0	1	1
Tb927.11.20360	variant surface glycoprotein (VSG, pseudogene), putative	VSG	1.62	4.53	1.34	1.92	1	1	0	1	1
Tb927.11.20480	variant surface glycoprotein (VSG, pseudogene), putative	VSG	1.3	2.36	0.86	1.42	0	1	0	1	1
Tb927.11.20540	variant surface glycoprotein (VSG, pseudogene), putative	VSG	1.34	5.66	0.97	3.74	0	1	0	1	1
Tb927.11.20580	variant surface glycoprotein (VSG, pseudogene), putative	VSG	2.08	3.81	1	2.96	1	1	0	1	1
Tb927.11.20590	variant surface glycoprotein (VSG, pseudogene), putative	VSG	1.27	3.53	0.93	1.74	0	1	0	1	1
Tb927.11.20590	variant surface glycoprotein (VSG, pseudogene), putative	VSG	1.27	3.53	0.93	1.74	0	1	0	1	1
Tb927.11.20600	variant surface glycoprotein (VSG, pseudogene), putative	VSG	1.19	2.56	0.9	1.55	0	1	0	1	1
Tb927.11.20600	variant surface glycoprotein (VSG, pseudogene), putative	VSG	1.19	2.56	0.9	1.55	0	1	0	1	1
Tb927.11.20610	variant surface glycoprotein (VSG, pseudogene), putative	VSG	1.63	5	1.83	4	1	1	1	1	1
Tb927.11.20060	variant surface glycoprotein (VSG, pseudogene), putative,variant surface glycoprotein (VSG), degenerate	VSG	1.33	2.5	0.9	1.66	0	1	0	1	1
Tb927.11.20290	variant surface glycoprotein (VSG, pseudogene), putative,variant surface glycoprotein (VSG), degenerate	VSG	1.51	3.18	1.13	2.39	1	1	0	1	1
Tb927.11.19640	variant surface glycoprotein (VSG, pseudogene), putative,variant surface glycoprotein (VSG), degenerate and frameshifted	VSG	2.07	2.27	1.19	1.98	1	1	0	1	1
Tb927.11.19640	variant surface glycoprotein (VSG, pseudogene), putative,variant surface glycoprotein (VSG), degenerate and frameshifted	VSG	2.07	2.27	1.19	1.98	1	1	0	1	1
Tb927.11.19640	variant surface glycoprotein (VSG, pseudogene), putative,variant surface glycoprotein (VSG), degenerate and frameshifted	VSG	2.07	2.27	1.19	1.98	1	1	0	1	1
Tb927.11.19640	variant surface glycoprotein (VSG, pseudogene), putative,variant surface glycoprotein (VSG), degenerate and frameshifted	VSG	2.07	2.27	1.19	1.98	1	1	0	1	1
Tb927.11.19640	variant surface glycoprotein (VSG, pseudogene), putative,variant surface glycoprotein (VSG), degenerate and frameshifted	VSG	2.07	2.27	1.19	1.98	1	1	0	1	1
Tb927.11.19690	variant surface glycoprotein (VSG, pseudogene), putative,variant surface glycoprotein (VSG), degenerate and frameshifted	VSG	1.26	2.22	0.98	1.68	0	1	0	1	1
Tb927.11.19690	variant surface glycoprotein (VSG, pseudogene), putative,variant surface glycoprotein (VSG), degenerate and frameshifted	VSG	1.26	2.22	0.98	1.68	0	1	0	1	1
Tb927.11.19690	variant surface glycoprotein (VSG, pseudogene), putative,variant surface glycoprotein (VSG), degenerate and frameshifted	VSG	1.26	2.22	0.98	1.68	0	1	0	1	1
Tb927.11.19890	variant surface glycoprotein (VSG, pseudogene), putative,variant surface glycoprotein (VSG), degenerate and frameshifted	VSG	2.61	9.63	1.89	11.39	1	1	1	1	1
Tb927.11.19890	variant surface glycoprotein (VSG, pseudogene), putative,variant surface glycoprotein (VSG), degenerate and frameshifted	VSG	2.61	9.63	1.89	11.39	1	1	1	1	1
Tb927.11.20210	variant surface glycoprotein (VSG, pseudogene), putative,variant surface glycoprotein (VSG), degenerate and frameshifted	VSG	1.26	2.28	0.86	1.48	0	1	0	1	1
Tb927.11.20210	variant surface glycoprotein (VSG, pseudogene), putative,variant surface glycoprotein (VSG), degenerate and frameshifted	VSG	1.26	2.28	0.86	1.48	0	1	0	1	1
Tb927.11.20210	variant surface glycoprotein (VSG, pseudogene), putative,variant surface glycoprotein (VSG), degenerate and frameshifted	VSG	1.26	2.28	0.86	1.48	0	1	0	1	1
[truncated: 10,176 more rows]
