# Supplementary material for: The trypanocidal benzoxaborole AN7973 inhibits trypanosome mRNA processing
Source: PLoS Pathog. 2018 Sep 25;14(9):e1007315. doi: 10.1371/journal.ppat.1007315 (PMC6173450; doi:10.1371/journal.ppat.1007315)
Supplement: S6 Table — For a detailed legend see the top sheet. (XLSX) [file ppat.1007315.s006.xlsx]

## Sheet: Legend
Methylated metabolites
Sheet 1	Mean amounts measured and statistical analysis
	Experiment 1
	Experiment 2
	Experiment 3
	Metabolites are:
	MTA: Methylthioadenosine
	ML: Methyl lysine
	2ML: 2-methyl lysine
	3ML: 3-methyl lysins
	SAM: S-adenosyl methionine
	AL: Acetyl lysine
	The "fold change" values are relative to the DMSO control incubated for the same time.
Sheet 2	Treatment times and concentrations of drug used
Sheet 3	Raw data
	Peak intensities calculated using Thermo Excalibur's Quan browser
	The evidence for each peak's identity is shown in rows 42 onwards
	The Metabolomics Standards Initiative level of evidence is shown in rows 53-55

## Sheet: 1. Calculations
		Arithmetic mean								Fold change vs relevant control						Average
TTK	Treatment	MTA	ML	2ML	3ML	SAM	AL		Treatment	MTA	ML	2ML	3ML	SAM	AL	MTA 3ML SAM AL
24	AN10443	3.06805e+07	943761	1.68631e+06	1.34898e+07	5.46564e+06	3.91464e+06		AN10443	0.98089	0.844171	0.947194	0.978923	0.8886	0.993962	0.938239
24	AN10601	7.84302e+07	1.68506e+06	2.79173e+06	21166138	1.80031e+07	4.0247e+06		AN10601	2.5075	1.50725	1.56811	1.53598	2.92694	1.02191	2.01034
24	AN10700	2.91651e+07	1.35294e+06	2.20203e+06	1.72685e+07	8.04501e+06	4.61946e+06		AN10700	0.93244	1.21018	1.23687	1.25313	1.30795	1.17292	1.26598
8	AN11063	223101	10315.9	21015.5	103246	1.01956e+06	465213		AN11063	1.0868	1.89431	1.39573	1.06691	1.16922	1.98026	1.21062
24	AN11736	239148	5635.01	16145.8	100291	1.13896e+06	460699		AN11736	1.50938	1.70946	2.09803	1.05967	1.74894	3.63579	1.63555
24	AN12604	3.4804e+07	698921	1.21527e+06	8.87797e+06	8.8077e+06	6.38987e+06		AN12604	1.11272	0.625168	0.68261	0.644253	1.43195	1.62244	0.919604
8	AN3967	392500	6070.91	17032	144385	1.5342e+06	479155		AN3967	1.912	1.1148	1.13117	1.49202	1.75941	2.03961	1.46087
24	AN4375	149398	4618.42	12812.2	93815.4	788801	212586		AN4375	0.942922	1.40106	1.66485	0.991254	1.21125	1.67771	1.28912
8	AN5827	4.17145e+07	1.36906e+06	2.08229e+06	1.35878e+07	1.06689e+07	7.62701e+06		AN5827	1.28687	1.41157	1.20948	1.31817	1.53982	2.26634	1.35583
24	AN7348	4.72582e+07	1.35214e+06	2.40039e+06	2.16433e+07	8.66196e+06	5.26939e+06		AN7348	1.5109	1.20945	1.34829	1.5706	1.40826	1.33794	1.44238
24	AN9065	2.82089e+07	750931	1.47912e+06	12051911	4169989	3.29881e+06		AN9065	0.901871	0.67169	0.830816	0.874579	0.677954	0.837598	0.794449
24	AN9872	3.01526e+07	710622	1.34715e+06	9.10856e+06	5.42622e+06	3.86841e+06		AN9872	0.964011	0.635635	0.75669	0.660987	0.882191	0.982222	0.766622
24	AN10592	567072	11272.1	27368.5	219129	3.39452e+06	779103		AN10592	3.57906	3.41956	3.55633	2.31531	5.21249	6.1486	3.69471
8	AN11193	3.68828e+08	2.65951e+06	4.65374e+06	8.07906e+07	81763760	9.83239e+06		AN11193	11.3782	2.74209	2.70309	7.83762	11.8008	2.92167	7.44718
8	AN13705	2.21944e+08	2.1602e+06	3.67504e+06	42617876	4.41375e+07	6.90943e+06		AN13705	6.84688	2.22727	2.13462	4.13442	6.3703	2.05312	4.21311
6	AN13762	1.70719e+08	2.05622e+06	3.62181e+06	4.69736e+07	3.61813e+07	5.35912e+06		AN13762	5.91596	1.75683	1.91587	4.52964	5.57585	1.83273	4.00712
6	AN3056	1.39401e+08	2.32125e+06	4.1071e+06	66716422	3.19369e+07	9.29346e+06		AN3056	4.83068	1.98327	2.17257	6.43343	4.92175	3.17821	4.50925
8	AN3057	979769	10571.1	26402.5	194950	5.41089e+06	1.33286e+06		AN3057	4.77278	1.94118	1.75351	2.01455	6.20514	5.67356	3.3244
6	AN3176	595583	14388.1	31890.2	181086	3.06207e+06	1.0966e+06		AN3176	2.75516	3.50367	2.57572	2.20994	2.79063	5.52594	2.52543
8	AN3661	2.39733e+08	2.71689e+06	5.05548e+06	57928092	58792804	9.47755e+06		AN3661	7.39565	2.80124	2.93643	5.61969	8.48547	2.81623	5.68053
6	AN4169	1.38961e+06	10648.8	30429.2	380924	9.05981e+06	694096		AN4169	6.4283	2.5931	2.45772	4.64873	8.25669	3.49767	5.12105
24	AN5568	1.73109e+08	2.09605e+06	3.81215e+06	37130286	4.25102e+07	7.26889e+06		AN5568	5.53449	1.87487	2.14127	2.69446	6.91128	1.84564	3.91567
8	AN6246	1.21083e+06	23080.4	43859	250670	8.66177e+06	1.61708e+06		AN6246	5.89837	4.23826	2.91288	2.59034	9.93322	6.88339	5.14548
6	AN6306	856206	11181.9	25201.5	207455	4.1476e+06	1.13747e+06		AN6306	3.9608	2.72291	2.03549	2.53175	3.77993	5.73192	2.78239
24	AN6808	2.33934e+08	2040996	3.83607e+06	3.30719e+07	4.58819e+07	2.10252e+07		AN6808	7.47914	1.82562	2.15471	2.39995	7.45945	5.33848	4.0047
8	AN7323	2.11128e+08	2.05906e+06	3.51064e+06	3.66103e+07	3.42937e+07	9.31047e+06		AN7323	6.51319	2.12299	2.03913	3.55162	4.94956	2.76658	3.51343
24	AN7609	4.63366e+08	1.44081e+06	2.73128e+06	24986478	42832198	7.44401e+06		AN7609	14.8143	1.28877	1.53415	1.81321	6.96363	1.8901	3.437
6	AN7973	1.98045e+08	2.07576e+06	3.43599e+06	5.1433e+07	3.96189e+07	7.63553e+06		AN7973	6.86289	1.77352	1.81757	4.95966	6.10561	2.61123	4.29428
6	AN8753	1121925	15660.8	33808	354624	6.04032e+06	1.36728e+06		AN8753	5.19	3.81357	2.73062	4.32776	5.50487	6.88996	4.18775
6	AN9368	1.19102e+06	11545.5	29645.3	342665	6.11023e+06	1.00903e+06		AN9368	5.50963	2.81146	2.39441	4.18182	5.56858	5.08466	4.04827
	Actinomycin D	741989	106729	2.59925e+06	2.06935e+07	9.91175e+06	189159388		Actinomycin D	1.72509	11.4327	1.59899	3.2431	1.92316	9.21663	2.25509
	NDC24	158442	3296.37	7695.71	94643.2	651227	126712
	NDC6	216170	4106.59	12381.1	81941.6	1.09727e+06	198445
	NDC8	205282	5445.73	15057	96771.2	872001	234926
	NDC6	2.88574e+07	1.17042e+06	1.89043e+06	1.03703e+07	6.48893e+06	2.92412e+06
	NDC8	3.24154e+07	969887	1.72164e+06	1.03081e+07	6.92864e+06	3.36534e+06
	NDC24	3.12782e+07	1.11797e+06	1.78032e+06	1.37803e+07	6.15084e+06	3.93842e+06
	DFMO	1.61062e+07	1.38788e+06	2.10858e+06	15817830	6.42251e+06	2.00679e+06
	Untreated	430117	9335.41	1.62556e+06	6.38076e+06	5153888	2.05237e+07
		Standard deviation								p-value <0.05 vs control (students unpaired, equal variance)
	Treatment	MTA	ML	2ML	3ML	SAM	AL			MTA	ML	2ML	3ML	SAM	AL
	AN10443	5.12729e+06	358546	411905	4.61282e+06	1.30265e+06	886202		AN10443	0.941642	0.453593	0.728848	0.91915	0.499064	0.981335
	AN10601	3.62703e+07	244815	399786	1.51762e+06	2.52831e+06	702254		AN10601	0.0998548	0.017707	0.297644	0.00146524	0.00158942	0.928472
	AN10700	3.67333e+06	625606	780700	6.32238e+06	2.93017e+06	1.64679e+06		AN10700	0.789086	0.552679	0.410054	0.395483	0.345868	0.613999
	AN11063	34222.6	6122.2	10589.6	36586.1	168521	74206.4		AN11063	0.585397	0.259627	0.418235	0.820354	0.361735	0.0186909
	AN11736	122983	1992.73	4244.47	11968.7	953210	193296		AN11736	0.444293	0.224605	0.100747	0.63268	0.431631	0.103737
	AN12604	4.77986e+06	291768	514646	5.3314e+06	456886	462098		AN12604	0.666713	0.0717377	0.1417	0.188877	0.0112087	0.0448018
	AN3967	218523	2168.96	2667.8	31376.1	603284	116497		AN3967	0.217936	0.729703	0.539045	0.122732	0.142923	0.0371468
	AN4375	50273	1795.37	1529.77	10286.6	94708.5	71709.6		AN4375	0.826921	0.412085	0.190898	0.936885	0.273947	0.211875
	AN5827	5.06034e+06	122448	536725	4.30322e+06	1.18452e+06	828613		AN5827	0.518054	0.0049637	0.321239	0.267428	0.0178109	0.000906144
	AN7348	1.09866e+07	392149	807638	8.78765e+06	3.90021e+06	2.66099e+06		AN7348	0.167993	0.364759	0.26102	0.197035	0.338953	0.485852
	AN9065	857722	224001	338507	4.16081e+06	989104	468531		AN9065	0.68762	0.0521791	0.231	0.516116	0.0645634	0.494093
	AN9872	6.13606e+06	200799	283696	1.78614e+06	1.13616e+06	2.00446e+06		AN9872	0.893782	0.0283891	0.079126	0.0129107	0.440207	0.962797
	AN10592	347324	8658.95	15042.1	113635	2.60545e+06	202150		AN10592	0.212663	0.305175	0.100097	0.238833	0.142852	0.0228397
	AN11193	1.12215e+08	530005	1.0138e+06	3.96309e+07	3.9673e+06	2.67824e+06		AN11193	0.0070119	0.00525977	0.00765872	0.0369504	6.18888e-06	0.0139299
	AN13705	3.59377e+07	300252	353965	9.49229e+06	9.23277e+06	1.12554e+06		AN13705	0.00147677	0.00236583	0.000854198	0.00422082	0.00228308	0.00558238
	AN13762	8.19979e+07	140113	263596	9.65561e+06	8.7149e+06	1.93423e+06		AN13762	0.0401384	0.0213076	0.0284555	0.00347755	0.00423999	0.134505
	AN3056	1.04908e+07	869326	1.28466e+06	4.02239e+07	9.5554e+06	2.57727e+06		AN3056	0.000326204	0.104944	0.280616	0.0729688	0.0101515	0.028743
	AN3057	88960.7	4538.28	9316.55	49323.2	1.30575e+06	149558		AN3057	0.000160038	0.14689	0.128514	0.0403277	0.00397207	0.000335502
	AN3176	13570.6	7504.89	9538.36	34201.2	463452	107594		AN3176	0.000154053	0.0844828	0.0326395	0.0115985	0.00276833	0.000143632
	AN3661	3.26778e+07	910641	1.85057e+06	1.76876e+07	8.27097e+06	1.36968e+06		AN3661	0.000811513	0.0293124	0.0357803	0.00961784	0.000424034	0.00152633
	AN4169	384534	3465.5	6379.85	42355.3	3.57727e+06	152193		AN4169	0.00629985	0.0494085	0.0159423	0.00036269	0.018344	0.00503891
	AN5568	2.25631e+07	671970	849374	1.39525e+07	1.32774e+07	1.77784e+06		AN5568	0.00066698	0.0660316	0.0150813	0.0443081	0.00909327	0.0632435
	AN6246	159340	18348.6	19775.6	96912.7	2.27588e+06	397223		AN6246	0.00044621	0.173213	0.0694031	0.0575674	0.00410494	0.00406094
	AN6306	137874	2566.23	4247.72	50714.5	865134	42730.1		AN6306	0.00157615	0.021217	0.0227012	0.0158089	0.00412534	4.4549e-06
	AN6808	1.16583e+08	551618	1.02897e+06	1.06798e+07	2.28379e+07	7.74551e+06		AN6808	0.0401668	0.0450112	0.0266599	0.0354126	0.0395206	0.019771
	AN7323	4.64752e+07	128089	360316	230669	9.23123e+06	506824		AN7323	0.00385708	0.000126702	0.00126964	1.41282e-06	0.00701499	3.77927e-05
	AN7609	6.25451e+08	723071	1.27404e+06	9.02405e+06	1.74994e+07	2.85073e+06		AN7609	0.297626	0.483995	0.268428	0.0984551	0.0222472	0.128378
	AN7973	8.21284e+07	705366	1.21869e+06	4.36017e+07	1.43919e+07	2.53148e+06		AN7973	0.0234539	0.124146	0.14646	0.179255	0.0164533	0.0426974
	AN8753	107220	7141.77	10017.4	156452	1.22645e+06	25564.2		AN8753	0.000175068	0.0548867	0.0276888	0.0400333	0.00236322	4.42177e-07
	AN9368	133414	2989.19	6843.76	94113.2	1.85327e+06	118791		AN9368	5.34906e-05	0.00696836	0.0195612	0.00734127	0.774502	0.0460814
	Actinomycin D	183717	10036.4	476476	3.03642e+06	1.02996e+06	1.08683e+07		Actinomycin D	0.0265986	2.6057e-05	0.0448815	0.000103363	0.000286672	1.24384e-07
	NDC24	11192.5	722.052	5423.33	11039.5	162507	18103.2
	NDC6	45184.9	2123.25	4465.96	18611.5	230327	21450
	NDC8	39270.6	1957.37	4345.39	28305.7	182549	73247.2
	NDC6	2.62819e+06	393337	854293	3.4527e+06	1.06989e+06	1.15504e+06
	NDC8	2.21815e+07	14199.8	130133	977510	1.1755e+06	107190
	NDC24	1.22595e+07	62111	148543	627870	926576	1.39751e+06
	DFMO	3.80218e+06	241174	306585	1.6298e+06	589621	345071
	Untreated	108850	6019.91	605807	911588	735571	4.71605e+06

## Sheet: 2. Conc & time metabolome
Treatment	hours treatment	Drug concen-tration nM
AN9065	24	450
AN9872	24	205
AN12604	24	630
AN10443	24	49.5
AN10700	24	565
AN11063	8	5335
AN4375	24	14585
AN5827	8	1215
AN3967	8	675
AN7348	24	6665
AN10601	24	1720
AN11736	24	4.65
AN3176	6	1560
AN7323	8	260
AN6306	6	1455
AN13705	8	2465
AN3056	6	530
AN13762	6	3660
AN5568	6	3775
AN8753	6	170
AN9368	6	510
AN7609	24	5675
AN3057	8	189.5
AN7973	6	685
AN6808	24	4860
AN10592	24	5430
AN3661	8	6320
AN4169	6	1600
AN6246	8	1060
AN11193	8	2110
AN5568	6	3775
Sinefungin	6	5
Actinomycin D experiment
Actinomycin D	6	8000
AN5568	6	2500

## Sheet: 3. Raw data
Treatment	MTA				ML				2ML				3ML				SAM				AL
AN10443	3.38147e+07	3.34633e+07	2.47635e+07		530433	1.12979e+06	1.17106e+06		1.21107e+06	1.94057e+06	1.90729e+06		8217611	15469334	16782466		4.19609e+06	5.40178e+06	6.79904e+06		4.93302e+06	3.31862e+06	3.49229e+06
AN10601	1.12668e+08	4.04223e+07	8.22e+07		1.49976e+06	1.59283e+06	1.96259e+06		2.67244e+06	2.46517e+06	3.23759e+06		20529968	20070140	22898306		19153656	15104187	19751596		4.66777e+06	4.13097e+06	3.27537e+06
AN10700	2.63763e+07	3.33272e+07	2.77917e+07		1.16947e+06	2.04977e+06	839586		1.89144e+06	3.09022e+06	1.62442e+06		16431498	23967664	11406279		6.91812e+06	11371325	5845571		4.38323e+06	6.37161e+06	3.10354e+06
AN11063	251371	185054	232878		6670.42	17384	6893.27		14936.4	33243.2	14866.9		95368.1	143130	71241.1		942852	1.21279e+06	903043		521674	492802	381164
AN11736	373346	212273	131825		6899.42	6667.72	3337.9		20104.4	16669.2	11664		108929	105314	86628.9		2.2264e+06	742580	447890		638710	488303	255086
AN12604	3.59535e+07	3.89042e+07	2.95541e+07		1.02704e+06	601040	468679		1.80425e+06	989214	852333		15014713	6232814	5386381		9329870	8611792	8481437		5.98801e+06	6.28681e+06	6.8948e+06
AN3967	272302	260461	644736		4372.85	5325.62	8514.26		14517.7	16747.6	19830.6		126245	126295	180615		1.24549e+06	1.12953e+06	2.22759e+06		439738	387481	610247
AN4375	115484	207157	125553		3243.83	3961.74	6649.68		11575.6	14522.9	12338		93206.6	104393	83846.7		771408	891001	703995		163402	179490	294867
AN5827	4.56792e+07	4.34495e+07	3.60149e+07		1.4597e+06	1.41772e+06	1.22976e+06		1.77287e+06	2.70205e+06	1.77196e+06		11107800	18556708	11098839		11715668	9383079	10907885		8.44409e+06	6.78733e+06	7.64961e+06
AN7348	3.53302e+07	4.94808e+07	5.69636e+07		1.24553e+06	1.02431e+06	1.78656e+06		2.04676e+06	1.82989e+06	3.32453e+06		17680638	15534684	31714436		4.51994e+06	9201836	12264106		4.09051e+06	3.40149e+06	8.31618e+06
AN9065	2.77266e+07	2.7701e+07	2.91992e+07		639982	1.00875e+06	604059		1255970	1.86861e+06	1312773		8019918	16330570	11805245		4.66571e+06	4813206	3.03105e+06		3.78796e+06	3.25441e+06	2.85406e+06
AN9872	3.46e+07	3.27055e+07	2.31522e+07		499319	898940	733607		1.02037e+06	1.49069e+06	1.53039e+06		7135264	10614715	9575706		4335438	6.60289e+06	5.34032e+06		2.56616e+06	6.17663e+06	2.86242e+06
AN10592	532945	930199	238072		9100.38	20810.2	3905.79		25282.8	43344.6	13478.1		231201	326246	99939.3		2.72877e+06	6.26825e+06	1.18654e+06		681748	1.01151e+06	644052
AN11193	2.79286e+08	4.9471e+08	3.3249e+08		3.16017e+06	2.71401e+06	2.10437e+06		5450272	4998398	3512551		108275576	98734712	35361600		80578608	78524104	86188568		1.24913e+07	9.87064e+06	7.13523e+06
AN13705	2.50581e+08	1.81617e+08	2.33634e+08		2.31145e+06	2.35475e+06	1.8144e+06		3.87268e+06	3.88604e+06	3.26639e+06		45963932	49984012	31905684		52497096	34227812	45687716		6.05082e+06	6.4938e+06	8.18368e+06
AN13762	1.41473e+08	1.07354e+08	2.63331e+08		2.10664e+06	1.89788e+06	2164153		3.72991e+06	3.32135e+06	3.81418e+06		41072156	41732240	58116424		31726692	30594034	46223112		5.97878e+06	6.90758e+06	3.191e+06
AN3056	1.46819e+08	1.31983e+08			2022349	3.3006e+06	1.64082e+06		3970390	5.45465e+06	2.89626e+06		64632260	107941888	27575118		23220424	42153720	30436524		1.11159e+07	7.47106e+06
AN3057	1.02714e+06	1.03502e+06	877147		12604	5371.79	13737.6		30399.4	15754.4	33053.7		214495	138850	231506		4.83868e+06	4.48893e+06	6.90505e+06		1.37991e+06	1.16544e+06	1453241
AN3176	601548	605150	580052		12704.1	7868.34	22592		31055.4	22796.7	41818.6		197329	141790	204138		2.7599e+06	2.83066e+06	3.59566e+06		1.16342e+06	972479	1.15389e+06
AN3661	2.33957e+08	2.10328e+08	2.74913e+08		2.37935e+06	3.74811e+06	2.02321e+06		4199498	7179072	3.78786e+06		56923648	76096552	40764076		50787180	58285472	67305760		9.46894e+06	1.08515e+07	8.11219e+06
AN4169	989255	1.75608e+06	1.42349e+06		8179.26	14610.4	9156.66		24146.6	36902	30239.1		410892	399414	332468		4.93482e+06	1.131e+07	1.09346e+07		518658	790708	772920
AN5568	1.58213e+08	1.62046e+08	1.99069e+08		1.9486e+06	1510050	2829500		3.12483e+06	3.54991e+06	4761723		31129112	27182398	53079348		30586576	40125716	56818204		6.72137e+06	5.82922e+06	9.25609e+06
AN6246	1.21369e+06	1368726	1.05008e+06		15300.5	44037.2	9903.58		35595.1	66426.1	29555.9		247295	349227	155489		8.12366e+06	1.11585e+07	6.70317e+06		1.71988e+06	1.95281e+06	1.17857e+06
AN6306	823467	737649	1.0075e+06		8317.5	13271.4	11956.7		24387.9	29797.2	21419.5		193975	263548	164843		3.63908e+06	3.6572e+06	5.14651e+06		1.09608e+06	1.18143e+06	1.13491e+06
AN6808	1.05102e+08	3.32163e+08	2.64537e+08		1.98444e+06	2.61871e+06	1.51983e+06		3.03487e+06	4.9965e+06	3.47685e+06		24187896	44920932	30106886		29059562	71880792	36705368		1.30577e+07	2.85278e+07	2.149e+07
AN7323	2.15882e+08	2.55043e+08	1.62458e+08		2.14549e+06	2.1198e+06	1911903		3.29851e+06	3.92667e+06	3.30675e+06		36504804	36451204	36874828		44285704	32512598	26082802		9.1669e+06	9.87359e+06	8.89092e+06
AN7609	7.18331e+07	1.3357e+08	1.18469e+09		1.8725e+06	1.84389e+06	606041		3345182	3582139	1.26653e+06		30995048	29354864	14609522		22661402	53958072	51877120		1.07107e+07	6.16205e+06	5.45932e+06
AN7973	2.92574e+08	1.57359e+08	1.44203e+08		2.82882e+06	1.4305e+06	1.96796e+06		4812331	2493914	3.00173e+06		101740616	24557144	28001386		56231744	31681418	30943560		9.88198e+06	8.13201e+06	4.8926e+06
AN8753	1.21452e+06	1.00445e+06	1.14681e+06		20630.9	7476.74	18874.7		38300.8	22330.7	40792.4		526884	221356	315631		6.80882e+06	4.6259e+06	6.68623e+06		1.35898e+06	1.34689e+06	1.39596e+06
AN9368	1.34273e+06	1.09197e+06	1.13837e+06		9676.77	9966.66	14993.1		27082.6	24452.8	37400.6		428131	241803	358061		8.03334e+06	4.33576e+06	5.96159e+06		1.00955e+06	889974	1127554
Actinomycin D	479775	907660	804264	776258	118427	107112	93897.9	107479	2844595	1.94668e+06	3.03965e+06	2.56607e+06	18993184	19132674	19407242	25240778	9534667	8672014	11033392	10406933	202995200	176869040	186075200	190698112
NDC24	276.609	150527	166356		0	2785.8	3806.93		1598.46	9507.36	11981.3		0	86837.1	102449		585170	836361	532151		266.708	113911	139513
NDC6	217513	170329	260669		2520.12	6518.63	3281.01		8600.03	17308.5	11234.7		61191.7	97160.9	87472.2		1.36081e+06	934531	996462		223100	184067	188169
NDC8	218786	161042	236019		7157.73	5867.65	3311.81		16626.5	18399.5	10144.8		122083	102024	66206.9		921048	669939	1.02501e+06		319032	200605	185140
NDC6	3.07778e+07	2.58622e+07	2.99323e+07		779128	1.16636e+06	1565771		1.38492e+06	1.40959e+06	2.87678e+06		10201767	7004919	13904150		5278594	6.87967e+06	7.30853e+06		3.13919e+06	3.9565e+06	1.67666e+06
NDC8	5.80283e+07	1.96385e+07	1.95793e+07		984019	955621	970021		1.6794e+06	1.61787e+06	1.86764e+06		9634909	9859980	11429284		8.09616e+06	5.74533e+06	6.94443e+06		3.25236e+06	3.37804e+06	3.46561e+06
NDC24	2.56356e+07	4.5343e+07	2.28561e+07		1.0472e+06	1.16344e+06	1.14328e+06		1.87164e+06	1.8604e+06	1.60892e+06		14009838	14261013	13069900		5087954	6576234	6788336		5.47607e+06	2.74561e+06	3.59358e+06
DFMO	1.23663e+07	1.59845e+07	1.99678e+07		1.3925e+06	1.6267e+06	1.14442e+06		2031345	2446397	1.848e+06		15572988	17556198	14324304		5868916	6.35609e+06	7042533		2.2218e+06	1.60876e+06	2.18979e+06
Untreated	421986	585815	369538	343129	6292.88	5444.05		16269.3	743969	1.83187e+06	2126365	1.80001e+06	5.19427e+06	7.22881e+06	6942889	6.15707e+06	4.20267e+06	5545348	5.88569e+06	4981847	13702555	24395770	22651616	21344904
Fragmentation
Batch 1	Exactive
Batch 2	No fragmentation				No fragmentation				No fragmentation				No fragmentation				Frag match (peaks 97, 136, 232) to MzCloud at RT 11.18				No fragmentation at 10.48
Actinomycin	Yes				No fragmentation				No fragmentation				No fragmentation				No fragmentation				Yes
Standards
Batch 1	Yes				No std				No std				No std				Yes				Yes
Batch 2	Yes				No std				No std				No std				No std				Yes
Actinomycin	Std match PiMP				No std				No std				No std				No std				No std
MSI string
Batch 1	HRMS1aHRta				HRMS1pl				HRMS1pl				HRMS1pl				HRMS1aHRta				HRMS1aHRta
Batch 2	HRMS1aHRta				HRMS1pl				HRMS1pl				HRMS1pl				HRMS2pl				HRMS1aHRta
Actinomycin	HRMS2plHRta				HRMS1pl				HRMS1pl				HRMS1pl				HRMS1pl				HRMS2pl
