# Supplementary material for: The trypanocidal benzoxaborole AN7973 inhibits trypanosome mRNA processing
Source: PLoS Pathog. 2018 Sep 25;14(9):e1007315. doi: 10.1371/journal.ppat.1007315 (PMC6173450; doi:10.1371/journal.ppat.1007315)
Supplement: S7 Table — (XLSX) [file ppat.1007315.s007.xlsx]

## Sheet: Sheet1
Mass	RT	FORMULA	Isomers	Putative metabolite	confidence	Map	Pathway	max intensity	Untreated	5568 down	5568 up	ActD down	Act D UP	ActD	AN5568	ActD log2	AN5568 log2	ttest: ActD	ttest: AN5568	Mean: Untreated	Mean: ActD	Mean: AN5568	SD: Untreated	SD: ActD	SD: AN5568	RSD: Untreated	RSD: ActD	RSD: AN5568	Fisher: Untreated	Fisher: ActD	Fisher: AN5568	PeakID	Act D up	Act D down	AN5568 UP		ActD log2	AN5568 log2
612.151	13.0902	C20H32N6O12S2	1	Glutathione disulfide	6	Amino Acid Metabolism	Glutamate metabolism__Glutathione metabolism	152528	0	0	1	0	1	87.399	140.379	6.45	7.133	0.00114167	8.96445e-05	0	87399	140379	#VALUE!	14145	9667	#VALUE!	0.16	0.07	NA	high	high	p1850	1	0	1		-0.114	-0.097
342.227	16.0221	C16H30N4O4	1	Lys-Val-Pro	7	Peptide(tri-)	Basic peptide	68940	1	0	1	0	1	5.952	17.727	2.573	4.148	0.011577	0.000212248	3168	18857	56163	#VALUE!	6027	9647	#VALUE!	0.32	0.17	NA	high	high	p2282	1	0	1		0.347	0.111
188.152	16.3788	C9H20N2O2	2	N6,N6,N6-Trimethyl-L-lysine	8	Amino Acid Metabolism	Lysine degradation	69722384	1	0	1	0	1	3.243	9.855	1.697	3.301	0.00144869	0.000504396	6380759	20693470	62879417	911588	3036415	7295738	0.14	0.15	0.12	0	20.3818	59.0486	p507	1	0	1		-0.472	-0.36
188.116	10.7646	C8H16N2O3	7	N6-Acetyl-L-lysine	8	Amino Acid Metabolism	Lysine degradation	202995200	1	0	1	0	1	9.217	5.926	3.204	2.567	7.37329e-06	0.000123355	20523711	189159388	121628368	4716049	10868337	12164318	0.23	0.06	0.1	0	202.605	60.0555	p269	1	0	1		-1.816	-1.262
83.0734	16.3605	C5H9N	4	1-Methylpyrrolinium	5	Metabolism of Cofactors and Vitamins	Nicotinate and nicotinamide metabolism__Alkaloid biosynthesis II	144327	1	0	1	0	1	2.149	5.919	1.104	2.565	0.0147959	0.000247916	20543	44152	121605	6415	11003	15259	0.31	0.25	0.13	0	3.43595	37.276	p514	1	0	1		-0.474	-0.188
146.105	18.0342	C6H14N2O2	8	D-Lysine	8	Amino Acid Metabolism	Lysine degradation	9915617	1	0	1	0	1	6.516	5.579	2.704	2.48	0.00117643	0.0145977	1211169	7891754	6756588	118760	1125549	2183870	0.1	0.14	0.32	0	34.8411	6.42884	p1181	1	0	1		-1.434	-0.991
160.121	17.3023	C7H16N2O2	6	N6-Methyl-L-lysine	8	Amino Acid Metabolism	0	1573490	1	0	1	0	1	4.444	5.269	2.152	2.398	0.00122535	0.00252365	243224	1080810	1281433	69134	183068	253431	0.28	0.17	0.2	0	18.3204	15.6199	p1706	1	0	1		0.734	-0.045
132.09	16.9923	C5H12N2O2	6	L-Ornithine	10	Amino Acid Metabolism	Arginine and proline metabolism__D-Arginine and D-ornithine metabolism__Glutathione metabolism	27953862	1	0	1	0	1	2.026	4.904	1.019	2.294	0.0112821	0.000768393	4921228	9972438	24132895	360072	1891121	2849911	0.07	0.19	0.12	0	6.88473	44.729	p852	1	0	1		-0.147	-0.3
174.1	11.2187	C7H14N2O3	5	N5-Ethyl-L-glutamine	7	0	0	27151464	1	0	1	0	1	2.357	4.787	1.237	2.259	2.00284e-05	0.000168862	5175802	12198561	24776715	607821	837036	2168790	0.12	0.07	0.09	0	46.0893	75.732	p874	1	0	1		-0.057	-0.228
383.143	11.1731	C14H25NO11	8	N-Acetyllactosamine	7	0	0	688442	1	0	1	0	1	6.561	4.222	2.714	2.078	4.98125e-05	0.000810996	90364	592851	381521	65248	71675	34210	0.72	0.12	0.09	0	26.8763	15.6187	p1931	1	0	1		-0.58	-0.642
183.101	8.11767	C8H13N3O2	1	Nalpha,Nalpha-Dimethyl-L-histidine	5	0	0	256596	1	0	1	0	1	2.273	4.011	1.185	2.004	0.0017196	0.00315093	53239	120998	213562	18680	10906	46302	0.35	0.09	0.22	0	9.81282	10.3111	p1369	1	0	1		0.033	-0.149
209.091	9.30935	C8H11N5O2	1	(S)-9-(2,3-dihydroxypropyl)-adenine	5	0	0	664555	1	0	1	0	1	2.825	3.859	1.498	1.948	0.0507695	7.90085e-06	153198	432816	591118	44403	182173	43271	0.29	0.42	0.07	0	2.22383	49.8893	p1579	0	0	1		-0.223	-0.402
307.084	11.8301	C10H17N3O6S	3	Glutathione	8	Amino Acid Metabolism	Glutamate metabolism__Cysteine metabolism__Glutathione metabolism	3185473	1	0	1	0	1	2.054	3.399	1.038	1.765	0.0127319	0.0023203	739535	1519371	2513939	345648	257278	533227	0.47	0.17	0.21	0	3.27549	7.79713	p103	1	0	1		-0.957	-0.751
446.061	12.8003	C11H20N4O11P2	1	CDP-ethanolamine	8	Lipid Metabolism	Glycerophospholipid metabolism	849363	1	0	1	0	1	4.525	3.292	2.178	1.719	3.84924e-05	0.000150276	176047	796602	579609	70877	38210	53125	0.4	0.05	0.09	0	59.3951	20.758	n2092	1	0	1		-0.783	-0.379
141.019	12.518	C2H8NO4P	2	Ethanolamine phosphate	10	Amino Acid Metabolism	Glycine, serine and threonine metabolism__Glycerophospholipid metabolism__Sphingolipid metabolism	1833799	1	0	1	0	1	3.223	3.109	1.688	1.636	0.000956429	9.37065e-07	492886	1588749	1532464	74630	216304	68459	0.15	0.14	0.04	0	22.9369	105.371	n1736	1	0	1		-0.386	0.001
130.111	15.121	C6H14N2O	2	&epsilon;-aminocaproamide	7	0	0	4475911	1	0	1	0	1	2.05	2.954	1.036	1.563	0.0162222	0.00281961	1322698	2711392	3907619	109686	588157	608365	0.08	0.22	0.16	0	5.3874	17.4853	p1429	1	0	1		-0.816	-1.127
565.544	3.34464	C36H71NO3	6	[SP (18:0)] N-(octadecanoyl)-sphing-4-enine	5	Lipids: Sphingolipids	Ceramides	1112187	1	0	1	0	1	2.621	2.408	1.39	1.268	0.0121734	0.0214685	323938	849042	779903	225222	186504	77962	0.7	0.22	0.1	0	3.22464	3.66008	p1079	1	0	1		-0.206	-0.308
143.095	11.2624	C7H13NO2	2	Stachydrine	5	0	stachydrine degradation	69244	1	0	1	0	1	2.377	2.252	1.249	1.171	0.000198207	0.000610251	25448	60479	57317	3525	6008	6695	0.14	0.1	0.12	0	25.2891	17.7389	n1256	1	0	1		-0.458	-0.683
103.1	17.1763	C5H13NO	1	Choline	10	Amino Acid Metabolism	Glycine, serine and threonine metabolism__Glycerophospholipid metabolism	1370777216	1	0	1	0	1	2.677	2.136	1.421	1.095	8.65507e-08	0.0248922	492069816	1317408288	1051297344	38589807	38573887	272352278	0.08	0.03	0.26	0	228.806	4.13316	p44	1	0	1		-0.308	-0.335
537.512	3.40628	C34H67NO3	4	[SP (16:0)] N-(hexadecanoyl)-sphing-4-enine	7	Lipids: Sphingolipids	Ceramides	18284920	1	0	1	0	1	2.5	2.072	1.322	1.051	6.39553e-05	0.00252945	6796795	16993026	14080349	735796	1327023	1943508	0.11	0.08	0.14	0	45.1545	12.2841	n594	1	0	1		-0.718	-0.51
208.183	3.78256	C14H24O	2	[FA (14:2)] 5,8-tetradecadienal	5	Lipids: Fatty Acyls	Fatty aldehydes	670925	0	0	0	0	1	480.596	78.683	8.909	6.298	0.00631993	0.19243	0	480596	78683	#VALUE!	139944	93921	#VALUE!	0.29	1.19	NA	high	high	p1767	1	0	0		-0.667	-0.855
401.039	11.504	C10H17N3O10P2	1	5-Methyldeoxycytidine diphosphate	5	0	0	92762	0	0	0	0	1	85.314	3.489	6.415	1.803	0.000253811	NA	0	85314	3489	#VALUE!	8323	#VALUE!	#VALUE!	0.1	#VALUE!	NA	high	NA	n1591	1	0	0		0.184	-0.083
100.089	3.76728	C6H12O	10	4-Methylpentanal	5	Lipids: Sterol lipids	C21-Steroid hormone metabolism	549661	1	0	0	0	1	7.484	2.966	2.904	1.569	0.0122469	0.0959852	49209	368284	145959	25990	123875	82280	0.53	0.34	0.56	0	6.35497	1.25721	n1123	1	0	0		-2.531	-1.355
144.101	19.5293	C5H12N4O	1	4-Guanidinobutanamide	8	Amino Acid Metabolism	Arginine and proline metabolism	216287	1	0	0	0	1	2.332	2.271	1.222	1.183	0.0396043	0.105878	59292	138243	134651	12976	47177	66391	0.22	0.34	0.49	0	2.60374	1.24099	p2218	1	0	0		-0.001	-0.434
210.074	13.343	C7H14O7	4	alpha-D-Mannoheptulopyranose	5	0	0	113927	1	0	0	0	1	2.66	1.945	1.411	0.96	0.0115996	0.0720793	37515	99799	72970	26867	13567	14317	0.72	0.14	0.2	0	4.28248	1.35638	n676	1	0	0		-0.331	-0.068
214.132	10.6835	C10H18N2O3	2	Dethiobiotin	6	Metabolism of Cofactors and Vitamins	Biotin metabolism	1785028	1	0	1	0	1	2.038	1.931	1.027	0.949	0.00125767	4.36415e-07	800619	1631900	1545778	45982	165415	45406	0.06	0.1	0.03	0	23.4435	132.963	p275	1	0	0		0.203	-0.281
145.11	13.657	C7H15NO2	6	Acetylcholine	10	Lipid Metabolism	Glycerophospholipid metabolism	2648837	1	0	1	0	1	2.666	1.784	1.415	0.835	0.0136579	0.00611784	758952	2023457	1354051	215569	551125	186641	0.28	0.27	0.14	0	4.56577	4.35575	p1569	1	0	0		-0.496	0.036
212.009	11.3313	C5H9O7P	3	P-DPD	5	0	0	1130735	1	0	0	0	1	2.372	1.739	1.246	0.798	1.42683e-05	0.000245188	447512	1061571	778285	63989	70435	50772	0.14	0.07	0.07	0	41.6384	16.3975	n1246	1	0	0		0.202	-0.36
254.078	13.354	C6H15N4O5P	1	L-Arginine phosphate	8	Amino Acid Metabolism	Arginine and proline metabolism	22010462	1	0	0	0	1	2.466	1.736	1.302	0.796	0.0159661	0.0751967	6449618	15905801	11196955	2398940	4478927	3558281	0.37	0.28	0.32	0	3.46376	1.22377	p898	1	0	0		0.21	-0.147
783.614	3.4611	C45H86NO7P	6	PE(22:1(13Z)/P-18:1(11Z))	5	Lipids: Glycerophospholipids	Glycerophosphoethanolamines	1050116	1	0	0	0	1	2.453	1.699	1.295	0.765	0.00110143	0.0634214	411182	1008479	698498	111138	27922	207989	0.27	0.03	0.3	0	27.1689	1.48442	p619	1	0	0		-0.718	-0.727
187.085	7.08036	C8H13NO4	6	6-Acetamido-2-oxohexanoate	6	Amino Acid Metabolism	Lysine degradation	3710103	1	0	0	0	1	3.201	1.656	1.679	0.728	0.00918607	0.133182	877901	2810075	1454020	179742	698268	567960	0.2	0.25	0.39	0	7.18099	0.935268	p978	1	0	0		-0.347	0.007
471.15	11.7168	C20H21N7O7	1	10-Formyldihydrofolate	6	Metabolism of Cofactors and Vitamins	0	227113	1	0	1	0	1	2.005	1.63	1.004	0.705	0.000406322	0.00440977	107125	214792	174658	22808	19196	12065	0.21	0.09	0.07	0	13.0445	6.85027	n244	1	0	0		-0.146	-0.035
472.112	11.4935	C14H26N4O10P2	1	CMP-N-trimethyl-2-aminoethylphosphonate	8	Lipid Metabolism	Aminophosphonate metabolism	17339656	1	0	1	0	1	11.416	1.62	3.513	0.696	1.66172e-06	0.000331178	1458376	16648268	2362762	155268	489829	184360	0.11	0.03	0.08	0	873.854	14.0784	p984	1	0	0		0.188	-0.045
360.043	13.3531	C10H18NO9S2	1	Glucoputranjivin	5	0	0	268817	1	0	0	0	1	2.652	1.616	1.407	0.692	0.0156399	0.0332518	81492	216094	131726	11730	56726	29053	0.14	0.26	0.22	0	5.39954	2.57058	n668	1	0	0		-0.687	-0.211
663.109	11.3103	C21H27N7O14P2	1	NAD+	6	Energy Metabolism	Oxidative phosphorylation__Glutamate metabolism__Nicotinate and nicotinamide metabolism	6892863	1	0	1	0	1	2.148	1.485	1.103	0.57	1.63104e-05	0.000636159	3090456	6639653	4588924	346832	194700	284412	0.11	0.03	0.06	0	79.6253	11.161	p758	1	0	0		-0.49	-0.028
150.053	13.3422	C5H10O5	37	D-Xylulose	6	Carbohydrate Metabolism	Pentose and glucuronate interconversions	257831	1	0	1	0	1	2.137	1.477	1.096	0.563	0.000899398	0.0293055	112326	240014	165945	30249	17355	16218	0.27	0.07	0.1	0	13.4058	2.44044	n669	1	0	0		-1.099	-1.283
607.082	12.1791	C17H27N3O17P2	4	UDP-N-acetyl-D-glucosamine	8	Carbohydrate Metabolism	Aminosugars metabolism__Lipopolysaccharide biosynthesis__Peptidoglycan biosynthesis	11368085	1	0	1	0	1	5.539	1.452	2.47	0.538	1.51805e-05	0.0365917	1833321	10154861	2661949	494301	834762	196897	0.27	0.08	0.07	0	73.5772	2.42536	n1011	1	0	0		0.151	-0.034
172.601	16.9664	C14H27N5O5	2	Lys-Ala-Gln	7	Peptide(tri-)	Basic peptide	1106220	1	0	0	0	1	20.133	1.436	4.331	0.522	0.00728221	0.68886	38112	767290	54737	44458	235471	64818	1.17	0.31	1.18	0	9.25934	0.0447385	p1782	1	0	0		-2.889	-3.796
769.599	3.48143	C44H84NO7P	15	PC(18:1(11Z)/P-18:1(11Z))	5	Lipids: Glycerophospholipids	Glycerophosphocholines	42287736	1	0	1	0	1	2.071	1.421	1.05	0.507	0.000183048	0.00914795	18953375	39249369	26931063	1421194	3028570	3166190	0.07	0.08	0.12	0	36.8054	5.28401	p518	1	0	0		0.096	0.088
366.35	3.37885	C24H46O2	3	[FA (24:0)] 15Z-tetracosenoic acid	6	Lipids: Fatty Acyls	Fatty Acids and Conjugates	333344	1	0	1	0	1	2.001	1.392	1.001	0.477	0.00702865	0.0493582	145452	291104	202517	7972	46111	36592	0.05	0.16	0.18	0	9.68776	2.32174	n634	1	0	0		-0.754	0.091
424.037	11.5556	C14H18NO10S2	1	Sinalbin	5	0	0	389903	1	0	0	0	1	2.402	1.351	1.264	0.434	0.00197875	0.0174248	132983	319364	179707	22756	49540	13235	0.17	0.16	0.07	0	11.688	3.15019	n2223	1	0	0		-0.417	-0.053
203.079	12.1382	C8H13NO5	2	N2-Acetyl-L-aminoadipate	6	Amino Acid Metabolism	Lysine biosynthesis	1787233	1	0	0	0	1	4.38	1.258	2.131	0.331	2.14993e-05	0.165748	376467	1648758	473500	50312	110818	104999	0.13	0.07	0.22	0	109.285	0.694554	p1604	1	0	0		-0.711	-0.742
228.075	7.73111	C9H12N2O5	3	Deoxyuridine	10	Nucleotide Metabolism	Pyrimidine metabolism	3222919	1	0	0	0	1	10.038	1.185	3.327	0.245	0.00276271	0.536371	246378	2473145	292062	122239	538626	60314	0.5	0.22	0.21	0	16.2541	0.112325	n1561	1	0	0		-1.635	-0.05
491.001	12.3724	C10H16N5O12P3	2	dATP	6	Nucleotide Metabolism	Purine metabolism	591941	1	0	0	0	1	5.04	1.162	2.333	0.217	0.00232914	0.231125	98802	497934	114817	14827	87621	18743	0.15	0.18	0.16	0	20.1724	0.44907	n448	1	0	0		0.02	0.044
703.551	3.24758	C39H78NO7P	7	[PE (16:2/18:1)] 1-hexadecyl-2-(9Z-octadecenoyl)-sn-glycero-3-phosphoethanolamine	5	Lipids: Glycerophospholipids	Glycerophosphoethanolamines	964072	1	0	0	0	1	2.16	1.147	1.111	0.198	2.57977e-05	0.0936722	412791	891434	473292	39476	58156	45903	0.1	0.07	0.1	0	46.3714	0.998612	p1112	1	0	0		0.322	-0.798
605.078	14.0227	C16H25N5O16P2	7	GDP-mannose	8	Carbohydrate Metabolism	Fructose and mannose metabolism__Ascorbate and aldarate metabolism__N-Glycan biosynthesis	1172661	1	0	0	0	1	4.534	1.123	2.181	0.167	6.21559e-05	0.333598	231372	1048948	259859	47710	97257	20722	0.21	0.09	0.08	0	56.9594	0.299938	n1952	1	0	0		-1.188	-0.582
308.041	11.3905	C9H13N2O8P	1	dUMP	8	Nucleotide Metabolism	Pyrimidine metabolism	77839	1	0	0	0	1	2.687	0.957	1.426	-0.063	0.0126778	0.940732	25376	68176	24279	18771	8901	21171	0.74	0.13	0.87	0	4.24454	0.00150403	n1254	1	0	0		-0.08	0.029
466.99	13.4481	C9H16N3O13P3	1	dCTP	8	Nucleotide Metabolism	Pyrimidine metabolism	296687	1	0	0	0	1	18.805	0.78	4.233	-0.358	2.98004e-05	0.781998	14477	272248	11294	17542	29707	13148	1.21	0.11	1.16	0	55.8256	0.0210895	n2445	1	0	0		0.644	-0.141
165.046	11.2068	C5H11NO3S	4	L-Methionine S-oxide	8	Amino Acid Metabolism	Methionine metabolism	61905	1	0	0	0	1	3.043	0.772	1.605	-0.373	0.0101456	0.657009	16707	50838	12892	13688	12272	8644	0.82	0.24	0.67	0	3.44691	0.0555386	n2778	1	0	0		-0.683	-0.878
301.164	8.378	C13H23N3O5	2	Val-Pro-Ser	7	Peptide(tri-)	Hydrophobic peptide	6136126	1	0	1	0	1	2.238	0.737	1.162	-0.44	0.000212342	0.0122743	2418113	5411582	1783129	276668	504327	133732	0.11	0.09	0.07	0	27.081	4.26991	p1372	1	0	0		-0.023	-0.085
411.035	11.5323	C10H15N5O9P2	1	dADP	8	Nucleotide Metabolism	Purine metabolism	132824	1	0	1	0	1	2.273	0.654	1.185	-0.613	1.34454e-06	0.0407021	55748	126731	36466	4935	5426	11951	0.09	0.04	0.33	0	93.6622	2.22415	n2673	1	0	0		-0.163	-0.117
147.035	11.3227	C5H9NO2S	1	Thiomorpholine 3-carboxylate	7	0	0	1670758	1	0	0	0	1	101.485	0	6.665		0.0172606	NA	10472	1062804	0	#VALUE!	440128	#VALUE!	#VALUE!	0.41	#VALUE!	NA	high	NA	p1670	1	0	0		-2.029	-0.829
785.629	3.68534	C45H88NO7P	8	PE(22:0/P-18:1(11Z))	7	Lipids: Glycerophospholipids	Glycerophosphoethanolamines	1227670	0	0	0	0	1	1140.01	0	10.155		0.000129674	NA	0	1140014	0	#VALUE!	88823	#VALUE!	#VALUE!	0.08	#VALUE!	NA	high	NA	p1757	1	0	0		-1.211	-0.678
259.189	11.6001	C12H25N3O3	2	Leu-Lys	7	Peptide(di-)	Basic peptide	1305136	0	0	1	0	0	0	1016.24		9.989	NA	0.00273265	0	0	1016239	#VALUE!	#VALUE!	221383	#VALUE!	#VALUE!	0.22	NA	NA	high	p1742	0	0	1		-1.071	-0.642
190.095	7.08035	C7H14N2O4	5	Thr-Ala	5	Peptide(di-)	Polar peptide	415108	0	0	1	0	0	0	366.342		8.517	NA	0.00069924	0	0	366342	#VALUE!	#VALUE!	50242	#VALUE!	#VALUE!	0.14	NA	NA	high	p433	0	0	1		-0.383	-0.409
341.17	7.10028	C14H23N5O5	1	Val-Ser-His	5	Peptide(tri-)	Basic peptide	349279	0	0	1	0	0	0	326.227		8.35	NA	4.1583e-05	0	0	326227	#VALUE!	#VALUE!	17381	#VALUE!	#VALUE!	0.05	NA	NA	high	p1976	0	0	1		-0.196	-0.208
508.178	7.08817	C18H32N6O7S2	2	Asn-Met-Met-Asn	5	Peptide(tetra-)	Hydrophobic peptide	338857	0	0	1	0	0	0	286.668		8.163	NA	0.00069204	0	0	286668	#VALUE!	#VALUE!	39178	#VALUE!	#VALUE!	0.14	NA	NA	high	p435	0	0	1		1.426	-0.063
297.09	12.6017	C11H15N5O3S	2	5'-methylthioformycin	5	0	0	286279	0	0	1	0	0	8.168	270.942	3.03	8.082	NA	2.76608e-05	0	8168	270942	#VALUE!	#VALUE!	12599	#VALUE!	#VALUE!	0.05	NA	NA	high	n40	0	0	1		-0.302	-1.396
451.214	3.62023	C22H33N3O5S	1	Formylmethionyl-leucyl-phenylalanine methyl ester	5	0	0	176149	0	0	1	0	0	0	159.89		7.321	NA	0.000114609	0	0	159890	#VALUE!	#VALUE!	11954	#VALUE!	#VALUE!	0.07	NA	NA	high	n2406	0	0	1		-0.87	-1.062
462.16	14.174	C17H26N4O11	3	Asp-Val-Asp-Asp	7	Peptide(tetra-)	Hydrophobic peptide	64380	0	0	1	0	0	10.099	53.282	3.336	5.736	0.205978	0.0010931	0	10099	53282	#VALUE!	12552	8498	#VALUE!	1.24	0.16	NA	high	high	n2773	0	0	1		-1.699	-0.791
244.179	4.24586	C12H24N2O3	4	Leucyl-leucine	5	Peptide(di-)	Hydrophobic peptide	113112	1	0	1	0	0	0	21.294		4.412	NA	0.000304019	4494	0	95698	#VALUE!	#VALUE!	16563	#VALUE!	#VALUE!	0.17	NA	NA	high	n2410	0	0	1		-1.211	-1.34
133.074	7.09769	C5H11NO3	4	N-hydroxyvaline	5	0	superpathway of linamarin and lotaustralin biosynthesis __ linamarin biosynthesis	77577984	1	0	1	0	0	1.887	13.468	0.916	3.751	0.0733472	0.00180797	4950376	9341994	66670113	780176	3309578	11803216	0.16	0.35	0.18	0	1.66808	27.2241	p416	0	0	1		-0.687	-0.813
245.174	11.2393	C11H23N3O3	1	Lys-Val	5	Peptide(di-)	Basic peptide	337514	1	0	1	0	0	4.42	12.61	2.144	3.656	0.0611777	0.000496344	25328	111937	319395	#VALUE!	55577	19354	#VALUE!	0.5	0.06	NA	high	high	p776	0	0	1		-0.739	-0.385
402.248	10.7264	C18H34N4O6	9	Ala-Leu-Leu-Ser	7	Peptide(tetra-)	Hydrophobic peptide	443491	1	0	1	0	0	0.993	11.479	-0.01	3.521	0.993362	1.18587e-05	36021	35764	413498	42123	41657	34483	1.17	1.16	0.08	0	1.87999e-05	48.0834	p2056	0	0	1		0.428	-0.039
177.064	11.25	C6H11NO5	1	4-Hydroxy-4-methylglutamate	6	Carbohydrate Metabolism	C5-Branched dibasic acid metabolism	22742030	1	0	1	0	0	1.097	10.105	0.134	3.337	0.54416	0.000116842	2056849	2256586	20784908	361293	501234	1681129	0.18	0.22	0.08	0	0.104499	118.624	p756	0	0	1		0.986	0.073
176.08	16.9609	C6H12N2O4	4	Ala-Ser	5	Peptide(di-)	Polar peptide	377303	1	0	1	0	0	0.683	8.364	-0.55	3.064	NA	0.000266248	39556	26999	330853	28753	#VALUE!	51874	0.73	#VALUE!	0.16	0	NA	24.1225	p858	0	0	1		1.605	-0.373
187.121	10.4008	C9H17NO3	3	8-Amino-7-oxononanoate	8	Metabolism of Cofactors and Vitamins	Biotin metabolism	695528	1	0	1	0	0	1.857	7.665	0.893	2.938	0.0010263	0.000282923	81445	151257	624317	7820	16078	58503	0.1	0.11	0.09	0	15.2475	84.5967	p1927	0	0	1		0.02	0.017
297.09	7.06992	C11H15N5O3S	2	5'-methylthioformycin	7	0	0	117289584	1	0	1	0	0	1.507	7.047	0.592	2.817	0.0916891	8.99543e-06	15941572	24024069	112336608	4273723	6545043	7965622	0.27	0.27	0.07	0	1.06914	113.711	p415	0	0	1		-0.694	-0.326
278.163	4.12727	C15H22N2O3	2	Leu-Phe	5	Peptide(di-)	Hydrophobic peptide	111091	1	0	1	0	0	0	6.246		2.643	NA	0.00158284	13790	0	86126	9309	#VALUE!	18679	0.68	#VALUE!	0.22	0	low	12.0133	n2411	0	0	1		-0.065	-0.327
210.074	11.9787	C7H14O7	4	Sedoheptulose	6	Energy Metabolism	Carbon fixation	430889	1	0	1	0	0	1.115	5.755	0.157	2.525	0.794732	5.29004e-05	68389	76278	393610	45633	35552	31290	0.67	0.47	0.08	0	0.0185958	34.5485	n1673	0	0	1		-0.128	-0.9
352.146	3.79694	C17H24N2O4S	1	Mercaptoacetyl-Phe-Leu	5	0	0	197400	1	0	1	0	0	0.588	5.15	-0.766	2.365	0.395256	3.28695e-06	35619	20953	183452	13206	28104	11175	0.37	1.34	0.06	0	0.22307	73.0266	n2271	0	0	1		-0.865	-0.949
148.037	12.5279	C5H8O5	18	(R)-2-Hydroxyglutarate	10	Amino Acid Metabolism	glutamate degradation V (via hydroxyglutarate)	194931408	1	0	1	0	0	0.632	4.004	-0.662	2.001	0.00431572	0.00230811	42912371	27139196	171812782	5397178	4318529	28606146	0.13	0.16	0.17	0	5.20714	19.6065	n30	0	0	1		-0.589	0.051
132.079	4.51577	C6H12O3	14	[FA hydroxy(6:0)] 4-hydroxy-hexanoic acid	7	Lipids: Fatty Acyls	Fatty Acids and Conjugates	13215100	1	0	1	1	0	0.496	3.544	-1.012	1.825	0.00998852	0.00815742	2899460	1437779	10277020	349483	613647	2424789	0.12	0.43	0.24	0	4.28416	9.06877	n820	0	0	1		0.621	0.079
361.652	14.1104	C27H49N9O10S2	1	Trypanothione	8	Amino Acid Metabolism	Glutathione metabolism	248550	1	0	1	0	0	0.291	3.476	-1.781	1.797	NA	0.00367527	62310	18110	216577	51097	#VALUE!	40413	0.82	#VALUE!	0.19	0	low	5.6074	p2189	0	0	1		-0.035	-0.006
339.996	13.5392	C6H14O12P2	14	D-Fructose 1,6-bisphosphate	8	Energy Metabolism	Carbon fixation	7903639	1	0	1	0	0	1.901	3.435	0.927	1.78	0.0338627	0.00251274	1942306	3692632	6671289	850167	949615	1428111	0.44	0.26	0.21	0	1.88584	8.09593	n1109	0	0	1		-0.935	-0.974
236.116	4.38936	C12H16N2O3	4	Carbetamide	5	0	0	532110	1	0	1	0	0	0.991	3.432	-0.013	1.779	0.971516	3.14813e-05	137754	136474	472783	43759	52981	40951	0.32	0.39	0.09	0	0.000347373	31.2498	p1357	0	0	1		-0.041	0.059
218.127	7.88235	C9H18N2O4	5	N2-(D-1-Carboxyethyl)-L-lysine	8	Amino Acid Metabolism	Lysine degradation	182562	1	0	1	0	0	0.728	3.416	-0.458	1.772	0.198054	6.85955e-05	49870	36282	170352	11360	14766	17419	0.23	0.41	0.1	0	0.532019	33.566	n2601	0	0	1		-0.144	-0.204
287.196	10.378	C12H25N5O3	2	Leu-Arg	5	Peptide(di-)	Basic peptide	317413	1	0	1	0	0	0.768	3.394	-0.381	1.763	0.372443	0.000145816	79273	60871	269074	28903	24862	33083	0.36	0.41	0.12	0	0.232978	18.6663	p1772	0	0	1		0.048	-0.004
307.084	11.8448	C18H13NO4	1	Stealthin C	5	Biosynthesis of Polyketides and Nonribosomal Peptides	Biosynthesis of type II polyketide products	1876245	1	0	1	0	0	1.87	3.363	0.903	1.75	0.0143792	0.00210308	435908	815277	1466174	175650	107167	298056	0.4	0.13	0.2	0	3.39937	8.86829	n726	0	0	1		-0.066	0.016
204.111	12.9059	C8H16N2O4	5	N6-Acetyl-N6-hydroxy-L-lysine	6	Amino Acid Metabolism	Lysine degradation	549794	1	0	1	0	0	0.95	3.352	-0.074	1.745	0.813995	0.0206187	110237	104721	369511	34436	28667	123431	0.31	0.27	0.33	0	0.0151536	4.09373	p1437	0	0	1		-1.181	-1.13
333.136	4.39696	C21H19NO3	1	N-Acetylphenylalanine beta-naphthyl ester	7	0	0	632681	1	0	1	0	0	1.037	3.228	0.052	1.691	0.670509	0.00239416	161463	167364	521264	14849	21619	80543	0.09	0.13	0.15	0	0.050613	19.2997	n2181	0	0	1		-0.173	-0.431
132.042	12.1473	C5H8O4	16	2-Acetolactate	8	Carbohydrate Metabolism	Butanoate metabolism__Pantothenate and CoA biosynthesis	975226	1	0	1	0	0	1.158	3.039	0.212	1.604	0.300495	0.00378838	255409	295728	776274	28440	62147	137322	0.11	0.21	0.18	0	0.348002	13.7952	n2028	0	0	1		0.303	0.03
264.104	17.7806	C12H16N4OS	1	Thiamin	10	Metabolism of Cofactors and Vitamins	Thiamine metabolism	2808159	1	0	1	0	0	1.76	2.918	0.816	1.545	0.0165381	0.000272094	860007	1513301	2509232	111552	299744	258589	0.13	0.2	0.1	0	4.17237	34.2943	p1557	0	0	1		-1.676	-0.754
232.142	7.06965	C10H20N2O4	3	Leu-Thr	5	Peptide(di-)	Hydrophobic peptide	1079139	1	0	1	0	0	0.261	2.878	-1.938	1.525	NA	0.00111913	343850	89602	989744	33786	#VALUE!	123556	0.1	#VALUE!	0.12	0	low	25.4259	p426	0	0	1		0.478	0.007
246.121	11.126	C10H18N2O5	6	Glu-Val	5	Peptide(di-)	Hydrophobic peptide	65770	1	0	1	0	0	0.165	2.851	-2.599	1.511	NA	0.014485	21678	3582	61815	16396	#VALUE!	3190	0.76	#VALUE!	0.05	0	low	5.7743	n1638	0	0	1		0.062	-0.091
319.12	7.08059	C12H21N3O5S	1	Thr-Cys-Pro	5	Peptide(tri-)	Polar peptide	995595	1	0	1	0	0	0.698	2.819	-0.519	1.495	0.333497	0.00116929	288207	201195	812400	61271	146155	124990	0.21	0.73	0.15	0	0.301453	14.1809	p428	0	0	1		-0.72	-0.521	3.204	2.567
265.108	17.9248	C29H30N4O6	1	Trp-Tyr-Tyr	7	Peptide(tri-)	Hydrophobic peptide	409268	1	0	1	0	0	1.713	2.801	0.777	1.486	0.0051696	0.00341475	121010	207268	338983	6665	25955	52936	0.06	0.13	0.16	0	10.3616	16.6907	p2086	0	0	1		-0.214	-0.083
481.989	12.6807	C10H17N2O14P3	1	dTTP	8	Nucleotide Metabolism	Pyrimidine metabolism	1133774	1	0	1	0	0	1.693	2.784	0.76	1.477	0.00219442	6.50382e-05	357202	604807	994542	74010	53695	96044	0.21	0.09	0.1	0	7.33302	27.6291	n1968	0	0	1		-0.685	-0.262
217.143	12.8476	C9H19N3O3	3	gamma-L-Glutamylputrescine	6	Amino Acid Metabolism	Arginine and proline metabolism	234657	1	0	1	0	0	1.314	2.771	0.394	1.47	0.180188	0.000295591	76643	100723	212366	27189	12967	20986	0.35	0.13	0.1	0	0.63903	15.6153	p499	0	0	1		-1.548	-1.283
181.074	11.2766	C9H11NO3	11	3-Amino-3-(4-hydroxyphenyl)propanoate	8	Amino Acid Metabolism	Tyrosine metabolism	36782084	1	0	1	0	0	1.874	2.768	0.906	1.469	0.0384482	0.000662689	11575365	21692091	32046383	1162985	5871676	3567383	0.1	0.27	0.11	0	2.85656	29.7656	p755	0	0	1		-1.613	-0.377
73.0528	9.30346	C3H7NO	6	Aminoacetone	8	Amino Acid Metabolism	Glycine, serine and threonine metabolism	7444656	1	0	1	0	0	1.781	2.698	0.833	1.432	0.00111024	1.89107e-05	2518905	4485356	6795675	510386	375953	480261	0.2	0.08	0.07	0	9.62317	37.2411	p1256	0	0	1		-0.044	0.102
135.055	8.74361	C5H5N5	1	Adenine	10	Nucleotide Metabolism	Purine metabolism__Zeatin biosynthesis	79263432	1	0	1	0	0	1.036	2.684	0.051	1.424	0.931611	0.00722594	26119235	27048303	70099343	17150267	11485862	11809223	0.66	0.42	0.17	0	0.00202595	4.46102	p458	0	0	1		-0.957	-0.905
202.132	7.06805	C9H18N2O3	3	Leu-Ala	5	Peptide(di-)	Hydrophobic peptide	1770139	1	0	1	0	0	0.913	2.598	-0.131	1.377	0.515557	0.00410398	602106	550011	1564555	75701	127986	273370	0.13	0.23	0.17	0	0.122735	11.5124	p424	0	0	1		0.483	0.083
374.137	9.40986	C20H22O7	15	Kievitone hydrate	5	0	0	2041077	1	0	1	0	0	4.475	2.514	2.162	1.33	0.189333	0.0157683	215580	964765	541973	8430	885865	132362	0.04	0.92	0.24	0	0.71516	6.05616	p351	0	0	1		-0.009	-0.427
114.079	9.1806	C5H10N2O	2	L-proline amide	5	0	0	842455	1	0	1	0	0	1.631	2.479	0.706	1.31	0.00145888	0.00161957	290995	474578	721464	49899	41359	108710	0.17	0.09	0.15	0	8.02355	12.9514	p389	0	0	1		-0.267	-0.513
242.019	12.6617	C6H11O8P	2	D-myo-Inositol 1,2-cyclic phosphate	5	0	0	1715607	1	0	1	0	0	0.988	2.476	-0.017	1.308	0.927416	0.00588542	563945	557430	1396487	122050	57442	288828	0.22	0.1	0.21	0	0.00233271	7.04984	p1378	0	0	1		-0.095	-0.155
145.11	11.0804	C7H15NO2	6	4-Trimethylammoniobutanoate	10	Amino Acid Metabolism	Lysine degradation	11867364	1	0	1	0	0	0.743	2.434	-0.429	1.283	0.00257213	0.000125285	4511718	3353935	10981762	322642	337661	800536	0.07	0.1	0.07	0	6.14572	56.1932	p1074	0	0	1		-0.559	-0.873
276.096	13.0942	C10H16N2O7	2	GammaGlutamylglutamicacid	7	Peptide	0	877040	1	0	1	0	0	1.599	2.431	0.677	1.282	0.021683	0.000786286	339602	543107	825586	97503	24278	39948	0.29	0.04	0.05	0	4.10194	21.2725	p1849	0	0	1		-0.276	-0.147
311.152	9.28438	C19H21NO3	4	Thebaine	5	Biosynthesis of Secondary Metabolites	Alkaloid biosynthesis I	727107	1	0	1	0	0	2.564	2.377	1.358	1.249	0.126385	0.000979465	156588	401494	372151	50195	234799	51652	0.32	0.58	0.14	0	1.0404	8.95764	p1578	0	0	1		-0.276	-0.196
322.057	10.8684	C10H15N2O8P	2	dTMP	8	Nucleotide Metabolism	Pyrimidine metabolism	600213	1	0	1	0	0	0.893	2.377	-0.163	1.249	0.459851	7.6571e-05	224804	200799	534386	41986	43976	48053	0.19	0.22	0.09	0	0.155888	23.5374	n2203	0	0	1		-0.26	-0.478
432.241	8.03504	C19H36N4O5S	7	Ala-Leu-Met-Val	7	Peptide(tetra-)	Hydrophobic peptide	528053	1	0	1	0	0	0.858	2.374	-0.221	1.247	0.388229	0.000449793	189766	162871	450428	52889	12059	53595	0.28	0.07	0.12	0	0.245801	11.9839	p2009	0	0	1		0.054	-0.243
144.042	13.2443	C6H8O4	13	2,3-Dimethylmaleate	7	Metabolism of Cofactors and Vitamins	Nicotinate and nicotinamide metabolism	440738	1	0	1	0	0	1.497	2.346	0.582	1.23	0.164784	0.00339167	156289	234028	366615	28932	85088	63969	0.19	0.36	0.17	0	0.748219	8.97471	n2335	0	0	1		-2.977	-0.957
488.107	12.1028	C14H26N4O11P2	1	CDP-choline	6	Lipid Metabolism	Glycerophospholipid metabolism	6466263	1	0	1	0	0	1.875	2.342	0.907	1.228	0.00334866	0.000452121	2624580	4922237	6145707	613501	170192	252744	0.23	0.03	0.04	0	13.0239	28.1612	p143	0	0	1		-0.47	0.05
202.132	10.6429	C9H18N2O3	3	Ile-Ala	5	Peptide(di-)	Hydrophobic peptide	208471	1	0	1	0	0	1.338	2.313	0.42	1.21	0.143025	0.000628079	82579	110467	190999	8287	28459	20426	0.1	0.26	0.11	0	0.885252	24.1933	p1552	0	0	1		0.258	-0.019
231.147	7.8853	C11H21NO4	3	O-Butanoylcarnitine	5	Lipids: Fatty Acyls	Fatty acyl carnitines	520055	1	0	1	0	0	1.032	2.232	0.045	1.158	0.890597	3.05609e-05	217524	224531	485585	30880	90003	35348	0.14	0.4	0.07	0	0.00542213	32.6166	p1808	0	0	1		-3.012	-1
409.149	9.13491	C18H23N3O8	1	Glu-Asp-Phe	5	Peptide(tri-)	Hydrophobic peptide	361142	1	0	1	0	0	1.517	2.211	0.601	1.145	0.0537909	0.0290485	116408	176599	257336	24016	40979	76256	0.21	0.23	0.3	0	1.60587	3.10725	n910	0	0	1		-0.905	-0.285
173.08	12.0173	C6H11N3O3	1	5-Guanidino-2-oxopentanoate	8	Amino Acid Metabolism	D-Arginine and D-ornithine metabolism	20099080	1	0	1	0	0	1.81	2.178	0.856	1.123	0.000553402	0.00411403	7815354	14147365	17024120	149534	876523	2328427	0.02	0.06	0.14	0	50.7104	15.5772	p933	0	0	1		-0.776	-1.377
174.137	15.8806	C8H18N2O2	1	Ne,Ne dimethyllysine	7	0	0	4082085	1	0	1	0	0	1.599	2.099	0.677	1.07	0.0470405	0.00885452	1625555	2599248	3412812	605807	476476	704406	0.37	0.18	0.21	0	1.59601	3.70056	p1449	0	0	1		-0.664	-0.436
220.106	10.1887	C8H16N2O5	3	N-Acetyl-beta-D-glucosaminylamine	5	0	0	98093	1	0	1	0	0	0.854	2.09	-0.228	1.064	0.16227	0.000206065	43049	36773	89984	3848	6574	7551	0.09	0.18	0.08	0	0.678701	30.6708	n2281	0	0	1		-0.642	-1.077
165.079	9.15119	C9H11NO2	7	L-Phenylalanine	10	Amino Acid Metabolism	Phenylalanine metabolism__Phenylalanine, tyrosine and tryptophan biosynthesis__Phenylpropanoid biosynthesis__Alkaloid biosynthesis II	132512528	1	0	1	0	0	1.829	2.014	0.871	1.01	0.0149448	0.00293044	56118779	102633862	113033354	5455963	19860165	15497729	0.1	0.19	0.14	0	5.10063	11.9996	p381	0	0	1		-0.597	-0.358
237.158	14.3699	C21H42N6O6	3	Ile-Lys-Lys-Ser	7	Peptide(tetra-)	Basic peptide	6476547	1	0	0	0	0	0.816	7.066	-0.293	2.821	0.0130435	0.0936619	446131	363982	3152210	23208	37088	2230952	0.05	0.1	0.71	0	3.52557	1.47114	p1324	0	0	0		-1.344	-0.097
176.032	12.7703	C6H8O6	15	Ascorbate	10	Carbohydrate Metabolism	Ascorbate and aldarate metabolism__Glutathione metabolism	9525996	1	0	0	0	0	0.493	1.994	-1.02	0.996	0.0933597	0.148	2822759	1391910	5627731	1191275	659547	2896695	0.42	0.47	0.51	0	1.10419	0.802027	n1064	0	0	0		0.19	-0.038
217.106	10.555	C8H15N3O4	3	N-Acetyl-L-citrulline	6	Amino Acid Metabolism	arginine biosynthesis III	294317	1	0	1	0	0	0.807	1.986	-0.309	0.99	0.318408	0.00288236	132828	107239	263737	41138	18858	25829	0.31	0.18	0.1	0	0.319733	7.26324	p1551	0	0	0		1.185	-0.613
126.116	12.6098	C7H14N2	2	1-5-diazabicyclononane	5	Amino Acid Metabolism	beta-alanine biosynthesis I	303475	1	0	1	0	0	1.279	1.985	0.355	0.989	0.0926406	0.000287152	136994	175182	271996	21402	30647	26907	0.16	0.17	0.1	0	1.0437	15.4192	p658	0	0	0		-1.279	-0.281
260.03	12.6677	C6H13O9P	46	D-Glucose 6-phosphate	8	Carbohydrate Metabolism	Starch and sucrose metabolism__Streptomycin biosynthesis__Inositol phosphate metabolism	9782661	1	0	1	0	0	1.065	1.96	0.091	0.971	0.530326	0.0155905	4093459	4357578	8023100	701974	325375	1784161	0.17	0.07	0.22	0	0.11653	4.20078	n298	0	0	0		0.797	0.079
245.149	12.8585	C9H19N5O3	2	beta-Alanyl-L-arginine	6	Amino Acid Metabolism	beta-Alanine metabolism	1311600	1	0	1	0	0	0.943	1.957	-0.085	0.969	0.474701	9.49271e-07	645395	608323	1263266	44065	84355	41963	0.07	0.14	0.03	0	0.151732	103.105	p476	0	0	0		-0.063	0.112
160.085	7.0718	C6H12N2O3	4	D-Alanyl-D-alanine	6	Amino Acid Metabolism	D-Alanine metabolism__Peptidoglycan biosynthesis	14923432	1	0	1	0	0	0.744	1.957	-0.427	0.969	0.111284	0.000672388	6708681	4992259	13131926	1411657	1161406	1416614	0.21	0.23	0.11	0	0.881635	10.3156	p417	0	0	0		-2.035	-0.157
162.064	11.2534	C5H10N2O4	1	Gly-Ser	5	Peptide(di-)	Polar peptide	93211	1	0	1	0	0	0.971	1.948	-0.042	0.962	0.755069	0.00322537	40661	39473	79215	4261	5851	11060	0.1	0.15	0.14	0	0.0268964	10.5804	n653	0	0	0		0.593	0.111
115.1	17.4244	C6H13NO	2	Trimethylaminoacetone	7	0	gamma-butyrobetaine degradation __ carnitine degradation II	439719	1	0	1	0	0	1.915	1.898	0.937	0.924	0.0024693	0.00248248	194334	372097	368894	47403	52550	51180	0.24	0.14	0.14	0	6.30916	6.26152	p2058	0	0	0		-0.258	-0.502
202.143	16.3364	C8H18N4O2	3	NG,NG-Dimethyl-L-arginine	5	0	0	2100577	1	0	1	0	0	1.451	1.885	0.537	0.915	0.0136276	0.00571224	891180	1293390	1680317	177343	146497	290055	0.2	0.11	0.17	0	3.0574	5.38783	p509	0	0	0		-1.51	-1.047
161.069	8.99477	C6H11NO4	10	O-Acetyl-L-homoserine	8	Amino Acid Metabolism	Methionine metabolism__Sulfur metabolism	2325624	1	0	1	0	0	1.234	1.877	0.303	0.908	0.0512126	0.000171144	1171145	1444768	2198483	164679	153308	90034	0.14	0.11	0.04	0	1.47897	29.9622	n1677	0	0	0		-0.007	-0.201
219.074	11.5744	C8H13NO6	4	O-Succinyl-L-homoserine	8	Amino Acid Metabolism	Methionine metabolism__Sulfur metabolism	79776	1	0	1	0	0	0	1.824		0.867	NA	0.0080555	35560	0	64865	9649	#VALUE!	11341	0.27	#VALUE!	0.17	0	low	3.87324	n2760	0	0	0		-0.001	-0.633
130.111	16.9823	C6H14N2O	2	N-Acetylputrescine	6	Amino Acid Metabolism	Arginine and proline metabolism	4776766	1	0	1	0	0	0.774	1.802	-0.37	0.85	0.123159	0.000787096	2360361	1827609	4253552	440653	397235	415542	0.19	0.22	0.1	0	0.806389	9.77013	p854	0	0	0		0.124	-1.252
136.039	9.38863	C5H4N4O	3	Hypoxanthine	10	Nucleotide Metabolism	Purine metabolism	171503808	1	0	1	0	0	2.194	1.77	1.134	0.824	0.143791	0.00364832	46883777	102859819	83007020	8548478	57077404	12052032	0.18	0.55	0.15	0	0.94068	5.97674	p341	0	0	0		-1.304	-0.519
160.085	9.9184	C6H12N2O3	4	N-gamma-Acetyldiaminobutyrate	6	Amino Acid Metabolism	Glycine, serine and threonine metabolism	1131806	1	0	1	0	0	1.089	1.752	0.123	0.809	0.502957	0.0032944	607424	661365	1064182	136689	51728	59942	0.23	0.08	0.06	0	0.136221	9.36521	p70	0	0	0		-0.694	-0.584
174.112	19.4133	C6H14N4O2	2	L-Arginine	10	Amino Acid Metabolism	Arginine and proline metabolism__Clavulanic acid biosynthesis__D-Arginine and D-ornithine metabolism	257479456	1	0	1	0	0	1.559	1.746	0.641	0.804	0.00515593	0.00110845	129649286	202121384	226429480	23539235	8787296	23309278	0.18	0.04	0.1	0	8.31951	8.53495	p246	0	0	0		-0.271	-0.211
204.09	10.3554	C11H12N2O2	6	L-Tryptophan	10	Amino Acid Metabolism	Tryptophan metabolism__Phenylalanine, tyrosine and tryptophan biosynthesis__Indole and ipecac alkaloid biosynthesis	8406299	1	0	1	0	0	1.932	1.737	0.95	0.797	0.0427481	0.00139122	3047668	5886594	5294569	298370	1707276	571187	0.1	0.29	0.11	0	2.68309	12.1571	p1203	0	0	0		1.162	-0.44
509.481	3.44418	C32H63NO3	1	N-(Tetradecanoyl)-sphing-4-enine	5	Lipids: Sphingolipids	Ceramides	319090	1	0	1	0	0	1.415	1.722	0.501	0.784	0.00219336	0.00358312	156804	221832	270024	18118	17850	35920	0.12	0.08	0.13	0	6.53727	7.92007	n635	0	0	0		-0.353	0.094
426.088	13.0133	C13H22N4O8S2	2	Asp-Cys-Cys-Ser	5	Peptide(tetra-)	Acidic peptide	326455	1	0	1	0	0	1.473	1.718	0.559	0.781	0.185988	0.00455725	151985	223903	261085	38020	82797	23358	0.25	0.37	0.09	0	0.623092	5.97798	n1025	0	0	0		0.258	0.085
146.106	8.36233	C6H14N2O2	8	mildronate	5	0	0	225610	1	0	1	0	0	1.183	1.705	0.242	0.77	0.3396	0.000470264	120528	142601	205464	14169	37939	18600	0.12	0.27	0.09	0	0.297069	13.1948	p1612	0	0	0		-1.423	-1.427
173.069	7.6677	C7H11NO4	6	N-Acetyl-L-glutamate 5-semialdehyde	6	Amino Acid Metabolism	Arginine and proline metabolism	185104	1	0	1	0	0	0.876	1.686	-0.191	0.754	0.477661	0.0182645	95527	83652	161021	26045	16862	30830	0.27	0.2	0.19	0	0.146483	2.63349	n1544	0	0	0		-0.523	-0.657
181.096	9.37271	C7H11N5O	1	6-methyltetrahydropterin	5	0	0	1214137	1	0	1	0	0	2.043	1.685	1.031	0.753	0.0823085	0.00574285	421805	861916	710874	66416	346451	106551	0.16	0.4	0.15	0	1.55657	5.30072	p352	0	0	0		-1.781	-2.796
188.127	17.7669	C7H16N4O2	5	Ngamma-Monomethyl-L-arginine	5	0	0	313858	1	0	1	0	0	0.836	1.669	-0.258	0.739	0.188019	0.0189477	146604	122592	244610	28039	11132	48830	0.19	0.09	0.2	0	0.633505	3.02954	p1558	0	0	0		-0.824	-0.932
405.138	13.6588	C15H23N3O10	1	Glu-Glu-Glu	5	Peptide(tri-)	Acidic peptide	190049	1	0	1	0	0	1.63	1.662	0.705	0.733	0.000618062	0.0416512	84390	137534	140227	8455	2255	33796	0.1	0.02	0.24	0	36.8872	2.56891	p1571	0	0	0		-1.415	-0.811
214.092	19.4235	C17H28N6O5S	4	Ala-Met-Ala-His	7	Peptide(tetra-)	Basic peptide	85497	1	0	0	0	0	1.761	1.64	0.816	0.714	0.177053	0.217633	30575	53835	50133	8129	26475	24972	0.27	0.49	0.5	0	0.705365	0.554647	n2747	0	0	0		-0.438	-0.042
201.057	12.8261	C7H11N3O2S	1	Ovothiol A	5	0	0	1876917	1	0	0	0	0	1.193	1.604	0.255	0.682	0.440633	0.0519233	1038747	1239025	1665802	423662	209928	230320	0.41	0.17	0.14	0	0.179421	1.6909	p474	0	0	0		-0.468	-0.234
506.996	12.9025	C10H16N5O13P3	4	ATP	6	Energy Metabolism	Oxidative phosphorylation__Photosynthesis__Purine metabolism__Puromycin biosynthesis__Zeatin biosynthesis	13583810	1	0	1	0	0	1.611	1.6	0.688	0.678	0.00932766	0.00815164	7072944	11396955	11318121	1700302	1526497	1027470	0.24	0.13	0.09	0	3.58098	4.5662	n407	0	0	0		-0.368	-1.146
273.18	11.23	C11H23N5O3	1	Val-Arg	5	Peptide(di-)	Basic peptide	2045393	1	0	1	0	0	1.693	1.588	0.76	0.667	0.00242999	0.0272268	991851	1678744	1574952	209758	147374	319928	0.21	0.09	0.2	0	7.17957	2.32321	p763	0	0	0		-0.371	-0.442
139.987	11.8266	C2H5O5P	2	Acetyl phosphate	6	Amino Acid Metabolism	Taurine and hypotaurine metabolism__Pyruvate metabolism	146389	1	0	0	0	0	1.321	1.575	0.402	0.655	0.0668837	0.0920253	71351	94278	112349	16808	5243	34205	0.24	0.06	0.3	0	1.69557	1.15718	n748	0	0	0		0.5	-0.025
126.043	7.07612	C5H6N2O2	2	Thymine	10	Nucleotide Metabolism	Pyrimidine metabolism	20660134	1	0	1	0	0	1.916	1.569	0.938	0.65	0.044619	0.00809182	7952571	15234082	12474928	590432	4419860	1658468	0.07	0.29	0.13	0	2.66652	6.59918	n493	0	0	0		-2.573	-1.252
877.562	3.42422	C52H80NO8P	3	[PC (22:6/22:6)] 1,2-di-(4Z,7Z,10Z,13Z,16Z,19Z-docosahexaenoyl)-sn-glycero-3-phosphocholine	5	Lipids: Glycerophospholipids	Glycerophosphocholines	5998880	1	0	1	0	0	1.155	1.553	0.208	0.635	0.0362749	1.05731e-05	3841127	4436454	5966732	134259	352941	51653	0.03	0.08	0.01	0	2.48551	218.339	p557	0	0	0		-0.908	-0.573
188.08	9.66169	C7H12N2O4	2	N-Acetylglutamine	7	0	0	4024923	1	0	1	0	0	1.056	1.552	0.079	0.634	0.574341	0.0319806	2077980	2194143	3224735	83061	364346	612356	0.04	0.17	0.19	0	0.0966286	3.44363	p360	0	0	0		0.134	0.081
541.06	11.3113	C15H21N5O13P2	1	Cyclic ADP-ribose	5	0	0	998933	1	0	1	0	0	1.998	1.551	0.999	0.633	0.00039838	0.00415451	441847	882880	685320	40357	81536	80155	0.09	0.09	0.12	0	23.5006	7.36061	n1247	0	0	0		0.136	0.034
252.084	13.2117	C18H32O16	22	Maltotriose	8	Carbohydrate Metabolism	glycogen degradation I	115518	1	0	1	0	0	1.754	1.549	0.811	0.631	0.00205815	0.0115384	60257	105710	93358	12980	7382	13116	0.22	0.07	0.14	0	9.26596	3.21783	n2704	0	0	0		-0.228	0.021
483.968	13.8094	C9H15N2O15P3	1	UTP	6	Nucleotide Metabolism	Pyrimidine metabolism	3639937	1	0	1	0	0	1.619	1.544	0.695	0.627	0.00981228	0.0405028	1937257	3137155	2990802	503192	347678	622208	0.26	0.11	0.21	0	3.84876	1.73337	n754	0	0	0		-0.521	-0.606
81.9821	12.2885	H3O3P	1	Phosphonate	7	0	0	2402274	1	0	0	0	0	1.725	1.542	0.787	0.625	0.631287	0.633309	425967	734731	656726	405880	1113323	805416	0.95	1.52	1.23	0	0.0678914	0.0654625	n1644	0	0	0		-1.653	-0.484
795.614	3.46921	C46H86NO7P	12	PC(20:2(11Z,14Z)/P-18:1(11Z))	5	Lipids: Glycerophospholipids	Glycerophosphocholines	3051796	1	0	1	0	0	1.459	1.532	0.545	0.615	0.00088531	0.000913789	1824141	2660856	2794015	127891	202824	228675	0.07	0.08	0.08	0	12.1768	13.7025	p581	0	0	0		-1.276	0.095
771.614	3.48423	C44H86NO7P	12	[PC (18:1/18:0)] 1-(1Z-octadecenyl)-2-(9Z-octadecenoyl)-sn-glycero-3-phosphocholine	5	Lipids: Glycerophospholipids	Glycerophosphocholines	64617800	1	0	1	0	0	1.992	1.501	0.994	0.586	3.89773e-05	0.00422317	31143424	62026538	46731508	582333	2178511	4097673	0.02	0.04	0.09	0	187.564	14.1849	p516	0	0	0		-1.667	-1.842
246.133	13.2077	C9H18N4O4	2	N2-(D-1-Carboxyethyl)-L-arginine	6	Amino Acid Metabolism	Arginine and proline metabolism	377773	1	0	1	0	0	0.912	1.491	-0.133	0.576	0.160783	0.00478266	222306	202725	331568	14857	19186	35675	0.07	0.09	0.11	0	0.651086	7.99368	p1594	0	0	0		-0.533	-0.201
305.086	7.08574	C10H15N3O8	2	Convicine	5	0	0	761178	1	0	1	0	0	1.618	1.49	0.694	0.575	0.0395977	0.00271751	351151	568305	523158	42964	131287	53305	0.12	0.23	0.1	0	2.47121	6.31198	n520	0	0	0		-0.921	-1.175
149.105	8.52777	C6H15NO3	1	Triethanolamine	8	Lipid Metabolism	Glycerophospholipid metabolism	1389144	1	0	0	0	0	1.179	1.487	0.238	0.572	0.53815	0.356484	581251	685146	864364	135873	279955	514284	0.23	0.41	0.59	0	0.111468	0.283278	p1724	0	0	0		-0.371	-0.233
169.998	12.4301	C3H7O6P	7	D-Glyceraldehyde 3-phosphate	6	Carbohydrate Metabolism	Glycolysis / Gluconeogenesis__Pentose phosphate pathway__Inositol metabolism__Pentose and glucuronate interconversions__Fructose and mannose metabolism__Galactose metabolism__Biosynthesis of steroids__Clavulanic acid biosynthesis__Methane metabolism	4209324	1	0	1	0	0	1.259	1.483	0.332	0.569	0.0729731	0.00624152	2642101	3327411	3919366	467486	422365	396325	0.18	0.13	0.1	0	1.18319	4.34327	n184	0	0	0		-0.133	-0.13
797.629	3.4611	C46H88NO7P	10	PC(20:1(11Z)/P-18:1(11Z))	5	Lipids: Glycerophospholipids	Glycerophosphocholines	1902862	1	0	0	0	0	1.727	1.471	0.788	0.557	0.0428462	0.128267	1007420	1740079	1482327	459396	171294	176603	0.46	0.1	0.12	0	2.23302	0.931071	p596	0	0	0		-0.313	-0.48
222.067	13.2874	C7H14N2O4S	4	L-Cystathionine	8	Amino Acid Metabolism	Glycine, serine and threonine metabolism__Methionine metabolism	1440544	1	0	1	0	0	0.67	1.47	-0.578	0.556	0.0243514	0.00275025	888702	595464	1306415	121983	150338	119783	0.14	0.25	0.09	0	2.29418	5.96981	n1427	0	0	0		-0.131	-0.089
320.061	12.0736	C10H16N4O4S2	1	Ovothiol A-cysteine disulfide	5	0	0	1485822	1	0	0	0	0	1.609	1.468	0.686	0.554	0.0698949	0.0630282	690885	1111633	1014290	230178	298481	146533	0.33	0.27	0.14	0	1.24605	1.40478	p151	0	0	0		-0.12	-0.196
204.111	9.37571	C8H16N2O4	5	N5-(L-1-Carboxyethyl)-L-ornithine	7	0	0	318373	1	0	1	0	0	0.795	1.467	-0.331	0.553	0.371114	0.0467351	190501	151538	279381	55508	58452	42708	0.29	0.39	0.15	0	0.233636	1.6105	p2148	0	0	0		-0.178	-0.436
743.075	12.7629	C21H28N7O17P3	1	NADP+	6	Energy Metabolism	Photosynthesis__Glutathione metabolism__Nicotinate and nicotinamide metabolism	270558	1	0	1	0	0	1.553	1.464	0.635	0.55	0.0100246	0.0109241	144583	224530	211673	28952	31790	18787	0.2	0.14	0.09	0	3.45701	3.7786	p1387	0	0	0		-1.059	-0.18
257.163	8.87319	C13H23NO4	1	2-Hexenoylcarnitine	7	0	0	187233	1	0	0	0	0	1.504	1.444	0.589	0.53	0.135456	0.274798	83303	125266	120268	41611	16367	45265	0.5	0.13	0.38	0	0.880744	0.361456	p2231	0	0	0		-1.074	0.021
154.003	10.5339	C3H7O5P	3	Propanoyl phosphate	6	Carbohydrate Metabolism	Propanoate metabolism__C5-Branched dibasic acid metabolism	10056869	1	0	1	0	0	1.67	1.424	0.74	0.51	0.00223517	0.00725796	5251531	8769834	7477750	844146	1047160	418104	0.16	0.12	0.06	0	6.84222	5.58494	n985	0	0	0		0.718	0.076
523.364	3.99713	C26H54NO7P	9	[PC (18:0)] 1-octadecanoyl-sn-glycero-3-phosphocholine	7	Lipids: Glycerophospholipids	Glycerophosphocholines	2988933	1	0	1	0	0	1.655	1.422	0.727	0.508	0.00493803	0.0309483	1620750	2682173	2305394	372938	210526	306696	0.23	0.08	0.13	0	6.14283	2.0105	p1526	0	0	0		-0.718	-0.109
122.048	11.3429	C6H6N2O	4	Isonicotineamide	5	0	0	6950822	1	0	1	0	0	1.969	1.413	0.977	0.499	0.000219113	0.00109292	3250601	6401574	4592206	293992	535030	121063	0.09	0.08	0.03	0	26.6406	17.8054	p757	0	0	0		-0.839	-0.028
133.02	8.20741	C4H7NO2S	1	L-thiazolidine-4-carboxylate	7	0	0	6425125	1	0	1	0	0	1.237	1.4	0.307	0.485	0.259115	0.0183976	3755272	4645179	5257376	478595	1257954	741333	0.13	0.27	0.14	0	0.43717	2.89782	p1359	0	0	0		-0.769	-0.788
539.527	3.40358	C34H69NO3	1	[SP (16:0)] N-(hexadecanoyl)-sphinganine	5	Lipids: Sphingolipids	Ceramides	2349817	1	0	1	0	0	0.862	1.398	-0.214	0.483	0.182294	0.0455641	1386144	1195470	1938155	65122	220578	341349	0.05	0.18	0.18	0	0.687322	2.52332	n602	0	0	0		-0.983	-0.635
178.048	10.2003	C6H10O6	26	D-Glucono-1,5-lactone	6	Carbohydrate Metabolism	Pentose phosphate pathway	259621	1	0	1	0	0	0.867	1.395	-0.206	0.48	0.130046	0.00408947	163040	141317	227471	13179	20228	21842	0.08	0.14	0.1	0	0.809557	6.37924	n2277	0	0	0		-0.253	0.05
131.095	9.5955	C6H13NO2	12	L-Leucine	10	Amino Acid Metabolism	Valine, leucine and isoleucine degradation__Valine, leucine and isoleucine biosynthesis	165087280	1	0	1	0	0	0.678	1.394	-0.561	0.479	0.045579	0.0269668	101674758	68965727	141712840	21137354	9391529	17012245	0.21	0.14	0.12	0	1.99982	2.17745	p357	0	0	0		0.094	0.007
251.102	7.40771	C10H13N5O3	4	Deoxyadenosine	10	Nucleotide Metabolism	Purine metabolism	1466996	1	0	0	0	0	4.99	1.394	2.319	0.479	0.0545424	0.138358	171217	854450	238616	34156	446540	66588	0.2	0.52	0.28	0	2.32747	0.811112	p1713	0	0	0		-0.881	-1.191
190.095	10.0638	C7H14N2O4	5	LL-2,6-Diaminoheptanedioate	6	Amino Acid Metabolism	Lysine biosynthesis	674984	1	0	1	0	0	0.729	1.391	-0.456	0.476	0.00255894	0.0105031	416899	304088	579715	31656	32664	67619	0.08	0.11	0.12	0	6.15084	4.75547	p1634	0	0	0		-0.226	-0.12
156.019	10.3563	C3H9O5P	2	Propane-1,2-diol 1-phosphate	7	0	0	997383	1	0	0	0	0	1.377	1.39	0.462	0.475	0.72127	0.657112	253656	349210	352568	244350	441106	343438	0.96	1.26	0.97	0	0.0359074	0.0550705	n2024	0	0	0		-1.51	-0.991
509.385	4.00723	C26H56NO6P	8	LysoPC(O-18:0)	5	Lipids: Glycerophospholipids	Glycerophosphocholines	851978	1	0	1	0	0	1.695	1.39	0.761	0.475	6.24175e-05	0.00924647	486019	823931	675718	40727	20324	77394	0.08	0.02	0.11	0	55.1147	4.70488	p1515	0	0	0		-0.803	-0.39
171.03	10.5244	C3H10NO5P	1	serinol phosphate	5	0	0	1376163	1	0	1	0	0	1.616	1.384	0.692	0.469	0.00118926	0.0105239	788013	1273604	1090500	127799	97071	67601	0.16	0.08	0.06	0	9.15531	4.37738	p940	0	0	0		-1.026	-0.071
240.024	12.9244	C6H12N2O4S2	2	L-Cystine	8	Amino Acid Metabolism	Cysteine metabolism	589575	1	0	0	0	0	1.15	1.381	0.202	0.466	0.249886	0.0523517	378057	434862	522247	57451	67891	97237	0.15	0.16	0.19	0	0.407944	1.62991	n418	0	0	0		-0.69	-0.916
176.08	10.9348	C6H12N2O4	4	Ala-Ser	5	Peptide(di-)	Polar peptide	381337	1	0	1	0	0	0.979	1.377	-0.031	0.462	0.764907	0.00890723	242173	237037	333441	25578	20458	37413	0.11	0.09	0.11	0	0.0245929	4.05548	n1765	0	0	0		-0.042	-0.147
841.583	3.21263	C46H84NO10P	1	1-22:0-2-18:3-phosphatidylserine	5	0	0	4826409	1	0	1	0	0	1.195	1.371	0.257	0.455	0.0225261	0.00177942	3354756	4007822	4599674	341499	201943	189493	0.1	0.05	0.04	0	2.70959	10.1608	p1142	0	0	0		-1.791	-0.358
843.599	3.21272	C46H86NO10P	1	1-22:0-2-18:2-phosphatidylserine	5	0	0	3978345	1	0	1	0	0	1.25	1.363	0.322	0.447	0.0156323	0.00291129	2762580	3451896	3765847	318379	141513	218206	0.12	0.04	0.06	0	3.91426	6.75627	p1144	0	0	0		-0.111	-0.388
340.335	3.37653	C22H44O2	4	Docosanoic acid	6	Lipid Metabolism	Biosynthesis of unsaturated fatty acids	463665	1	0	1	0	0	1.794	1.362	0.843	0.446	0.00701551	0.00214999	212405	381115	289295	21028	59267	21332	0.1	0.16	0.07	0	7.19717	6.58939	n625	0	0	0		-0.201	-0.576
188.127	19.8705	C7H16N4O2	5	Homoarginine	8	Amino Acid Metabolism	0	357386	1	0	1	0	0	0.735	1.361	-0.444	0.445	0.00922139	0.0053253	237556	174535	323346	19775	25734	31103	0.08	0.15	0.1	0	3.77059	5.41787	p2118	0	0	0		-0.246	-0.262
777.566	3.21452	C45H80NO7P	8	PE(22:4(7Z,10Z,13Z,16Z)/P-18:1(11Z))	5	Lipids: Glycerophospholipids	Glycerophosphoethanolamines	521529	1	0	1	0	0	1.127	1.361	0.172	0.445	0.145311	0.00373807	356784	402001	485728	9274	46431	35231	0.03	0.12	0.07	0	0.911996	12.5275	n1446	0	0	0		-0.082	0.014
244.069	9.14777	C9H12N2O6	3	Uridine	8	Nucleotide Metabolism	Pyrimidine metabolism	1422694	1	0	1	0	0	0.921	1.357	-0.119	0.44	0.356453	0.0103117	931325	857702	1263619	82848	120086	140973	0.09	0.14	0.11	0	0.254662	4.12984	n906	0	0	0		-0.498	-0.335
369.194	9.58858	C22H27NO4	2	Corydaline	5	0	0	32849762	1	0	1	0	0	0.897	1.356	-0.157	0.439	0.519276	0.00120922	23684530	21256294	32121695	1890588	6522134	769924	0.08	0.31	0.02	0	0.127868	17.0828	p77	0	0	0		-0.385	-0.474
329.33	7.07172	C20H43NO2	1	[SP dimethyl,amino(18:0/2:0)] 2S-dimethylaminooctadecane-1,3R-diol	5	Lipids: Sphingolipids	Sphingoid bases	474214	1	0	0	0	0	0.337	1.356	-1.569	0.439	0.0554766	0.213437	311549	104899	422595	139845	36939	49221	0.45	0.35	0.12	0	2.04123	0.561041	p432	0	0	0		0.438	-0.062
257.064	3.66382	C12H16NOClS	2	Orbencarb	5	0	0	485413	1	0	0	0	0	1.135	1.355	0.183	0.438	0.896723	0.741248	145700	165383	197426	177990	228938	238974	1.22	1.38	1.21	0	0.00460679	0.0301338	n489	0	0	0		-0.105	-0.37
111.993	11.9253	CH5O4P	2	Hydroxymethylphosphonate	6	Amino Acid Metabolism	Aminophosphonate metabolism	1141605	1	0	0	0	0	1.184	1.352	0.244	0.435	0.334581	0.122401	738079	873730	997589	227995	97681	171250	0.31	0.11	0.17	0	0.29909	0.828276	n1572	0	0	0		-0.295	0.001
165.065	12.7577	C6H7N5O	5	N1-methylguanine	5	0	0	393006	1	0	0	0	0	1.072	1.351	0.1	0.434	0.513192	0.165031	204450	219128	276265	35142	22656	77868	0.17	0.1	0.28	0	0.123246	0.706659	p964	0	0	0		-0.112	-0.144
755.583	3.50486	C43H82NO7P	8	PE(20:1(11Z)/P-18:1(11Z))	5	Lipids: Glycerophospholipids	Glycerophosphoethanolamines	3654097	1	0	1	0	0	1.711	1.347	0.775	0.43	0.00043215	0.0326048	2026585	3466584	2729590	211160	306510	409394	0.1	0.09	0.15	0	14.9678	2.3291	p572	0	0	0		-0.191	-0.525
249.031	14.7347	C8H11NO6S	1	Norepinephrinesulfate	7	0	0	513001	1	0	1	0	0	1.004	1.343	0.006	0.425	0.963674	0.0129666	347603	349129	466727	52205	36995	42137	0.15	0.11	0.09	0	0.000568639	3.15277	p2021	0	0	0		0.414	0.055
728.584	3.7494	C41H81N2O6P	2	SM(d18:1/18:1(9Z))	5	Lipids: Sphingolipids	Ceramide phosphocholines (sphingomyelins)	797422	1	0	1	0	0	1.344	1.34	0.427	0.422	0.00170299	0.00480624	543152	729907	728053	51509	45726	64841	0.09	0.06	0.09	0	7.35177	4.98547	p730	0	0	0		-0.057	-0.184
269.105	4.49658	C16H15NO3	1	alpha-(p-Methoxyphenyl)-6-methyl-2-pyridineacrylic acid	5	0	0	1572192	1	0	0	0	0	0.863	1.339	-0.213	0.421	0.641285	0.346294	792845	683978	1061728	358463	258111	385034	0.45	0.38	0.36	0	0.0607427	0.261243	p1457	0	0	0		0.353	-1.771
216.04	12.2826	C5H13O7P	1	2-C-Methyl-D-erythritol 4-phosphate	8	Lipid Metabolism	Biosynthesis of steroids	41137336	1	0	0	0	0	3.506	1.335	1.81	0.417	0.186101	0.293414	5870055	20581590	7836845	875561	17225651	3061609	0.15	0.84	0.39	0	0.727519	0.381483	n442	0	0	0		-0.077	-0.515
853.562	3.46051	C50H80NO8P	8	[PC (20:5/22:5)] 1-(5Z,8Z,11Z,14Z,17Z-eicosapentaenoyl)-2-(7Z,10Z,13Z,16Z,19Z-docosapentaenoyl)-sn-glycero-3-phosphocholine	5	Lipids: Glycerophospholipids	Glycerophosphocholines	7087169	1	0	1	0	0	0.696	1.332	-0.523	0.414	0.00342554	0.00215684	4957413	3449971	6605269	488846	400738	381758	0.1	0.12	0.06	0	5.68718	7.05838	p549	0	0	0		-0.759	-0.08
817.584	3.21266	C44H84NO10P	1	1-20:0-2-18:1-phosphatidylserine	5	0	0	591888	1	0	1	0	0	1.062	1.326	0.087	0.407	0.386336	0.00726605	427197	453580	566335	51810	9967	23252	0.12	0.02	0.04	0	0.250054	6.00298	p1160	0	0	0		-0.969	-1.385
123.993	11.8183	C2H5O4P	1	Phosphonoacetaldehyde	6	Amino Acid Metabolism	Aminophosphonate metabolism	713279	1	0	0	0	0	1.36	1.325	0.444	0.406	0.0147621	0.057996	450364	612528	596922	73230	59453	98770	0.16	0.1	0.17	0	2.95564	1.42076	n729	0	0	0		-0.278	-0.152
174.064	10.1749	C6H10N2O4	4	N-Formimino-L-glutamate	8	Amino Acid Metabolism	Histidine metabolism	59400	1	0	0	0	0	1.068	1.318	0.095	0.398	0.664847	0.108736	35978	38428	47436	8977	5759	8194	0.25	0.15	0.17	0	0.0527546	0.888735	n2781	0	0	0		0.114	-0.091
183.066	11.823	C5H14NO4P	1	Choline phosphate	10	Lipid Metabolism	Glycerophospholipid metabolism__Glycine, serine and threonine metabolism	701904768	1	0	1	0	0	1.299	1.311	0.377	0.391	0.017199	0.0150129	487092528	632755392	638629504	63540076	13422581	63584220	0.13	0.02	0.1	0	5.03086	2.84191	p95	0	0	0		-0.423	0.016
757.598	3.51907	C43H84NO7P	8	PE(20:0/P-18:1(11Z))	5	Lipids: Glycerophospholipids	Glycerophosphoethanolamines	4227006	1	0	1	0	0	1.58	1.309	0.66	0.388	0.000156882	0.00321284	2549785	4029217	3337920	226615	261721	242822	0.09	0.06	0.07	0	18.2618	5.63065	p567	0	0	0		-0.683	-0.519
119.058	7.07289	C4H9NO3	11	(-)-erythro-(2R,3R)-dihydroxybutylamide	5	0	0	10360392	1	0	0	0	0	0.639	1.303	-0.646	0.382	0.0428194	0.0746349	7653873	4890013	9969886	1752258	826655	366989	0.23	0.17	0.04	0	2.035	1.67356	p419	0	0	0		-0.047	-0.304
221.09	10.3679	C8H15NO6	7	N-Acetyl-D-glucosamine	8	Amino Acid Metabolism	Glutamate metabolism__Aminosugars metabolism	816355	1	0	0	0	0	1.225	1.3	0.293	0.379	0.0456381	0.0867203	507243	621315	659424	65941	62221	123505	0.13	0.1	0.19	0	1.58308	1.18148	p1206	0	0	0		-0.456	-0.105
122.048	7.08022	C6H6N2O	4	Picolinamide	5	0	Glycerophosphoinositols	39498220	1	0	0	0	0	3.6	1.292	1.848	0.37	0.0778235	0.0722082	6479658	23327541	8372011	638567	12789125	1441274	0.1	0.55	0.17	0	1.73112	1.44102	p689	0	0	0		-0.003	-0.203
197.018	10.1693	C5H11NO3S2	1	CysteineMercaptoethanol disulfide	7	Amino Acid Metabolism	0	2363827	1	0	0	0	0	5.052	1.292	2.337	0.37	0.190105	0.351378	219486	1108911	283489	79121	1054491	98350	0.36	0.95	0.35	0	0.707447	0.257101	p1588	0	0	0		-0.371	-0.952
879.578	3.38747	C52H82NO8P	4	PC(22:5(4Z,7Z,10Z,13Z,16Z)/22:6(4Z,7Z,10Z,13Z,16Z,19Z))	5	Lipids: Glycerophospholipids	Glycerophosphocholines	7920390	1	0	1	0	0	0.967	1.273	-0.048	0.348	0.494292	0.00632013	5631867	5448197	7168185	185285	452254	523165	0.03	0.08	0.07	0	0.14123	7.66242	p548	0	0	0		-1.676	-2.388
499.297	3.76536	C26H45NO6S	3	[ST hydrox] N-(3alpha,7alpha-dihydroxy-5beta-cholan-24-oyl)-taurine	8	Lipids: Sterol lipids	Bile acid biosynthesis	380643	1	0	0	0	0	1.703	1.265	0.768	0.339	0.0697531	0.0976316	164406	279975	207949	31505	86582	31315	0.19	0.31	0.15	0	1.57336	0.960873	n2373	0	0	0		0.162	-0.366
835.537	3.24188	C46H78NO10P	3	[PS (18:0/22:6)] 1-octadecanoyl-2-(4Z,7Z,10Z,13Z,16Z,19Z-docosahexaenoyl)-sn-glycero-3-phosphoserine	5	Lipids: Glycerophospholipids	Glycerophosphoserines	2148601	1	0	1	0	0	0.904	1.262	-0.146	0.336	0.0824549	0.00445747	1611936	1456905	2034599	108602	101670	147115	0.07	0.07	0.07	0	1.086	5.34267	p1099	0	0	0		-0.472	-0.506
743.582	3.53333	C42H82NO7P	14	1-Hexadecanoyl-2-(9Z-octadecenoyl)-sn-glycero-3-phosphonocholine	5	Lipids: Glycerophospholipids	Glycerophosphonocholines	6998661	1	0	1	0	0	1.645	1.261	0.718	0.335	0.00106363	0.0428631	3861348	6352707	4869768	135044	474874	612889	0.03	0.07	0.13	0	25.4649	2.58185	p550	0	0	0		-0.383	-0.567
839.568	3.21839	C46H82NO10P	1	1-22:1-2-18:3-phosphatidylserine	5	0	0	3542116	1	0	1	0	0	1.069	1.259	0.096	0.332	0.365898	0.0222098	2701834	2886990	3402303	345605	74457	106997	0.13	0.03	0.03	0	0.274289	3.74859	p1145	0	0	0		0.547	-0.4
216.111	8.27415	C9H16N2O4	3	gamma-Glutamyl-gamma-aminobutyraldehyde	6	Amino Acid Metabolism	Arginine and proline metabolism	1098727	1	0	1	1	0	0.495	1.255	-1.014	0.328	0.00048504	0.0214674	764942	378798	960367	83227	75316	94526	0.11	0.2	0.1	0	11.8347	2.40773	p1362	0	0	0		-0.023	-0.071
180.063	12.232	C6H12O6	57	D-Glucose	10	Carbohydrate Metabolism	Glycolysis / Gluconeogenesis__Pentose phosphate pathway__Galactose metabolism__Starch and sucrose metabolism__Streptomycin biosynthesis__Indole and ipecac alkaloid biosynthesis	2597992	1	0	1	0	0	2.589	1.251	1.372	0.323	0.240267	0.017563	544617	1410246	681557	64274	1185243	53028	0.12	0.84	0.08	0	0.531832	2.70089	n1622	0	0	0		-0.074	-0.088
384.121	11.1071	C21H20O7	2	Anthocyanin 3'-O-beta-D-glucoside	5	0	0	816581	1	0	0	0	0	0.959	1.248	-0.06	0.32	0.852301	0.248367	492851	472786	615143	112576	171416	152517	0.23	0.36	0.25	0	0.00957295	0.41618	p245	0	0	0		0.6	-0.624
296.123	14.3547	C11H16N6O4	1	2-Methylaminoadenosine	5	0	0	279721	1	0	0	0	0	1.259	1.243	0.332	0.314	0.112851	0.224749	173428	218411	215571	20850	40672	54522	0.12	0.19	0.25	0	0.968648	0.52122	p679	0	0	0		-0.521	-0.139
449.314	4.03226	C26H43NO5	6	Glycodeoxycholate	8	Lipid Metabolism	Bile acid biosynthesis	235803	1	0	0	0	0	1.902	1.239	0.928	0.309	0.0739581	0.0706917	91129	173291	112885	15747	62265	11365	0.17	0.36	0.1	0	1.6365	1.25493	n2518	0	0	0		-0.448	-0.486
171.09	8.00154	C8H13NO3	2	N-Butyryl-L-homoserine lactone	5	Lipids: Fatty Acyls	Fatty amides	297725	1	0	0	0	0	0.887	1.237	-0.173	0.307	0.232911	0.055962	208059	184611	257385	20686	28227	33907	0.1	0.15	0.13	0	0.448952	1.54228	p2010	0	0	0		-0.315	0.07
741.567	3.53146	C42H80NO7P	10	[PC (16:1/18:2)] 1-(1Z-hexadecenyl)-2-(9Z,12Z-octadecadienoyl)-sn-glycero-3-phosphocholine	5	Lipids: Glycerophospholipids	Glycerophosphocholines	11752664	1	0	1	0	0	1.77	1.23	0.824	0.299	0.000970189	0.0374098	6138071	10863184	7550177	275436	898111	837099	0.04	0.08	0.11	0	25.3003	2.56766	p541	0	0	0		-0.119	-0.383
791.568	3.22121	C42H82NO10P	2	[PS (16:0/20:0)] 1-hexadecanoyl-2-eicosanoyl-sn-glycero-3-phosphoserine	7	Lipids: Glycerophospholipids	Glycerophosphoserines	10132828	1	0	1	0	0	1.028	1.224	0.04	0.292	0.63967	0.00603395	7945156	8165064	9722832	652791	608270	355277	0.08	0.07	0.04	0	0.0607432	5.72116	p1141	0	0	0		0.103	-0.141
819.578	3.47085	C47H82NO8P	15	PE(20:0/22:6(4Z,7Z,10Z,13Z,16Z,19Z))	5	Lipids: Glycerophospholipids	Glycerophosphoethanolamines	6870126	1	0	1	0	0	0.901	1.22	-0.15	0.287	0.217187	0.0303309	5258022	4735137	6414928	659369	278746	379498	0.13	0.06	0.06	0	0.533515	2.31248	p551	0	0	0		-1.573	-0.626
265.081	9.43009	C10H11N5O4	1	5'-Dehydroadenosine	5	0	0	158231	1	0	0	0	0	1.098	1.214	0.135	0.28	0.630272	0.0779511	113213	124276	137415	18919	38395	6571	0.17	0.31	0.05	0	0.0667937	1.46025	n1283	0	0	0		-2.458	-0.468	2.152	2.398
300.099	9.59224	C17H16O5	30	Farrerol	5	Lipids: Polyketides	Flavonoids	8447885	1	0	0	0	0	1.693	1.213	0.76	0.279	0.266654	0.056336	2867968	4855542	3478679	67555	2920084	408921	0.02	0.6	0.12	0	0.463045	2.17119	n160	0	0	0		-1.396	-0.417
360.644	14.3495	C27H47N9O10S2	1	Trypanothione disulfide	8	Amino Acid Metabolism	Glutathione metabolism	52136264	1	0	0	0	0	1.18	1.212	0.239	0.277	0.165687	0.0807553	37575275	44329832	45539661	6331762	5747097	2706998	0.17	0.13	0.06	0	0.623958	1.33768	p665	0	0	0		0.11	0.089
402.023	11.8391	C10H16N2O11P2	1	dTDP	6	Nucleotide Metabolism	Pyrimidine metabolism	229323	1	0	0	0	0	0.637	1.211	-0.651	0.276	0.0205512	0.114822	169741	108142	205508	29433	8598	25029	0.17	0.08	0.12	0	4.03561	0.856988	n738	0	0	0		-0.368	-0.047
298.287	3.41793	C19H38O2	19	Nonadecanoicacid	5	Lipids: Fatty Acyls	Fatty Acids and Conjugates	417748	1	0	0	0	0	1.378	1.208	0.463	0.273	0.0291989	0.061141	248557	342406	300171	35234	52376	26581	0.14	0.15	0.09	0	2.21031	1.36752	n627	0	0	0		-1.297	-1.837
158.131	3.76686	C9H18O2	11	Nonanoic acid	7	Lipids: Fatty Acyls	Fatty Acids and Conjugates	7679894	1	0	0	0	0	1.589	1.202	0.668	0.265	0.0308988	0.167596	4078656	6481769	4903288	908510	1364500	339954	0.22	0.21	0.07	0	2.14902	0.722686	n1118	0	0	0		-0.362	-0.071
281.051	10.5144	C8H15N3O4S2	1	Cys-Cys-Gly	5	Peptide(tri-)	Polar peptide	173745	1	0	0	0	0	1.051	1.198	0.072	0.261	0.845089	0.469379	110507	116174	132365	52901	7445	2482	0.48	0.06	0.02	0	0.0112541	0.170352	n995	0	0	0		-1.69	-0.559
444.157	11.9505	C20H24N6O4S	1	Trp-Cys-His	5	Peptide(tri-)	Basic peptide	571508	1	0	0	0	0	0.909	1.194	-0.138	0.256	0.857825	0.642068	231599	210420	276561	163469	156792	74946	0.71	0.75	0.27	0	0.00874344	0.062512	p1217	0	0	0		-0.694	-0.881
422.234	3.3163	C20H38O7S	1	1,4-Bis(2-ethylhexyl) sulfosuccinate	5	0	0	756720	1	0	0	0	0	1.709	1.19	0.773	0.251	0.0453626	0.378753	336528	575036	400472	56542	152532	117607	0.17	0.27	0.29	0	2.14964	0.240116	n857	0	0	0		-1.032	-0.234
203.127	10.2474	C8H17N3O3	1	Lys-Gly	5	Peptide(di-)	Basic peptide	479590	1	0	1	0	0	1.257	1.184	0.33	0.244	0.157753	0.0226483	305868	384517	362255	29468	84155	18665	0.1	0.22	0.05	0	0.778041	2.6132	p1839	0	0	0		-0.122	-0.099
144.115	4.10921	C8H16O2	11	[FA (8:0)] octanoic acid	7	Lipids: Fatty Acyls	Fatty acid biosynthesis	54406852	1	0	0	0	0	1.457	1.18	0.543	0.239	0.013188	0.20497	33380822	48626806	39392664	6876570	4740413	4685566	0.21	0.1	0.12	0	3.33206	0.521972	n391	0	0	0		-1.188	-0.952
829.563	3.47375	C48H80NO8P	23	[PC (18:2/22:6)] 1-(9Z,12Z-octadecadienoyl)-2-(4Z,7Z,10Z,13Z,16Z,19Z-docosahexaenoyl)-sn-glycero-3-phosphocholine	5	Lipids: Glycerophospholipids	Glycerophosphocholines	36302180	1	0	1	0	0	0.703	1.18	-0.508	0.239	7.06165e-06	0.00180991	29697145	20865122	35029026	807280	898813	1465548	0.03	0.04	0.04	0	53.4437	10.1549	p521	0	0	0		-1.092	0
837.552	3.23627	C46H80NO10P	1	PS(18:0/22:5(7Z,10Z,13Z,16Z,19Z))	5	Lipids: Glycerophospholipids	Glycerophosphoserines	1724108	1	0	1	0	0	0.759	1.178	-0.398	0.236	0.0017959	0.00482448	1377092	1045190	1622346	76244	94454	82605	0.06	0.09	0.05	0	7.47616	4.7599	p1100	0	0	0		0.347	-0.308
522.99	14.6082	C10H16N5O14P3	6	GTP	10	Nucleotide Metabolism	Purine metabolism__Riboflavin metabolism__Folate biosynthesis	1723182	1	0	0	0	0	1.738	1.175	0.797	0.233	0.000815287	0.249729	909630	1580579	1068972	162508	111657	189320	0.18	0.07	0.18	0	11.5797	0.407865	n1753	0	0	0		-0.062	-0.529
404.563	10.1828	C23H38N7O17P3S	1	Acetyl-CoA	8	Carbohydrate Metabolism	Glycolysis / Gluconeogenesis__Citrate cycle (TCA cycle)__Inositol metabolism__Fatty acid biosynthesis__Fatty acid elongation in mitochondria__Fatty acid metabolism__Alanine and aspartate metabolism__Valine, leucine and isoleucine degradation	493241	1	0	0	0	0	1.09	1.174	0.124	0.231	0.406346	0.143816	396297	431848	465202	68526	36955	38938	0.17	0.09	0.08	0	0.20851	0.764313	n2276	0	0	0		0.031	0.076
729.566	3.4424	C41H80NO7P	14	[PE (18:1/18:1)] 1-(1Z-octadecenyl)-2-(9Z-octadecenoyl)-sn-glycero-3-phosphoethanolamine	5	Lipids: Glycerophospholipids	Glycerophosphoethanolamines	6084486	1	0	1	0	0	1.361	1.173	0.445	0.23	0.000468221	0.0013421	4257132	5792194	4993090	169161	308649	68495	0.04	0.05	0.01	0	19.0218	16.2619	p555	0	0	0		-1.604	-0.886
344.329	3.65137	C21H44O3	2	1-O-Octadecyl-sn-glycerol	5	0	0	539071	1	0	0	0	0	0.972	1.171	-0.041	0.228	0.798588	0.143085	425536	413420	498471	74292	51402	27938	0.17	0.12	0.06	0	0.0179862	0.844398	n1524	0	0	0		-0.234	-0.269
811.538	3.23151	C44H78NO10P	7	[PS (18:0/20:4)] 1-octadecanoyl-2-(5Z,8Z,11Z,14Z-eicosatetraenoyl)-sn-glycero-3-phosphoserine	5	Lipids: Glycerophospholipids	Glycerophosphoserines	709352	1	0	0	0	0	0.76	1.165	-0.396	0.22	0.00800023	0.0704739	571868	434859	666077	54777	35680	65319	0.1	0.08	0.1	0	4.39247	1.22131	p1116	0	0	0		0.009	0.092
688.552	3.78467	C38H77N2O6P	1	[SP (18:0/14:0)] N-(octadecanoyl)-tetradecasphing-4-enine-1-phosphoethanolamine	5	Lipids: Sphingolipids	Ceramide phosphoethanolamines	3660564	1	0	1	0	0	1.05	1.165	0.07	0.22	0.28308	0.0131781	3010837	3160478	3506121	222016	97970	115763	0.07	0.03	0.03	0	0.380247	3.91285	p712	0	0	0		-2.699	-0.946
96.9691	11.8211	[H2PO4]-	1	Dihydrogenphosphate	5	0	0	176289	1	0	0	0	0	1.373	1.164	0.457	0.219	0.0260958	0.140042	113159	155336	131740	18706	21577	3153	0.17	0.14	0.02	0	2.18129	0.959437	n743	0	0	0		0.281	-0.198
730.599	3.79277	C41H83N2O6P	3	SM(d18:0/18:1(9Z))	5	Lipids: Sphingolipids	Ceramide phosphocholines (sphingomyelins)	2185619	1	0	1	0	0	0.933	1.163	-0.1	0.218	0.65356	0.0266521	1756533	1639722	2042812	146389	455634	129108	0.08	0.28	0.06	0	0.0595768	2.15114	p721	0	0	0		-0.626	-0.464
764.575	3.71846	C52H76O4	1	[PR] Loroxanthin ester/ Loroxanthin dodecenoate	7	Lipids: Prenols	Isoprenoids	3428656	1	0	1	0	0	1.13	1.161	0.176	0.215	0.0456406	0.015912	2882702	3258636	3347643	215016	207705	92654	0.07	0.06	0.03	0	1.58131	3.9435	n1516	0	0	0		-1.411	-0.626
342.314	3.59178	C21H42O3	6	[FA hydroxy(21:0)] 21-hydroxy-heneicosanoic acid	5	Lipids: Fatty Acyls	Fatty Acids and Conjugates	335721	1	0	1	0	0	1.31	1.154	0.39	0.207	0.0363082	0.0335627	223133	292280	257470	18773	41461	16351	0.08	0.14	0.06	0	2.30818	1.90233	n1835	0	0	0		-0.163	-0.317
368.366	3.34001	C24H48O2	5	Tetracosanoic acid	6	Lipid Metabolism	Biosynthesis of unsaturated fatty acids	612080	1	0	0	0	0	1.75	1.15	0.807	0.202	0.000576232	0.180466	315393	551840	362663	48591	52120	38441	0.15	0.09	0.11	0	11.0106	0.582078	n618	0	0	0		-0.606	0.026
109.029	8.00581	C6H5O2	2	Benzosemiquinone	5	0	0	126075	1	0	0	0	0	1.02	1.147	0.029	0.198	0.907037	0.333912	93294	95173	107034	23816	19537	4127	0.26	0.21	0.04	0	0.00372045	0.323171	n1072	0	0	0		-0.446	0.098
495.333	4.06524	C24H50NO7P	5	[PC (16:0)] 1-hexadecanoyl-sn-glycero-3-phosphocholine	5	Lipids: Glycerophospholipids	Glycerophosphocholines	1810009	1	0	0	0	0	1.122	1.144	0.166	0.194	0.576194	0.51167	1252445	1404629	1433165	385190	341433	346226	0.31	0.24	0.24	0	0.0874132	0.121754	p1453	0	0	0		-1.595	-0.739
191.079	8.65268	C7H13NO5	1	2-amino-3,7-dideoxy-D-threo-hept-6-ulosonate	5	0	0	311792	1	0	0	1	0	0.481	1.143	-1.056	0.193	0.00946054	0.369106	216159	104081	247011	43850	17238	45988	0.2	0.17	0.19	0	5.65858	0.235735	n1295	0	0	0		0.22	-0.248
147.089	10.5333	C6H13NO3	2	Fagomine	5	0	0	2023817	1	0	0	0	0	0.841	1.138	-0.25	0.187	0.113709	0.143184	1678040	1411408	1909891	216631	188644	165346	0.13	0.13	0.09	0	0.861561	0.723795	p938	0	0	0		-0.229	-0.556
702.568	3.77385	C39H79N2O6P	1	[SP (16:0)] N-(hexadecanoyl)-sphing-4-enine-1-phosphocholine	7	Lipids: Sphingolipids	Ceramide phosphocholines (sphingomyelins)	44521336	1	0	1	0	0	1.119	1.138	0.162	0.187	0.0273889	0.00575584	37553215	42015981	42721661	341284	2256692	1569785	0.01	0.05	0.04	0	3.82334	10.351	p704	0	0	0		-0.456	-0.569
73.0163	12.0579	C2H3NO2	1	Iminoglycine	5	Metabolism of Cofactors and Vitamins	Thiamine metabolism	887149	1	0	0	0	0	1.077	1.132	0.107	0.179	0.432834	0.132981	689437	742700	780242	57251	109781	84750	0.08	0.15	0.11	0	0.185069	0.788276	n79	0	0	0		-0.98	-0.304
287.282	4.128	C17H37NO2	1	[SP (17:0)] heptadecasphinganine	5	Lipids: Sphingolipids	Sphingoid bases	647849	1	0	0	0	0	1.196	1.13	0.258	0.176	0.111635	0.136059	457066	546654	516459	24718	81374	58909	0.05	0.15	0.11	0	1.10967	0.864334	p1270	0	0	0		-1.54	-0.456
520.077	4.47866	C26H20N2O6S2	1	Bathocuproine disulfonic acid	7	Medium Component	0	3948007	1	0	0	0	0	1.603	1.128	0.681	0.174	0.0614031	0.240197	1900096	3046264	2143344	150003	797546	323222	0.08	0.26	0.15	0	1.99474	0.465999	p1456	0	0	0		-0.793	-0.347
833.594	3.44914	C48H84NO8P	27	[PC (18:1/22:5)] 1-(11Z-octadecenoyl)-2-(7Z,10Z,13Z,16Z,19Z-docosapentaenoyl)-sn-glycero-3-phosphocholine	7	Lipids: Glycerophospholipids	Glycerophosphocholines	67400688	1	0	1	0	0	0.953	1.126	-0.069	0.171	0.110961	0.00435125	57353061	54669141	64581936	2235024	1763355	2356446	0.04	0.03	0.04	0	0.888791	4.9541	p515	0	0	0		0.322	0.077
202.121	4.2235	C10H18O4	2	Diethyl adipate	5	0	0	178748	1	0	0	0	0	1.807	1.124	0.854	0.169	0.0637541	0.516228	76032	137369	85466	23877	44474	12136	0.31	0.32	0.14	0	1.47652	0.124084	n2325	0	0	0		-1.231	-1.333
787.538	3.25815	C42H78NO10P	8	[PS (18:1/18:1)] 1,2-di-(9E-octadecenoyl)-sn-glycero-3-phosphoserine	5	Lipids: Glycerophospholipids	Glycerophosphoserines	2577087	1	0	1	0	0	0.677	1.12	-0.563	0.163	0.00263263	0.0275056	2207796	1495779	2473556	146755	220600	91786	0.07	0.15	0.04	0	7.22165	2.35729	p1098	0	0	0		-1.385	-0.253
238.099	9.59188	C8H18N2O4S	1	HEPES	9	Medium Component	0	792946240	1	0	0	0	0	1.602	1.117	0.68	0.16	0.287616	0.0859258	288966696	462993952	322855336	10057234	269862588	27581916	0.03	0.58	0.09	0	0.415285	1.33244	p73	0	0	0		-0.12	-0.122
328.241	3.43147	C22H32O2	11	Docosahexaenoicacid	5	Lipids: Fatty Acyls	Biosynthesis of unsaturated fatty acids	1690222	1	0	0	0	0	1.063	1.112	0.088	0.153	0.719073	0.507752	1255723	1334426	1396827	347748	224828	182684	0.28	0.17	0.13	0	0.0361229	0.129036	n605	0	0	0		-1.003	-0.977
674.536	3.81271	C37H75N2O6P	1	SM(d18:1/14:0)	5	Lipids: Sphingolipids	Ceramide phosphocholines (sphingomyelins)	1415654	1	0	0	0	0	1.024	1.105	0.034	0.144	0.770133	0.366816	1059788	1085510	1171302	86345	142528	202109	0.08	0.13	0.17	0	0.0238257	0.257445	p726	0	0	0		-1.921	-0.006
496.269	7.06031	C27H36N4O5	2	Ala-Leu-Phe-Phe	5	Peptide(tetra-)	Hydrophobic peptide	15613366	1	0	0	0	0	1.328	1.105	0.409	0.144	0.0228915	0.103532	10914973	14498096	12059714	850171	1859923	837709	0.08	0.13	0.07	0	3.06993	0.919894	n495	0	0	0		-1.852	-0.563
174.015	10.4956	C7H7O2SF	1	Phenylmethanesulfonyl fluoride	7	0	0	240458	1	0	0	0	0	1.025	1.104	0.036	0.143	0.964632	0.851581	113042	115845	124797	112688	34864	29790	1	0.3	0.24	0	0.000564679	0.0101697	p2191	0	0	0		-0.218	-0.701
268.081	9.82993	C10H12N4O5	3	Inosine	8	Nucleotide Metabolism	Purine metabolism	81398	1	0	0	0	0	1.527	1.098	0.611	0.135	0.0462958	0.497845	42425	64798	46589	9542	14326	6294	0.22	0.22	0.14	0	1.68945	0.132656	n2611	0	0	0		-0.25	-0.079
329.053	8.83464	C10H12N5O6P	3	3',5'-Cyclic AMP	8	Nucleotide Metabolism	Purine metabolism	317931	1	0	0	0	0	0.772	1.098	-0.373	0.135	0.188143	0.537651	240459	185664	263909	64621	11085	25672	0.27	0.06	0.1	0	0.698452	0.113732	p1732	0	0	0		-0.472	0.048
255.124	7.05391	C27H34N4O6	1	Phe-Phe-Thr-Pro	7	Peptide(tetra-)	Hydrophobic peptide	6692430	1	0	0	0	0	1.274	1.095	0.349	0.131	0.786212	0.897715	1790530	2280675	1960144	1658645	2983298	1907511	0.93	1.31	0.97	0	0.0206195	0.00450237	p1288	0	0	0		-1.304	-0.798
142.099	3.97133	C8H14O2	16	[FA (8:1)] 2Z-octenoic acid	7	Lipids: Fatty Acyls	Fatty Acids and Conjugates	460850	1	0	0	0	0	1.776	1.094	0.829	0.13	0.0181079	0.615667	216962	385261	237352	67203	78832	34864	0.31	0.2	0.15	0	2.63957	0.0725294	n2316	0	0	0		-1.208	-1.322
821.593	3.46349	C47H84NO8P	20	PE(18:4(6Z,9Z,12Z,15Z)/24:1(15Z))	5	Lipids: Glycerophospholipids	Glycerophosphoethanolamines	4471044	1	0	1	0	0	0.905	1.093	-0.144	0.128	0.0340965	0.0394705	4026501	3643918	4401552	225799	113973	70734	0.06	0.03	0.02	0	2.28792	2.51235	p564	0	0	0		-2.065	-2.279
182.058	8.81868	C9H10O4	13	3-(4-Hydroxyphenyl)lactate	8	Amino Acid Metabolism	Tyrosine metabolism	2146728	1	0	0	0	0	0.663	1.089	-0.593	0.123	0.206409	0.711471	1479765	980403	1611685	597136	326153	301250	0.4	0.33	0.19	0	0.53864	0.0389045	n1698	0	0	0		-1.038	-0.857
789.552	3.23812	C42H80NO10P	3	PS(18:0/18:1(9Z))	5	Lipids: Glycerophospholipids	Glycerophosphoserines	1555079	1	0	0	0	0	0.743	1.089	-0.429	0.123	0.00240408	0.125226	1369560	1017157	1491965	106746	84509	84825	0.08	0.08	0.06	0	6.69965	0.805966	p1101	0	0	0		-0.892	-0.842
360.139	10.1404	C12H20N6O7	2	Asn-Asn-Asn	5	Peptide(tri-)	Polar peptide	863114	1	0	0	0	0	0.894	1.089	-0.162	0.123	0.212751	0.372338	675353	603429	735685	81998	60970	94339	0.12	0.1	0.13	0	0.495461	0.232978	p445	0	0	0		-0.201	-0.117
152.033	10.5072	C5H4N4O2	3	Xanthine	10	Nucleotide Metabolism	Purine metabolism__Caffeine metabolism	11375969	1	0	0	0	0	0.827	1.088	-0.274	0.122	0.594862	0.781613	6502050	5377367	7071802	3755800	694175	204838	0.58	0.13	0.03	0	0.0867096	0.0229444	n984	0	0	0		-0.283	-0.297
175.096	12.7973	C6H13N3O3	3	L-Citrulline	8	Amino Acid Metabolism	Arginine and proline metabolism	4671330	1	0	0	0	0	0.863	1.087	-0.213	0.12	0.514305	0.709619	3450346	2978232	3750585	1172513	646679	991432	0.34	0.22	0.26	0	0.124313	0.0382332	p953	0	0	0		-0.462	-0.515
181.041	10.4663	C5H11NO4S	1	DL-Methionine sulfone	5	0	0	98912	1	0	0	0	0	0.86	1.086	-0.218	0.119	0.355417	0.548238	79700	68529	86536	17618	13497	12020	0.22	0.2	0.14	0	0.25339	0.102718	n1007	0	0	0		-1.044	-0.655
312.303	3.40543	C20H40O2	11	[FA (20:0)] eicosanoic acid	6	Lipids: Fatty Acyls	Fatty Acids and Conjugates	953122	1	0	0	0	0	1.522	1.085	0.606	0.118	0.00323416	0.395214	601133	915202	652388	96559	47625	51197	0.16	0.05	0.08	0	8.50942	0.219934	n353	0	0	0		-0.072	-0.248
111.043	10.2386	C4H5N3O	1	Cytosine	10	Nucleotide Metabolism	Pyrimidine metabolism	1042095	1	0	0	0	0	0.908	1.085	-0.139	0.118	0.750266	0.86716	434916	394821	471681	154699	183864	382013	0.36	0.47	0.81	0	0.0278424	0.00795747	p1796	0	0	0		-0.648	-0.199
847.608	3.44901	C49H86NO8P	10	PE(20:5(5Z,8Z,11Z,14Z,17Z)/24:1(15Z))	5	Lipids: Glycerophospholipids	Glycerophosphoethanolamines	1139686	1	0	0	0	0	0.798	1.084	-0.326	0.116	0.0429671	0.278489	964221	769298	1045043	121887	81652	25888	0.13	0.11	0.02	0	1.76527	0.420706	p618	0	0	0		-0.793	-0.274
602.527	3.23436	C39H70O4	1	[GL methyl(15:0/8:0)] 1-(14-methyl-pentadecanoyl)-2-(8-[3]-ladderane-octanyl)-sn-glycerol	5	Lipids: Glycerolipids	Diradylglycerols	972717	1	0	0	0	0	0.957	1.081	-0.063	0.112	0.581063	0.275498	823023	787670	889360	87900	83501	65649	0.11	0.11	0.07	0	0.0850272	0.365615	p1111	0	0	0		-0.059	-0.111
174.089	4.52361	C8H14O4	3	Dimethyl adipate	7	0	0	1650235	1	0	0	0	0	1.508	1.08	0.593	0.111	0.115049	0.531102	758039	1143222	818320	164175	353124	61562	0.22	0.31	0.08	0	0.978345	0.118198	n1771	0	0	0		-1.092	-0.136
130.099	4.1502	C7H14O2	14	[FA (7:0)] heptanoic acid	5	Lipids: Fatty Acyls	Fatty Acids and Conjugates	3774257	1	0	0	0	0	1.272	1.08	0.347	0.111	0.0539274	0.506715	2682462	3412620	2895809	470825	378386	376139	0.18	0.11	0.13	0	1.46123	0.125337	n393	0	0	0		-0.203	-0.842
835.608	3.447	C48H86NO8P	25	[PC (18:0/22:5)] 1-octadecanoyl-2-(4Z,7Z,10Z,13Z,16Z-docosapentaenoyl)-sn-glycero-3-phosphocholine	5	Lipids: Glycerophospholipids	Glycerophosphocholines	42748984	1	0	1	0	0	0.97	1.073	-0.044	0.102	0.281142	0.0266374	38113038	36981550	40905891	661457	1685812	1513366	0.02	0.05	0.04	0	0.390386	2.85946	p517	0	0	0		-0.55	-0.778
567.333	3.93428	C30H50NO7P	2	[PC (22:6)] 1-(4Z,7Z,10Z,13Z,16Z,19Z-docosahexaenoyl)-sn-glycero-3-phosphocholine	5	Lipids: Glycerophospholipids	Glycerophosphocholines	5744115	1	0	0	0	0	0.734	1.07	-0.446	0.098	0.130748	0.748207	3913351	2871730	4185711	1017928	325026	1256756	0.26	0.11	0.3	0	0.950216	0.0283603	p1281	0	0	0		-0.131	0.054
244.069	10.652	C9H12N2O6	3	Pseudouridine	8	Nucleotide Metabolism	Pyrimidine metabolism	2803667	1	0	0	1	0	0.413	1.068	-1.276	0.095	0.000269452	0.401504	2318837	958178	2476597	212241	91104	275585	0.09	0.1	0.11	0	34.7052	0.205697	n1598	0	0	0		-0.865	-0.442
888.576	3.27272	C55H76N4O6	1	bacteriopheophytin a	5	0	0	1372103	1	0	0	0	0	0.783	1.067	-0.353	0.094	0.0501515	0.471206	1153492	902873	1231148	166613	98849	110686	0.14	0.11	0.09	0	1.67356	0.15072	n847	0	0	0		-2.252	-3.171
119.058	12.03	C4H9NO3	11	L-Threonine	10	Amino Acid Metabolism	Glycine, serine and threonine metabolism__Valine, leucine and isoleucine biosynthesis__Porphyrin and chlorophyll metabolism	585742080	1	0	1	0	0	1.006	1.066	0.009	0.092	0.875873	0.0467001	530189200	533170296	565123568	10360446	33994183	22779720	0.02	0.06	0.04	0	0.00703668	1.94874	p135	0	0	0		-2.466	-2.515
491.234	12.847	C18H33N7O9	2	Arg-Thr-Thr-Asp	5	Peptide(tetra-)	Basic peptide	532891	1	0	0	0	0	0.593	1.065	-0.754	0.091	0.000278797	0.423865	426516	252789	454386	34244	25042	54195	0.08	0.1	0.12	0	16.7698	0.188991	p487	0	0	0		-1.971	-2.911
132.053	12.5288	C4H8N2O3	6	L-Asparagine	10	Amino Acid Metabolism	Alanine and aspartate metabolism__Tetracycline biosynthesis__Cyanoamino acid metabolism__Nitrogen metabolism	61254176	1	0	0	0	0	1.079	1.064	0.11	0.089	0.42254	0.530486	50792158	54804066	54061909	7874938	4704845	5790264	0.16	0.09	0.11	0	0.19127	0.111902	p630	0	0	0		0.007	0.051
186.162	3.62775	C11H22O2	12	[FA (11:0)] undecanoic acid	5	Lipids: Fatty Acyls	Fatty Acids and Conjugates	342693	1	0	0	0	0	1.069	1.063	0.096	0.088	0.364083	0.497355	286691	306511	304749	36904	7057	33714	0.13	0.02	0.11	0	0.278259	0.130519	n1689	0	0	0		0.179	-0.023
174.126	3.93707	C9H18O3	8	[FA hydroxy(9:0)] 2-hydroxy-nonanoic acid	7	Lipids: Fatty Acyls	Fatty Acids and Conjugates	216859	1	0	0	0	0	1.678	1.063	0.747	0.088	0.0307659	0.808856	104635	175535	111228	37214	33901	36545	0.36	0.19	0.33	0	1.98362	0.0159783	n2538	0	0	0		-1.026	-1.023
123.032	7.55089	C6H5NO2	4	Nicotinate	10	Metabolism of Cofactors and Vitamins	Nicotinate and nicotinamide metabolism__Alkaloid biosynthesis II	907043	1	0	0	0	0	1.196	1.061	0.258	0.085	0.296727	0.711038	568977	680518	603739	117285	154419	134928	0.21	0.23	0.22	0	0.330884	0.0378082	p1835	0	0	0		-0.646	-0.924
209.105	3.85149	C11H15NO3	3	Tyr-OEt	5	0	0	177547	1	0	0	0	0	1.398	1.059	0.483	0.083	0.0716028	0.665261	106552	148926	112789	24737	29556	10161	0.23	0.2	0.09	0	1.20875	0.0543917	n2539	0	0	0		-1.08	-0.546
731.583	3.48866	C41H82NO7P	6	PC(15:0/P-18:0)	5	Lipids: Glycerophospholipids	Glycerophosphocholines	773727	1	0	0	0	0	1.097	1.058	0.134	0.081	0.17019	0.544892	633932	695726	670616	64995	42330	93128	0.1	0.06	0.14	0	0.634695	0.104339	n615	0	0	0		-0.034	-0.285
113.059	8.94553	C4H7N3O	1	Creatinine	10	Amino Acid Metabolism	Arginine and proline metabolism	29804246	1	0	0	0	0	1.538	1.056	0.621	0.079	0.426585	0.800095	9876775	15193274	10425928	3657701	11312234	1813929	0.37	0.74	0.17	0	0.199972	0.0180915	p845	0	0	0		-0.98	-1.065
701.535	3.29586	C39H76NO7P	11	PE(16:0/P-18:1(11Z))	5	Lipids: Glycerophospholipids	Glycerophosphoethanolamines	704251	1	0	0	0	0	1.738	1.056	0.797	0.079	0.00246417	0.733502	373834	649802	394950	79821	40399	87368	0.21	0.06	0.22	0	9.51567	0.0318387	p1117	0	0	0		-1.184	-0.405
167.058	7.65649	C8H9NO3	9	Pyridoxal	10	Metabolism of Cofactors and Vitamins	Vitamin B6 metabolism	12045195	1	0	0	0	0	1.25	1.055	0.322	0.077	0.16973	0.609694	7410851	9260750	7816327	1171414	1976556	940977	0.16	0.21	0.12	0	0.648255	0.0728241	p1066	0	0	0		-0.974	-0.26
105.043	12.8864	C3H7NO3	3	L-Serine	10	Amino Acid Metabolism	Glycine, serine and threonine metabolism__Methionine metabolism__Cysteine metabolism__Cyanoamino acid metabolism__Sphingolipid metabolism__Methane metabolism__Sulfur metabolism	75417160	1	0	0	0	0	1.022	1.054	0.031	0.076	0.870603	0.683745	62573037	63965617	65955490	13192004	9605940	8477318	0.21	0.15	0.13	0	0.00728223	0.0465282	p467	0	0	0		0.23	0.055
338.319	3.39283	C22H42O2	9	[FA (22:0)] 13Z-docosenoic acid	5	Lipids: Fatty Acyls	Biosynthesis of unsaturated fatty acids	381529	1	0	0	0	0	1.645	1.054	0.718	0.076	0.000217214	0.706518	214006	352008	225558	21163	26087	52971	0.1	0.07	0.23	0	16.8775	0.0410103	n631	0	0	0		-0.204	-0.236
424.037	11.5594	C12H18N4O7P2S	1	Thiamin diphosphate	8	Carbohydrate Metabolism	Glycolysis / Gluconeogenesis__Citrate cycle (TCA cycle)__Alanine and aspartate metabolism__Valine, leucine and isoleucine degradation__Butanoate metabolism__Thiamine metabolism	1478481	1	0	0	0	0	1.98	1.052	0.986	0.073	0.00456491	0.790202	645954	1279025	679322	219990	172522	78638	0.34	0.13	0.12	0	5.1277	0.0203998	p1711	0	0	0		-1.146	-0.405
169.085	10.8215	C7H11N3O2	5	N(pi)-Methyl-L-histidine	8	Amino Acid Metabolism	Histidine metabolism	4441004	1	0	0	0	0	0.804	1.05	-0.315	0.07	0.0245372	0.379436	3933553	3163470	4131005	355783	373602	198168	0.09	0.12	0.05	0	2.22809	0.235072	p370	0	0	0		0.747	0.088
234.162	3.69165	C15H22O2	22	[PR] 1,13-Dihydroxy-herbertene	5	Lipids: Prenols	Isoprenoids	331278	1	0	0	0	0	0.972	1.042	-0.041	0.059	0.726486	0.665093	274124	266384	285769	39003	12395	33038	0.14	0.05	0.12	0	0.0357659	0.0519019	n1124	0	0	0		-1.231	-0.423
172.146	3.67939	C10H20O2	9	Decanoic acid	8	Lipid Metabolism	Fatty acid biosynthesis	1893921	1	0	0	0	0	1.173	1.039	0.23	0.055	0.17583	0.652337	1347056	1580356	1399830	210096	219733	33349	0.16	0.14	0.02	0	0.588907	0.0615444	n1733	0	0	0		-2.184	-0.456
466.312	3.26376	C27H46O4S	1	Cholesterolsulfate	5	Lipids: Sterol lipids	0	1096956	1	0	0	0	0	1.332	1.039	0.414	0.055	0.00696102	0.558916	759678	1012172	789329	34824	90086	86276	0.05	0.09	0.11	0	6.83455	0.10157	n852	0	0	0		-0.327	-1.158
89.0477	12.2702	C3H7NO2	9	L-Alanine	10	Amino Acid Metabolism	Alanine and aspartate metabolism__Cysteine metabolism__Taurine and hypotaurine metabolism__Selenoamino acid metabolism__D-Alanine metabolism__Carbon fixation__Reductive carboxylate cycle (CO2 fixation)	641697600	1	0	0	0	0	0.913	1.038	-0.131	0.054	0.0777392	0.385788	585768224	534851024	607899520	31953354	35565283	34878464	0.05	0.07	0.06	0	1.13415	0.2189	p113	0	0	0		-0.326	0.116
218.106	4.53418	C12H14N2O2	7	N-Acetylserotonin	6	Amino Acid Metabolism	Tryptophan metabolism	428003	1	0	0	0	0	1.005	1.036	0.007	0.051	0.948083	0.727503	361298	363062	374402	37575	35858	60374	0.1	0.1	0.16	0	0.00115229	0.0339545	p1223	0	0	0		-0.139	0.118
791.546	3.50972	C45H78NO8P	26	[PE (18:0/22:6)] 1-octadecanoyl-2-(4Z,7Z,10Z,13Z,16Z,19Z-docosahexaenoyl)-sn-glycero-3-phosphoethanolamine	5	Lipids: Glycerophospholipids	Glycerophosphoethanolamines	1800608	1	0	0	0	0	0.665	1.036	-0.589	0.051	0.00311968	0.658007	1534022	1020213	1589156	157151	147138	177034	0.1	0.14	0.11	0	5.6963	0.0542438	p599	0	0	0		0.606	0.118
129.079	7.0758	C6H11NO2	9	N4-Acetylaminobutanal	8	Amino Acid Metabolism	Arginine and proline metabolism	33893368	1	0	0	0	0	0.839	1.035	-0.253	0.05	0.272965	0.787225	27218133	22841478	28166912	5058944	5198048	4419051	0.19	0.23	0.16	0	0.364078	0.0199504	p791	0	0	0		-0.218	0.119
831.578	3.46912	C48H82NO8P	22	[PC (18:1/22:6)] 1-(11Z-octadecenoyl)-2-(4Z,7Z,10Z,13Z,16Z,19Z-docosahexaenoyl)-sn-glycero-3-phosphocholine	5	Lipids: Glycerophospholipids	Glycerophosphocholines	34874860	1	0	0	0	0	0.722	1.035	-0.47	0.05	0.000216	0.197803	31931778	23050764	33063411	881616	1535839	1262941	0.03	0.07	0.04	0	25.1503	0.539819	p523	0	0	0		-0.213	0.12
805.563	3.48617	C46H80NO8P	28	[PC (16:0/22:6)] 1-hexadecanoyl-2-(4Z,7Z,10Z,13Z,16Z,19Z-docosahexaenoyl)-sn-glycero-3-phosphocholine	5	Lipids: Glycerophospholipids	Glycerophosphocholines	42148272	1	0	0	0	0	0.721	1.034	-0.472	0.048	0.000252858	0.217821	39383608	28387728	40716033	1327219	2060902	1408286	0.03	0.07	0.03	0	20.122	0.474088	p519	0	0	0		-0.274	0.122
467.338	4.03873	C23H50NO6P	4	[PC methyl(14:2)] 2-methyl-3-tetradecyl-sn-glycero-1-phosphocholine	5	Lipids: Glycerophospholipids	Glycerophosphocholines	146929	1	0	0	0	0	1.014	1.031	0.02	0.044	0.851953	0.768648	122496	124262	126342	15601	8812	19451	0.13	0.07	0.15	0	0.00970825	0.0237845	n1989	0	0	0		-0.593	0.123
799.608	3.48254	C45H86NO8P	15	[PE (20:0/20:2)] 1-eicosanoyl-2-(11Z,14Z-eicosadienoyl)-sn-glycero-3-phosphoethanolamine	5	Lipids: Glycerophospholipids	Glycerophosphoethanolamines	1459350	1	0	0	0	0	0.709	1.025	-0.496	0.036	0.00905123	0.734184	1255893	890277	1287812	129313	142078	124378	0.1	0.16	0.1	0	3.62183	0.0316482	p607	0	0	0		-0.429	0.123
103.063	11.9766	C4H9NO2	14	4-Aminobutanoate	8	Amino Acid Metabolism	Arginine and proline metabolism__Glutamate metabolism__beta-Alanine metabolism__Butanoate metabolism	2105988	1	0	0	0	0	1.099	1.024	0.136	0.034	0.288019	0.817424	1775106	1951380	1817490	254947	149449	241825	0.14	0.08	0.13	0	0.355794	0.014549	n74	0	0	0		-0.162	0.123
161.051	7.06029	C6H11NO2S	1	allylcysteine	5	0	alliin degradation __ isoalliin degradation	29405786	1	0	0	0	0	1.234	1.021	0.303	0.03	0.223344	0.629025	17586154	21693930	17959826	1053263	5361087	1023492	0.06	0.25	0.06	0	0.565276	0.0647367	p793	0	0	0		-0.144	0.128
113.048	12.7393	C5H7NO2	6	(S)-1-Pyrroline-5-carboxylate	6	Amino Acid Metabolism	Glutamate metabolism__Arginine and proline metabolism	16092252	1	0	0	0	0	0.946	1.02	-0.08	0.029	0.877891	0.940261	9881723	9351080	10076538	3890251	5324295	3103397	0.39	0.57	0.31	0	0.0064758	0.00153252	n296	0	0	0		0.829	0.13
231.133	13.2335	C8H17N5O3	1	Gly-Arg	5	Peptide(di-)	Basic peptide	326569	1	0	0	0	0	0.657	1.018	-0.606	0.026	0.0640722	0.90642	263087	172894	267780	57339	55215	50668	0.22	0.32	0.19	0	1.2838	0.00376307	p1596	0	0	0		0.349	0.131
777.531	3.6016	C44H76NO8P	20	[PC (18:3/18:3)] 1,2-di-(9Z,12Z,15Z-octadecatrienoyl)-sn-glycero-3-phosphocholine	5	Lipids: Glycerophospholipids	Glycerophosphocholines	1089497	1	0	0	1	0	0.475	1.015	-1.074	0.021	0.0203941	0.934678	845001	401331	857492	217018	79597	195645	0.26	0.2	0.23	0	3.68398	0.00182735	p892	0	0	0		-0.373	0.135
155.069	12.239	C6H9N3O2	5	L-Histidine	8	Amino Acid Metabolism	Histidine metabolism__beta-Alanine metabolism	100168360	1	0	0	0	0	0.854	1.015	-0.228	0.021	0.062699	0.803441	92167044	78698399	93565806	7950668	8702235	7233896	0.09	0.11	0.08	0	1.30561	0.0169335	p114	0	0	0		0.611	0.135
242.019	13.7535	C6H11O8P	2	D-myo-Inositol 1,2-cyclic phosphate	7	0	0	15483369	1	0	0	0	0	1.014	1.012	0.02	0.017	0.879626	0.887584	13831969	14027819	14002064	2082001	1308965	879900	0.15	0.09	0.06	0	0.00634205	0.00566305	n752	0	0	0		0.036	0.143
97.9771	12.4373	H3O4P	1	Orthophosphate	10	Energy Metabolism	Oxidative phosphorylation__Photosynthesis__Peptidoglycan biosynthesis	99066208	1	0	0	0	0	0.955	1.011	-0.066	0.016	0.56092	0.951572	67791519	64757896	68510271	7642964	6190280	20810948	0.11	0.1	0.3	0	0.0951354	0.00105105	n179	0	0	0		0.034	0.144
569.349	3.91996	C30H52NO7P	2	LysoPC(22:5(4Z,7Z,10Z,13Z,16Z))	5	Lipids: Glycerophospholipids	Glycerophosphocholines	2785177	1	0	0	0	0	0.746	1.011	-0.423	0.016	0.115447	0.948086	2182627	1627838	2206864	505792	263677	504100	0.23	0.16	0.23	0	0.946024	0.00115198	p838	0	0	0		0.409	0.144
228.209	3.51408	C14H28O2	15	Tetradecanoic acid	6	Lipid Metabolism	Fatty acid biosynthesis	6509718	1	0	0	0	0	0.945	1.01	-0.082	0.014	0.627737	0.907563	5757125	5441507	5814495	810159	931523	472636	0.14	0.17	0.08	0	0.0653601	0.00374124	n348	0	0	0		0.088	0.153
136.074	9.42156	C5H12O4	2	D-Apiitol	7	0	0	2129957	1	0	0	0	0	1.393	1.005	0.478	0.007	0.694781	0.993757	532809	741988	535222	346375	925599	476795	0.65	1.25	0.89	0	0.0447991	1.67619e-05	n1703	0	0	0		0.68	0.16
284.271	3.43344	C18H36O2	12	Octadecanoic acid	6	Lipid Metabolism	Fatty acid biosynthesis__Biosynthesis of unsaturated fatty acids	50141864	1	0	0	0	0	1.067	1.005	0.094	0.007	0.324529	0.888725	42512196	45374073	42711925	2099386	4677456	1749531	0.05	0.1	0.04	0	0.311585	0.00534148	n345	0	0	0		-0.563	0.163
125.015	12.7405	C2H7NO3S	1	Taurine	8	Lipid Metabolism	Bile acid biosynthesis__Taurine and hypotaurine metabolism	1205875	1	0	0	0	0	0.786	1.005	-0.347	0.007	0.0193749	0.974288	929100	730184	933674	79973	95194	252570	0.09	0.13	0.27	0	2.55976	0.000298014	n308	0	0	0		2.181	0.167
202.027	12.2987	C11H6O4	2	Bergaptol	5	0	linear furonocoumarin biosynthesis II __ linear furanocoumarin biosynthesis	306979	1	0	0	0	0	0.815	1.001	-0.295	0.001	0.240589	0.99682	207751	169334	207928	51681	20586	67168	0.25	0.12	0.32	0	0.476897	4.33687e-06	n63	0	0	0		0.854	0.169
149.051	10.1441	C5H11NO2S	5	L-Methionine	10	Amino Acid Metabolism	Methionine metabolism	97300704	1	0	0	0	0	0.765	1.001	-0.386	0.001	0.018918	0.993283	84884258	64919287	84934520	8447067	9212262	7731850	0.1	0.14	0.09	0	2.55155	1.92647e-05	p436	0	0	0		-0.069	0.171
193.041	9.88282	C6H11NO4S	1	&gamma;-thiomethyl glutamate	5	0	0	284866	1	0	0	1	0	0.469	1	-1.092	0	6.53772e-05	0.994599	260583	122338	260489	18162	20873	19489	0.07	0.17	0.07	0	24.9647	1.24518e-05	n1032	0	0	0		0.681	0.174
365.33	6.89753	C23H43NO2	1	Alpha-Linoleoylcholine	7	0	0	214278	1	0	0	0	0	1.034	0.997	0.048	-0.004	0.882864	0.988173	138350	143056	137873	51961	31324	32417	0.38	0.22	0.24	0	0.00601737	6.06421e-05	p2220	0	0	0		0.258	0.176
309.169	10.2807	C15H23N3O4	2	Lys-Tyr	5	Peptide(di-)	Basic peptide	403365	1	0	0	1	0	0.264	0.996	-1.921	-0.006	7.56544e-06	0.941822	360258	94988	358661	26636	26100	32342	0.07	0.27	0.09	0	50.5996	0.00145177	p1840	0	0	0		0.107	0.179
270.256	3.45129	C17H34O2	18	[FA (17:0)] heptadecanoic acid	5	Lipids: Fatty Acyls	Fatty Acids and Conjugates	2121950	1	0	0	0	0	0.976	0.996	-0.035	-0.006	0.692595	0.930249	1904997	1859122	1896556	146853	165097	111580	0.08	0.09	0.06	0	0.0431063	0.00209499	n349	0	0	0		-0.25	0.187
228.111	12.0179	C10H16N2O4	2	(S)-ATPA	5	0	0	753807	1	0	0	0	0	1.196	0.987	0.258	-0.019	0.42312	0.926503	420240	502781	414956	41944	176246	99191	0.1	0.35	0.24	0	0.207572	0.00240757	p160	0	0	0		0.162	0.187
763.515	3.17439	C43H74NO8P	24	[PE (16:0/22:6)] 1-hexadecanoyl-2-(4Z,7Z,10Z,13Z,16Z,19Z-docosahexaenoyl)-sn-glycero-3-phosphoethanolamine	5	Lipids: Glycerophospholipids	Glycerophosphoethanolamines	519193	1	0	0	0	0	1.132	0.984	0.179	-0.023	0.179259	0.775745	387950	439319	381622	29149	57532	30876	0.08	0.13	0.08	0	0.634381	0.0222093	n1447	0	0	0		-1.056	0.193
166.048	11.6769	C5H10O6	8	L-Arabinonate	8	Carbohydrate Metabolism	Ascorbate and aldarate metabolism	302000	1	0	0	0	0	1.414	0.983	0.5	-0.025	0.0157858	0.801532	186871	264305	183726	15667	35797	18066	0.08	0.14	0.1	0	3.92689	0.01729	n2439	0	0	0		0.166	0.194
245.163	7.15553	C12H23NO4	4	N-(octanoyl)-L-homoserine	5	0	0	193225	1	0	0	0	0	0.712	0.981	-0.49	-0.028	0.195031	0.92872	136236	97030	133696	13068	47118	51106	0.1	0.49	0.38	0	0.642883	0.002317	p826	0	0	0		0.029	0.198
302.17	12.7703	C11H22N6O4	2	Ala-Gly-Arg	5	Peptide(tri-)	Basic peptide	169710	1	0	0	0	0	0.559	0.981	-0.839	-0.028	0.0515779	0.908912	129408	72364	126994	38429	16493	6718	0.3	0.23	0.05	0	1.86071	0.00382899	p973	0	0	0		1.111	0.198
498.179	9.6054	C21H30N4O8S	5	Ala-Met-Asp-Tyr	7	Peptide(tetra-)	Hydrophobic peptide	1215140	1	0	0	0	0	1.11	0.977	0.151	-0.034	0.120759	0.663815	992980	1102606	970530	74773	94248	63570	0.08	0.09	0.07	0	0.830333	0.0523261	n1930	0	0	0		0.807	0.202
191.025	12.7492	C6H9NO4S	1	a Cysteine adduct	5	Medium Contaminant	0	14845467	1	0	0	0	0	0.904	0.976	-0.146	-0.035	0.776308	0.926302	9924730	8969714	9686771	4022042	4994773	2816946	0.41	0.56	0.29	0	0.0221779	0.0023484	n297	0	0	0		0.39	0.207
128.059	12.1384	C5H8N2O2	3	5,6-Dihydrothymine	6	Nucleotide Metabolism	Pyrimidine metabolism	9201986	1	0	0	0	0	1.141	0.974	0.19	-0.038	0.0684072	0.63283	7225043	8242097	7039608	195373	747424	682622	0.03	0.09	0.1	0	1.7332	0.0682069	p403	0	0	0		0.176	0.215
146.094	4.27008	C7H14O3	8	ethyl-(2R)-methyl-(3S)-hydroxybutanoate	7	0	0	453664	1	0	0	0	0	1.345	0.973	0.428	-0.039	0.249694	0.922004	269564	362604	262329	129014	44460	50712	0.48	0.12	0.19	0	0.464873	0.00272407	n2323	0	0	0		2.333	0.217
809.593	3.47113	C46H84NO8P	24	[PC (18:1/20:3)] 1-(9Z-octadecenoyl)-2-(5Z,8Z,11Z-eicosatrienoyl)-sn-glycero-3-phosphocholine	5	Lipids: Glycerophospholipids	Glycerophosphocholines	25144940	1	0	0	0	0	0.738	0.971	-0.438	-0.042	0.00332492	0.594281	23348451	17239640	22677082	1982423	1240264	1292923	0.08	0.07	0.06	0	6.8244	0.0804648	p526	0	0	0		-0.1	0.218
761.5	3.14584	C43H72NO8P	16	PE(16:1(9Z)/22:6(4Z,7Z,10Z,13Z,16Z,19Z))	5	Lipids: Glycerophospholipids	Glycerophosphoethanolamines	224646	1	0	0	0	0	1.139	0.969	0.188	-0.045	0.256584	0.756924	179339	204260	173827	30623	25100	13060	0.17	0.12	0.08	0	0.396126	0.0274173	n1465	0	0	0		0.457	0.219
520.077	7.05561	C26H20N2O6S2	1	Bathocuproine disulfonic acid	5	Medium Component	0	3819745	1	0	0	0	0	1.663	0.969	0.734	-0.045	0.000722781	0.710388	2107719	3505732	2041617	173381	311865	287750	0.08	0.09	0.14	0	15.3505	0.0387163	p797	0	0	0		-0.396	0.22
737.5	3.22857	C41H72NO8P	20	PE(14:0/22:5(4Z,7Z,10Z,13Z,16Z))	5	Lipids: Glycerophospholipids	Glycerophosphoethanolamines	548705	1	0	0	0	0	0.775	0.968	-0.368	-0.047	0.156852	0.809241	412463	319505	399065	94439	60310	44341	0.23	0.19	0.11	0	0.68821	0.0164898	p1120	0	0	0		0.07	0.22
543.333	3.97621	C28H50NO7P	3	LysoPC(20:4(5Z,8Z,11Z,14Z))	5	Lipids: Glycerophospholipids	Glycerophosphocholines	1296069	1	0	0	1	0	0.322	0.966	-1.635	-0.05	0.0223588	0.877831	948745	305316	916744	302782	48445	259272	0.32	0.16	0.28	0	4.40313	0.00644487	p1025	0	0	0		-0.041	0.228
811.608	3.47675	C46H86NO8P	23	PC(16:1(9Z)/22:2(13Z,16Z))	5	Lipids: Glycerophospholipids	Glycerophosphocholines	11083847	1	0	0	0	0	0.749	0.964	-0.417	-0.053	0.0123861	0.558679	9752758	7309145	9397463	1067132	514822	248650	0.11	0.07	0.03	0	4.25359	0.105143	p543	0	0	0		0.445	0.23
165.065	11.1858	C6H7N5O	5	3-Methylguanine	7	0	0	540941	1	0	0	0	0	1.355	0.958	0.438	-0.062	0.0103718	0.782719	303840	411844	291125	40602	42402	76855	0.13	0.1	0.26	0	3.38462	0.021397	p2002	0	0	0		0.124	0.231
146.069	12.3276	C5H10N2O3	6	L-Glutamine	10	Amino Acid Metabolism	Glutamate metabolism__Purine metabolism__Pyrimidine metabolism__D-Glutamine and D-glutamate metabolism__Nitrogen metabolism	483535712	1	0	0	0	0	0.795	0.954	-0.331	-0.068	0.0166339	0.479131	454973240	361750416	434069408	25076086	44773010	48090463	0.06	0.12	0.11	0	3.30006	0.148553	p170	0	0	0		0.797	0.233
795.577	3.52104	C45H82NO8P	22	PE(18:0/22:4(7Z,10Z,13Z,16Z))	5	Lipids: Glycerophospholipids	Glycerophosphoethanolamines	1953642	1	0	0	1	0	0.491	0.952	-1.026	-0.071	0.00031095	0.525907	1845662	906148	1756893	120468	184534	228887	0.07	0.2	0.13	0	18.1752	0.117783	p594	0	0	0		-0.398	0.236
192.063	12.1016	C7H12O6	6	Quinate	6	Amino Acid Metabolism	Phenylalanine, tyrosine and tryptophan biosynthesis	576901	1	0	0	0	0	0.984	0.952	-0.023	-0.071	0.96196	0.7249	306103	301083	291347	62941	186438	49032	0.21	0.62	0.17	0	0.00065078	0.0342061	n88	0	0	0		-0.508	0.239
861.624	3.42531	C50H88NO8P	14	[PC (20:0/22:6)] 1-eicosanoyl-2-(4Z,7Z,10Z,13Z,16Z,19Z-docosahexaenoyl)-sn-glycero-3-phosphocholine	5	Lipids: Glycerophospholipids	Glycerophosphocholines	2153751	1	0	0	0	0	0.778	0.952	-0.362	-0.071	0.00129476	0.491453	1917475	1492231	1824961	102789	108795	223282	0.05	0.07	0.12	0	8.07219	0.141655	p592	0	0	0		0.543	0.239
180.042	7.98101	C9H8O4	11	3-(4-Hydroxyphenyl)pyruvate	10	Amino Acid Metabolism	Tyrosine metabolism__Phenylalanine, tyrosine and tryptophan biosynthesis__Novobiocin biosynthesis__Alkaloid biosynthesis I__Biosynthesis of vancomycin group antibiotics	9086433	1	0	0	0	0	0.841	0.947	-0.25	-0.079	0.257135	0.523976	8003926	6730732	7577550	1053381	1691335	666885	0.13	0.25	0.09	0	0.408295	0.11696	n1067	0	0	0		0.33	0.244
159.09	7.80311	C7H13NO3	10	5-Acetamidopentanoate	8	Amino Acid Metabolism	Lysine degradation	1003529	1	0	0	0	0	0.591	0.946	-0.759	-0.08	0.0164395	0.602494	794721	470065	751895	140320	31917	57474	0.18	0.07	0.08	0	5.08977	0.0797664	p1805	0	0	0		3.327	0.245
302.174	3.70846	C15H26O6	1	Tributyrin	5	0	0	586810	1	0	0	0	0	1.136	0.944	0.184	-0.083	0.515948	0.698474	393905	447375	371676	93316	122870	54572	0.24	0.27	0.15	0	0.120104	0.0422812	n1122	0	0	0		0.773	0.251
240.245	3.62839	C16H32O	5	Hexadecanal	6	Lipid Metabolism	Fatty acid metabolism	168508	1	0	0	0	0	0.862	0.944	-0.214	-0.083	0.359722	0.455283	142482	122818	134515	14306	35210	13927	0.1	0.29	0.1	0	0.267686	0.159218	n1538	0	0	0		-0.138	0.256
182.079	11.8113	C6H14O6	6	D-Sorbitol	6	Carbohydrate Metabolism	Fructose and mannose metabolism__Galactose metabolism	3076267	1	0	0	0	0	0.984	0.943	-0.023	-0.085	0.87941	0.370112	2587769	2547063	2441494	179819	469205	240244	0.07	0.18	0.1	0	0.00656268	0.237601	n724	0	0	0		0.072	0.261
775.514	3.1553	C44H74NO8P	6	PC(14:1(9Z)/22:6(4Z,7Z,10Z,13Z,16Z,19Z))	7	Lipids: Glycerophospholipids	Glycerophosphocholines	672529	1	0	0	0	0	0.95	0.941	-0.074	-0.088	0.499189	0.523644	587357	558111	552974	64486	48996	78195	0.11	0.09	0.14	0	0.130408	0.115082	n2156	0	0	0		0.668	0.265
164.032	11.6038	C5H8O6	1	2-Dehydro-D-xylonate	5	0	0	110956	1	0	0	0	0	0.913	0.94	-0.131	-0.089	0.456382	0.538957	91627	83679	86121	15303	12764	5740	0.17	0.15	0.07	0	0.159083	0.113486	n2224	0	0	0		0.463	0.273
200.178	3.56975	C12H24O2	10	Dodecanoic acid	8	Lipid Metabolism	Fatty acid biosynthesis	2267609	1	0	0	0	0	1.044	0.939	0.062	-0.091	0.749762	0.419787	1671117	1744261	1569779	206760	379480	92627	0.12	0.22	0.06	0	0.0286475	0.200064	n1688	0	0	0		-0.651	0.276
206.167	3.69829	C14H22O	5	[PR] (+)-15-nor-4-thujopsen-3-one	5	Lipids: Prenols	Isoprenoids	4725904	1	0	0	0	0	1.082	0.939	0.114	-0.091	0.204683	0.472489	3909506	4231945	3671240	285477	349303	537866	0.07	0.08	0.15	0	0.510868	0.153105	n1119	0	0	0		0.239	0.277
261.144	12.9749	C9H19N5O4	1	Ser-Arg	5	Peptide(di-)	Basic peptide	343627	1	0	0	1	0	0.394	0.935	-1.344	-0.097	0.00350199	0.558371	298040	117489	278570	54342	22934	29394	0.18	0.2	0.11	0	9.37016	0.0993162	p1245	0	0	0		0.76	0.279
145.074	11.2511	C6H11NO3	9	6-Amino-2-oxohexanoate	6	Amino Acid Metabolism	Lysine degradation	840924	1	0	0	0	0	0.924	0.935	-0.114	-0.097	0.41468	0.32771	773520	714432	723579	71424	112333	60388	0.09	0.16	0.08	0	0.197033	0.285112	p768	0	0	0		0.135	0.28
837.624	3.44615	C48H88NO8P	21	[PC (18:0/22:4)] 1-octadecanoyl-2-(7Z,10Z,13Z,16Z-docosatetraenoyl)-sn-glycero-3-phosphocholine	5	Lipids: Glycerophospholipids	Glycerophosphocholines	23636718	1	0	1	0	0	0.919	0.934	-0.122	-0.099	0.0206065	0.0497151	22824186	20971485	21325165	932551	430556	776277	0.04	0.02	0.04	0	3.25347	1.52627	p528	0	0	0		-0.15	0.287
427.03	12.0745	C10H15N5O10P2	6	ADP	6	Energy Metabolism	Oxidative phosphorylation__Photosynthesis__Purine metabolism__Zeatin biosynthesis	4942838	1	0	0	0	0	0.729	0.93	-0.456	-0.105	0.013575	0.416475	4405332	3211094	4098880	541438	292703	444483	0.12	0.09	0.11	0	3.76477	0.191378	n70	0	0	0		0.04	0.292
261.061	12.1678	C6H16NO8P	1	2-amino-2-deoxyglucitol-6-phosphate	7	0	0	1818552	1	0	0	0	0	0.608	0.927	-0.718	-0.109	0.0546688	0.735018	1442575	876802	1336762	387844	222363	452730	0.27	0.25	0.34	0	1.60155	0.0315047	p1645	0	0	0		0.824	0.299
330.146	12.0358	C19H22O5	4	Gibberellin A51-catabolite	5	Biosynthesis of Secondary Metabolites	Diterpenoid biosynthesis	1484429	1	0	0	0	0	0.96	0.926	-0.059	-0.111	0.464834	0.20133	1351820	1298372	1251967	112701	75508	78032	0.08	0.06	0.06	0	0.15523	0.53062	p152	0	0	0		-0.173	0.307
390.277	3.47151	C24H38O4	58	Bis(2-ethylhexyl)phthalate	5	0	0	20971700	1	0	0	0	0	0.893	0.922	-0.163	-0.117	0.247269	0.377154	17568504	15693091	16200832	2612969	448526	659946	0.15	0.03	0.04	0	0.500396	0.257537	p530	0	0	0		0.928	0.309
472.269	7.05938	C25H36N4O5	2	Ile-Phe-Pro-Pro	5	Peptide(tetra-)	Hydrophobic peptide	10598673	1	0	0	0	0	0.87	0.922	-0.201	-0.117	0.22783	0.395241	9413485	8189023	8679486	851049	1545886	1333476	0.09	0.19	0.15	0	0.481466	0.215292	n500	0	0	0		0.332	0.314
493.353	3.85563	C25H52NO6P	1	[PC (17:1)] 1-(1Z-heptadecenyl)-sn-glycero-3-phosphocholine	5	Lipids: Glycerophospholipids	Glycerophosphocholines	181136	1	0	0	0	0	0.855	0.92	-0.226	-0.12	0.232002	0.457894	144752	123703	133178	26479	15900	8929	0.18	0.13	0.07	0	0.464454	0.171532	n2077	0	0	0		-0.06	0.32
75.0321	12.8173	C2H5NO2	3	Glycine	10	Amino Acid Metabolism	Bile acid biosynthesis__Purine metabolism__Glycine, serine and threonine metabolism__Lysine degradation__Cyanoamino acid metabolism__Glutathione metabolism__Methane metabolism__Thiamine metabolism__Porphyrin and chlorophyll metabolism__Nitrogen metabolism	18591002	1	0	0	0	0	0.92	0.919	-0.12	-0.122	0.504737	0.553059	16719454	15382803	15369808	3300891	1632445	2738270	0.2	0.11	0.18	0	0.13175	0.0990293	p952	0	0	0		1.372	0.323
242.225	3.48956	C15H30O2	9	[FA methyl(14:0)] 12-methyl-tetradecanoic acid	5	Lipids: Fatty Acyls	Fatty Acids and Conjugates	1237008	1	0	0	0	0	0.912	0.914	-0.133	-0.13	0.260456	0.130955	1148457	1047141	1049901	90359	133029	64158	0.08	0.13	0.06	0	0.396923	0.79093	n350	0	0	0		-1.014	0.328
132.042	10.171	C5H8O4	16	2-Acetolactate	6	Carbohydrate Metabolism	Butanoate metabolism__Pantothenate and CoA biosynthesis	181773	1	0	0	0	0	0.469	0.91	-1.092	-0.136	0.176912	0.758576	125743	59016	114425	53284	68211	45842	0.42	1.16	0.4	0	0.594313	0.0259291	p457	0	0	0		2.131	0.331
881.593	3.39713	C52H84NO8P	6	PC(22:4(7Z,10Z,13Z,16Z)/22:6(4Z,7Z,10Z,13Z,16Z,19Z))	5	Lipids: Glycerophospholipids	Glycerophosphocholines	6082740	1	0	0	0	0	0.697	0.908	-0.521	-0.139	0.000880768	0.271483	5535125	3858752	5026206	286440	413066	741191	0.05	0.11	0.15	0	11.122	0.41019	p556	0	0	0		0.096	0.332
301.056	12.0877	C8H16NO9P	9	N-Acetyl-D-glucosamine 6-phosphate	6	Amino Acid Metabolism	Glutamate metabolism__Aminosugars metabolism	2297515	1	0	0	0	0	1.563	0.907	0.644	-0.141	0.000115461	0.154781	1389588	2171538	1260515	122151	127201	99785	0.09	0.06	0.08	0	19.6601	0.669669	p148	0	0	0		0.718	0.335
727.552	3.43183	C41H78NO7P	12	PE(18:1(11Z)/P-18:1(11Z))	5	Lipids: Glycerophospholipids	Glycerophosphoethanolamines	9184062	1	0	0	0	0	1.074	0.907	0.103	-0.141	0.107943	0.0616393	8198469	8801257	7437579	488417	405495	447404	0.06	0.05	0.06	0	0.901675	1.31964	p546	0	0	0		-0.146	0.336
259.046	13.7622	C6H14NO8P	8	alpha-D-Glucosamine 1-phosphate	6	Carbohydrate Metabolism	Aminosugars metabolism	998136	1	0	0	0	0	0.925	0.905	-0.112	-0.144	0.51761	0.375476	894935	827795	809568	144262	131636	102277	0.16	0.16	0.13	0	0.11819	0.233034	p1683	0	0	0		0.768	0.339
116.084	4.41505	C6H12O2	16	4-Hydroxyhexan-3-one	5	0	0	23378698	1	0	0	0	0	0.971	0.903	-0.042	-0.147	0.789189	0.283033	19282964	18732609	17417211	2025062	3333098	2419862	0.11	0.18	0.14	0	0.0199134	0.34962	n362	0	0	0		-0.048	0.348
341.162	9.60629	C20H23NO4	6	5,8,13,13a-Tetrahydrocolumbamine	5	Biosynthesis of Secondary Metabolites	Alkaloid biosynthesis I	1167985	1	0	0	0	0	1.157	0.903	0.21	-0.147	0.0609936	0.261843	941902	1089787	850646	102917	70635	105488	0.11	0.06	0.12	0	1.40363	0.383416	p1000	0	0	0		1.848	0.37
456.105	9.75083	C17H21N4O9P	1	FMN	8	Energy Metabolism	Oxidative phosphorylation__Riboflavin metabolism	127552	1	0	0	0	0	0.826	0.903	-0.276	-0.147	0.0457498	0.314024	116160	95965	104909	13086	6110	15676	0.11	0.06	0.15	0	1.95532	0.303533	n2658	0	0	0		2.337	0.37
524.151	11.7757	C21H28N6O6S2	2	Asn-Trp-Cys-Cys	5	Peptide(tetra-)	Hydrophobic peptide	143711	1	0	0	0	0	1.023	0.902	0.033	-0.149	0.838099	0.473651	113532	116147	102360	22447	8228	18626	0.2	0.07	0.18	0	0.0119645	0.146704	n749	0	0	0		0.293	0.379
131.069	12.1263	C4H9N3O2	2	Creatine	8	Amino Acid Metabolism	Glycine, serine and threonine metabolism__Arginine and proline metabolism	123485520	1	0	1	0	0	0.825	0.9	-0.278	-0.152	0.0208079	0.0102196	117576410	96943946	105767796	4797801	10413487	2058198	0.04	0.11	0.02	0	3.23825	5.11624	p401	0	0	0		-0.646	0.382
256.24	3.46893	C16H32O2	16	Hexadecanoic acid	8	Lipid Metabolism	Fatty acid biosynthesis__Fatty acid elongation in mitochondria__Fatty acid metabolism__Biosynthesis of unsaturated fatty acids	60971788	1	0	0	0	0	0.936	0.898	-0.095	-0.155	0.527847	0.155876	54043388	50593038	48540297	5489274	8587479	3773206	0.1	0.17	0.08	0	0.114606	0.682546	n344	0	0	0		0.66	0.388
230.09	12.4762	C9H14N2O5	1	Aspartyl-L-proline	5	Peptide(di-)	Acidic peptide	473394	1	0	0	1	0	0.244	0.897	-2.035	-0.157	0.000712101	0.316105	405115	98927	363559	65054	32255	35173	0.16	0.33	0.1	0	17.7816	0.315754	p645	0	0	0		0.377	0.391
521.349	3.99997	C26H52NO7P	11	1-Oleoylglycerophosphocholine	5	0	0	1937038	1	0	0	1	0	0.48	0.883	-1.059	-0.18	0.00331101	0.442057	1613060	774815	1423981	269652	222062	368519	0.17	0.29	0.26	0	5.75835	0.171452	p1283	0	0	0		0.095	0.398
157.11	8.89152	C8H15NO2	2	Homostachydrine	5	0	0	392946	1	0	0	0	0	0.961	0.88	-0.057	-0.184	0.77129	0.0939953	307315	295197	270372	29223	72170	22150	0.1	0.24	0.08	0	0.0242245	1.01502	p1731	0	0	0		0.444	0.406
172.014	12.1188	C3H9O6P	3	sn-Glycerol 3-phosphate	10	Lipid Metabolism	Glycerolipid metabolism__Glycerophospholipid metabolism	58104804	1	0	0	0	0	0.72	0.878	-0.474	-0.188	0.144632	0.590574	48322004	34785097	42411910	11419389	11417221	17187269	0.24	0.33	0.41	0	0.702758	0.0820311	n384	0	0	0		0.087	0.407
166.084	10.1195	C6H14O5	2	L-rhamnitol	5	0	0	140882	1	0	0	0	0	0.92	0.873	-0.12	-0.196	0.545847	0.0635013	122942	113055	107310	9644	28176	9816	0.08	0.25	0.09	0	0.110216	1.29057	n1218	0	0	0		-0.523	0.414
823.609	3.47854	C47H86NO8P	18	PE(18:3(6Z,9Z,12Z)/24:1(15Z))	5	Lipids: Glycerophospholipids	Glycerophosphoethanolamines	3139791	1	0	0	0	0	0.826	0.873	-0.276	-0.196	0.0511494	0.382685	2832489	2339936	2471717	270546	300440	682996	0.1	0.13	0.28	0	1.48422	0.241174	p579	0	0	0		1.81	0.417
147.053	12.0959	C5H9NO4	14	L-Glutamate	8	Amino Acid Metabolism	Arginine and proline metabolism__Glutamate metabolism__Histidine metabolism__D-Glutamine and D-glutamate metabolism__Glutathione metabolism_Butanoate metabolism_C5-Branched dibasic acid metabolism_Porphyrin and chlorophyll metabolism_Nitrogen metabolism	203264944	1	0	0	0	0	1.215	0.872	0.281	-0.198	0.12952	0.335257	158813902	192962836	138545172	33191311	8700702	17859042	0.21	0.05	0.13	0	0.990474	0.289187	p136	0	0	0		-0.213	0.421
817.563	3.52482	C47H80NO8P	12	PE(20:1(11Z)/22:6(4Z,7Z,10Z,13Z,16Z,19Z))	5	Lipids: Glycerophospholipids	Glycerophosphoethanolamines	1530941	1	0	0	0	0	0.638	0.871	-0.648	-0.199	0.00684951	0.28382	1338072	853763	1165706	149762	182399	244847	0.11	0.21	0.21	0	4.21119	0.360652	p606	0	0	0		0.427	0.422
259.046	12.4209	C6H14NO8P	8	D-Glucosamine 6-phosphate	8	Amino Acid Metabolism	Glutamate metabolism__Aminosugars metabolism	1588432	1	0	0	0	0	0.995	0.87	-0.007	-0.201	0.946654	0.143211	1406534	1399337	1223618	180912	93178	105595	0.13	0.07	0.09	0	0.00125074	0.762502	n185	0	0	0		0.006	0.425
859.609	3.43373	C50H86NO8P	12	PC(20:1(11Z)/22:6(4Z,7Z,10Z,13Z,16Z,19Z))	5	Lipids: Glycerophospholipids	Glycerophosphocholines	3992723	1	0	0	0	0	0.691	0.87	-0.533	-0.201	0.0062991	0.161176	3650092	2521890	3175887	404321	182080	433949	0.11	0.07	0.14	0	6.47332	0.639223	p570	0	0	0		0.775	0.43
314.282	3.62433	C19H38O3	2	[FA hydroxy(19:0)] 2-hydroxy-nonadecanoic acid	5	Lipids: Fatty Acyls	Fatty Acids and Conjugates	332290	1	0	0	0	0	0.998	0.869	-0.003	-0.203	0.993491	0.0832337	227727	227376	197998	23289	76765	14970	0.1	0.34	0.08	0	1.9125e-05	1.15309	n1528	0	0	0		0.1	0.434
135.035	10.4792	C4H9NO2S	3	L-Homocysteine	8	Amino Acid Metabolism	Methionine metabolism__Sulfur metabolism	412214	1	0	0	0	0	0.905	0.868	-0.144	-0.204	0.366749	0.159748	361871	327556	314077	39900	57086	44133	0.11	0.17	0.14	0	0.242751	0.64535	p2082	0	0	0		1.264	0.434
117.054	12.9915	C3H7N3O2	1	Guanidinoacetate	6	Amino Acid Metabolism	Glycine, serine and threonine metabolism__Arginine and proline metabolism	439912	1	0	0	0	0	0.873	0.866	-0.196	-0.208	0.0674212	0.0590458	394920	344594	341853	36870	22335	23888	0.09	0.06	0.07	0	1.36299	1.45917	p1240	0	0	0		0.244	0.435
198.064	8.33354	C8H10N2O4	2	(S)-2-Amino-3-(3-hydroxy-4-oxo-4H-pyridin-1-yl)propanoate	5	0	0	931061	1	0	0	0	0	0.621	0.864	-0.687	-0.211	0.000686861	0.063032	847260	525973	732005	74123	47654	68746	0.09	0.09	0.09	0	13.2936	1.29977	p924	0	0	0		0.183	0.438
310.288	3.4185	C20H38O2	16	[FA (20:0)] 11Z-eicosenoic acid	6	Lipids: Fatty Acyls	Biosynthesis of unsaturated fatty acids	380900	1	0	0	0	0	0.829	0.864	-0.271	-0.211	0.114294	0.259743	336526	278965	290591	31689	51252	63605	0.09	0.18	0.22	0	0.91253	0.417854	n1106	0	0	0		-1.569	0.439
214.193	3.54378	C13H26O2	15	CAI-1	5	0	0	353730	1	0	0	0	0	0.961	0.854	-0.057	-0.228	0.722355	0.132771	287656	276577	245677	26866	52033	38983	0.09	0.19	0.16	0	0.0357934	0.786203	n1182	0	0	0		-0.157	0.439
258.147	4.14636	C26H44O10	1	L-Olivosyl-oleandolide	7	Biosynthesis of Polyketides and Nonribosomal Peptides	Biosynthesis of 12-, 14- and 16-membered macrolides	261316	1	0	0	0	0	0.773	0.851	-0.371	-0.233	0.106027	0.331516	224719	173735	191317	34309	40868	52108	0.15	0.24	0.27	0	0.91292	0.286647	n2487	0	0	0		-0.119	0.44
232.106	11.4863	C9H16N2O5	5	N2-Succinyl-L-ornithine	6	Amino Acid Metabolism	Arginine and proline metabolism	82435	1	0	0	1	0	0.489	0.85	-1.032	-0.234	0.0265673	0.367094	65705	32154	55827	18377	9753	5069	0.28	0.3	0.09	0	2.60054	0.268478	n2745	0	0	0		-0.444	0.445
197.08	8.35655	C8H11N3O3	3	N-Acetyl-L-histidine	7	0	0	2324357	1	0	1	0	0	0.723	0.85	-0.468	-0.234	0.24486	0.00643971	1923451	1390111	1634488	102127	738846	97526	0.05	0.53	0.06	0	0.511307	4.18727	p1606	0	0	0		0.172	0.445
443.024	13.8007	C10H15N5O11P2	1	GDP	8	Nucleotide Metabolism	Purine metabolism	1022212	1	0	1	0	0	0.868	0.849	-0.204	-0.236	0.0358265	0.0231501	963533	836498	818129	74645	52774	29426	0.08	0.06	0.04	0	1.93108	3.28407	n757	0	0	0		0.843	0.446
168.028	11.2276	C5H4N4O3	1	Urate	6	Nucleotide Metabolism	Purine metabolism	158571	1	0	0	0	0	1.038	0.845	0.054	-0.243	0.926429	0.260925	78891	81928	66677	10092	59971	16416	0.13	0.73	0.25	0	0.0024937	0.401715	n2467	0	0	0		0.322	0.447
150.068	4.40303	C9H10O2	10	4-Coumaryl alcohol	5	Biosynthesis of Secondary Metabolites	Phenylpropanoid biosynthesis	344092	1	0	0	0	0	0.951	0.842	-0.072	-0.248	0.563579	0.143435	304936	290116	256855	42701	20685	37793	0.14	0.07	0.15	0	0.0975512	0.710939	n379	0	0	0		0.257	0.455
257.103	11.6725	C8H20NO6P	1	sn-glycero-3-Phosphocholine	10	Lipid Metabolism	Glycerophospholipid metabolism__Ether lipid metabolism	2897110784	1	0	0	0	0	1.165	0.842	0.22	-0.248	0.0458584	0.128987	2227098720	2594673792	1875338368	179541204	226455717	335547242	0.08	0.09	0.18	0	1.61777	0.854367	p19	0	0	0		-0.031	0.462
288.154	12.9043	C10H20N6O4	2	Asn-Arg	5	Peptide(di-)	Basic peptide	480751	1	0	0	1	0	0.383	0.839	-1.385	-0.253	0.00501136	0.274009	374318	143292	313869	74384	27695	67333	0.2	0.19	0.21	0	8.47188	0.362982	p489	0	0	0		0.202	0.466
240.147	8.64752	C12H20N2O3	2	Slaframine	7	Biosynthesis of Secondary Metabolites	Alkaloid biosynthesis II	2740055	1	0	0	0	0	0.509	0.835	-0.974	-0.26	0.00191681	0.0860185	2437504	1240901	2034755	326972	168169	164223	0.13	0.14	0.08	0	10.5913	1.21159	p1565	0	0	0		0.692	0.469
176.068	11.0361	C7H12O5	7	(2S)-2-Isopropylmalate	6	Amino Acid Metabolism	Valine, leucine and isoleucine biosynthesis__Pyruvate metabolism	155559	1	0	0	0	0	0.843	0.834	-0.246	-0.262	0.0685748	0.123752	138290	116631	115299	12256	15014	21381	0.09	0.13	0.19	0	1.24884	0.870262	n123	0	0	0		0.462	0.475
280.24	3.44401	C18H32O2	84	Linoleate	5	Lipids: Fatty Acyls	Linoleic acid metabolism__Biosynthesis of unsaturated fatty acids	4691158	1	0	0	0	0	0.622	0.834	-0.685	-0.262	0.00670663	0.31345	4033989	2508232	3362566	583882	414600	1037899	0.14	0.17	0.31	0	4.53955	0.317884	n1100	0	0	0		0.761	0.475
902.594	3.26683	C56H78N4O6	1	Bacterio-pheophytins	5	Metabolism of Cofactors and Vitamins	Porphyrin and chlorophyll metabolism	157754	1	0	0	0	0	0.85	0.83	-0.234	-0.269	0.0297936	0.170785	142334	120938	118126	12013	5261	26709	0.08	0.04	0.23	0	2.6616	0.683268	n891	0	0	0		-0.456	0.476
785.594	3.4947	C44H84NO8P	55	[PC (18:1/18:1)] 1-(9Z-octadecenoyl)-2-(9Z-octadecenoyl)-sn-glycero-3-phosphocholine	5	Lipids: Glycerophospholipids	Glycerophosphocholines	40345640	1	0	1	0	0	0.577	0.827	-0.793	-0.274	7.62022e-06	0.000119876	39099861	22555762	32354846	1122333	1611986	797860	0.03	0.07	0.02	0	70.943	23.9927	p520	0	0	0		1.001	0.477
759.577	3.55228	C42H82NO8P	20	[PC (16:0/18:1)] 1-hexadecanoyl-2-(11Z-octadecenoyl)-sn-glycero-3-phosphocholine	5	Lipids: Glycerophospholipids	Glycerophosphocholines	8015221	1	0	0	1	0	0.412	0.823	-1.279	-0.281	1.29268e-05	0.072505	7691366	3171113	6330463	430102	248444	1037698	0.06	0.08	0.16	0	82.8199	1.46778	p882	0	0	0		-0.561	0.479
516.688	4.51767	C39H70N7O17P3S	2	Stearoyl-CoA	8	Lipid Metabolism	Biosynthesis of unsaturated fatty acids	538387	1	0	0	0	0	1.151	0.823	0.203	-0.281	0.648268	0.596052	351003	403898	288823	202554	66715	72363	0.58	0.17	0.25	0	0.0615198	0.0835709	n2234	0	0	0		2.319	0.479
272.084	4.39213	C19H12O2	2	7,8-benzoflavone	7	0	0	2872030	1	0	0	0	0	0.977	0.821	-0.034	-0.285	0.893935	0.306036	2031178	1983948	1666983	568215	362735	262578	0.28	0.18	0.16	0	0.00490839	0.33852	p1554	0	0	0		-0.206	0.48
468.063	11.1374	C14H22N4O8P2S	2	2-(alpha-Hydroxyethyl)thiamine diphosphate	6	Carbohydrate Metabolism	Glycolysis / Gluconeogenesis__Alanine and aspartate metabolism__Valine, leucine and isoleucine biosynthesis__Pyruvate metabolism__Butanoate metabolism	130880	1	0	0	0	0	0.534	0.821	-0.905	-0.285	0.0111839	0.17391	106183	56752	87216	21401	12450	3299	0.2	0.22	0.04	0	3.98613	0.767284	n1293	0	0	0		-0.214	0.483
227.091	9.86559	C9H13N3O4	1	Deoxycytidine	6	Nucleotide Metabolism	Pyrimidine metabolism	1663495	1	0	0	0	0	0.822	0.814	-0.283	-0.297	0.0754719	0.0994375	1455732	1197268	1185031	199726	73211	193347	0.14	0.06	0.16	0	1.4763	0.948303	p64	0	0	0		0.307	0.485
190.059	13.1566	C6H10N2O5	5	N-Carbamyl-L-glutamate	8	Amino Acid Metabolism	Histidine metabolism	123671	1	0	0	0	0	0	0.812		-0.3	NA	0.235182	101265	0	82272	23701	#VALUE!	15406	0.23	#VALUE!	0.19	0	low	0.451418	n2687	0	0	0		0.977	0.499
330.256	3.45397	C22H34O2	12	Taxa-4(20),11(12)-dien-5alpha-yl acetate	5	Biosynthesis of Secondary Metabolites	Diterpenoid biosynthesis	1355323	1	0	0	0	0	0.903	0.812	-0.147	-0.3	0.413363	0.221098	1114948	1006421	905716	211217	118265	221950	0.19	0.12	0.25	0	0.200993	0.466349	n1103	0	0	0		1.05	0.507
133.074	11.7672	C5H11NO3	4	1-deoxyxylonojirimycin	5	0	0	193245	1	0	0	0	0	0.968	0.81	-0.047	-0.304	0.640429	0.153353	180172	174470	145856	10529	20230	36259	0.06	0.12	0.25	0	0.0625193	0.826054	n741	0	0	0		0.727	0.508
112.027	8.15679	C4H4N2O2	2	Uracil	10	Nucleotide Metabolism	Pyrimidine metabolism__beta-Alanine metabolism__Pantothenate and CoA biosynthesis	12295526	1	0	0	0	0	0.507	0.81	-0.98	-0.304	0.0394831	0.300902	10047637	5096725	8137797	2952548	801433	1324219	0.29	0.16	0.16	0	2.6188	0.348339	n916	0	0	0		0.74	0.51
160.11	4.52603	C8H16O3	14	Ethyl (R)-3-hydroxyhexanoate	7	0	0	289734	1	0	0	0	0	0.867	0.808	-0.206	-0.308	0.388681	0.120179	236922	205385	191366	32699	57900	38010	0.14	0.28	0.2	0	0.224944	0.825551	n2454	0	0	0		0.589	0.53
309.081	9.26433	C10H19N3O4S2	2	4-methylthiobutylhydroximoyl-cysteinylglycine	5	0	0	99793	1	0	0	0	0	1.272	0.808	0.347	-0.308	0.181401	0.162223	62522	79532	50491	12053	18447	8766	0.19	0.23	0.17	0	0.595903	0.651621	n2552	0	0	0		2.47	0.538
482.984	14.014	C9H16N3O14P3	1	CTP	10	Nucleotide Metabolism	Pyrimidine metabolism	215188	1	0	0	0	0	0.893	0.803	-0.163	-0.317	0.615099	0.401224	164280	146734	131912	61389	16743	33954	0.37	0.11	0.26	0	0.0760328	0.212867	n2542	0	0	0		0.635	0.55
719.546	3.23831	C39H78NO8P	22	[PC (15:0/16:0)] 1-pentadecanoyl-2-hexadecanoyl-sn-glycero-3-phosphocholine	5	Lipids: Glycerophospholipids	Glycerophosphocholines	349174	1	0	1	0	0	0.618	0.798	-0.694	-0.326	0.00121929	0.0297307	309959	191611	247440	28142	13319	33450	0.09	0.07	0.14	0	14.4492	2.04541	p1130	0	0	0		-0.331	0.553
187.121	4.46806	C9H17NO3	3	N-Heptanoylglycine	5	0	0	442355	1	0	0	0	0	0.956	0.797	-0.065	-0.327	0.820394	0.272662	317944	303903	253440	91909	74277	46828	0.29	0.24	0.18	0	0.0141198	0.391047	p1222	0	0	0		0.686	0.554
117.079	9.88923	C5H11NO2	16	Betaine	10	Amino Acid Metabolism	Glycine, serine and threonine metabolism	1160177664	1	0	1	0	0	0.708	0.793	-0.498	-0.335	0.000289064	0.00189109	1101692928	779622448	873524688	64074244	47711746	57409399	0.06	0.06	0.07	0	16.2536	7.03395	p52	0	0	0		-0.578	0.556
129.079	9.81828	C6H11NO2	9	L-Pipecolate	8	Amino Acid Metabolism	Lysine degradation__Alkaloid biosynthesis II	1919125	1	0	1	0	0	0.808	0.793	-0.308	-0.335	0.0251746	0.0149564	1746645	1411570	1385310	168941	148618	108296	0.1	0.11	0.08	0	2.21763	3.24226	p1639	0	0	0		0.788	0.557
155.991	8.14335	C3H8O3S2	1	2-(Methylthio)ethanesulfonate	5	Metabolism of Cofactors and Vitamins	Folate biosynthesis	373237	1	0	0	0	0	0.577	0.786	-0.793	-0.347	0.0707004	0.303339	282003	162662	221765	89853	32395	54042	0.32	0.2	0.24	0	1.56114	0.330048	p1365	0	0	0		1.096	0.563
731.546	3.59874	C40H78NO8P	14	[PC (14:0/18:1)] 1-tetradecanoyl-2-(11Z-octadecenoyl)-sn-glycero-3-phosphocholine	5	Lipids: Glycerophospholipids	Glycerophosphocholines	2003865	1	0	0	1	0	0.289	0.78	-1.791	-0.358	9.47402e-06	0.148762	1827421	528336	1424587	132819	93695	419054	0.07	0.18	0.29	0	63.8774	0.839725	p887	0	0	0		0.332	0.569
100.016	7.06047	C4H4O3	1	2-oxobut-3-enanoate	5	0	3-methylquinoline degradation	594664	1	0	0	0	0	0.661	0.78	-0.597	-0.358	0.0130318	0.0516082	492277	325501	383775	72941	59650	29379	0.15	0.18	0.08	0	3.13277	1.90386	n1077	0	0	0		1.103	0.57
246.085	9.27394	C9H14N2O6	2	5-6-Dihydrouridine	5	0	0	394133	1	0	1	0	0	1.15	0.779	0.202	-0.36	0.0123169	0.000990799	331405	380989	258118	17219	21503	17499	0.05	0.06	0.07	0	3.23957	8.91145	n1331	0	0	0		0.238	0.572
79.9663	12.8666	[PO3]3-	1	Phosphite	5	0	0	3764154	1	0	0	0	0	0.721	0.779	-0.472	-0.36	1.07391e-05	0.191274	3252482	2344204	2533725	72019	97157	855245	0.02	0.04	0.34	0	56.4032	0.701317	n685	0	0	0		0.694	0.575
214.024	11.689	C5H11O7P	6	2-Deoxy-D-ribose 5-phosphate	6	Carbohydrate Metabolism	Pentose phosphate pathway	373177	1	0	0	0	0	1.119	0.776	0.162	-0.366	0.309445	0.109134	288567	322815	223881	47577	38941	49680	0.16	0.12	0.22	0	0.310309	0.884297	n236	0	0	0		-0.133	0.576
334.067	12.8435	C9H19O11P	4	sn-glycero-3-Phospho-1-inositol	7	0	0	17748348	1	0	0	0	0	0.93	0.774	-0.105	-0.37	0.832429	0.452192	11403391	10601726	8820854	5448145	4783276	3209353	0.48	0.45	0.36	0	0.0122268	0.166812	n684	0	0	0		0.994	0.586
146.058	11.9855	C6H10O4	16	(S)-2-Aceto-2-hydroxybutanoate	6	Amino Acid Metabolism	Valine, leucine and isoleucine biosynthesis	5087698	1	0	1	1	0	0.327	0.77	-1.613	-0.377	1.3937e-05	0.00147534	4713453	1539444	3628641	297727	364430	207068	0.06	0.24	0.06	0	45.4924	8.94792	n288	0	0	0		0.545	0.615
302.225	3.47632	C20H30O2	43	[FA (20:5)] 5Z,8Z,11Z,14Z,17Z-eicosapentaenoic acid	5	Lipids: Fatty Acyls	Biosynthesis of unsaturated fatty acids	349087	1	0	0	0	0	0.581	0.769	-0.783	-0.379	0.0815318	0.253882	302173	175448	232250	63775	98405	89161	0.21	0.56	0.38	0	1.16786	0.406857	n1183	0	0	0		0.787	0.625
282.256	3.44484	C18H34O2	29	[FA (18:1)] 9Z-octadecenoic acid	7	Lipids: Fatty Acyls	Fatty acid biosynthesis__Biosynthesis of unsaturated fatty acids	7910021	1	0	0	0	0	0.921	0.767	-0.119	-0.383	0.826789	0.0594223	4161346	3830652	3191357	484226	2743400	660542	0.12	0.72	0.21	0	0.0140913	1.40264	n1099	0	0	0		0.695	0.627
179.079	9.91116	C6H13NO5	10	D-Galactosamine	6	Carbohydrate Metabolism	Galactose metabolism	2681550	1	0	1	0	0	0.599	0.766	-0.739	-0.385	0.00440752	0.0219391	2294316	1374748	1757076	265806	71954	87657	0.12	0.05	0.05	0	11.1513	3.68445	n1028	0	0	0		0.811	0.631
200.009	10.9121	C4H9O7P	4	D-Erythrose 4-phosphate	8	Carbohydrate Metabolism	Pentose phosphate pathway__Phenylalanine, tyrosine and tryptophan biosynthesis__Carbon fixation__Vitamin B6 metabolism	1686338	1	0	0	0	0	0.926	0.764	-0.111	-0.388	0.483754	0.106729	1367729	1266031	1044798	242593	105128	239067	0.18	0.08	0.23	0	0.147955	0.898968	n1764	0	0	0		0.999	0.633
156.053	10.149	C6H8N2O3	4	4-Imidazolone-5-propanoate	6	Amino Acid Metabolism	Histidine metabolism	15823355	1	0	0	0	0	0.573	0.763	-0.803	-0.39	0.0299825	0.128235	13057809	7478828	9957926	2973877	667807	1432537	0.23	0.09	0.14	0	3.35041	0.8819	p437	0	0	0		0.079	0.634
325.371	7.07949	C22H47N	1	di-n-Undecylamine	7	0	0	17775722	1	0	0	0	0	1.461	0.758	0.547	-0.4	0.405706	0.547688	6528797	9540235	4949502	3052574	5822718	3887555	0.47	0.61	0.79	0	0.209817	0.102089	p975	0	0	0		0.208	0.635
272.235	3.53429	C16H32O3	18	16-hydroxypalmitate	5	0	cutin biosynthesis	233608	1	0	1	0	0	0.857	0.757	-0.223	-0.402	0.157059	0.0375276	204363	175196	154648	28069	22245	24388	0.14	0.13	0.16	0	0.663222	1.78759	n2497	0	0	0		0.938	0.65
350.062	13.0372	C9H19O12P	1	nonulose 9-phosphate	5	0	0	718078	1	0	0	1	0	0.452	0.755	-1.146	-0.405	0.0128942	0.108397	577277	261154	435969	126729	30768	52282	0.22	0.12	0.12	0	5.87602	1.06247	n269	0	0	0		0.402	0.655
131.058	8.54672	C5H9NO3	14	N-Acetyl-beta-alanine	8	Amino Acid Metabolism	beta-Alanine metabolism	311685	1	0	1	1	0	0.44	0.755	-1.184	-0.405	0.000595024	0.0172465	277264	122049	209396	31577	15639	26443	0.11	0.13	0.13	0	19.4026	2.71535	n2430	0	0	0		0.76	0.667
249.086	7.14545	C10H19NO2S2	2	S-Acetyldihydrolipoamide	7	0	Alanineandaspartatemetabolism	2055471	1	0	0	0	0	0.767	0.753	-0.383	-0.409	0.46081	0.441541	1247075	956642	938821	676695	181188	235790	0.54	0.19	0.25	0	0.171884	0.185041	p1626	0	0	0		0.688	0.678
803.547	3.51433	C46H78NO8P	18	[PC (16:1/22:6)] 1-(9Z-hexadecenoyl)-2-(4Z,7Z,10Z,13Z,16Z,19Z-docosahexaenoyl)-sn-glycero-3-phosphocholine	5	Lipids: Glycerophospholipids	Glycerophosphocholines	6262065	1	0	1	1	0	0.38	0.749	-1.396	-0.417	2.35644e-05	0.0213865	5890265	2235903	4409751	302193	439158	743784	0.05	0.2	0.17	0	46.9925	3.40078	p554	0	0	0		0.255	0.682
197.018	8.1552	C5H11NO3S2	1	CysteineMercaptoethanol disulfide	5	Amino Acid Metabolism	0	242455	1	0	0	1	0	0.426	0.746	-1.231	-0.423	0.0393841	0.219179	186629	79545	139233	61185	53432	9238	0.33	0.67	0.07	0	1.7378	0.586678	p2008	0	0	0		1.407	0.692
167.982	10.9168	C3H5O6P	3	3-Phosphonopyruvate	6	Amino Acid Metabolism	Aminophosphonate metabolism	277057	1	0	1	0	0	0.994	0.744	-0.009	-0.427	0.950472	0.0315521	235161	233658	175009	34596	30934	16719	0.15	0.13	0.1	0	0.00104941	2.45076	n1766	0	0	0		3.513	0.696
152.068	11.3202	C5H12O5	4	Xylitol	6	Carbohydrate Metabolism	Pentose and glucuronate interconversions	166384	1	0	0	0	0	0.887	0.742	-0.173	-0.431	0.564269	0.132769	131353	116495	97466	25650	40806	29220	0.2	0.35	0.3	0	0.0950286	0.759626	n2378	0	0	0		1.004	0.705
170.131	3.74843	C10H18O2	22	(E)-3,7-Dimethylocta-1,6-diene-3,8-diol	7	0	0	92714	1	0	0	0	0	0.999	0.74	-0.001	-0.434	0.992964	0.149856	70795	70708	52374	5350	17597	19239	0.08	0.25	0.37	0	2.23429e-05	0.85093	n2734	0	0	0		0.816	0.714
300.267	3.49085	C18H36O3	27	[FA hydroxy(18:0)] 2S-hydroxy-octadecanoic acid	7	Lipids: Fatty Acyls	Fatty Acids and Conjugates	254009	1	0	1	0	0	0.884	0.739	-0.178	-0.436	0.264784	0.00084937	232187	205200	171498	14858	38670	10393	0.06	0.19	0.06	0	0.424372	11.2021	n2496	0	0	0		1.679	0.728
404.003	13.0171	C9H14N2O12P2	1	UDP	6	Nucleotide Metabolism	Pyrimidine metabolism__Peptidoglycan biosynthesis__Zeatin biosynthesis	777635	1	0	1	0	0	0.631	0.739	-0.664	-0.436	0.00329991	0.0127201	673363	424695	497704	71367	77388	70294	0.11	0.18	0.14	0	5.57983	3.07503	n268	0	0	0		0.705	0.733
298.251	3.48302	C18H34O3	46	2-Oxooctadecanoic acid	5	Lipids: Fatty Acyls	Fatty Acids and Conjugates	606827	1	0	1	0	0	0.773	0.736	-0.371	-0.442	0.0825293	0.0247492	531035	410487	390838	72967	88829	26721	0.14	0.22	0.07	0	1.09965	3.25512	n355	0	0	0		-0.258	0.739
186.1	10.1071	C8H14N2O3	1	Ala-Pro	5	Peptide(di-)	Nonpolar peptide	1127336	1	0	1	0	0	0.549	0.736	-0.865	-0.442	0.00572812	0.0269265	967168	531174	711762	140515	43977	82903	0.15	0.08	0.12	0	8.76864	2.45072	p443	0	0	0		1.031	0.753
779.547	3.54657	C44H78NO8P	23	[PC (16:1/20:4)] 1-(9Z-hexadecenoyl)-2-(5Z,8Z,11Z,14Z-eicosatetraenoyl)-sn-glycero-3-phosphocholine	5	Lipids: Glycerophospholipids	Glycerophosphocholines	3559625	1	0	1	1	0	0.22	0.729	-2.184	-0.456	6.21584e-05	0.0466227	3139179	690736	2288004	343674	219555	550408	0.11	0.32	0.24	0	36.0451	1.72065	p574	0	0	0		-0.191	0.754
273.267	6.80812	C16H35NO2	1	Hexadecasphinganine	7	Lipids: Sphingolipids	Sphingoid bases	1416489	1	0	0	1	0	0.344	0.729	-1.54	-0.456	0.00360067	0.0602818	1260787	433188	919193	207181	31116	211054	0.16	0.07	0.23	0	15.6046	1.33405	p1719	0	0	0		1.295	0.765
571.364	3.91631	C30H54NO7P	1	LysoPC(22:4(7Z,10Z,13Z,16Z))	5	Lipids: Glycerophospholipids	Glycerophosphocholines	1853952	1	0	0	0	0	0.648	0.725	-0.626	-0.464	0.00628499	0.0602254	1615993	1047863	1170879	185593	203438	314530	0.11	0.19	0.27	0	4.25643	1.4855	p1023	0	0	0		0.242	0.77
715.515	3.50954	C39H74NO8P	11	[PE (16:0/18:2)] 1-hexadecanoyl-2-(9Z,12Z-octadecadienoyl)-sn-glycero-3-phosphoethanolamine	5	Lipids: Glycerophospholipids	Glycerophosphoethanolamines	719542	1	0	1	1	0	0.182	0.723	-2.458	-0.468	0.000449996	0.0449923	633431	115354	457779	111753	79339	73086	0.18	0.69	0.16	0	14.2894	1.73041	p896	0	0	0		0.559	0.781
272.21	8.39927	C14H28N2O3	1	N(6)-(Octanoyl)lysine	5	0	0	269981	1	0	1	0	0	0.766	0.72	-0.385	-0.474	0.0895469	0.00824264	253280	193987	182304	19700	49117	28549	0.08	0.25	0.16	0	1.25535	4.18709	p1610	0	0	0		0.501	0.784
75.0685	9.65401	C3H9NO	6	(R)-1-Aminopropan-2-ol	6	Amino Acid Metabolism	Glycine, serine and threonine metabolism__Porphyrin and chlorophyll metabolism	582293	1	0	0	0	0	0.835	0.718	-0.26	-0.478	0.25309	0.0786534	467269	389975	335672	85429	87496	90254	0.18	0.22	0.27	0	0.39952	1.12134	p94	0	0	0		1.302	0.796
85.0527	11.7798	C4H7NO	2	Acetone cyanohydrin	7	0	linamarin degradation __ superpathway of linamarin and lotaustralin biosynthesis __ linamarin biosynthesis	432772	1	0	1	0	0	0.805	0.717	-0.313	-0.48	0.227415	0.00680498	369384	297237	264776	16578	95266	38031	0.04	0.32	0.14	0	0.556682	6.35781	p2071	0	0	0		0.95	0.797
783.578	3.51846	C44H82NO8P	21	PC(18:2(9Z,12Z)/18:1(9Z))	5	Lipids: Glycerophospholipids	Glycerophosphocholines	19886514	1	0	1	1	0	0.318	0.715	-1.653	-0.484	7.58954e-06	0.00104009	18491276	5871850	13221589	1299185	1173403	1210902	0.07	0.2	0.09	0	51.9617	8.80411	p534	0	0	0		1.246	0.798
223.106	11.0936	C8H17NO6	1	N-acetyl -D- glucosaminitol	5	0	0	751927	1	0	0	0	0	0.733	0.714	-0.448	-0.486	0.0790951	0.0643276	588427	431333	419866	122655	33124	47419	0.21	0.08	0.11	0	1.52889	1.64302	n1290	0	0	0		0.641	0.804
155.095	10.7614	C8H13NO2	4	Retronecine	5	Biosynthesis of Secondary Metabolites	Alkaloid biosynthesis II	612966	1	0	1	0	0	0.836	0.706	-0.258	-0.502	0.0569162	0.00744672	558759	467203	394653	62288	42767	29854	0.11	0.09	0.08	0	1.46831	5.64452	p373	0	0	0		0.123	0.809
103.063	10.6096	C4H9NO2	14	N,N-Dimethylglycine	8	Amino Acid Metabolism	Glycine, serine and threonine metabolism	18972266	1	0	1	0	0	0.721	0.704	-0.472	-0.506	0.00122715	0.00130379	17917865	12910886	12615590	1124400	1304930	371254	0.06	0.1	0.03	0	8.44923	20.0514	p937	0	0	0		1.134	0.824
717.531	3.25033	C39H76NO8P	17	[PE (16:0/18:1)] 1-Hexadecanoyl-2-(9Z-octadecenoyl)-sn-glycero-3-phosphoethanolamine	5	Lipids: Glycerophospholipids	Glycerophosphoethanolamines	1054748	1	0	1	0	0	0.608	0.702	-0.718	-0.51	0.00147576	0.00574441	926270	563149	650289	99849	71657	53520	0.11	0.13	0.08	0	8.72957	5.93459	p1154	0	0	0		1.415	0.835
115.063	10.9726	C5H9NO2	4	L-Proline	10	Amino Acid Metabolism	Arginine and proline metabolism__Novobiocin biosynthesis	2935947520	1	0	1	0	0	0.831	0.701	-0.267	-0.513	0.00556912	0.00029256	2846490240	2365209344	1996582144	167559269	76970889	116357688	0.06	0.03	0.06	0	6.81256	17.3577	p1	0	0	0		-0.37	0.85
185.993	13.2864	C3H7O7P	3	3-Phospho-D-glycerate	10	Carbohydrate Metabolism	Glycolysis / Gluconeogenesis__Glycine, serine and threonine metabolism__Glycerolipid metabolism__Glyoxylate and dicarboxylate metabolism__Carbon fixation	3773202	1	0	0	0	0	0.726	0.7	-0.462	-0.515	0.136604	0.110688	2983430	2166918	2088168	808813	365871	217831	0.27	0.17	0.1	0	0.846012	1.14233	n1426	0	0	0		0.303	0.908
158.044	12.5391	C4H6N4O3	3	Allantoin	8	Nucleotide Metabolism	0	284918	1	0	1	0	0	0.948	0.7	-0.077	-0.515	0.599037	0.0459927	245058	232315	171510	18419	40886	47390	0.08	0.18	0.28	0	0.0807452	2.09253	n14	0	0	0		0.537	0.915
304.24	3.43627	C20H32O2	38	[FA (20:4)] 5Z,8Z,11Z,14Z-eicosatetraenoic acid	6	Lipids: Fatty Acyls	Fatty Acids and Conjugates	1305001	1	0	0	1	0	0.405	0.698	-1.304	-0.519	0.0053683	0.111925	1099205	445009	767375	224481	100993	273870	0.2	0.23	0.36	0	7.06326	0.878105	n1153	0	0	0		0.937	0.924
268.24	3.47818	C17H32O2	18	omega-Cyclohexylundecanoic acid	5	Lipids: Fatty Acyls	Fatty Acids and Conjugates	365079	1	0	1	0	0	0.623	0.698	-0.683	-0.519	0.014466	0.0316106	324176	201919	226126	55527	42985	39506	0.17	0.21	0.17	0	3.03124	2.07022	n357	0	0	0		1.027	0.949
883.608	3.41314	C52H86NO8P	4	PC(22:4(7Z,10Z,13Z,16Z)/22:5(4Z,7Z,10Z,13Z,16Z))	5	Lipids: Glycerophospholipids	Glycerophosphocholines	4425971	1	0	1	0	0	0.607	0.697	-0.72	-0.521	0.000620673	0.000553756	4039343	2451509	2815005	269480	366577	172170	0.07	0.15	0.06	0	12.1799	14.6584	p566	0	0	0		1.411	0.96
490.173	11.8828	C19H30N4O9S	1	Glu-Met-Asp-Pro	7	Peptide(tetra-)	Hydrophobic peptide	1895830	1	0	1	0	0	0.876	0.695	-0.191	-0.525	0.168599	0.0163055	1693563	1484101	1177503	231381	87764	207831	0.14	0.06	0.18	0	0.716435	2.75319	p1640	0	0	0		-0.042	0.962
326.199	9.63376	C20H26N2O2	4	Ajmaline	7	Biosynthesis of Secondary Metabolites	Indole and ipecac alkaloid biosynthesis	1324747	1	0	0	0	0	0.958	0.693	-0.062	-0.529	0.89249	0.356317	740611	709463	513612	407473	138712	142355	0.55	0.2	0.28	0	0.00523649	0.276591	p1738	0	0	0		-0.427	0.969
165.065	8.90202	C6H7N5O	5	7-Methylguanine	5	0	0	436947	1	0	1	1	0	0.473	0.685	-1.08	-0.546	0.00596636	0.0395013	365764	173015	250401	69831	35696	49051	0.19	0.21	0.2	0	6.04043	1.82753	p1730	0	0	0		-0.085	0.969
90.0318	9.23894	C3H6O3	6	(R)-Lactate	8	Carbohydrate Metabolism	Pyruvate metabolism	4882723	1	0	0	0	0	0.853	0.68	-0.229	-0.556	0.656711	0.0580973	3133872	2672788	2130049	705951	1786125	313117	0.23	0.67	0.15	0	0.0576366	1.68955	n1329	0	0	0		0.091	0.971
781.563	3.5258	C44H80NO8P	40	[PC (16:0/20:4)] 1-hexadecanoyl-2-(5Z,8Z,11Z,14Z-eicosatetraenoyl)-sn-glycero-3-phosphocholine	5	Lipids: Glycerophospholipids	Glycerophosphocholines	24091518	1	0	1	1	0	0.31	0.679	-1.69	-0.559	0.00021075	0.000803618	22135607	6860805	15029490	1725671	431772	1376477	0.08	0.06	0.09	0	73.7334	10.3634	p527	0	0	0		0.355	0.989
743.546	3.54015	C41H78NO8P	18	[PE (18:0/18:2)] 1-octadecanoyl-2-(9Z,12Z-octadecadienoyl)-sn-glycero-3-phosphoethanolamine	5	Lipids: Glycerophospholipids	Glycerophosphoethanolamines	2296720	1	0	1	1	0	0.277	0.677	-1.852	-0.563	5.69963e-06	0.0012733	2137562	592753	1446081	138702	150877	39149	0.06	0.25	0.03	0	56.8171	23.0199	p590	0	0	0		-0.309	0.99
246.137	8.00266	C14H18N2O2	2	Hypaphorine	5	0	0	370324	1	0	0	0	0	0.767	0.675	-0.383	-0.567	0.162739	0.0776105	276614	212061	186688	70154	24823	35933	0.25	0.12	0.19	0	0.752486	1.3016	p1862	0	0	0		-1.02	0.996
161.105	11.1015	C7H15NO3	2	L-Carnitine	10	Amino Acid Metabolism	Lysine degradation	366370048	1	0	1	0	0	0.729	0.674	-0.456	-0.569	0.0580963	0.0330402	294301772	214670392	198302040	55352493	17776485	22069564	0.19	0.08	0.11	0	1.87614	2.59534	p241	0	0	0		0.871	1.01
155.035	11.88	C3H10NO4P	3	N-Methylethanolamine phosphate	8	Lipid Metabolism	Glycerophospholipid metabolism	2258222	1	0	1	0	0	0.533	0.672	-0.908	-0.573	0.00033884	0.00390258	1993477	1061734	1338909	190640	138572	213230	0.1	0.13	0.16	0	15.6293	5.23718	p1617	0	0	0		1.322	1.051
215.056	12.4889	C5H14NO6P	1	sn-glycero-3-Phosphoethanolamine	6	Lipid Metabolism	Glycerophospholipid metabolism__Ether lipid metabolism	12028569	1	0	1	0	0	0.87	0.671	-0.201	-0.576	0.47458	0.046326	9820893	8545314	6586648	1802595	2774783	1850873	0.18	0.32	0.28	0	0.148611	1.56707	p631	0	0	0		-0.228	1.064
216.111	10.2458	C9H16N2O4	3	Thr-Pro	7	Peptide(di-)	Polar peptide	892120	1	0	1	1	0	0.439	0.668	-1.188	-0.582	0.000187586	0.00292875	820858	360445	548200	82754	56557	76437	0.1	0.16	0.14	0	21.099	5.858	p1838	0	0	0		0.677	1.07
140.059	8.91357	C6H8N2O2	7	Methylimidazoleacetic acid	8	Amino Acid Metabolism	Histidine metabolism	1325428	1	0	1	0	0	0.618	0.667	-0.694	-0.584	0.00366404	0.00766268	1162399	718638	775169	142395	128044	55733	0.12	0.18	0.07	0	5.36993	6.41282	p1729	0	0	0		1.421	1.095
131.058	11.982	C5H9NO3	14	L-Glutamate 5-semialdehyde	6	Amino Acid Metabolism	Arginine and proline metabolism	71472496	1	0	1	0	0	0.697	0.657	-0.521	-0.606	0.000718405	0.000246278	66595218	46448182	43759656	4332343	4618354	2958180	0.07	0.1	0.07	0	10.1227	18.9485	p137	0	0	0		0.856	1.123
331.068	10.5931	C10H14N5O6P	2	dAMP	8	Nucleotide Metabolism	Purine metabolism	379134	1	0	0	0	0	1.516	0.649	0.6	-0.624	0.0375983	0.0974251	205933	312094	133670	58195	54566	43357	0.28	0.17	0.32	0	1.77088	0.99153	p946	0	0	0		0.601	1.145
168.054	7.73295	C7H8N2O3	1	2,3-Diaminosalicylic acid	5	0	0	602476	1	0	1	1	0	0.376	0.648	-1.411	-0.626	0.00281232	0.0204301	532160	200188	344999	93916	39232	43123	0.18	0.2	0.12	0	10.6383	3.27997	p1807	0	0	0		0.045	1.158
172.085	10.8453	C7H12N2O3	2	Glycylproline	5	Peptide(di-)	Polar peptide	425072	1	0	1	1	0	0.336	0.648	-1.573	-0.626	0.00580982	0.0273718	352419	118368	228295	68139	85517	45124	0.19	0.72	0.2	0	4.58175	2.30669	p376	0	0	0		1.249	1.171
477.285	3.99757	C23H44NO7P	2	LysoPE(0:0/18:2(9Z,12Z))	5	Lipids: Glycerophospholipids	Glycerophosphoethanolamines	259460	1	0	1	0	0	0.999	0.645	-0.001	-0.633	0.996532	0.0217317	210377	210268	135754	37171	30496	13385	0.18	0.15	0.1	0	5.14651e-06	3.56765	n1983	0	0	0		1.222	1.183
109.02	12.399	C2H7NO2S	1	Hypotaurine	6	Amino Acid Metabolism	Taurine and hypotaurine metabolism	704837	1	0	1	0	0	0.506	0.644	-0.983	-0.635	0.00600251	0.0101446	626841	317237	403649	94483	19105	63575	0.15	0.06	0.16	0	10.3157	3.84108	p1717	0	0	0		0.42	1.21
130.063	4.4237	C6H10O3	17	Ethyl 3-oxobutanoate	7	0	0	58153624	1	0	1	0	0	0.669	0.641	-0.58	-0.642	0.091783	0.0176186	46951010	31427438	30082535	7482364	12767422	1745443	0.16	0.41	0.06	0	1.10041	4.82016	n361	0	0	0		0.907	1.228
118.027	12.5478	C4H6O4	7	Succinate	10	Carbohydrate Metabolism	Citrate cycle (TCA cycle)__Oxidative phosphorylation__Glutamate metabolism__Alanine and aspartate metabolism__Tyrosine metabolism__Phenylalanine metabolism__gamma-Hexachlorocyclohexane degradation__Glyoxylate and dicarboxylate metabolism	303716800	1	0	0	0	0	0.476	0.641	-1.071	-0.642	0.0587721	0.143139	224253356	106749692	143673022	81950671	25704376	33057777	0.37	0.24	0.23	0	1.87174	0.83153	n1	0	0	0		0.582	1.23
166.063	7.03832	C9H10O3	17	3-(3-Hydroxy-phenyl)-propanoic acid	8	Amino Acid Metabolism	Phenylalanine metabolism	9040498	1	0	0	1	0	0.485	0.635	-1.044	-0.655	0.048205	0.113263	7037714	3411609	4465947	2335459	1623928	1146854	0.33	0.48	0.26	0	1.62499	0.977007	n1075	0	0	0		-0.221	1.247
88.0161	8.25101	C3H4O3	3	Pyruvate	10	Carbohydrate Metabolism	Glycolysis / Gluconeogenesis__Citrate cycle (TCA cycle)__Pentose phosphate pathway__Ascorbate and aldarate metabolism__Biosynthesis of steroids__Alanine and aspartate metabolism__Glycine, serine and threonine metabolism	75481784	1	0	1	0	0	0.696	0.634	-0.523	-0.657	0.031865	0.0016206	66988825	46644239	42499972	6425573	11773091	3305427	0.1	0.25	0.08	0	2.30082	11.4855	n274	0	0	0		-0.163	1.249
320.051	13.0286	C8H17O11P	1	octulose 8-phosphate	5	0	0	1083863	1	0	1	1	0	0.432	0.625	-1.211	-0.678	0.0008167	0.00723032	974017	420840	609099	127044	70901	41137	0.13	0.17	0.07	0	14.4565	7.46756	n265	0	0	0		1.358	1.249
127.063	11.2283	C6H9NO2	7	2,3,4,5-Tetrahydropyridine-2-carboxylate	6	Amino Acid Metabolism	Lysine degradation	1508108	1	0	1	0	0	0.728	0.623	-0.458	-0.683	0.0132745	0.00497612	1337154	973711	832945	163349	85745	62944	0.12	0.09	0.08	0	3.88103	8.29593	p1274	0	0	0		1.39	1.268
164.047	4.41356	C9H8O3	13	Caffeic aldehyde	5	Biosynthesis of Secondary Metabolites	Phenylpropanoid biosynthesis	17618608	1	0	1	0	0	0.86	0.615	-0.218	-0.701	0.354282	0.00151519	15032877	12922390	9241708	1440493	3747341	1529622	0.1	0.29	0.17	0	0.276354	7.5967	n364	0	0	0		0.677	1.282
767.547	3.38247	C43H78NO8P	31	[PE (18:0/20:4)] 1-octadecanoyl-2-(5Z,8Z,11Z,14Z-eicosatetraenoyl)-sn-glycero-3-phosphoethanolamine	7	Lipids: Glycerophospholipids	Glycerophosphoethanolamines	1342706	1	0	1	0	0	0.608	0.604	-0.718	-0.727	0.00192892	0.00331124	1181791	718310	713600	117362	47536	23075	0.1	0.07	0.03	0	13.3978	15.322	p1725	0	0	0		-0.429	1.283
145.038	9.93423	C5H7NO4	2	2-Oxoglutaramate	8	Amino Acid Metabolism	Glutamate metabolism	9563669	1	0	1	1	0	0.331	0.599	-1.595	-0.739	0.000519728	0.00537029	8337781	2762595	4991774	987233	389892	203987	0.12	0.14	0.04	0	27.5888	11.0169	n1053	0	0	0		-0.017	1.308
129.043	9.52344	C5H7NO3	6	L-1-Pyrroline-3-hydroxy-5-carboxylate	8	Amino Acid Metabolism	Arginine and proline metabolism	128213992	1	0	1	0	0	0.611	0.598	-0.711	-0.742	0.000533654	0.000983567	118662012	72547003	70905480	10094875	9205142	4071311	0.09	0.13	0.06	0	11.394	19.2492	n129	0	0	0		0.706	1.31
437.291	4.03392	C21H44NO6P	1	[PE (16:1)] 1-(1Z-hexadecenyl)-sn-glycero-3-phosphoethanolamine	5	Lipids: Glycerophospholipids	Glycerophosphoethanolamines	412543	1	0	1	0	0	0.515	0.594	-0.957	-0.751	0.00713921	0.00315685	348121	179271	206822	43837	65696	22977	0.13	0.37	0.11	0	4.57064	8.15029	n1979	0	0	0		2.162	1.33
301.298	7.09411	C18H39NO2	3	Sphinganine	5	Lipids: Sphingolipids	Sphingolipid metabolism	1959937	1	0	1	1	0	0.313	0.593	-1.676	-0.754	0.00816233	0.0288224	1608320	503379	953289	358385	38510	131179	0.22	0.08	0.14	0	9.39709	2.94592	p1445	0	0	0		-0.131	1.377
129.079	11.0804	C6H11NO2	9	L-Pipecolate	6	Amino Acid Metabolism	Lysine degradation__Alkaloid biosynthesis II	156291	1	0	1	0	0	0.683	0.583	-0.55	-0.778	0.00498587	0.000571974	140204	95724	81772	13258	15454	10821	0.09	0.16	0.13	0	4.7719	11.6584	n1292	0	0	0		0.051	1.424
332.272	3.44262	C22H36O2	6	[FA (22:4)] 7Z,10Z,13Z,16Z-docosatetraenoic acid	6	Lipids: Fatty Acyls	Fatty Acids and Conjugates	1209770	1	0	1	0	0	0.587	0.579	-0.769	-0.788	0.0168613	0.0165679	1032961	606314	598098	204607	105566	157075	0.2	0.17	0.26	0	3.43395	2.84214	n1104	0	0	0		0.833	1.432
228.147	7.06499	C11H20N2O3	3	Leu-Pro	5	Peptide(di-)	Hydrophobic peptide	2123446	1	0	1	1	0	0.308	0.578	-1.699	-0.791	0.000437908	0.00313257	1841236	567617	1064708	237555	114306	118573	0.13	0.2	0.11	0	23.3402	8.5541	p804	0	0	0		0.906	1.469
519.333	4.01871	C26H50NO7P	3	[PC (18:2)] 1-(9Z,12Z-octadecadienoyl)-sn-glycero-3-phosphocholine	7	Lipids: Glycerophospholipids	Glycerophosphocholines	6709199	1	0	1	1	0	0.405	0.575	-1.304	-0.798	0.00399388	0.00876472	5684768	2300624	3267182	970557	292539	767677	0.17	0.13	0.23	0	11.1453	3.81682	p1278	0	0	0		0.394	1.47
203.058	7.06406	C11H9NO3	2	Indolepyruvate	6	Amino Acid Metabolism	Tryptophan metabolism	15218333	1	0	1	0	0	1.25	0.575	0.322	-0.798	0.459827	0.0194393	7227532	9036309	4155778	1461390	4145753	483214	0.2	0.46	0.12	0	0.169316	3.98271	n496	0	0	0		0.76	1.477
166.063	4.52989	C9H10O3	17	3-Methoxy-4-hydroxyphenylacetaldehyde	8	Amino Acid Metabolism	Tyrosine metabolism	11721077	1	0	0	1	0	0.375	0.57	-1.415	-0.811	0.01769	0.0628408	8583245	3218426	4893121	2624117	1541548	705620	0.31	0.48	0.14	0	3.10734	1.84415	n938	0	0	0		0.777	1.486
507.369	3.94681	C26H54NO6P	6	[PC (18:1)] 1-(11Z-octadecenyl)-sn-glycero-3-phosphocholine	5	Lipids: Glycerophospholipids	Glycerophosphocholines	1549109	1	0	1	0	0	0.621	0.569	-0.687	-0.813	0.00345522	0.000137649	1432121	889790	815284	99960	175118	61300	0.07	0.2	0.08	0	7.23403	27.6724	p1024	0	0	0		-0.519	1.495
147.053	9.88536	C5H9NO4	14	D-Glutamate	6	Amino Acid Metabolism	Glutamate metabolism__D-Glutamine and D-glutamate metabolism__Vitamin B6 metabolism	5205129	1	0	1	1	0	0.245	0.563	-2.029	-0.829	0.0002947	0.00124719	4784208	1173904	2694062	555544	222854	410529	0.12	0.19	0.15	0	36.3789	9.15558	n1054	0	0	0		-2.599	1.511
172.048	9.90656	C6H8N2O4	2	Hydantoin-5-propionate	6	Amino Acid Metabolism	Histidine metabolism	804386	1	0	1	0	0	0.539	0.558	-0.892	-0.842	0.000598307	0.00427905	707511	381341	394727	66137	73133	107424	0.09	0.19	0.27	0	10.9422	6.14762	p72	0	0	0		-1.938	1.525
126.043	10.3964	C5H6N2O2	2	Imidazole-4-acetate	10	Amino Acid Metabolism	Histidine metabolism	1838112	1	0	1	0	0	0.869	0.558	-0.203	-0.842	0.548494	0.0206287	1509879	1311526	843118	337459	517979	165303	0.22	0.39	0.2	0	0.102946	3.14843	p1644	0	0	0		0.816	1.545
246.05	10.9805	C6H15O8P	3	Glycerophosphoglycerol	5	0	0	7615237	1	0	1	0	0	0.63	0.553	-0.667	-0.855	0.00528285	0.00385772	6865641	4325188	3799118	808431	267310	160235	0.12	0.06	0.04	0	8.90174	13.8443	n107	0	0	0		1.036	1.563
254.225	3.47947	C16H30O2	19	(9Z)-Hexadecenoic acid	6	Lipid Metabolism	Fatty acid biosynthesis	2007395	1	0	1	1	0	0.487	0.552	-1.038	-0.857	0.0167736	0.0115691	1628174	793311	899012	318582	387863	217368	0.2	0.49	0.24	0	2.76659	3.57445	n1101	0	0	0		2.904	1.569
116.047	7.05835	C5H8O3	9	3-Methyl-2-oxobutanoic acid	6	Amino Acid Metabolism	Valine, leucine and isoleucine degradation__Valine, leucine and isoleucine biosynthesis__Pantothenate and CoA biosynthesis	19784274	1	0	1	0	0	0.679	0.546	-0.559	-0.873	0.0541491	0.00110129	16918280	11486325	9235830	1990666	3724211	1516353	0.12	0.32	0.16	0	1.65463	9.425	n452	0	0	0		0.212	1.604
180.063	13.7658	C6H12O6	57	myo-Inositol	6	Carbohydrate Metabolism	Inositol metabolism__Galactose metabolism__Ascorbate and aldarate metabolism__Streptomycin biosynthesis__Inositol phosphate metabolism	4334885	1	0	1	0	0	0.623	0.544	-0.683	-0.878	0.0255396	0.0149112	3903211	2433419	2122863	721366	96939	103691	0.18	0.04	0.05	0	4.07782	5.96784	n753	0	0	0		1.688	1.636
154.038	9.86662	C6H6N2O3	2	Imidazol-5-yl-pyruvate	6	Amino Acid Metabolism	Histidine metabolism	26629754	1	0	1	0	0	0.618	0.543	-0.694	-0.881	0.00405485	0.000850465	24200522	14947534	13137838	2514219	3120104	1328515	0.1	0.21	0.1	0	5.33233	15.1347	p55	0	0	0		0.052	1.691
757.562	3.56161	C42H80NO8P	34	[PC (16:0/18:2)] 1-hexadecanoyl-2-(9Z,12Z-octadecadienoyl)-sn-glycero-3-phosphocholine	7	Lipids: Glycerophospholipids	Glycerophosphocholines	23327316	1	0	1	1	0	0.329	0.541	-1.604	-0.886	2.3256e-06	1.00706e-05	21972609	7221949	11896828	905861	485769	520687	0.04	0.07	0.04	0	205.935	92.994	p880	0	0	0		2.178	1.719
372.546	13.1075	C21H30N7O17P3	1	NADPH	6	Energy Metabolism	Photosynthesis__Glutathione metabolism	1232335	1	0	1	0	0	0.915	0.536	-0.128	-0.9	0.655883	0.0445465	894311	818694	479390	266786	177198	133779	0.3	0.22	0.28	0	0.0557433	1.93282	n21	0	0	0		-0.074	1.745
196.058	11.9128	C6H12O7	11	D-Gluconic acid	10	Carbohydrate Metabolism	Pentose phosphate pathway	74189144	1	0	1	0	0	0.515	0.534	-0.957	-0.905	0.00164949	0.00146826	68625252	35338576	36655765	7786128	2828069	3462452	0.11	0.08	0.09	0	16.1465	14.0754	n286	0	0	0		0.903	1.75
205.074	7.82035	C11H11NO3	5	Indolelactate	8	Amino Acid Metabolism	Tryptophan metabolism	659130	1	0	0	0	0	0.62	0.53	-0.69	-0.916	0.148959	0.063538	499654	309980	264727	170571	152441	73093	0.34	0.49	0.28	0	0.68745	1.60267	n2163	0	0	0		-0.381	1.763
189.064	12.2635	C7H11NO5	4	N-Acetyl-L-glutamate	8	Amino Acid Metabolism	Arginine and proline metabolism	1206138	1	0	1	0	0	0.639	0.527	-0.646	-0.924	0.0607825	0.0111646	1036216	662588	545930	210376	244727	110968	0.2	0.37	0.2	0	1.34036	4.24911	n51	0	0	0		1.038	1.765
900.578	3.27514	C56H76N4O6	1	Pheophytins	5	Metabolism of Cofactors and Vitamins	Porphyrin and chlorophyll metabolism	295434	1	0	1	0	0	0.565	0.524	-0.824	-0.932	0.00597422	0.0046532	254525	143697	133393	39106	17517	16041	0.15	0.12	0.12	0	6.68949	8.21275	n1861	0	0	0		-0.458	1.772
493.317	4.09267	C24H48NO7P	3	[PC (16:1)] 1-(9Z-hexadecenoyl)-sn-glycero-3-phosphocholine	5	Lipids: Glycerophospholipids	Glycerophosphocholines	645054	1	0	1	1	0	0.154	0.519	-2.699	-0.946	0.000656586	0.0176761	547425	84219	284004	90982	107343	127509	0.17	1.27	0.45	0	10.8362	2.8281	p1455	0	0	0		-0.013	1.779
771.577	3.48607	C43H82NO8P	24	[PE (18:0/20:2)] 1-octadecanoyl-2-(11Z,14Z-eicosadienoyl)-sn-glycero-3-phosphoethanolamine	5	Lipids: Glycerophospholipids	Glycerophosphoethanolamines	5459449	1	0	1	1	0	0.023	0.518	-5.442	-0.949	0.000112445	8.02168e-05	4974823	114934	2577431	362677	11863	244716	0.07	0.1	0.09	0	179.37	30.0255	p884	0	1	0		0.927	1.78
74.0003	10.8323	C2H2O3	1	Glyoxylate	6	Nucleotide Metabolism	Purine metabolism__Caffeine metabolism__Glycine, serine and threonine metabolism__Arginine and proline metabolism__1,4-Dichlorobenzene degradation__Glyoxylate and dicarboxylate metabolism__C5-Branched dibasic acid metabolism	129613	1	0	1	0	0	0.549	0.518	-0.865	-0.949	0.00510433	0.00243538	111715	61382	57846	16004	5517	9109	0.14	0.09	0.16	0	8.84098	8.55794	n480	0	0	0		-1.781	1.797
106.027	10.8023	C3H6O4	2	D-Glycerate	8	Carbohydrate Metabolism	Glycine, serine and threonine metabolism__Glycerolipid metabolism__Glyoxylate and dicarboxylate metabolism	34511368	1	0	1	1	0	0.439	0.517	-1.188	-0.952	0.00205381	0.00256296	30790909	13520667	15917328	3980391	1107637	1503299	0.13	0.08	0.09	0	17.4725	12.22	n470	0	0	0		-1.012	1.825
136.037	11.0941	C4H8O5	3	[FA trihydroxy(4:0)] 2,3,4-trihydroxy-butanoic acid	8	Carbohydrate Metabolism	Ascorbate and aldarate metabolism	5035901	1	0	1	0	0	0.773	0.517	-0.371	-0.952	0.220285	0.0019517	4466927	3452592	2311305	432765	1303721	51351	0.1	0.38	0.02	0	0.545251	24.4663	n1289	0	0	0		1.498	1.948
191.062	7.06696	C7H13NO3S	1	N-Acetylmethionine	7	0	0	4208348	1	0	1	1	0	0.127	0.515	-2.977	-0.957	2.11519e-06	1.79204e-05	3934193	498585	2025329	229518	136157	191650	0.06	0.27	0.09	0	165.738	40.7542	p1444	0	0	0		-0.662	2.001
296.272	3.44314	C19H36O2	13	[FA methyl(18:0)] 11R,12S-methylene-octadecanoic acid	5	Lipids: Fatty Acyls	Fatty Acids and Conjugates	194397	1	0	0	0	0	0.523	0.509	-0.935	-0.974	0.0294929	0.177691	148742	77722	75734	27384	39611	83172	0.18	0.51	1.1	0	2.17504	0.695146	n2211	0	0	0		1.185	2.004
145.02	7.33162	C5H7NO2S	2	3,4-Dehydrothiomorpholine-3-carboxylate	5	0	0	434480	1	0	1	1	0	0.499	0.508	-1.003	-0.977	0.0103	0.00724119	379637	189581	192889	72853	73123	50292	0.19	0.39	0.26	0	3.39025	4.45011	p1563	0	0	0		2.714	2.078
134.058	8.72342	C5H10O4	8	Deoxyribose	8	Carbohydrate Metabolism	Pentose phosphate pathway	4976082	1	0	1	1	0	0.351	0.503	-1.51	-0.991	8.52378e-07	7.93089e-07	4801293	1684458	2415814	138853	200217	166134	0.03	0.12	0.07	0	163.637	121.383	n1294	0	0	0		1.237	2.259
347.063	11.2302	C10H14N5O7P	7	AMP	10	Nucleotide Metabolism	Purine metabolism__Zeatin biosynthesis	6743861	1	0	1	1	0	0.37	0.503	-1.434	-0.991	0.0224835	0.0335268	5691972	2105373	2864458	1661699	137108	913541	0.29	0.07	0.32	0	4.62716	2.22338	p1273	0	0	0		1.019	2.294
729.531	3.6075	C40H76NO8P	14	[PC (14:0/18:2)] 1-tetradecanoyl-2-(9Z,12Z-octadecadienoyl)-sn-glycero-3-phosphocholine	5	Lipids: Glycerophospholipids	Glycerophosphocholines	1774479	1	0	1	1	0	0.124	0.5	-3.012	-1	1.68228e-05	0.00489648	1653595	204597	826309	81784	22740	255548	0.05	0.11	0.31	0	291.382	9.50645	p889	0	0	0		-0.766	2.365
378.138	11.8999	C12H26O13	1	Galactinoldihydrate	5	0	0	250237	1	1	0	0	0	0.491	0.492	-1.026	-1.023	0.0530609	0.0463889	172456	84627	84858	56646	44701	22265	0.33	0.53	0.26	0	1.48148	2.07138	n293	0	0	0		2.152	2.398
324.036	12.2322	C9H13N2O9P	4	UMP	10	Nucleotide Metabolism	Pyrimidine metabolism__Peptidoglycan biosynthesis	741054	1	1	0	1	0	0.351	0.484	-1.51	-1.047	0.013813	0.0262046	635947	222920	307511	175076	55367	67661	0.28	0.25	0.22	0	5.05949	3.0619	n2125	0	0	0		2.704	2.48
363.058	13.1257	C10H14N5O8P	5	GMP	10	Nucleotide Metabolism	Purine metabolism__Glutamate metabolism	209457	1	1	0	0	0	0.547	0.479	-0.87	-1.062	0.0692499	0.0468672	141176	77240	67646	46616	7734	12122	0.33	0.1	0.18	0	1.83071	2.33046	n2557	0	0	0		0.157	2.525
169.05	11.3444	C4H12NO4P	1	Phosphodimethylethanolamine	8	Lipid Metabolism	Glycerophospholipid metabolism	3137266	1	1	0	0	0	0.507	0.478	-0.98	-1.065	0.000312951	0.00035624	2903453	1472744	1386645	251988	126834	106627	0.09	0.09	0.08	0	25.7201	30.7304	p1498	0	0	0		1.104	2.565
167.982	13.7129	C3H5O6P	3	Phosphoenolpyruvate	8	Carbohydrate Metabolism	Glycolysis / Gluconeogenesis__Citrate cycle (TCA cycle)__Phenylalanine, tyrosine and tryptophan biosynthesis__Aminophosphonate metabolism__Pyruvate metabolism__Carbon fixation__Reductive carboxylate cycle (CO2 fixation)	364886	1	1	0	0	0	0.641	0.474	-0.642	-1.077	0.0743571	0.0276255	273210	175117	129374	75392	37663	20073	0.28	0.22	0.16	0	1.35477	3.3989	n764	0	0	0		3.204	2.567
334.288	3.41567	C22H38O2	9	13,16,19-Docosatrienoic acid	7	Lipids: Fatty Acyls	Fatty Acids and Conjugates	599614	1	1	0	0	0	0.568	0.458	-0.816	-1.127	0.0259957	0.0114719	475831	270443	217985	108796	40484	48053	0.23	0.15	0.22	0	3.13046	4.69998	n2208	0	0	0		0.592	2.817
287.282	7.12202	C17H37NO2	1	[SP (17:0)] heptadecasphinganine	5	Lipids: Sphingolipids	Sphingoid bases	378735	1	1	0	0	0	0.037	0.458	-4.756	-1.127	NA	0.00348157	299859	11072	137270	53670	#VALUE!	38737	0.18	#VALUE!	0.28	0	low	6.03403	p1765	0	0	0		-0.293	2.821
84.021	9.56608	C4H4O2	2	3-Butynoate	6	Carbohydrate Metabolism	Butanoate metabolism	1541029	1	0	0	0	0	0.441	0.457	-1.181	-1.13	0.0533098	0.0532448	1133508	500112	518279	408934	12962	283842	0.36	0.03	0.55	0	2.39667	1.52751	p198	0	0	0		0.893	2.938
183.09	7.07355	C9H13NO3	3	L-Adrenaline	8	Amino Acid Metabolism	Tyrosine metabolism	726677	1	1	0	0	0	0.775	0.452	-0.368	-1.146	0.0284982	0.0444428	636495	493243	287672	67525	73340	218975	0.11	0.15	0.76	0	2.06484	2.31724	p1908	0	0	0		-0.55	3.064
133.038	12.3231	C4H7NO4	4	L-Aspartate	10	Amino Acid Metabolism	Alanine and aspartate metabolism__Arginine and proline metabolism__Glycine, serine and threonine metabolism__Lysine biosynthesis__Arginine and proline metabolism__Histidine metabolism__beta-Alanine metabolism__Cyanoamino acid metabolism__Carbon fixation	14376940	1	1	0	0	0	0.797	0.448	-0.327	-1.158	0.231604	0.0179574	10343755	8246132	4628848	2800368	547702	1832327	0.27	0.07	0.4	0	0.540408	2.91622	n810	0	0	0		1.697	3.301
148.019	6.96505	C5H8O3S	1	[FA oxo,methyl(4:0)] 2-oxo-4-methylthio-butanoic acid	8	Amino Acid Metabolism	Methionine metabolism	1261111	1	1	0	0	0	0.528	0.443	-0.921	-1.175	0.0073059	0.00387572	1037644	547885	459495	189161	104458	100253	0.18	0.19	0.22	0	5.137	7.29298	n1917	0	0	0		0.134	3.337
465.322	4.00747	C23H48NO6P	3	[PC (15:1)] 1-(1Z-pentadecenyl)-sn-glycero-3-phosphocholine	5	Lipids: Glycerophospholipids	Glycerophosphocholines	1592317	1	1	0	0	0	0.543	0.438	-0.881	-1.191	0.000632242	0.000597285	1437441	780480	629928	117448	152452	23014	0.08	0.2	0.04	0	11.6536	45.5243	p1286	0	0	0		-0.01	3.521
755.546	3.57239	C42H78NO8P	17	[PC (16:0/18:3)] 1-hexadecanoyl-2-(9Z,12Z,15Z-octadecatrienoyl)-sn-glycero-3-phosphocholine	5	Lipids: Glycerophospholipids	Glycerophosphocholines	6226161	1	1	0	1	0	0.168	0.42	-2.573	-1.252	7.97879e-05	3.47782e-05	5745289	963651	2414602	430498	123522	294702	0.07	0.13	0.12	0	113.986	40.7581	p883	0	0	0		2.144	3.656
174.079	7.03894	C10H10N2O	4	Indole-3-acetamide	8	Amino Acid Metabolism	Tryptophan metabolism	408730	1	1	0	0	0	1.09	0.42	0.124	-1.252	0.719492	0.0121091	266689	290652	112018	66282	107266	54808	0.25	0.37	0.49	0	0.0361168	3.23406	p2089	0	0	0		0.916	3.751
230.019	12.5853	C5H11O8P	16	D-Ribose 5-phosphate	8	Carbohydrate Metabolism	Pentose phosphate pathway__Purine metabolism__Carbon fixation	5189744	1	0	0	1	0	0.284	0.417	-1.816	-1.262	0.0505517	0.0808648	3505550	996441	1463126	1585567	64286	207241	0.45	0.06	0.14	0	2.50009	1.63142	n4	0	0	0
479.338	4.00761	C24H50NO6P	5	[PC (16:1)] 1-(1Z-hexadecenyl)-sn-glycero-3-phosphocholine	5	Lipids: Glycerophospholipids	Glycerophosphocholines	1894169	1	1	0	1	0	0.467	0.411	-1.099	-1.283	0.0165766	0.0162335	1429908	667992	587308	355429	149041	62032	0.25	0.22	0.11	0	3.90807	5.45389	p1284	0	0	0
451.306	4.083	C22H46NO6P	2	[PC (14:1)] 1-(1E-tetradecenyl)-sn-glycero-3-phosphocholine	5	Lipids: Glycerophospholipids	Glycerophosphocholines	757457	1	1	0	1	0	0.342	0.411	-1.548	-1.283	0.0099554	0.0171465	536363	183276	220668	148774	91242	62382	0.28	0.5	0.28	0	4.09307	3.82948	p1454	0	0	0
203.116	9.56536	C9H17NO4	1	O-Acetylcarnitine	10	Amino Acid Metabolism	Alanine and aspartate metabolism	429298464	1	1	0	1	0	0.433	0.4	-1.208	-1.322	0.0419408	0.029369	337079780	145841218	134937502	113161720	14321292	50667825	0.34	0.1	0.38	0	2.81094	2.65804	p193	0	0	0
299.283	7.0889	C18H37NO2	7	[FA (16:2)] N-hexadecyl-ethanolamine	6	Lipids: Fatty Acyls	Fatty amides	825221	1	1	0	0	0	0	0.398		-1.329	NA	0.0201139	577160	0	229934	166067	#VALUE!	52209	0.29	#VALUE!	0.23	0	low	3.97855	p1447	0	0	0
190.048	10.1772	C7H10O6	4	[FA hydroxy,oxo(7:0/2:0)] 4-hydroxy-2-oxo-Heptanedioic acid	8	Amino Acid Metabolism	Tyrosine metabolism	6631941	1	1	0	1	0	0.426	0.397	-1.231	-1.333	0.000336393	0.000176509	6114116	2604841	2425813	625361	311522	377677	0.1	0.12	0.16	0	25.2294	25.4884	n1212	0	0	0
161.105	9.56595	C7H15NO3	2	(S)-Carnitine	5	0	gamma-butyrobetaine degradation __ carnitine degradation II	209248	1	1	0	1	0	0.432	0.395	-1.211	-1.34	0.0417676	0.0315589	165198	71423	65261	57577	17859	34211	0.35	0.25	0.52	0	2.41978	2.22658	n144	0	0	0
458.254	7.06186	C24H34N4O5	1	Phe-Val-Pro-Pro	7	Peptide(tetra-)	Hydrophobic peptide	1764204	1	1	0	1	0	0.173	0.391	-2.531	-1.355	0.000834068	0.00214906	1470080	253900	574217	255905	293240	139862	0.17	1.15	0.24	0	9.76444	9.43655	n1751	0	0	0
296.235	3.53052	C18H32O3	33	[FA hydroxy(18:2)] 9S-hydroxy-10E,12Z-octadecadienoic acid	5	Lipids: Fatty Acyls	Linoleic acid metabolism	256178	1	1	0	0	0	0.584	0.385	-0.776	-1.377	0.00137545	0.00071969	244924	143056	94293	10765	24347	28510	0.04	0.17	0.3	0	14.6433	24.4313	n2252	0	0	0
145.074	8.50244	C6H11NO3	9	[FA oxo,amino(6:0)] 3-oxo-5S-amino-hexanoic acid	8	Amino Acid Metabolism	Lysine degradation	2421265	1	1	0	0	0	0.511	0.383	-0.969	-1.385	0.0261684	0.0166148	1899801	970743	728180	506791	302888	111633	0.27	0.31	0.15	0	2.4762	5.09728	p1585	0	0	0
146.022	12.9857	C5H6O5	7	2-Oxoglutarate	8	Carbohydrate Metabolism	Citrate cycle (TCA cycle)__Ascorbate and aldarate metabolism__Glutamate metabolism__Alanine and aspartate metabolism__Lysine biosynthesis__Histidine metabolism__D-Glutamine and D-glutamate metabolism__Glyoxylate and dicarboxylate metabolism	76231208	1	1	0	0	0	0.811	0.38	-0.302	-1.396	0.319705	0.0258643	55842431	45301859	21204987	17554658	4379706	4083299	0.31	0.1	0.19	0	0.339406	3.69337	n262	0	0	0
158.033	10.3573	C5H6N2O4	3	(S)-Dihydroorotate	8	Nucleotide Metabolism	Pyrimidine metabolism	141776	1	1	0	1	0	0.373	0.372	-1.423	-1.427	0.00104181	0.000829173	126053	47073	46935	14267	3407	4284	0.11	0.07	0.09	0	28.9908	28.2087	n2660	0	0	0
303.154	12.0324	C11H21N5O5	1	Glu-Arg	7	Peptide(di-)	Basic peptide	680004	1	1	0	0	0	0	0.316		-1.662	NA	0.00998862	633666	0	200539	31461	#VALUE!	156388	0.05	#VALUE!	0.78	0	low	7.37218	p1946	0	0	0
192.027	14.0872	C6H8O7	12	Citrate	10	Carbohydrate Metabolism	Citrate cycle (TCA cycle)__Glutamate metabolism__Alanine and aspartate metabolism__Glyoxylate and dicarboxylate metabolism__Reductive carboxylate cycle (CO2 fixation)	761206	1	1	0	0	0	1.277	0.293	0.353	-1.771	0.125577	0.00991604	507165	647866	148587	123993	95584	11662	0.24	0.15	0.08	0	0.807684	8.28983	n2114	0	0	0
219.111	8.2878	C9H17NO5	1	Pantothenate	10	Amino Acid Metabolism	beta-Alanine metabolism__Pantothenate and CoA biosynthesis	21437522	1	1	0	1	0	0.407	0.28	-1.297	-1.837	0.0221508	0.0175588	15960568	6491162	4469983	4925759	3004936	679565	0.31	0.46	0.15	0	2.69337	5.3401	p915	0	0	0
247.069	12.8117	C9H13NO7	1	N-Succinyl-L-glutamate	6	Amino Acid Metabolism	Arginine and proline metabolism	3349361	1	0	0	0	0	0.315	0.279	-1.667	-1.842	0.124177	0.109405	2231378	702464	622269	1449158	671742	462083	0.65	0.96	0.74	0	0.916231	1.11915	n686	0	0	0
262.132	7.07209	C14H18N2O3	4	Phe-Pro	5	Peptide(di-)	Hydrophobic peptide	656534	1	1	0	0	0	0	0.222		-2.171	NA	0.00393568	574047	0	127321	90228	#VALUE!	150013	0.16	#VALUE!	1.18	0	low	6.51216	p1448	0	0	0
134.022	13.1003	C4H6O5	4	(S)-Malate	10	Carbohydrate Metabolism	Citrate cycle (TCA cycle)__Glutamate metabolism__Alanine and aspartate metabolism__Pyruvate metabolism__Glyoxylate and dicarboxylate metabolism__Carbon fixation__Reductive carboxylate cycle (CO2 fixation)	210938816	1	1	0	0	0	0.239	0.206	-2.065	-2.279	0.0551566	0.048901	149383052	35753585	30837692	74517174	4520376	9231824	0.5	0.13	0.3	0	2.31672	2.49254	n17	0	0	0
229.168	7.01876	C12H23NO3	1	N-Decanoylglycine	7	0	0	545203	1	0	0	0	0	0.313	0.191	-1.676	-2.388	0.0909889	0.063022	300334	93872	57356	169699	31315	23263	0.57	0.33	0.41	0	1.43146	2.01229	p2000	0	0	0
156.017	9.75245	C5H4N2O4	2	Orotate	10	Nucleotide Metabolism	Pyrimidine metabolism	538962	1	0	0	0	0	0.181	0.175	-2.466	-2.515	0.146173	0.144145	308991	55985	54219	259490	12274	17288	0.84	0.22	0.32	0	0.948525	0.959704	n2233	0	0	0
276.024	13.6103	C6H13O10P	2	6-Phospho-D-gluconate	8	Carbohydrate Metabolism	Pentose phosphate pathway	271106	1	0	0	0	0	0.291	0.144	-1.781	-2.796	0.142006	0.0951071	164256	47813	23721	118029	19133	24207	0.72	0.4	1.02	0	0.948384	1.3605	n2479	0	0	0
215.152	4.42518	C11H21NO3	1	N-Nonanoylglycine	7	0	0	2603467	1	1	0	0	0	0.255	0.133	-1.971	-2.911	0.0528402	0.0401865	1500409	382864	199257	756964	298208	94492	0.5	0.78	0.47	0	1.88679	2.90931	p1572	0	0	0
243.183	4.04666	C13H25NO3	1	N-Undecanoylglycine	7	0	0	16935922	1	0	0	0	0	0.21	0.111	-2.252	-3.171	0.0857537	0.0674392	8773188	1845781	970374	5565187	1202365	270658	0.63	0.65	0.28	0	1.48036	1.96118	p1006	0	0	0
229.168	4.22977	C12H23NO3	1	N-Decanoylglycine	7	0	0	4625636	1	0	0	0	0	0.135	0.072	-2.889	-3.796	0.144593	0.126306	2013135	271742	145678	1778483	196189	122242	0.88	0.72	0.84	0	0.9472	1.09738	p1419	0	0	0
351.314	3.67584	C22H41NO2	1	[FA (20:2)] N-(11Z,14Z-eicosadienoyl)-ethanolamine	5	Lipids: Fatty Acyls	Fatty amides	3805657	1	0	0	0	0	0.083	0.04	-3.591	-4.644	0.213537	NA	1493214	124041	60040	1739786	156842	#VALUE!	1.17	1.26	#VALUE!	0	0.614341	low	p1461	0	0	0
295.128	8.27117	C12H17N5O4	1	N6,N6-Dimethyladenosine	5	0	0	354218	1	0	0	1	0	0.384	0	-1.381		0.0263516	NA	256310	98417	0	82914	66517	#VALUE!	0.32	0.68	#VALUE!	0	2.20636	low	p927	0	0	0
