# Supplementary material for: The trypanocidal benzoxaborole AN7973 inhibits trypanosome mRNA processing
Source: PLoS Pathog. 2018 Sep 25;14(9):e1007315. doi: 10.1371/journal.ppat.1007315 (PMC6173450; doi:10.1371/journal.ppat.1007315)
Supplement: S8 Table — (XLSX) [file ppat.1007315.s008.xlsx]

## Sheet: Sheet1
Compound ID	WT	CPSF -tet mean	CPSF +tet mean	CPSF -tet SD	CPSF+tet SD	CPSF-tet/WT	CPSF+tet/WT	CPSF+tet/-tet	CPSF+tet/-tet SD
AN2965	26	20	77	0.65	6.8	0.8	3	3.9	0.34
AN3056	13	14	33	0.9	1.4	1.1	2.5	2.4	0.1
AN3661	574	2009	2845	257	62	3.5	5	1.4	0.03
AN3967	18	32	85	2.2	8.2	1.8	4.7	2.7	0.26
AN4169	48	65	254	11	63	1.4	5.3	3.9	0.97
AN5827	43	35	150	0.56	14	0.8	3.5	4.3	0.4
AN7973	23	41	123	3.4	17	1.8	5.3	3	0.41
AN9368	15	117	263	8	34	7.8	17.5	2.2	0.29
AN11736	0.17	0.72	0.96	0.03	0.07	4.2	5.6	1.3	0.1
AN13762	125	124	297	6.4	1.4	1	2.4	2.4	0.01
AN15368	0.51	0.97	1.7	0.15	0.27	1.9	3.3	1.8	0.28
										EC50 s (72h assay) are shown in nM. The EC50s of the wild-type line were measured in a different experimental series with different drug aliquots. In most cases the EC50 of the line with inducible CPSF3 without tetracycline induction was very similar to that for wild-type, indicating that there was little over-expression of CPSF3. Exceptions with 3-fold differences are AN9368, AN11736 and AN3661.…
