# Supplementary material for: The trypanocidal benzoxaborole AN7973 inhibits trypanosome mRNA processing
Source: PLoS Pathog. 2018 Sep 25;14(9):e1007315. doi: 10.1371/journal.ppat.1007315 (PMC6173450; doi:10.1371/journal.ppat.1007315)
Supplement: S9 Table — Details are in the Table. (XLSX) [file ppat.1007315.s009.xlsx]

## Sheet: Sheet1
Analysis	Parameters		human CPSF73 PDB ID 2i7v	TbCPSF3	PfCPSF3
			PDB-ID 2i7v
PROCHECK	Dihedral angles	Phi-psi distribution	-0.36	-0.5	-0.49
		Chi1-chi2 distribution	0.05	-0.5	-0.05
		Chi1 only	0.09	-0.15	-0.09
		Chi3 and chi4	0.44	0.58	0.48
		Omega	0.56	0.45	-0.75
	Dihedral angles	Average	0.13	0.06	-0.35
	Main chain covalent forces	Bond lengths	0.67	0.47	0.32
		Bond angles	0.42	-0.14	-0.18
	Main chain covalent forces	Average	0.53	0.11	0.03
	Overall average		0.29	0.03	-0.19
QMEAN	QMEAN4 value		-1.87	-4.75	-4.25
							G-factors from PROCHECK analysis and QMEAN4 score for TbCPSF3 and PfCPSF3 and the template structure of human CPSF73, PDB id: 2i7v. PROCHECK G-factors should ideally not fall below a value of -0.5. The single outlier is highlighted in red. An evaluation of the local quality is shown in S11 Fig
